# Supplementary material for: JHY enables the transition from switchable to fixed ciliary waveforms in metazoan evolution
Source: EMBO Rep. 2025 Dec 10;27(5):1161–79. doi: 10.1038/s44319-025-00671-7 (PMC12979858; doi:10.1038/s44319-025-00671-7)
Supplement: Supplementary file 1 — Table EV1 [file 44319_2025_671_MOESM1_ESM.xlsx]

## Sheet: Sheet1
Table EV1: List of primers used
Plasmid	Insert	Amino Acids	GenBank	Vector	Sequence (5'->3')
pLV-GFP-CCDC13	CCDC13	1-881 aa	NM_028384.1	pLV	TCCGGACTCAGATCTCGAGCTATGGCGGCTGATGAGAGC
					CACACTGGACTAGTGGATCCCTACTGCTTGTTGGCTTTC
pLV-GFP-CCDC108	CCDC108	1-1847 aa	NM_001039495.1	pLV	TCCGGACTCAGATCTCGAGCTATGCTCATCCAGAAAAACC
					CACACTGGACTAGTGGATCCTTAGGTAGTCATGTTAG
pLV-GFP-C2ORF81	C2ORF81	1-598 aa	NM_027948.1	pLV	TCCGGACTCAGATCTCGAGCTATGAGTCACGAAGGC
					CACACTGGACTAGTGGATCCTCAGGACCCAGAGTGGGGC
pLV-GFP-ENO4	ENO4	1-619 aa	NM_178689.4	pLV	TCCGGACTCAGATCTCGAGCTATGGGAGATGAAGACGGC
					CACACTGGACTAGTGGATCCTCATGTTTTAGCCGATTCC
pLV-GFP-LRGUK	LRGUK	1-820 aa	NM_028886.1	pLV	TCCGGACTCAGATCTCGAGCTATGGCGGCCTTCGAG
					CACACTGGACTAGTGGATCCCTATCTGCGGCCGTG
pLV-GFP-LRRC71	LRRC71	1-558 aa	NM_028971.1	pLV	TCCGGACTCAGATCTCGAGCTATGTCAAGTGAGCCAAGCAC
					CACACTGGACTAGTGGATCCCTAGGTAGCTGCAGCCTC
pLV-GFP-MYCBPAP	MYCBPAP	1-932 aa	NM_170671.2	pLV	TCCGGACTCAGATCTCGAGCTATGATGAAGAAGATTACTG
					CACACTGGACTAGTGGATCCTCAGCTGCAAAAACGTAAAGAC
pDONR221-JHY	JHYF	1-774 aa	NM_001357359	pDONR221	GGGGACAAGTTTGTACAAAAAAGCAGGCTTCatgaccgtgtggatgaataaat
					GGGGACCACTTTGTACAAGAAAGCTGGGTCCTAgacgatgtgaaggactttgaaa
pDONR221-JHYN	JHYN	1-365 aa	NM_001357359	pDONR221	GGGGACAAGTTTGTACAAAAAAGCAGGCTTCatgaccgtgtggatgaataaat
					GGGGACCACTTTGTACAAGAAAGCTGGGTCCTAaaccctggccttggcagttct
pDONR221-JHYC	JHYC	366-774 aa	NM_001357359	pDONR221	GGGGACAAGTTTGTACAAAAAAGCAGGCTTCcggaaacagaggaaacaccaga
					GGGGACCACTTTGTACAAGAAAGCTGGGTCCTAgacgatgtgaaggactttgaaa
pDONR221-JHYN1	JHYN1	1-150 aa	NM_001357359	pDONR221	GGGGACAAGTTTGTACAAAAAAGCAGGCTTCatgaccgtgtggatgaataaat
					GGGGACCACTTTGTACAAGAAAGCTGGGTCTTAtgcagaccctggtaatgctt
pDONR221-JHYM	JHYM	151-365 aa	NM_001357359	pDONR221	GGGGACAAGTTTGTACAAAAAAGCAGGCTTCgatagctcttcagaaaacct
					GGGGACCACTTTGTACAAGAAAGCTGGGTCCTAaaccctggccttggcagttct
pDONR221-WDR47	WDR47	1-920 aa	NM_181400	pDONR221	GGGGACAAGTTTGTACAAAAAAGCAGGCTTCatgactgctgaagaaacggt
					GGGGACCACTTTGTACAAGAAAGCTGGGTCTTActagccactgtaagtccaga
pDONR221-WDR47N	WDR47N	1-400 aa	NM_181400	pDONR221	GGGGACAAGTTTGTACAAAAAAGCAGGCTTCatgactgctgaagaaacggt
					GGGGACCACTTTGTACAAGAAAGCTGGGTCTTAttctaaccctgacccctggc
pDONR221-WDR47C	WDR47C	401-920 aa	NM_181400	pDONR221	GGGGACAAGTTTGTACAAAAAAGCAGGCTTCaaagagcctgcaaatggagc
					GGGGACCACTTTGTACAAGAAAGCTGGGTCTTActagccactgtaagtccaga
pDONR221-WDR47-M	WDR47-M	401-595 aa	NM_181400	pDONR221	GGGGACAAGTTTGTACAAAAAAGCAGGCTTCaaagagcctgcaaatggagc
					GGGGACCACTTTGTACAAGAAAGCTGGGTCTTAtttcgacttgtcatcctcttc
pDONR221-WDR47C1	WDR47C1	596-920 aa	NM_181400	pDONR221	GGGGACAAGTTTGTACAAAAAAGCAGGCTTCaagcagtttgtttgtattaat
					GGGGACCACTTTGTACAAGAAAGCTGGGTCTTActagccactgtaagtccaga
pDONR221-SPEF1	SPEF1	1-234 aa	NM_027641	pDONR221	GGGGACAAGTTTGTACAAAAAAGCAGGCTTCatggaaagcagcgtggatga
					GGGGACCACTTTGTACAAGAAAGCTGGGTCTTAtcaccgctgcttgcgctcgg
PEGX4T-1-JHYN	JHYN	1-365 aa	NM_001357359	PEGX4T-1	TCGGATCTGGTTCCGCGTGGATCCATGACCGTGTGGATGAATA
					TCAGTCACGATGCGGCCGCTCGAGctaAACCCTGGCCTTGGCAGTT
	Primers	Sequence (5'->3')
Genotyping	JhyKO-F1	CACAAGAGTGCACCACAGGT
	JhyKO-R1	ACCTGGGCTTGCAAGATGAT
	JhyKO-F2	ATTGGGTCTGTTACAGGTGGGG
	JhyKO-R2	TCCTCCTGGTCACTGTCGCTTA
qPCR	Jhy-F	AAGCAGCACAAAGAGTTCCA
	Jhy-R	GTCCAAAGCCTTCTTCCGAG
	Gapdh-F	AGGTCGGTGTGAACGGATTTG
	Gapdh-R	TGTAGACCATGTAGTTGAGGTCA
