# Supplementary material for: JHY enables the transition from switchable to fixed ciliary waveforms in metazoan evolution
Source: EMBO Rep. 2025 Dec 10;27(5):1161–79. doi: 10.1038/s44319-025-00671-7 (PMC12979858; doi:10.1038/s44319-025-00671-7)
Supplement: Supplementary file 2 — Table EV2 [file 44319_2025_671_MOESM2_ESM.xlsx]

## Sheet: Primary antibodies
Table EV2: List of antibodies used
Primary antibodies
Antigen	Isotype	Supplier	Cat.#	WB	IF
Rabbit anti Kif9 antibody	IgG	Fang et al., 2024			1:1000
Rabbit anti WDR47 antibody	lgG	Liu et al., 2021		1:2000	1:200
Rabbit anti Rsph4a antibody	IgG	Zhu et al., 2019			1:1000
Guiea Pig anti Hydin antibody	IgG	This study			1:200
Rabbit anti JHY antibody	IgG	This study			1:200
Rat anti HYDIN antibody	lgG	This study			1:200
Guinea pig anti CEP164 antibody	lgG	This study			1:1000
Mouse anti Acetylated Tubulin antibody	IgG	Sigma-Aldrich	T6793		1:1000
Rat anti GFP antibody	IgG2a,k	BioLegend	338002		1:200
Mouse anti GFP antibody	IgG	Roche	11814460001		1:1000
Rabbit anti GFP antibody	IgG	Thermo Fisher	A-21311		1:1000
Chicken anti GFP antibody	IgY	Thermo Fisher	A-10262		1:200
Mouse anti acetylated tubulin antibody	IgG1	Proteintech	66200-1-lg		1:500
HRP-conjugated His-Tag Antibody	IgG1	Proteintech	HRP-66005	1:5000
HRP-conjugated GST-Tag Antibody	IgG2a	Proteintech	HRP-66001	1:5000
Rabbit anti FLAG antibody	lgG	Abclonal	AE092	1:5000
Rabbit anti GFP antibody	lgG	ABclonal	AE011	1:10000
Secondary antibodies
Name	Label or Dye	Supplier	Cat.#	WB	IF
Goat anti-Rabbit IgG (H+L)	STAR ORANGE	Abberior	STORANGE-1002		1:200
Goat anti-Mouse IgG (H+L)	STAR ORANGE	Abberior	STORANGE-1001		1:200
Goat anti-Rabbit IgG (H+L)	STAR RED	Abberior	STRED-1002		1:200
Goat anti-Mouse IgG (H+L)	STAR RED	Abberior	STRED-1001		1:200
Donkey anti-Guinea pig IgY (H+L)	Cy3	Jackson ImmunoResearch	706-165-148		1:1000
Donkey anti-Guinea pig IgY (H+L)	Alexa Fluor 647	Jackson ImmunoResearch	706-605-148		1:1000
Donkey anti-Mouse IgG（H+L)	Dylinght 405	Jackson ImmunoResearch	715-475-151		1:200
Donkey anti-Rat IgG（H+L)	Alexa Fluor 555	Jackson ImmunoResearch	712-565-153		1:1000
Donkey anti-Guinea pig IgG（H+L)	Alexa Fluor 488	Jackson ImmunoResearch	706-545-148		1:1000
Goat anti-Mouse IgG (H+L)	Pacific Blue	Thermo Fisher	P31582		1:1000
Donkey anti-Mouse IgG（H+L)	Alexa Fluor 555	Thermo Fisher	A31570		1:1000
Donkey anti-Rabbit IgG（H+L)	Alexa Fluor 488	Thermo Fisher	A32790		1:1000
Goat anti-Chicken IgY (H+L)	Alexa Fluor 488	Thermo Fisher	A11039		1:1000
Goat anti-Rabbit IgG (H+L)	HRP	Thermo Fisher	31460	1:20000
