# Supplementary material for: JHY enables the transition from switchable to fixed ciliary waveforms in metazoan evolution
Source: EMBO Rep. 2025 Dec 10;27(5):1161–79. doi: 10.1038/s44319-025-00671-7 (PMC12979858; doi:10.1038/s44319-025-00671-7)
Supplement: Supplementary file 4 — Data Set EV1 [file 44319_2025_671_MOESM4_ESM.xlsx]

## Sheet: Sheet1
Dataset EV1: List of WDR47 proximity proteins
Protein	Accession	Description	# Peptides		Pepetide ratio
			Control	APEX2-WDR47	APEX2-WDR47/Control
TBA1C	P68373	Tubulin alpha-1C chain	0	124	#DIV/0!
HYDIN	Q80W93	Hydrocephalus-inducing protein	0	110	#DIV/0!
CE290	Q6A078	Centrosomal protein of 290 kDa	0	77	#DIV/0!
CROCC	Q8CJ40	Rootletin	0	65	#DIV/0!
TLN2	Q71LX4	Talin-2	0	60	#DIV/0!
DYH1	E9Q8T7	Dynein heavy chain 1 axonemal	0	55	#DIV/0!
WDR35	Q8BND3	WD repeat-containing protein 35	0	54	#DIV/0!
DOCK7	Q8R1A4	Dedicator of cytokinesis protein 7	0	54	#DIV/0!
CFA57	Q9D180	Cilia- and flagella-associated protein 57	0	54	#DIV/0!
DYH2	P0C6F1	Dynein heavy chain 2 axonemal	0	54	#DIV/0!
ARMC4	B2RY50	Armadillo repeat-containing protein 4	0	52	#DIV/0!
FTM	Q8CG73	Protein fantom	0	52	#DIV/0!
TLN1	P26039	Talin-1	0	51	#DIV/0!
CFA54	Q8C6S9	Cilia- and flagella-associated protein 54	0	49	#DIV/0!
CF251	E9Q743	Cilia- and flagella-associated protein 251	0	48	#DIV/0!
CCD40	Q8BI79	Coiled-coil domain-containing protein 40	0	48	#DIV/0!
ZO2	Q9Z0U1	Tight junction protein ZO-2	0	48	#DIV/0!
TBB6	Q922F4	Tubulin beta-6 chain	0	47	#DIV/0!
SPG17	Q5S003	Sperm-associated antigen 17	0	46	#DIV/0!
TBB3	Q9ERD7	Tubulin beta-3 chain	0	45	#DIV/0!
ALDOC	P05063	Fructose-bisphosphate aldolase C	0	43	#DIV/0!
CC114	Q3UX62	Coiled-coil domain-containing protein 114	0	42	#DIV/0!
LCA5	Q80ST9	Lebercilin	0	41	#DIV/0!
UGGG1	Q6P5E4	UDP-glucose:glycoprotein glucosyltransferase 1	0	41	#DIV/0!
IFT81	O35594	Intraflagellar transport protein 81 homolog	0	40	#DIV/0!
CFA58	B2RW38	Cilia- and flagella-associated protein 58	0	40	#DIV/0!
PDIA3	P27773	Protein disulfide-isomerase A3	0	38	#DIV/0!
IFT74	Q8BKE9	Intraflagellar transport protein 74 homolog	0	37	#DIV/0!
ITPR1	P11881	Inositol 1 4 5-trisphosphate receptor type 1	0	37	#DIV/0!
DYH3	Q8BW94	Dynein heavy chain 3 axonemal	0	37	#DIV/0!
SC31A	Q3UPL0	Protein transport protein Sec31A	0	36	#DIV/0!
FHAD1	A6PWD2	Forkhead-associated domain-containing protein 1	0	36	#DIV/0!
TT30B	Q9CY00	Tetratricopeptide repeat protein 30B	0	35	#DIV/0!
CKAP5	A2AGT5	Cytoskeleton-associated protein 5	0	35	#DIV/0!
UACA	Q8CGB3	Uveal autoantigen with coiled-coil domains and ankyrin repeats	0	35	#DIV/0!
E41L2	O70318	Band 4.1-like protein 2	0	34	#DIV/0!
ACTH	P63268	Actin gamma-enteric smooth muscle	0	34	#DIV/0!
IQGA2	Q3UQ44	Ras GTPase-activating-like protein IQGAP2	0	34	#DIV/0!
IFT56	Q8BS45	Intraflagellar transport protein 56	0	34	#DIV/0!
BIRC6	O88738	Baculoviral IAP repeat-containing protein 6	0	34	#DIV/0!
CK5P2	Q8K389	CDK5 regulatory subunit-associated protein 2	0	33	#DIV/0!
AL1L1	Q8R0Y6	Cytosolic 10-formyltetrahydrofolate dehydrogenase	0	33	#DIV/0!
IQUB	Q8CDK3	IQ and ubiquitin-like domain-containing protein	0	33	#DIV/0!
EIF3C	Q8R1B4	Eukaryotic translation initiation factor 3 subunit C	0	32	#DIV/0!
C2D2A	Q8CFW7	Coiled-coil and C2 domain-containing protein 2A	0	30	#DIV/0!
KAD8	Q32M07	Adenylate kinase 8	0	30	#DIV/0!
IFT88	Q61371	Intraflagellar transport protein 88 homolog	0	29	#DIV/0!
STK36	Q69ZM6	Serine/threonine-protein kinase 36	0	29	#DIV/0!
CFA91	Q8BRC6	Cilia- and flagella-associated protein 91	0	29	#DIV/0!
EFCB6	Q6P1E8	EF-hand calcium-binding domain-containing protein 6	0	29	#DIV/0!
ABCA1	P41233	ATP-binding cassette sub-family A member 1	0	29	#DIV/0!
CSPP1	B2RX88	Centrosome and spindle pole associated protein 1	0	28	#DIV/0!
PDIA4	P08003	Protein disulfide-isomerase A4	0	28	#DIV/0!
SCRIB	Q80U72	Protein scribble homolog	0	28	#DIV/0!
VINC	Q64727	Vinculin	0	28	#DIV/0!
STAB1	Q8R4Y4	Stabilin-1	0	28	#DIV/0!
PTN23	Q6PB44	Tyrosine-protein phosphatase non-receptor type 23	0	28	#DIV/0!
VATA	P50516	V-type proton ATPase catalytic subunit A	0	27	#DIV/0!
SC23B	Q9D662	Protein transport protein Sec23B	0	27	#DIV/0!
CTNA3	Q65CL1	Catenin alpha-3	0	27	#DIV/0!
AT1A2	Q6PIE5	Sodium/potassium-transporting ATPase subunit alpha-2	0	27	#DIV/0!
CE126	Q0VBV7	Centrosomal protein of 126 kDa	0	27	#DIV/0!
KIF9	Q9WV04	Kinesin-like protein KIF9	0	27	#DIV/0!
MYPT1	Q9DBR7	Protein phosphatase 1 regulatory subunit 12A	0	27	#DIV/0!
NPHP4	P59240	Nephrocystin-4	0	27	#DIV/0!
CTNA2	Q61301	Catenin alpha-2	0	27	#DIV/0!
EEA1	Q8BL66	Early endosome antigen 1	0	27	#DIV/0!
DDB1	Q3U1J4	DNA damage-binding protein 1	0	27	#DIV/0!
MYOF	Q69ZN7	Myoferlin	0	27	#DIV/0!
MTOR	Q9JLN9	Serine/threonine-protein kinase mTOR	0	27	#DIV/0!
AP2B1	Q9DBG3	AP-2 complex subunit beta	0	26	#DIV/0!
CLAP2	Q8BRT1	CLIP-associating protein 2	0	26	#DIV/0!
DLG1	Q811D0	Disks large homolog 1	0	26	#DIV/0!
SPEF2	Q8C9J3	Sperm flagellar protein 2	0	26	#DIV/0!
S12A4	Q9JIS8	Solute carrier family 12 member 4	0	26	#DIV/0!
PRUN2	Q52KR3	Protein prune homolog 2	0	25	#DIV/0!
IQCE	Q6PCQ0	IQ domain-containing protein E	0	25	#DIV/0!
ASPH	Q8BSY0	Aspartyl/asparaginyl beta-hydroxylase	0	25	#DIV/0!
ULK4	Q3V129	Serine/threonine-protein kinase ULK4	0	25	#DIV/0!
RPN1	Q91YQ5	Dolichyl-diphosphooligosaccharide--protein glycosyltransferase subunit 1	0	25	#DIV/0!
HYOU1	Q9JKR6	Hypoxia up-regulated protein 1	0	25	#DIV/0!
DDX3Y	Q62095	ATP-dependent RNA helicase DDX3Y	0	25	#DIV/0!
AKAP9	Q70FJ1	A-kinase anchor protein 9	0	25	#DIV/0!
EIF3B	Q8JZQ9	Eukaryotic translation initiation factor 3 subunit B	0	24	#DIV/0!
PP2AA	P63330	Serine/threonine-protein phosphatase 2A catalytic subunit alpha isoform	0	24	#DIV/0!
ARMC3	A2AU72	Armadillo repeat-containing protein 3	0	24	#DIV/0!
AMRP	P55302	Alpha-2-macroglobulin receptor-associated protein	0	24	#DIV/0!
AHI1	Q8K3E5	Jouberin	0	24	#DIV/0!
ANXA7	Q07076	Annexin A7	0	24	#DIV/0!
RUVB1	P60122	RuvB-like 1	0	23	#DIV/0!
PP2AB	P62715	Serine/threonine-protein phosphatase 2A catalytic subunit beta isoform	0	23	#DIV/0!
CE120	Q7TSG1	Centrosomal protein of 120 kDa	0	23	#DIV/0!
ERBIN	Q80TH2	Erbin	0	23	#DIV/0!
CAMP2	Q8C1B1	Calmodulin-regulated spectrin-associated protein 2	0	22	#DIV/0!
RSP14	Q9D3W1	Radial spoke head 14 homolog	0	22	#DIV/0!
IFT57	Q8BXG3	Intraflagellar transport protein 57 homolog	0	22	#DIV/0!
BBS7	Q8K2G4	Bardet-Biedl syndrome 7 protein homolog	0	22	#DIV/0!
RUVB2	Q9WTM5	RuvB-like 2	0	22	#DIV/0!
JHY	E9Q793	Jhy protein	0	21	#DIV/0!
CAMP3	Q80VC9	Calmodulin-regulated spectrin-associated protein 3	0	21	#DIV/0!
HS74L	P48722	Heat shock 70 kDa protein 4L	0	21	#DIV/0!
TGM2	P21981	Protein-glutamine gamma-glutamyltransferase 2	0	21	#DIV/0!
CCD13	D3YV10	Coiled-coil domain-containing protein 13	0	21	#DIV/0!
HNRPQ	Q7TMK9	Heterogeneous nuclear ribonucleoprotein Q	0	21	#DIV/0!
LRBA	Q9ESE1	Lipopolysaccharide-responsive and beige-like anchor protein	0	21	#DIV/0!
DYH12	Q3V0Q1	Dynein heavy chain 12 axonemal	0	21	#DIV/0!
TITIN	A2ASS6	Titin	0	21	#DIV/0!
TTC25	Q9D4B2	Tetratricopeptide repeat protein 25	0	20	#DIV/0!
EIF3L	Q8QZY1	Eukaryotic translation initiation factor 3 subunit L	0	20	#DIV/0!
PLPL6	Q3TRM4	Neuropathy target esterase	0	20	#DIV/0!
CC173	A0JLY1	Coiled-coil domain-containing protein 173	0	20	#DIV/0!
PTHB1	Q811G0	Protein PTHB1	0	20	#DIV/0!
ADGB	G3UZ78	Androglobin	0	20	#DIV/0!
MYO1E	E9Q634	Unconventional myosin-Ie	0	20	#DIV/0!
ROCK2	P70336	Rho-associated protein kinase 2	0	20	#DIV/0!
COPA	Q8CIE6	Coatomer subunit alpha	0	20	#DIV/0!
BBS2	Q9CWF6	Bardet-Biedl syndrome 2 protein homolog	0	20	#DIV/0!
DRC1	Q3USS3	Dynein regulatory complex protein 1	0	20	#DIV/0!
PRC2C	Q3TLH4	Protein PRRC2C	0	19	#DIV/0!
KAD7	Q9D2H2	Adenylate kinase 7	0	19	#DIV/0!
CAMP1	A2AHC3	Calmodulin-regulated spectrin-associated protein 1	0	19	#DIV/0!
EFHB	Q8CDU5	EF-hand domain-containing family member B	0	19	#DIV/0!
UGPA	Q91ZJ5	UTP--glucose-1-phosphate uridylyltransferase	0	19	#DIV/0!
DDR1	Q03146	Epithelial discoidin domain-containing receptor 1	0	19	#DIV/0!
CC181	Q80ZU5	Coiled-coil domain-containing protein 181	0	19	#DIV/0!
JIP4	Q58A65	C-Jun-amino-terminal kinase-interacting protein 4	0	19	#DIV/0!
CE104	Q80V31	Centrosomal protein of 104 kDa	0	19	#DIV/0!
MNS1	Q61884	Meiosis-specific nuclear structural protein 1	0	19	#DIV/0!
GCN1	E9PVA8	eIF-2-alpha kinase activator GCN1	0	19	#DIV/0!
ROCK1	P70335	Rho-associated protein kinase 1	0	19	#DIV/0!
PHLB1	Q6PDH0	Pleckstrin homology-like domain family B member 1	0	19	#DIV/0!
RPGR	Q9R0X5	X-linked retinitis pigmentosa GTPase regulator	0	18	#DIV/0!
PDIA6	Q922R8	Protein disulfide-isomerase A6	0	18	#DIV/0!
GDIB	Q61598	Rab GDP dissociation inhibitor beta	0	18	#DIV/0!
PP1G	P63087	Serine/threonine-protein phosphatase PP1-gamma catalytic subunit	0	18	#DIV/0!
TKT	P40142	Transketolase	0	18	#DIV/0!
HSP74	Q61316	Heat shock 70 kDa protein 4	0	18	#DIV/0!
VIGLN	Q8VDJ3	Vigilin	0	18	#DIV/0!
GANAB	Q8BHN3	Neutral alpha-glucosidase AB	0	18	#DIV/0!
XPO1	Q6P5F9	Exportin-1	0	18	#DIV/0!
NPHP1	Q9QY53	Nephrocystin-1	0	18	#DIV/0!
VPS35	Q9EQH3	Vacuolar protein sorting-associated protein 35	0	18	#DIV/0!
MYH11	O08638	Myosin-11	0	18	#DIV/0!
DYH17	Q69Z23	Dynein heavy chain 17 axonemal	0	18	#DIV/0!
RSPH1	Q8VIG3	Radial spoke head 1 homolog	0	17	#DIV/0!
CC157	Q5SPX1	Coiled-coil domain-containing protein 157	0	17	#DIV/0!
DJB13	Q80Y75	DnaJ homolog subfamily B member 13	0	17	#DIV/0!
CAN2	O08529	Calpain-2 catalytic subunit	0	17	#DIV/0!
NCPR	P37040	NADPH--cytochrome P450 reductase	0	17	#DIV/0!
SEPT2	P42208	Septin-2	0	17	#DIV/0!
SRCN1	Q9QWI6	SRC kinase signaling inhibitor 1	0	17	#DIV/0!
DYN2	P39054	Dynamin-2	0	17	#DIV/0!
NEK1	P51954	Serine/threonine-protein kinase Nek1	0	17	#DIV/0!
ITB1	P09055	Integrin beta-1	0	17	#DIV/0!
ANR42	Q3V096	Ankyrin repeat domain-containing protein 42	0	17	#DIV/0!
SRGP3	Q812A2	SLIT-ROBO Rho GTPase-activating protein 3	0	17	#DIV/0!
HGS	Q99LI8	Hepatocyte growth factor-regulated tyrosine kinase substrate	0	17	#DIV/0!
KIF3A	P28741	Kinesin-like protein KIF3A	0	17	#DIV/0!
YTHD3	Q8BYK6	YTH domain-containing family protein 3	0	17	#DIV/0!
CFA74	Q3UY96	Cilia- and flagella-associated protein 74	0	17	#DIV/0!
MYH14	Q6URW6	Myosin-14	0	17	#DIV/0!
PCNT	P48725	Pericentrin	0	17	#DIV/0!
SPAG6	Q9JLI7	Sperm-associated antigen 6	0	16	#DIV/0!
EDC4	Q3UJB9	Enhancer of mRNA-decapping protein 4	0	16	#DIV/0!
ACTZ	P61164	Alpha-centractin	0	16	#DIV/0!
SYRC	Q9D0I9	Arginine--tRNA ligase cytoplasmic	0	16	#DIV/0!
ZSWM8	Q3UHH1	Zinc finger SWIM domain-containing protein 8	0	16	#DIV/0!
COBL1	Q3UMF0	Cordon-bleu protein-like 1	0	16	#DIV/0!
BAG3	Q9JLV1	BAG family molecular chaperone regulator 3	0	16	#DIV/0!
HECD1	Q69ZR2	E3 ubiquitin-protein ligase HECTD1	0	16	#DIV/0!
PYGM	Q9WUB3	Glycogen phosphorylase muscle form	0	16	#DIV/0!
ANXA5	P48036	Annexin A5	0	16	#DIV/0!
CC162	Q0VG85	Coiled-coil domain-containing protein 162	0	16	#DIV/0!
AF1L2	Q5DTU0	Actin filament-associated protein 1-like 2	0	16	#DIV/0!
SOGA1	E1U8D0	Protein SOGA1	0	16	#DIV/0!
SPAG8	Q3V0Q6	Sperm-associated antigen 8	0	15	#DIV/0!
SP17	Q62252	Sperm surface protein Sp17	0	15	#DIV/0!
MA2B1	O09159	Lysosomal alpha-mannosidase	0	15	#DIV/0!
LIMC1	Q3UH68	LIM and calponin homology domains-containing protein 1	0	15	#DIV/0!
ACTY	Q8R5C5	Beta-centractin	0	15	#DIV/0!
ANXA4	P97429	Annexin A4	0	15	#DIV/0!
MY18A	Q9JMH9	Unconventional myosin-XVIIIa	0	15	#DIV/0!
NSMA3	Q6ZPR5	Sphingomyelin phosphodiesterase 4	0	15	#DIV/0!
LRGUK	Q9D5S7	Leucine-rich repeat and guanylate kinase domain-containing protein	0	15	#DIV/0!
AP2M1	P84091	AP-2 complex subunit mu	0	15	#DIV/0!
PGH1	P22437	Prostaglandin G/H synthase 1	0	15	#DIV/0!
PRC2A	Q7TSC1	Protein PRRC2A	0	15	#DIV/0!
UBR4	A2AN08	E3 ubiquitin-protein ligase UBR4	0	15	#DIV/0!
TGO1	Q8BI84	Transport and Golgi organization protein 1 homolog	0	14	#DIV/0!
DP13B	Q8K3G9	DCC-interacting protein 13-beta	0	14	#DIV/0!
G3BP1	P97855	Ras GTPase-activating protein-binding protein 1	0	14	#DIV/0!
WDR78	E9PYY5	WD repeat-containing protein 78	0	14	#DIV/0!
PRS6A	O88685	26S proteasome regulatory subunit 6A	0	14	#DIV/0!
KATL2	Q9D3R6	Katanin p60 ATPase-containing subunit A-like 2	0	14	#DIV/0!
CPNE3	Q8BT60	Copine-3	0	14	#DIV/0!
TOP3B	Q9Z321	DNA topoisomerase 3-beta-1	0	14	#DIV/0!
CFA97	Q6ZPR1	Cilia- and flagella-associated protein 97	0	14	#DIV/0!
AP1B1	O35643	AP-1 complex subunit beta-1	0	14	#DIV/0!
CF206	Q6PE87	Cilia- and flagella-associated protein 206	0	14	#DIV/0!
EIF3E	P60229	Eukaryotic translation initiation factor 3 subunit E	0	14	#DIV/0!
KIF3B	Q61771	Kinesin-like protein KIF3B	0	14	#DIV/0!
LNEBL	Q9DC07	LIM zinc-binding domain-containing Nebulette	0	14	#DIV/0!
CKAP4	Q8BMK4	Cytoskeleton-associated protein 4	0	14	#DIV/0!
CNOT1	Q6ZQ08	CCR4-NOT transcription complex subunit 1	0	14	#DIV/0!
PSA	Q11011	Puromycin-sensitive aminopeptidase	0	14	#DIV/0!
IF4G3	Q80XI3	Eukaryotic translation initiation factor 4 gamma 3	0	14	#DIV/0!
KIF24	Q6NWW5	Kinesin-like protein KIF24	0	14	#DIV/0!
FNBP1	Q80TY0	Formin-binding protein 1	0	14	#DIV/0!
EPIPL	Q8R0W0	Epiplakin	0	13	#DIV/0!
E41L3	Q9WV92	Band 4.1-like protein 3	0	13	#DIV/0!
LRC34	Q9DAM1	Leucine-rich repeat-containing protein 34	0	13	#DIV/0!
CF161	Q6P8Y0	Cilia- and flagella-associated protein 161	0	13	#DIV/0!
IF4A2	P10630	Eukaryotic initiation factor 4A-II	0	13	#DIV/0!
G3BP2	P97379	Ras GTPase-activating protein-binding protein 2	0	13	#DIV/0!
IFT52	Q62559	Intraflagellar transport protein 52 homolog	0	13	#DIV/0!
BBS4	Q8C1Z7	Bardet-Biedl syndrome 4 protein homolog	0	13	#DIV/0!
TUT7	Q5BLK4	Terminal uridylyltransferase 7	0	13	#DIV/0!
ERP29	P57759	Endoplasmic reticulum resident protein 29	0	13	#DIV/0!
EIF3D	O70194	Eukaryotic translation initiation factor 3 subunit D	0	13	#DIV/0!
BBS1	Q3V3N7	Bardet-Biedl syndrome 1 protein homolog	0	13	#DIV/0!
EPS15	P42567	Epidermal growth factor receptor substrate 15	0	13	#DIV/0!
YTHD1	P59326	YTH domain-containing family protein 1	0	13	#DIV/0!
ZBBX	Q0P5X5	Zinc finger B-box domain-containing protein 1	0	13	#DIV/0!
SND1	Q78PY7	Staphylococcal nuclease domain-containing protein 1	0	13	#DIV/0!
CFA69	Q8BH53	Cilia- and flagella-associated protein 69	0	13	#DIV/0!
TRAP1	Q9CQN1	Heat shock protein 75 kDa mitochondrial	0	13	#DIV/0!
MINK1	Q9JM52	Misshapen-like kinase 1	0	13	#DIV/0!
PCDP1	A9Q751	Cilia- and flagella-associated protein 221	0	13	#DIV/0!
ENKUR	Q6SP97	Enkurin	0	13	#DIV/0!
NWD1	A6H603	NACHT domain- and WD repeat-containing protein 1	0	13	#DIV/0!
KIF1A	P33173	Kinesin-like protein KIF1A	0	13	#DIV/0!
EF1D	P57776	Elongation factor 1-delta	0	12	#DIV/0!
AR13B	Q640N2	ADP-ribosylation factor-like protein 13B	0	12	#DIV/0!
AT2B1	G5E829	Plasma membrane calcium-transporting ATPase 1	0	12	#DIV/0!
STS	P50427	Steryl-sulfatase	0	12	#DIV/0!
TPPP3	Q9CRB6	Tubulin polymerization-promoting protein family member 3	0	12	#DIV/0!
AP2A2	P17427	AP-2 complex subunit alpha-2	0	12	#DIV/0!
CFA53	Q9D439	Cilia- and flagella-associated protein 53	0	12	#DIV/0!
TEX9	Q9D845	Testis-expressed protein 9	0	12	#DIV/0!
BAIP2	Q8BKX1	Brain-specific angiogenesis inhibitor 1-associated protein 2	0	12	#DIV/0!
NUB1	P54729	NEDD8 ultimate buster 1	0	12	#DIV/0!
RAB7A	P51150	Ras-related protein Rab-7a	0	12	#DIV/0!
DHB12	O70503	Very-long-chain 3-oxoacyl-CoA reductase	0	12	#DIV/0!
PLCE1	Q8K4S1	1-phosphatidylinositol 4 5-bisphosphate phosphodiesterase epsilon-1	0	12	#DIV/0!
P4HA1	Q60715	Prolyl 4-hydroxylase subunit alpha-1	0	12	#DIV/0!
FARP1	F8VPU2	FERM ARHGEF and pleckstrin domain-containing protein 1	0	12	#DIV/0!
1433F	P68510	14-3-3 protein eta	0	12	#DIV/0!
RAC1	P63001	Ras-related C3 botulinum toxin substrate 1	0	12	#DIV/0!
DRC10	Q9D3V1	Dynein regulatory complex protein 10	0	12	#DIV/0!
PO210	Q9QY81	Nuclear pore membrane glycoprotein 210	0	12	#DIV/0!
HUWE1	Q7TMY8	E3 ubiquitin-protein ligase HUWE1	0	12	#DIV/0!
IFT22	Q9DAI2	Intraflagellar transport protein 22 homolog	0	11	#DIV/0!
DTNA	Q9D2N4	Dystrobrevin alpha	0	11	#DIV/0!
PTPRK	P35822	Receptor-type tyrosine-protein phosphatase kappa	0	11	#DIV/0!
DBNL	Q62418	Drebrin-like protein	0	11	#DIV/0!
PPIL6	Q9D6D8	Problable inactive peptidyl-prolyl cis-trans isomerase-like 6	0	11	#DIV/0!
PSMD5	Q8BJY1	26S proteasome non-ATPase regulatory subunit 5	0	11	#DIV/0!
IFT46	Q9DB07	Intraflagellar transport protein 46 homolog	0	11	#DIV/0!
PLPL7	A2AJ88	Patatin-like phospholipase domain-containing protein 7	0	11	#DIV/0!
IMB1	P70168	Importin subunit beta-1	0	11	#DIV/0!
IPO7	Q9EPL8	Importin-7	0	11	#DIV/0!
ROP1L	Q9EQ00	Ropporin-1-like protein	0	11	#DIV/0!
DRC7	Q6V3W6	Dynein regulatory complex subunit 7	0	11	#DIV/0!
PLOD3	Q9R0E1	Procollagen-lysine 2-oxoglutarate 5-dioxygenase 3	0	11	#DIV/0!
GNAI3	Q9DC51	Guanine nucleotide-binding protein G(k) subunit alpha	0	11	#DIV/0!
RB6I2	Q99MI1	ELKS/Rab6-interacting/CAST family member 1	0	11	#DIV/0!
JIP3	Q9ESN9	C-Jun-amino-terminal kinase-interacting protein 3	0	11	#DIV/0!
PLXB1	Q8CJH3	Plexin-B1	0	11	#DIV/0!
MAGI2	Q9WVQ1	Membrane-associated guanylate kinase WW and PDZ domain-containing protein 2	0	11	#DIV/0!
CCD96	Q9CR92	Coiled-coil domain-containing protein 96	0	11	#DIV/0!
CLCA	O08585	Clathrin light chain A	0	11	#DIV/0!
VWA3A	Q3UVV9	von Willebrand factor A domain-containing protein 3A	0	11	#DIV/0!
ASPP2	Q8CG79	Apoptosis-stimulating of p53 protein 2	0	11	#DIV/0!
TNPO1	Q8BFY9	Transportin-1	0	11	#DIV/0!
SMC3	Q9CW03	Structural maintenance of chromosomes protein 3	0	11	#DIV/0!
TGRM1	Q6A070	TOG array regulator of axonemal microtubules protein 1	0	11	#DIV/0!
CUL9	Q80TT8	Cullin-9	0	11	#DIV/0!
ITA6	Q61739	Integrin alpha-6	0	11	#DIV/0!
AP3B1	Q9Z1T1	AP-3 complex subunit beta-1	0	11	#DIV/0!
SYNE2	Q6ZWQ0	Nesprin-2	0	11	#DIV/0!
CALU	O35887	Calumenin	0	10	#DIV/0!
CLCC1	Q99LI2	Chloride channel CLIC-like protein 1	0	10	#DIV/0!
PLIN3	Q9DBG5	Perilipin-3	0	10	#DIV/0!
TMM43	Q9DBS1	Transmembrane protein 43	0	10	#DIV/0!
TOIP1	Q921T2	Torsin-1A-interacting protein 1	0	10	#DIV/0!
IFT27	Q9D0P8	Intraflagellar transport protein 27 homolog	0	10	#DIV/0!
EMD	O08579	Emerin	0	10	#DIV/0!
PTPRF	A2A8L5	Receptor-type tyrosine-protein phosphatase F	0	10	#DIV/0!
MLEC	Q6ZQI3	Malectin	0	10	#DIV/0!
STAT1	P42225	Signal transducer and activator of transcription 1	0	10	#DIV/0!
SYVC	Q9Z1Q9	Valine--tRNA ligase	0	10	#DIV/0!
SGT1	Q9CX34	Protein SGT1 homolog	0	10	#DIV/0!
DRC3	Q9D5E4	Dynein regulatory complex subunit 3	0	10	#DIV/0!
FMR1	P35922	Synaptic functional regulator FMR1	0	10	#DIV/0!
MIRO1	Q8BG51	Mitochondrial Rho GTPase 1	0	10	#DIV/0!
SGPL1	Q8R0X7	Sphingosine-1-phosphate lyase 1	0	10	#DIV/0!
RGS22	G3UYX5	Regulator of G-protein signaling 22	0	10	#DIV/0!
CLAP1	Q80TV8	CLIP-associating protein 1	0	10	#DIV/0!
PIGT	Q8BXQ2	GPI transamidase component PIG-T	0	10	#DIV/0!
KNDC1	Q0KK55	Kinase non-catalytic C-lobe domain-containing protein 1	0	10	#DIV/0!
GFPT1	P47856	Glutamine--fructose-6-phosphate aminotransferase [isomerizing] 1	0	10	#DIV/0!
1433B	Q9CQV8	14-3-3 protein beta/alpha	0	10	#DIV/0!
TNPO3	Q6P2B1	Transportin-3	0	10	#DIV/0!
NOMO1	Q6GQT9	Nodal modulator 1	0	10	#DIV/0!
WDR91	Q7TMQ7	WD repeat-containing protein 91	0	10	#DIV/0!
TBC9B	Q5SVR0	TBC1 domain family member 9B	0	10	#DIV/0!
UBP24	B1AY13	Ubiquitin carboxyl-terminal hydrolase 24	0	10	#DIV/0!
SOGA3	Q6NZL0	Protein SOGA3	0	10	#DIV/0!
GT251	Q8K297	Procollagen galactosyltransferase 1	0	10	#DIV/0!
AP1G1	P22892	AP-1 complex subunit gamma-1	0	10	#DIV/0!
PP6R1	Q7TSI3	Serine/threonine-protein phosphatase 6 regulatory subunit 1	0	10	#DIV/0!
TPC11	B2RXC1	Trafficking protein particle complex subunit 11	0	10	#DIV/0!
GAPD1	Q6PAR5	GTPase-activating protein and VPS9 domain-containing protein 1	0	10	#DIV/0!
STXB3	Q60770	Syntaxin-binding protein 3	0	10	#DIV/0!
OFD1	Q80Z25	Oral-facial-digital syndrome 1 protein homolog	0	10	#DIV/0!
PAR3L	Q9CSB4	Partitioning defective 3 homolog B	0	10	#DIV/0!
ELP1	Q7TT37	Elongator complex protein 1	0	10	#DIV/0!
DIAP1	O08808	Protein diaphanous homolog 1	0	10	#DIV/0!
PLCB3	P51432	1-phosphatidylinositol 4 5-bisphosphate phosphodiesterase beta-3	0	10	#DIV/0!
PI3R4	Q8VD65	Phosphoinositide 3-kinase regulatory subunit 4	0	10	#DIV/0!
WDR34	Q5U4F6	WD repeat-containing protein 34	0	9	#DIV/0!
NDK5	Q99MH5	Nucleoside diphosphate kinase homolog 5	0	9	#DIV/0!
LBN	Q8K1G2	Limbin	0	9	#DIV/0!
LCA5L	Q8C0X0	Lebercilin-like protein	0	9	#DIV/0!
IMA3	O35343	Importin subunit alpha-3	0	9	#DIV/0!
TTC8	Q8VD72	Tetratricopeptide repeat protein 8	0	9	#DIV/0!
EIF3I	Q9QZD9	Eukaryotic translation initiation factor 3 subunit I	0	9	#DIV/0!
SAHH2	Q80SW1	S-adenosylhomocysteine hydrolase-like protein 1	0	9	#DIV/0!
FMN2	Q9JL04	Formin-2	0	9	#DIV/0!
AT2A3	Q64518	Sarcoplasmic/endoplasmic reticulum calcium ATPase 3	0	9	#DIV/0!
NEB2	Q6R891	Neurabin-2	0	9	#DIV/0!
SORCN	Q6P069	Sorcin	0	9	#DIV/0!
LRC23	O35125	Leucine-rich repeat-containing protein 23	0	9	#DIV/0!
PTPRA	P18052	Receptor-type tyrosine-protein phosphatase alpha	0	9	#DIV/0!
IMA4	O35344	Importin subunit alpha-4	0	9	#DIV/0!
IQEC2	Q5DU25	IQ motif and SEC7 domain-containing protein 2	0	9	#DIV/0!
DNJA2	Q9QYJ0	DnaJ homolog subfamily A member 2	0	9	#DIV/0!
45908	Q8CHH9	Septin-8	0	9	#DIV/0!
MDM1	Q9D067	Nuclear protein MDM1	0	9	#DIV/0!
PROF1	P62962	Profilin-1	0	9	#DIV/0!
GSTM1	P10649	Glutathione S-transferase Mu 1	0	9	#DIV/0!
F10A1	Q99L47	Hsc70-interacting protein	0	9	#DIV/0!
KIFA3	P70188	Kinesin-associated protein 3	0	9	#DIV/0!
2A5A	Q6PD03	Serine/threonine-protein phosphatase 2A 56 kDa regulatory subunit alpha isoform	0	9	#DIV/0!
CATIP	B9EKE5	Ciliogenesis-associated TTC17-interacting protein	0	9	#DIV/0!
PRPTZ	B9EKR1	Receptor-type tyrosine-protein phosphatase zeta	0	9	#DIV/0!
E41L5	Q8BGS1	Band 4.1-like protein 5	0	9	#DIV/0!
TECR	Q9CY27	Very-long-chain enoyl-CoA reductase	0	9	#DIV/0!
CASC1	Q6TDU8	Protein CASC1	0	9	#DIV/0!
LMNB1	P14733	Lamin-B1	0	9	#DIV/0!
ITB5	O70309	Integrin beta-5	0	9	#DIV/0!
ABI1	Q8CBW3	Abl interactor 1	0	9	#DIV/0!
1433G	P61982	14-3-3 protein gamma	0	9	#DIV/0!
YTHD2	Q91YT7	YTH domain-containing family protein 2	0	9	#DIV/0!
FYCO1	Q8VDC1	FYVE and coiled-coil domain-containing protein 1	0	9	#DIV/0!
CCD66	Q6NS45	Coiled-coil domain-containing protein 66	0	9	#DIV/0!
S12A2	P55012	Solute carrier family 12 member 2	0	9	#DIV/0!
TT21B	Q0HA38	Tetratricopeptide repeat protein 21B	0	9	#DIV/0!
UBP47	Q8BY87	Ubiquitin carboxyl-terminal hydrolase 47	0	9	#DIV/0!
RAI14	Q9EP71	Ankycorbin	0	9	#DIV/0!
CSN2	P61202	COP9 signalosome complex subunit 2	0	9	#DIV/0!
CFA61	Q8CEL2	Cilia- and flagella-associated protein 61	0	9	#DIV/0!
TCPZ	P80317	T-complex protein 1 subunit zeta	0	9	#DIV/0!
DYSF	Q9ESD7	Dysferlin	0	9	#DIV/0!
PGAP1	Q3UUQ7	GPI inositol-deacylase	0	9	#DIV/0!
SHIP2	Q6P549	Phosphatidylinositol 3 4 5-trisphosphate 5-phosphatase 2	0	9	#DIV/0!
LRC49	Q91YK0	Leucine-rich repeat-containing protein 49	0	9	#DIV/0!
RHG35	Q91YM2	Rho GTPase-activating protein 35	0	9	#DIV/0!
RBGP1	A2AWA9	Rab GTPase-activating protein 1	0	9	#DIV/0!
CE350	E9Q309	Centrosome-associated protein 350	0	9	#DIV/0!
COPB2	O55029	Coatomer subunit beta'	0	9	#DIV/0!
OGA	Q9EQQ9	Protein O-GlcNAcase	0	9	#DIV/0!
TNPO2	Q99LG2	Transportin-2	0	9	#DIV/0!
ITSN1	Q9Z0R4	Intersectin-1	0	9	#DIV/0!
CLU	Q5SW19	Clustered mitochondria protein homolog	0	9	#DIV/0!
FSIP2	A2ARZ3	Fibrous sheath-interacting protein 2	0	9	#DIV/0!
SACS	Q9JLC8	Sacsin	0	9	#DIV/0!
STAM1	P70297	Signal transducing adapter molecule 1	0	8	#DIV/0!
MLF1	Q9QWV4	Myeloid leukemia factor 1	0	8	#DIV/0!
CALM2	P0DP27	Calmodulin-2	0	8	#DIV/0!
CALM3	P0DP28	Calmodulin-3	0	8	#DIV/0!
CALM1	P0DP26	Calmodulin-1	0	8	#DIV/0!
CB5D1	Q5NCY3	Cytochrome b5 domain-containing protein 1	0	8	#DIV/0!
PEBP1	P70296	Phosphatidylethanolamine-binding protein 1	0	8	#DIV/0!
ALG2	Q9DBE8	Alpha-1 3/1 6-mannosyltransferase ALG2	0	8	#DIV/0!
GDIA	P50396	Rab GDP dissociation inhibitor alpha	0	8	#DIV/0!
CAPG	P24452	Macrophage-capping protein	0	8	#DIV/0!
EIF3F	Q9DCH4	Eukaryotic translation initiation factor 3 subunit F	0	8	#DIV/0!
PROM1	O54990	Prominin-1	0	8	#DIV/0!
INP5E	Q9JII1	72 kDa inositol polyphosphate 5-phosphatase	0	8	#DIV/0!
TRAF4	Q61382	TNF receptor-associated factor 4	0	8	#DIV/0!
NCEH1	Q8BLF1	Neutral cholesterol ester hydrolase 1	0	8	#DIV/0!
MSI2H	Q920Q6	RNA-binding protein Musashi homolog 2	0	8	#DIV/0!
STIP1	Q60864	Stress-induced-phosphoprotein 1	0	8	#DIV/0!
SCFD1	Q8BRF7	Sec1 family domain-containing protein 1	0	8	#DIV/0!
VPS16	Q920Q4	Vacuolar protein sorting-associated protein 16 homolog	0	8	#DIV/0!
MIA2	Q91ZV0	Melanoma inhibitory activity protein 2	0	8	#DIV/0!
LZTL1	Q9JHQ5	Leucine zipper transcription factor-like protein 1	0	8	#DIV/0!
KPCB	P68404	Protein kinase C beta type	0	8	#DIV/0!
CDC42	P60766	Cell division control protein 42 homolog	0	8	#DIV/0!
DCTN2	Q99KJ8	Dynactin subunit 2	0	8	#DIV/0!
GBB1	P62874	Guanine nucleotide-binding protein G(I)/G(S)/G(T) subunit beta-1	0	8	#DIV/0!
SOAT1	Q61263	Sterol O-acyltransferase 1	0	8	#DIV/0!
SYIC	Q8BU30	Isoleucine--tRNA ligase cytoplasmic	0	8	#DIV/0!
KLC1	O88447	Kinesin light chain 1	0	8	#DIV/0!
STXB4	Q9WV89	Syntaxin-binding protein 4	0	8	#DIV/0!
PLD2	P97813	Phospholipase D2	0	8	#DIV/0!
PLOD1	Q9R0E2	Procollagen-lysine 2-oxoglutarate 5-dioxygenase 1	0	8	#DIV/0!
KANK2	Q8BX02	KN motif and ankyrin repeat domain-containing protein 2	0	8	#DIV/0!
ITA3	Q62470	Integrin alpha-3	0	8	#DIV/0!
NOP58	Q6DFW4	Nucleolar protein 58	0	8	#DIV/0!
RAB5B	P61021	Ras-related protein Rab-5B	0	8	#DIV/0!
NU133	Q8R0G9	Nuclear pore complex protein Nup133	0	8	#DIV/0!
TARA	Q99KW3	TRIO and F-actin-binding protein	0	8	#DIV/0!
TPP2	Q64514	Tripeptidyl-peptidase 2	0	8	#DIV/0!
GHC1	Q9D6M3	Mitochondrial glutamate carrier 1	0	8	#DIV/0!
CDC16	Q8R349	Cell division cycle protein 16 homolog	0	8	#DIV/0!
ITB2	P11835	Integrin beta-2	0	8	#DIV/0!
LRC8C	Q8R502	Volume-regulated anion channel subunit LRRC8C	0	8	#DIV/0!
EVC	P57680	Ellis-van Creveld syndrome protein homolog	0	8	#DIV/0!
VPP2	P15920	V-type proton ATPase 116 kDa subunit a isoform 2	0	8	#DIV/0!
TTC34	Q8C0Q3	Tetratricopeptide repeat protein 34	0	8	#DIV/0!
UBP8	Q80U87	Ubiquitin carboxyl-terminal hydrolase 8	0	8	#DIV/0!
ARHGC	Q8R4H2	Rho guanine nucleotide exchange factor 12	0	8	#DIV/0!
LAR4B	Q6A0A2	La-related protein 4B	0	8	#DIV/0!
AMPD2	Q9DBT5	AMP deaminase 2	0	8	#DIV/0!
VP13C	Q8BX70	Vacuolar protein sorting-associated protein 13C	0	8	#DIV/0!
OST48	O54734	Dolichyl-diphosphooligosaccharide--protein glycosyltransferase 48 kDa subunit	0	8	#DIV/0!
STAU1	Q9Z108	Double-stranded RNA-binding protein Staufen homolog 1	0	8	#DIV/0!
KPBB	Q7TSH2	Phosphorylase b kinase regulatory subunit beta	0	8	#DIV/0!
BMP2K	Q91Z96	BMP-2-inducible protein kinase	0	8	#DIV/0!
TCPB	P80314	T-complex protein 1 subunit beta	0	8	#DIV/0!
NCK2	O55033	Cytoplasmic protein NCK2	0	8	#DIV/0!
KIF1B	Q60575	Kinesin-like protein KIF1B	0	8	#DIV/0!
SI1L1	Q8C0T5	Signal-induced proliferation-associated 1-like protein 1	0	8	#DIV/0!
VPS41	Q5KU39	Vacuolar protein sorting-associated protein 41 homolog	0	8	#DIV/0!
RN213	E9Q555	E3 ubiquitin-protein ligase RNF213	0	8	#DIV/0!
TCPH	P80313	T-complex protein 1 subunit eta	0	8	#DIV/0!
SMC1A	Q9CU62	Structural maintenance of chromosomes protein 1A	0	8	#DIV/0!
CHD4	Q6PDQ2	Chromodomain-helicase-DNA-binding protein 4	0	8	#DIV/0!
P85A	P26450	Phosphatidylinositol 3-kinase regulatory subunit alpha	0	8	#DIV/0!
TRI56	Q80VI1	E3 ubiquitin-protein ligase TRIM56	0	8	#DIV/0!
INADL	Q63ZW7	InaD-like protein	0	8	#DIV/0!
FRY	E9Q8I9	Protein furry homolog	0	8	#DIV/0!
LPP	Q8BFW7	Lipoma-preferred partner homolog	0	7	#DIV/0!
TM1L2	Q5SRX1	TOM1-like protein 2	0	7	#DIV/0!
LMAN1	Q9D0F3	Protein ERGIC-53	0	7	#DIV/0!
BBS5	Q9CZQ9	Bardet-Biedl syndrome 5 protein homolog	0	7	#DIV/0!
PITM1	O35954	Membrane-associated phosphatidylinositol transfer protein 1	0	7	#DIV/0!
K0556	Q8C753	Protein KIAA0556	0	7	#DIV/0!
K1549	Q68FD9	UPF0606 protein KIAA1549	0	7	#DIV/0!
SNP47	Q8R570	Synaptosomal-associated protein 47	0	7	#DIV/0!
EIF3H	Q91WK2	Eukaryotic translation initiation factor 3 subunit H	0	7	#DIV/0!
KIRR1	Q80W68	Kin of IRRE-like protein 1	0	7	#DIV/0!
MIC19	Q9CRB9	MICOS complex subunit Mic19	0	7	#DIV/0!
CETN2	Q9R1K9	Centrin-2	0	7	#DIV/0!
MKS1	Q5SW45	Meckel syndrome type 1 protein homolog	0	7	#DIV/0!
ZN185	Q62394	Zinc finger protein 185	0	7	#DIV/0!
PSA7	Q9Z2U0	Proteasome subunit alpha type-7	0	7	#DIV/0!
AIFM1	Q9Z0X1	Apoptosis-inducing factor 1 mitochondrial	0	7	#DIV/0!
XPR1	Q9Z0U0	Xenotropic and polytropic retrovirus receptor 1	0	7	#DIV/0!
ANR17	Q99NH0	Ankyrin repeat domain-containing protein 17	0	7	#DIV/0!
IST1	Q9CX00	IST1 homolog	0	7	#DIV/0!
TDRD3	Q91W18	Tudor domain-containing protein 3	0	7	#DIV/0!
APEH	Q8R146	Acylamino-acid-releasing enzyme	0	7	#DIV/0!
EFCB7	Q8VDY4	EF-hand calcium-binding domain-containing protein 7	0	7	#DIV/0!
DEN4C	A6H8H2	DENN domain-containing protein 4C	0	7	#DIV/0!
MYO1F	P70248	Unconventional myosin-If	0	7	#DIV/0!
DHX29	Q6PGC1	ATP-dependent RNA helicase DHX29	0	7	#DIV/0!
NB5R3	Q9DCN2	NADH-cytochrome b5 reductase 3	0	7	#DIV/0!
KIBRA	Q5SXA9	Protein KIBRA	0	7	#DIV/0!
KIF19	Q99PT9	Kinesin-like protein KIF19	0	7	#DIV/0!
PLPP3	Q99JY8	Phospholipid phosphatase 3	0	7	#DIV/0!
ODPB	Q9D051	Pyruvate dehydrogenase E1 component subunit beta mitochondrial	0	7	#DIV/0!
VATE1	P50518	V-type proton ATPase subunit E 1	0	7	#DIV/0!
SYMC	Q68FL6	Methionine--tRNA ligase cytoplasmic	0	7	#DIV/0!
MK03	Q63844	Mitogen-activated protein kinase 3	0	7	#DIV/0!
MRCKA	Q3UU96	Serine/threonine-protein kinase MRCK alpha	0	7	#DIV/0!
CSKP	O70589	Peripheral plasma membrane protein CASK	0	7	#DIV/0!
NLRX1	Q3TL44	NLR family member X1	0	7	#DIV/0!
MTMR5	Q6ZPE2	Myotubularin-related protein 5	0	7	#DIV/0!
CLCB	Q6IRU5	Clathrin light chain B	0	7	#DIV/0!
RIBC1	Q9D0B8	RIB43A-like with coiled-coils protein 1	0	7	#DIV/0!
MORN3	Q8C5T4	MORN repeat-containing protein 3	0	7	#DIV/0!
RPGF2	Q8CHG7	Rap guanine nucleotide exchange factor 2	0	7	#DIV/0!
CE162	Q6ZQ06	Centrosomal protein of 162 kDa	0	7	#DIV/0!
SRC	P05480	Neuronal proto-oncogene tyrosine-protein kinase Src	0	7	#DIV/0!
GIT1	Q68FF6	ARF GTPase-activating protein GIT1	0	7	#DIV/0!
IMDH2	P24547	Inosine-5'-monophosphate dehydrogenase 2	0	7	#DIV/0!
LARP1	Q6ZQ58	La-related protein 1	0	7	#DIV/0!
TMEDA	Q9D1D4	Transmembrane emp24 domain-containing protein 10	0	7	#DIV/0!
COPG1	Q9QZE5	Coatomer subunit gamma-1	0	7	#DIV/0!
CBPD	O89001	Carboxypeptidase D	0	7	#DIV/0!
PACN2	Q9WVE8	Protein kinase C and casein kinase substrate in neurons protein 2	0	7	#DIV/0!
YES	Q04736	Tyrosine-protein kinase Yes	0	7	#DIV/0!
LRC71	Q9D3W5	Leucine-rich repeat-containing protein 71	0	7	#DIV/0!
WDR93	Q402B2	WD repeat-containing protein 93	0	7	#DIV/0!
PAIP1	Q8VE62	Polyadenylate-binding protein-interacting protein 1	0	7	#DIV/0!
WDR81	Q5ND34	WD repeat-containing protein 81	0	7	#DIV/0!
DRC2	Q8VHI7	Dynein regulatory complex subunit 2	0	7	#DIV/0!
MBB1A	Q7TPV4	Myb-binding protein 1A	0	7	#DIV/0!
ELMO2	Q8BHL5	Engulfment and cell motility protein 2	0	7	#DIV/0!
NF1	Q04690	Neurofibromin	0	7	#DIV/0!
GRDN	Q5SNZ0	Girdin	0	7	#DIV/0!
GCP2	Q921G8	Gamma-tubulin complex component 2	0	7	#DIV/0!
NEK5	Q7TSC3	Serine/threonine-protein kinase Nek5	0	7	#DIV/0!
PP6R3	Q922D4	Serine/threonine-protein phosphatase 6 regulatory subunit 3	0	7	#DIV/0!
LRC8A	Q80WG5	Volume-regulated anion channel subunit LRRC8A	0	7	#DIV/0!
PTBP3	Q8BHD7	Polypyrimidine tract-binding protein 3	0	7	#DIV/0!
FUBP1	Q91WJ8	Far upstream element-binding protein 1	0	7	#DIV/0!
P3C2A	Q61194	Phosphatidylinositol 4-phosphate 3-kinase C2 domain-containing subunit alpha	0	7	#DIV/0!
MYOME	Q80YT7	Myomegalin	0	7	#DIV/0!
K1109	A2AAE1	Uncharacterized protein KIAA1109	0	7	#DIV/0!
XIRP2	Q4U4S6	Xin actin-binding repeat-containing protein 2	0	7	#DIV/0!
EF1B	O70251	Elongation factor 1-beta	0	6	#DIV/0!
MSI1H	Q61474	RNA-binding protein Musashi homolog 1	0	6	#DIV/0!
PALM	Q9Z0P4	Paralemmin-1	0	6	#DIV/0!
SBP2	Q63836	Selenium-binding protein 2	0	6	#DIV/0!
CSN4	O88544	COP9 signalosome complex subunit 4	0	6	#DIV/0!
PAXI	Q8VI36	Paxillin	0	6	#DIV/0!
PSA6	Q9QUM9	Proteasome subunit alpha type-6	0	6	#DIV/0!
TRAF3	Q60803	TNF receptor-associated factor 3	0	6	#DIV/0!
PSA1	Q9R1P4	Proteasome subunit alpha type-1	0	6	#DIV/0!
GLU2B	O08795	Glucosidase 2 subunit beta	0	6	#DIV/0!
MYCBP	Q9EQS3	c-Myc-binding protein	0	6	#DIV/0!
SC22B	O08547	Vesicle-trafficking protein SEC22b	0	6	#DIV/0!
PICAL	Q7M6Y3	Phosphatidylinositol-binding clathrin assembly protein	0	6	#DIV/0!
OTUD4	B2RRE7	OTU domain-containing protein 4	0	6	#DIV/0!
PLAP	P27612	Phospholipase A-2-activating protein	0	6	#DIV/0!
PITM2	Q6ZPQ6	Membrane-associated phosphatidylinositol transfer protein 2	0	6	#DIV/0!
PSA5	Q9Z2U1	Proteasome subunit alpha type-5	0	6	#DIV/0!
NMT1	O70310	Glycylpeptide N-tetradecanoyltransferase 1	0	6	#DIV/0!
PEF1	Q8BFY6	Peflin	0	6	#DIV/0!
CYBP	Q9CXW3	Calcyclin-binding protein	0	6	#DIV/0!
CDC37	Q61081	Hsp90 co-chaperone Cdc37	0	6	#DIV/0!
FKBP8	O35465	Peptidyl-prolyl cis-trans isomerase FKBP8	0	6	#DIV/0!
CSDE1	Q91W50	Cold shock domain-containing protein E1	0	6	#DIV/0!
ADCY6	Q01341	Adenylate cyclase type 6	0	6	#DIV/0!
PGAM1	Q9DBJ1	Phosphoglycerate mutase 1	0	6	#DIV/0!
STX7	O70439	Syntaxin-7	0	6	#DIV/0!
TXLNA	Q6PAM1	Alpha-taxilin	0	6	#DIV/0!
FSD1L	Q8BYN5	FSD1-like protein	0	6	#DIV/0!
MAP6	Q7TSJ2	Microtubule-associated protein 6	0	6	#DIV/0!
SIDT2	Q8CIF6	SID1 transmembrane family member 2	0	6	#DIV/0!
DCAF8	Q8N7N5	DDB1- and CUL4-associated factor 8	0	6	#DIV/0!
ACBD5	Q5XG73	Acyl-CoA-binding domain-containing protein 5	0	6	#DIV/0!
WBP2	P97765	WW domain-binding protein 2	0	6	#DIV/0!
IGBP1	Q61249	Immunoglobulin-binding protein 1	0	6	#DIV/0!
ST5	Q924W7	Suppression of tumorigenicity 5 protein	0	6	#DIV/0!
VAPA	Q9WV55	Vesicle-associated membrane protein-associated protein A	0	6	#DIV/0!
ACOD2	P13011	Acyl-CoA desaturase 2	0	6	#DIV/0!
RALA	P63321	Ras-related protein Ral-A	0	6	#DIV/0!
CD047	Q3U1D9	UPF0602 protein	0	6	#DIV/0!
ANO6	Q6P9J9	Anoctamin-6	0	6	#DIV/0!
PSB5	O55234	Proteasome subunit beta type-5	0	6	#DIV/0!
DMD	P11531	Dystrophin	0	6	#DIV/0!
OSBL5	Q9ER64	Oxysterol-binding protein-related protein 5	0	6	#DIV/0!
HIP1R	Q9JKY5	Huntingtin-interacting protein 1-related protein	0	6	#DIV/0!
COR1B	Q9WUM3	Coronin-1B	0	6	#DIV/0!
SEC13	Q9D1M0	Protein SEC13 homolog	0	6	#DIV/0!
GEPH	Q8BUV3	Gephyrin	0	6	#DIV/0!
ATX10	P28658	Ataxin-10	0	6	#DIV/0!
NU214	Q80U93	Nuclear pore complex protein Nup214	0	6	#DIV/0!
COASY	Q9DBL7	Bifunctional coenzyme A synthase	0	6	#DIV/0!
PP4C	P97470	Serine/threonine-protein phosphatase 4 catalytic subunit	0	6	#DIV/0!
ZC21A	Q8BJH1	Zinc finger C2HC domain-containing protein 1A	0	6	#DIV/0!
ERAP1	Q9EQH2	Endoplasmic reticulum aminopeptidase 1	0	6	#DIV/0!
GCP60	Q8BMP6	Golgi resident protein GCP60	0	6	#DIV/0!
GNAQ	P21279	Guanine nucleotide-binding protein G(q) subunit alpha	0	6	#DIV/0!
KAP0	Q9DBC7	cAMP-dependent protein kinase type I-alpha regulatory subunit	0	6	#DIV/0!
RAB12	P35283	Ras-related protein Rab-12	0	6	#DIV/0!
ANFY1	Q810B6	Rabankyrin-5	0	6	#DIV/0!
HBS1L	Q69ZS7	HBS1-like protein	0	6	#DIV/0!
NSF	P46460	Vesicle-fusing ATPase	0	6	#DIV/0!
ABCB6	Q9DC29	ATP-binding cassette sub-family B member 6 mitochondrial	0	6	#DIV/0!
TPPC9	Q3U0M1	Trafficking protein particle complex subunit 9	0	6	#DIV/0!
LRIQ1	Q0P5X1	Leucine-rich repeat and IQ domain-containing protein 1	0	6	#DIV/0!
MGRN1	Q9D074	E3 ubiquitin-protein ligase MGRN1	0	6	#DIV/0!
OSBL9	A2A8Z1	Oxysterol-binding protein-related protein 9	0	6	#DIV/0!
RAB10	P61027	Ras-related protein Rab-10	0	6	#DIV/0!
IKKA	Q60680	Inhibitor of nuclear factor kappa-B kinase subunit alpha	0	6	#DIV/0!
MRCKB	Q7TT50	Serine/threonine-protein kinase MRCK beta	0	6	#DIV/0!
CSN1	Q99LD4	COP9 signalosome complex subunit 1	0	6	#DIV/0!
RB11B	P46638	Ras-related protein Rab-11B	0	6	#DIV/0!
S11IP	Q3TAA7	Serine/threonine-protein kinase 11-interacting protein	0	6	#DIV/0!
GNL1	P36916	Guanine nucleotide-binding protein-like 1	0	6	#DIV/0!
ANS1A	P59672	Ankyrin repeat and SAM domain-containing protein 1A	0	6	#DIV/0!
ERLEC	Q8VEH8	Endoplasmic reticulum lectin 1	0	6	#DIV/0!
SCLT1	G5E861	Sodium channel and clathrin linker 1	0	6	#DIV/0!
IDLC	Q8BVN8	Axonemal dynein light intermediate polypeptide 1	0	6	#DIV/0!
VAC14	Q80WQ2	Protein VAC14 homolog	0	6	#DIV/0!
SAC1	Q9EP69	Phosphatidylinositide phosphatase SAC1	0	6	#DIV/0!
TSG10	Q6NY15	Testis-specific gene 10 protein	0	6	#DIV/0!
RFIP5	Q8R361	Rab11 family-interacting protein 5	0	6	#DIV/0!
LCAP	Q8C129	Leucyl-cystinyl aminopeptidase	0	6	#DIV/0!
XPO5	Q924C1	Exportin-5	0	6	#DIV/0!
XRN1	P97789	5'-3' exoribonuclease 1	0	6	#DIV/0!
XPO2	Q9ERK4	Exportin-2	0	6	#DIV/0!
RASF8	Q8CJ96	Ras association domain-containing protein 8	0	6	#DIV/0!
AGO2	Q8CJG0	Protein argonaute-2	0	6	#DIV/0!
FYV1	Q9Z1T6	1-phosphatidylinositol 3-phosphate 5-kinase	0	6	#DIV/0!
MYO9B	Q9QY06	Unconventional myosin-IXb	0	6	#DIV/0!
SC24A	Q3U2P1	Protein transport protein Sec24A	0	6	#DIV/0!
WDFY3	Q6VNB8	WD repeat and FYVE domain-containing protein 3	0	6	#DIV/0!
CLIP2	Q9Z0H8	CAP-Gly domain-containing linker protein 2	0	6	#DIV/0!
DICER	Q8R418	Endoribonuclease Dicer	0	6	#DIV/0!
MINY4	Q3UQI9	Probable ubiquitin carboxyl-terminal hydrolase MINDY-4	0	6	#DIV/0!
VPS18	Q8R307	Vacuolar protein sorting-associated protein 18 homolog	0	6	#DIV/0!
NIN	Q61043	Ninein	0	6	#DIV/0!
DLG5	E9Q9R9	Disks large homolog 5	0	6	#DIV/0!
CP135	Q6P5D4	Centrosomal protein of 135 kDa	0	6	#DIV/0!
BIG1	G3X9K3	Brefeldin A-inhibited guanine nucleotide-exchange protein 1	0	6	#DIV/0!
RICTR	Q6QI06	Rapamycin-insensitive companion of mTOR	0	6	#DIV/0!
MRO2A	D3Z750	Maestro heat-like repeat-containing protein family member 2A	0	6	#DIV/0!
APOB	E9Q414	Apolipoprotein B-100	0	6	#DIV/0!
CD81	P35762	CD81 antigen	0	5	#DIV/0!
CAVN1	O54724	Caveolae-associated protein 1	0	5	#DIV/0!
GOGA2	Q921M4	Golgin subfamily A member 2	0	5	#DIV/0!
AIMP2	Q8R010	Aminoacyl tRNA synthase complex-interacting multifunctional protein 2	0	5	#DIV/0!
EP15R	Q60902	Epidermal growth factor receptor substrate 15-like 1	0	5	#DIV/0!
FAF2	Q3TDN2	FAS-associated factor 2	0	5	#DIV/0!
ARFG1	Q9EPJ9	ADP-ribosylation factor GTPase-activating protein 1	0	5	#DIV/0!
TMED9	Q99KF1	Transmembrane emp24 domain-containing protein 9	0	5	#DIV/0!
EIF3G	Q9Z1D1	Eukaryotic translation initiation factor 3 subunit G	0	5	#DIV/0!
MYPT2	Q8BG95	Protein phosphatase 1 regulatory subunit 12B	0	5	#DIV/0!
TWF1	Q91YR1	Twinfilin-1	0	5	#DIV/0!
45910	Q8C650	Septin-10	0	5	#DIV/0!
HSDL2	Q2TPA8	Hydroxysteroid dehydrogenase-like protein 2	0	5	#DIV/0!
EHD1	Q9WVK4	EH domain-containing protein 1	0	5	#DIV/0!
NFKB2	Q9WTK5	Nuclear factor NF-kappa-B p100 subunit	0	5	#DIV/0!
HS12A	Q8K0U4	Heat shock 70 kDa protein 12A	0	5	#DIV/0!
LIS1	P63005	Platelet-activating factor acetylhydrolase IB subunit alpha	0	5	#DIV/0!
SPG16	Q8K450	Sperm-associated antigen 16 protein	0	5	#DIV/0!
STRAP	Q9Z1Z2	Serine-threonine kinase receptor-associated protein	0	5	#DIV/0!
DPY30	Q99LT0	Protein dpy-30 homolog	0	5	#DIV/0!
MYDGF	Q9CPT4	Myeloid-derived growth factor	0	5	#DIV/0!
HECAM	Q640R3	Hepatocyte cell adhesion molecule	0	5	#DIV/0!
PP12C	Q3UMT1	Protein phosphatase 1 regulatory subunit 12C	0	5	#DIV/0!
ARL6	O88848	ADP-ribosylation factor-like protein 6	0	5	#DIV/0!
ERP44	Q9D1Q6	Endoplasmic reticulum resident protein 44	0	5	#DIV/0!
BABA2	Q8K3W0	BRISC and BRCA1-A complex member 2	0	5	#DIV/0!
DYN3	Q8BZ98	Dynamin-3	0	5	#DIV/0!
FIBP	Q9JI19	Acidic fibroblast growth factor intracellular-binding protein	0	5	#DIV/0!
NUFP2	Q5F2E7	Nuclear fragile X mental retardation-interacting protein 2	0	5	#DIV/0!
CLPT1	Q8VBZ3	Cleft lip and palate transmembrane protein 1 homolog	0	5	#DIV/0!
PSA4	Q9R1P0	Proteasome subunit alpha type-4	0	5	#DIV/0!
STON1	Q8CDJ8	Stonin-1	0	5	#DIV/0!
RHG12	Q8C0D4	Rho GTPase-activating protein 12	0	5	#DIV/0!
IDHC	O88844	Isocitrate dehydrogenase [NADP] cytoplasmic	0	5	#DIV/0!
AMPD3	O08739	AMP deaminase 3	0	5	#DIV/0!
RAD21	Q61550	Double-strand-break repair protein rad21 homolog	0	5	#DIV/0!
TM9S3	Q9ET30	Transmembrane 9 superfamily member 3	0	5	#DIV/0!
FLOT1	O08917	Flotillin-1	0	5	#DIV/0!
PTSS1	Q99LH2	Phosphatidylserine synthase 1	0	5	#DIV/0!
CSN6	O88545	COP9 signalosome complex subunit 6	0	5	#DIV/0!
CCD47	Q9D024	Coiled-coil domain-containing protein 47	0	5	#DIV/0!
VP37C	Q8R105	Vacuolar protein sorting-associated protein 37C	0	5	#DIV/0!
RPN2	Q9DBG6	Dolichyl-diphosphooligosaccharide--protein glycosyltransferase subunit 2	0	5	#DIV/0!
CCD61	Q3UJV1	Coiled-coil domain-containing protein 61	0	5	#DIV/0!
VP37A	Q8CHS8	Vacuolar protein sorting-associated protein 37A	0	5	#DIV/0!
CU002	Q8C6G1	Protein	0	5	#DIV/0!
SIK3	Q6P4S6	Serine/threonine-protein kinase SIK3	0	5	#DIV/0!
C170B	Q80U49	Centrosomal protein of 170 kDa protein B	0	5	#DIV/0!
BRCC3	P46737	Lys-63-specific deubiquitinase BRCC36	0	5	#DIV/0!
FKB15	Q6P9Q6	FK506-binding protein 15	0	5	#DIV/0!
VANG1	Q80Z96	Vang-like protein 1	0	5	#DIV/0!
DOCK1	Q8BUR4	Dedicator of cytokinesis protein 1	0	5	#DIV/0!
TMED2	Q9R0Q3	Transmembrane emp24 domain-containing protein 2	0	5	#DIV/0!
BAG2	Q91YN9	BAG family molecular chaperone regulator 2	0	5	#DIV/0!
ZC21C	Q8CCG1	Zinc finger C2HC domain-containing protein 1C	0	5	#DIV/0!
S12A9	Q99MR3	Solute carrier family 12 member 9	0	5	#DIV/0!
IPO4	Q8VI75	Importin-4	0	5	#DIV/0!
IPO9	Q91YE6	Importin-9	0	5	#DIV/0!
ABCD1	P48410	ATP-binding cassette sub-family D member 1	0	5	#DIV/0!
DNJA4	Q9JMC3	DnaJ homolog subfamily A member 4	0	5	#DIV/0!
MAGI1	Q6RHR9	Membrane-associated guanylate kinase WW and PDZ domain-containing protein 1	0	5	#DIV/0!
RS10	P63325	40S ribosomal protein S10	0	5	#DIV/0!
AAKG1	O54950	5'-AMP-activated protein kinase subunit gamma-1	0	5	#DIV/0!
IPO5	Q8BKC5	Importin-5	0	5	#DIV/0!
45911	Q8C1B7	Septin-11	0	5	#DIV/0!
ARHG7	Q9ES28	Rho guanine nucleotide exchange factor 7	0	5	#DIV/0!
RADIL	Q69Z89	Ras-associating and dilute domain-containing protein	0	5	#DIV/0!
SCFD2	Q8BTY8	Sec1 family domain-containing protein 2	0	5	#DIV/0!
H13	P43277	Histone H1.3	0	5	#DIV/0!
NVL	Q9DBY8	Nuclear valosin-containing protein-like	0	5	#DIV/0!
CEP89	Q9CZX2	Centrosomal protein of 89 kDa	0	5	#DIV/0!
COR2B	Q8BH44	Coronin-2B	0	5	#DIV/0!
OSB11	Q8CI95	Oxysterol-binding protein-related protein 11	0	5	#DIV/0!
GOGA5	Q9QYE6	Golgin subfamily A member 5	0	5	#DIV/0!
DIP2B	Q3UH60	Disco-interacting protein 2 homolog B	0	5	#DIV/0!
DC1L1	Q8R1Q8	Cytoplasmic dynein 1 light intermediate chain 1	0	5	#DIV/0!
SYQ	Q8BML9	Glutamine--tRNA ligase	0	5	#DIV/0!
GPNMB	Q99P91	Transmembrane glycoprotein NMB	0	5	#DIV/0!
EMAL1	Q05BC3	Echinoderm microtubule-associated protein-like 1	0	5	#DIV/0!
MATR3	Q8K310	Matrin-3	0	5	#DIV/0!
PALM2	Q8BR92	Paralemmin-2	0	5	#DIV/0!
PKD2	O35245	Polycystin-2	0	5	#DIV/0!
XPOT	Q9CRT8	Exportin-T	0	5	#DIV/0!
CUL3	Q9JLV5	Cullin-3	0	5	#DIV/0!
SPTA1	P08032	Spectrin alpha chain erythrocytic 1	0	5	#DIV/0!
COPG2	Q9QXK3	Coatomer subunit gamma-2	0	5	#DIV/0!
PUM1	Q80U78	Pumilio homolog 1	0	5	#DIV/0!
DHX57	Q6P5D3	Putative ATP-dependent RNA helicase DHX57	0	5	#DIV/0!
PGM5	Q8BZF8	Phosphoglucomutase-like protein 5	0	5	#DIV/0!
CDK16	Q04735	Cyclin-dependent kinase 16	0	5	#DIV/0!
KCNN2	P58390	Small conductance calcium-activated potassium channel protein 2	0	5	#DIV/0!
COG1	Q9Z160	Conserved oligomeric Golgi complex subunit 1	0	5	#DIV/0!
VPS11	Q91W86	Vacuolar protein sorting-associated protein 11 homolog	0	5	#DIV/0!
U520	Q6P4T2	U5 small nuclear ribonucleoprotein 200 kDa helicase	0	5	#DIV/0!
JAK1	P52332	Tyrosine-protein kinase JAK1	0	5	#DIV/0!
DHX30	Q99PU8	Putative ATP-dependent RNA helicase DHX30	0	5	#DIV/0!
WASC4	Q3UMB9	WASH complex subunit 4	0	5	#DIV/0!
BROMI	Q3URV1	Protein broad-minded	0	5	#DIV/0!
UVRAG	Q8K245	UV radiation resistance associated protein	0	5	#DIV/0!
GOGA4	Q91VW5	Golgin subfamily A member 4	0	5	#DIV/0!
NU160	Q9Z0W3	Nuclear pore complex protein Nup160	0	5	#DIV/0!
NCLN	Q8VCM8	Nicalin	0	5	#DIV/0!
VPS45	P97390	Vacuolar protein sorting-associated protein 45	0	5	#DIV/0!
MYCB2	Q7TPH6	E3 ubiquitin-protein ligase MYCBP2	0	5	#DIV/0!
NPA1P	Q571H0	Nucleolar pre-ribosomal-associated protein 1	0	5	#DIV/0!
RINT1	Q8BZ36	RAD50-interacting protein 1	0	5	#DIV/0!
DRC5	A6H639	Dynein regulatory complex subunit 5	0	4	#DIV/0!
LTOR1	Q9CQ22	Ragulator complex protein LAMTOR1	0	4	#DIV/0!
PGRC1	O55022	Membrane-associated progesterone receptor component 1	0	4	#DIV/0!
NSF1C	Q9CZ44	NSFL1 cofactor p47	0	4	#DIV/0!
KBP	Q6ZPU9	KIF1-binding protein	0	4	#DIV/0!
PPGB	P16675	Lysosomal protective protein	0	4	#DIV/0!
NAMPT	Q99KQ4	Nicotinamide phosphoribosyltransferase	0	4	#DIV/0!
SPAT7	Q80VP2	Spermatogenesis-associated protein 7 homolog	0	4	#DIV/0!
CRTC3	Q91X84	CREB-regulated transcription coactivator 3	0	4	#DIV/0!
CYTSA	Q2KN98	Cytospin-A	0	4	#DIV/0!
IFT25	Q9D6H2	Intraflagellar transport protein 25 homolog	0	4	#DIV/0!
RAE1L	Q8C570	mRNA export factor	0	4	#DIV/0!
FBX2	Q80UW2	F-box only protein 2	0	4	#DIV/0!
DVL2	Q60838	Segment polarity protein dishevelled homolog DVL-2	0	4	#DIV/0!
STX12	Q9ER00	Syntaxin-12	0	4	#DIV/0!
EIF3M	Q99JX4	Eukaryotic translation initiation factor 3 subunit M	0	4	#DIV/0!
CSK21	Q60737	Casein kinase II subunit alpha	0	4	#DIV/0!
TCTP	P63028	Translationally-controlled tumor protein	0	4	#DIV/0!
NENF	Q9CQ45	Neudesin	0	4	#DIV/0!
ACOT5	Q6Q2Z6	Acyl-coenzyme A thioesterase 5	0	4	#DIV/0!
TM1L1	Q923U0	TOM1-like protein 1	0	4	#DIV/0!
PTPRS	B0V2N1	Receptor-type tyrosine-protein phosphatase S	0	4	#DIV/0!
PP4P2	Q9CZX7	Type 2 phosphatidylinositol 4 5-bisphosphate 4-phosphatase	0	4	#DIV/0!
RAB9A	Q9R0M6	Ras-related protein Rab-9A	0	4	#DIV/0!
SRGP2	Q91Z67	SLIT-ROBO Rho GTPase-activating protein 2	0	4	#DIV/0!
GSK3B	Q9WV60	Glycogen synthase kinase-3 beta	0	4	#DIV/0!
CTBP2	P56546	C-terminal-binding protein 2	0	4	#DIV/0!
KLC4	Q9DBS5	Kinesin light chain 4	0	4	#DIV/0!
MIPT3	Q149C2	TRAF3-interacting protein 1	0	4	#DIV/0!
DLEC1	Q8BLA1	Deleted in lung and esophageal cancer protein 1 homolog	0	4	#DIV/0!
RHOB	P62746	Rho-related GTP-binding protein RhoB	0	4	#DIV/0!
HABP4	Q9JKS5	Intracellular hyaluronan-binding protein 4	0	4	#DIV/0!
PACRG	Q9DAK2	Parkin coregulated gene protein homolog	0	4	#DIV/0!
KI21A	Q9QXL2	Kinesin-like protein KIF21A	0	4	#DIV/0!
SNX9	Q91VH2	Sorting nexin-9	0	4	#DIV/0!
RS27L	Q6ZWY3	40S ribosomal protein S27-like	0	4	#DIV/0!
GBP2	Q9Z0E6	Guanylate-binding protein 2	0	4	#DIV/0!
SATT	O35874	Neutral amino acid transporter A	0	4	#DIV/0!
PSB3	Q9R1P1	Proteasome subunit beta type-3	0	4	#DIV/0!
DAG1	Q62165	Dystroglycan	0	4	#DIV/0!
AGRE1	Q61549	Adhesion G protein-coupled receptor E1	0	4	#DIV/0!
KAP2	P12367	cAMP-dependent protein kinase type II-alpha regulatory subunit	0	4	#DIV/0!
UBE3A	O08759	Ubiquitin-protein ligase E3A	0	4	#DIV/0!
DCLK2	Q6PGN3	Serine/threonine-protein kinase DCLK2	0	4	#DIV/0!
APC1	P53995	Anaphase-promoting complex subunit 1	0	4	#DIV/0!
NDKB	Q01768	Nucleoside diphosphate kinase B	0	4	#DIV/0!
MARK3	Q03141	MAP/microtubule affinity-regulating kinase 3	0	4	#DIV/0!
SPTC2	P97363	Serine palmitoyltransferase 2	0	4	#DIV/0!
HNRPC	Q9Z204	Heterogeneous nuclear ribonucleoproteins C1/C2	0	4	#DIV/0!
PGRC2	Q80UU9	Membrane-associated progesterone receptor component 2	0	4	#DIV/0!
DYRK3	Q922Y0	Dual specificity tyrosine-phosphorylation-regulated kinase 3	0	4	#DIV/0!
UBAP2	Q91VX2	Ubiquitin-associated protein 2	0	4	#DIV/0!
FXR2	Q9WVR4	Fragile X mental retardation syndrome-related protein 2	0	4	#DIV/0!
VTI1B	O88384	Vesicle transport through interaction with t-SNAREs homolog 1B	0	4	#DIV/0!
SIR2	Q8VDQ8	NAD-dependent protein deacetylase sirtuin-2	0	4	#DIV/0!
MFN2	Q80U63	Mitofusin-2	0	4	#DIV/0!
RAB8A	P55258	Ras-related protein Rab-8A	0	4	#DIV/0!
CAV1	P49817	Caveolin-1	0	4	#DIV/0!
DCTN4	Q8CBY8	Dynactin subunit 4	0	4	#DIV/0!
PLCC	Q9D517	1-acyl-sn-glycerol-3-phosphate acyltransferase gamma	0	4	#DIV/0!
EXOC4	O35382	Exocyst complex component 4	0	4	#DIV/0!
CSN3	O88543	COP9 signalosome complex subunit 3	0	4	#DIV/0!
UNK	Q8BL48	RING finger protein unkempt homolog	0	4	#DIV/0!
MIC25	Q91VN4	MICOS complex subunit Mic25	0	4	#DIV/0!
RUFY3	Q9D394	Protein RUFY3	0	4	#DIV/0!
STX8	O88983	Syntaxin-8	0	4	#DIV/0!
SHLB1	Q9JK48	Endophilin-B1	0	4	#DIV/0!
MFN1	Q811U4	Mitofusin-1	0	4	#DIV/0!
DRC9	Q80W32	Dynein regulatory complex protein 9	0	4	#DIV/0!
VATC1	Q9Z1G3	V-type proton ATPase subunit C 1	0	4	#DIV/0!
ERLN1	Q91X78	Erlin-1	0	4	#DIV/0!
RGS12	Q8CGE9	Regulator of G-protein signaling 12	0	4	#DIV/0!
TRPM7	Q923J1	Transient receptor potential cation channel subfamily M member 7	0	4	#DIV/0!
COR1C	Q9WUM4	Coronin-1C	0	4	#DIV/0!
JCAD	Q5DTX6	Junctional protein associated with coronary artery disease	0	4	#DIV/0!
FRMD6	Q8C0V9	FERM domain-containing protein 6	0	4	#DIV/0!
LRCH1	P62046	Leucine-rich repeat and calponin homology domain-containing protein 1	0	4	#DIV/0!
PP2BA	P63328	Serine/threonine-protein phosphatase 2B catalytic subunit alpha isoform	0	4	#DIV/0!
PP2BB	P48453	Serine/threonine-protein phosphatase 2B catalytic subunit beta isoform	0	4	#DIV/0!
CSN7A	Q9CZ04	COP9 signalosome complex subunit 7a	0	4	#DIV/0!
CPLN1	Q8CE72	Ciliogenesis and planar polarity effector 1	0	4	#DIV/0!
U5S1	O08810	116 kDa U5 small nuclear ribonucleoprotein component	0	4	#DIV/0!
TBG1	P83887	Tubulin gamma-1 chain	0	4	#DIV/0!
TACC2	Q9JJG0	Transforming acidic coiled-coil-containing protein 2	0	4	#DIV/0!
SNX18	Q91ZR2	Sorting nexin-18	0	4	#DIV/0!
KCRM	P07310	Creatine kinase M-type	0	4	#DIV/0!
ODFP2	A3KGV1	Outer dense fiber protein 2	0	4	#DIV/0!
MARK2	Q05512	Serine/threonine-protein kinase MARK2	0	4	#DIV/0!
VPS29	Q9QZ88	Vacuolar protein sorting-associated protein 29	0	4	#DIV/0!
LAMP2	P17047	Lysosome-associated membrane glycoprotein 2	0	4	#DIV/0!
RALB	Q9JIW9	Ras-related protein Ral-B	0	4	#DIV/0!
KCC4	P08414	Calcium/calmodulin-dependent protein kinase type IV	0	4	#DIV/0!
CE170	Q6A065	Centrosomal protein of 170 kDa	0	4	#DIV/0!
PSMD6	Q99JI4	26S proteasome non-ATPase regulatory subunit 6	0	4	#DIV/0!
IRGM1	Q60766	Immunity-related GTPase family M protein 1	0	4	#DIV/0!
GALC	P54818	Galactocerebrosidase	0	4	#DIV/0!
LTOR2	Q9JHS3	Ragulator complex protein LAMTOR2	0	4	#DIV/0!
RASK	P32883	GTPase KRas	0	4	#DIV/0!
RASN	P08556	GTPase NRas	0	4	#DIV/0!
TBC15	Q9CXF4	TBC1 domain family member 15	0	4	#DIV/0!
KAP3	P31324	cAMP-dependent protein kinase type II-beta regulatory subunit	0	4	#DIV/0!
BCAS3	Q8CCN5	Breast carcinoma-amplified sequence 3 homolog	0	4	#DIV/0!
ANR44	B2RXR6	Serine/threonine-protein phosphatase 6 regulatory ankyrin repeat subunit B	0	4	#DIV/0!
SF3B6	P59708	Splicing factor 3B subunit 6	0	4	#DIV/0!
PCDG4	Q91XY4	Protocadherin gamma-A4	0	4	#DIV/0!
CDC23	Q8BGZ4	Cell division cycle protein 23 homolog	0	4	#DIV/0!
LTOR3	O88653	Ragulator complex protein LAMTOR3	0	4	#DIV/0!
GCP3	P58854	Gamma-tubulin complex component 3	0	4	#DIV/0!
WDR7	Q920I9	WD repeat-containing protein 7	0	4	#DIV/0!
LRC4B	P0C192	Leucine-rich repeat-containing protein 4B	0	4	#DIV/0!
STON2	Q8BZ60	Stonin-2	0	4	#DIV/0!
PARD3	Q99NH2	Partitioning defective 3 homolog	0	4	#DIV/0!
TDRD7	Q8K1H1	Tudor domain-containing protein 7	0	4	#DIV/0!
RS18	P62270	40S ribosomal protein S18	0	4	#DIV/0!
KCTD5	Q8VC57	BTB/POZ domain-containing protein KCTD5	0	4	#DIV/0!
CE112	Q5PR68	Centrosomal protein of 112 kDa	0	4	#DIV/0!
KPCD2	Q8BZ03	Serine/threonine-protein kinase D2	0	4	#DIV/0!
MYO5A	Q99104	Unconventional myosin-Va	0	4	#DIV/0!
UBP14	Q9JMA1	Ubiquitin carboxyl-terminal hydrolase 14	0	4	#DIV/0!
SMAD3	Q8BUN5	Mothers against decapentaplegic homolog 3	0	4	#DIV/0!
HOOK3	Q8BUK6	Protein Hook homolog 3	0	4	#DIV/0!
CP39A	Q9JKJ9	24-hydroxycholesterol 7-alpha-hydroxylase	0	4	#DIV/0!
CUL2	Q9D4H8	Cullin-2	0	4	#DIV/0!
CAYP2	Q8BUG5	Calcyphosin-2	0	4	#DIV/0!
SI1L2	Q80TE4	Signal-induced proliferation-associated 1-like protein 2	0	4	#DIV/0!
ARH40	Q3UPH7	Rho guanine nucleotide exchange factor 40	0	4	#DIV/0!
VA0D1	P51863	V-type proton ATPase subunit d 1	0	4	#DIV/0!
DRC11	Q9CUL5	Dynein regulatory complex protein 11	0	4	#DIV/0!
PZRN3	Q69ZS0	E3 ubiquitin-protein ligase PDZRN3	0	4	#DIV/0!
PCID2	Q8BFV2	PCI domain-containing protein 2	0	4	#DIV/0!
WNK1	P83741	Serine/threonine-protein kinase WNK1	0	4	#DIV/0!
MMS19	Q9D071	MMS19 nucleotide excision repair protein homolog	0	4	#DIV/0!
ATG12	Q9CQY1	Ubiquitin-like protein ATG12	0	4	#DIV/0!
DAPK1	Q80YE7	Death-associated protein kinase 1	0	4	#DIV/0!
ANR28	Q505D1	Serine/threonine-protein phosphatase 6 regulatory ankyrin repeat subunit A	0	4	#DIV/0!
PKN1	P70268	Serine/threonine-protein kinase N1	0	4	#DIV/0!
PUR8	P54822	Adenylosuccinate lyase	0	4	#DIV/0!
DTNB	O70585	Dystrobrevin beta	0	4	#DIV/0!
UGDH	O70475	UDP-glucose 6-dehydrogenase	0	4	#DIV/0!
RHG30	Q640N3	Rho GTPase-activating protein 30	0	4	#DIV/0!
CTNL1	O88327	Alpha-catulin	0	4	#DIV/0!
M3K19	E9Q3S4	Mitogen-activated protein kinase kinase kinase 19	0	4	#DIV/0!
PKHG3	Q4VAC9	Pleckstrin homology domain-containing family G member 3	0	4	#DIV/0!
DMXL2	Q8BPN8	DmX-like protein 2	0	4	#DIV/0!
VWA8	Q8CC88	von Willebrand factor A domain-containing protein 8	0	4	#DIV/0!
APC	Q61315	Adenomatous polyposis coli protein	0	4	#DIV/0!
NEUL	Q91YP2	Neurolysin mitochondrial	0	4	#DIV/0!
THOC2	B1AZI6	THO complex subunit 2	0	4	#DIV/0!
BRPF1	B2RRD7	Peregrin	0	4	#DIV/0!
SDK2	Q6V4S5	Protein sidekick-2	0	4	#DIV/0!
VASN	Q9CZT5	Vasorin	0	4	#DIV/0!
VTA1	Q9CR26	Vacuolar protein sorting-associated protein VTA1 homolog	0	3	#DIV/0!
SARAF	Q8R3Q0	Store-operated calcium entry-associated regulatory factor	0	3	#DIV/0!
RCN2	Q8BP92	Reticulocalbin-2	0	3	#DIV/0!
TF65	Q04207	Transcription factor p65	0	3	#DIV/0!
FA98B	Q80VD1	Protein FAM98B	0	3	#DIV/0!
UBXN4	Q8VCH8	UBX domain-containing protein 4	0	3	#DIV/0!
MAGD1	Q9QYH6	Melanoma-associated antigen D1	0	3	#DIV/0!
CDV3	Q4VAA2	Protein CDV3	0	3	#DIV/0!
FLVC1	B2RXV4	Feline leukemia virus subgroup C receptor-related protein 1	0	3	#DIV/0!
VP37B	Q8R0J7	Vacuolar protein sorting-associated protein 37B	0	3	#DIV/0!
DHPR	Q8BVI4	Dihydropteridine reductase	0	3	#DIV/0!
PKHA2	Q9ERS5	Pleckstrin homology domain-containing family A member 2	0	3	#DIV/0!
OCAD1	Q9CRD0	OCIA domain-containing protein 1	0	3	#DIV/0!
TRIM2	Q9ESN6	Tripartite motif-containing protein 2	0	3	#DIV/0!
PSB4	P99026	Proteasome subunit beta type-4	0	3	#DIV/0!
KEAP1	Q9Z2X8	Kelch-like ECH-associated protein 1	0	3	#DIV/0!
TMX3	Q8BXZ1	Protein disulfide-isomerase TMX3	0	3	#DIV/0!
EPS8	Q08509	Epidermal growth factor receptor kinase substrate 8	0	3	#DIV/0!
RRAS2	P62071	Ras-related protein R-Ras2	0	3	#DIV/0!
VATG1	Q9CR51	V-type proton ATPase subunit G 1	0	3	#DIV/0!
AAKB1	Q9R078	5'-AMP-activated protein kinase subunit beta-1	0	3	#DIV/0!
NP1L1	P28656	Nucleosome assembly protein 1-like 1	0	3	#DIV/0!
SHPS1	P97797	Tyrosine-protein phosphatase non-receptor type substrate 1	0	3	#DIV/0!
TIM50	Q9D880	Mitochondrial import inner membrane translocase subunit TIM50	0	3	#DIV/0!
SRPRA	Q9DBG7	Signal recognition particle receptor subunit alpha	0	3	#DIV/0!
PLS4	P58196	Phospholipid scramblase 4	0	3	#DIV/0!
SPART	Q8R1X6	Spartin	0	3	#DIV/0!
LIMS1	Q99JW4	LIM and senescent cell antigen-like-containing domain protein 1	0	3	#DIV/0!
PEA15	Q62048	Astrocytic phosphoprotein PEA-15	0	3	#DIV/0!
YJ005	Q6PIU9	Uncharacterized protein	0	3	#DIV/0!
SE1L1	Q9Z2G6	Protein sel-1 homolog 1	0	3	#DIV/0!
IMA7	O35345	Importin subunit alpha-7	0	3	#DIV/0!
IMA5	Q60960	Importin subunit alpha-5	0	3	#DIV/0!
ZFR	O88532	Zinc finger RNA-binding protein	0	3	#DIV/0!
CP110	Q7TSH4	Centriolar coiled-coil protein of 110 kDa	0	3	#DIV/0!
GNPI1	O88958	Glucosamine-6-phosphate isomerase 1	0	3	#DIV/0!
DNJB4	Q9D832	DnaJ homolog subfamily B member 4	0	3	#DIV/0!
DNJB2	Q9QYI5	DnaJ homolog subfamily B member 2	0	3	#DIV/0!
CNTRB	Q8CB62	Centrobin	0	3	#DIV/0!
CNOT9	Q9JKY0	CCR4-NOT transcription complex subunit 9	0	3	#DIV/0!
VAPB	Q9QY76	Vesicle-associated membrane protein-associated protein B	0	3	#DIV/0!
STAM2	O88811	Signal transducing adapter molecule 2	0	3	#DIV/0!
ARHG4	Q7TNR9	Rho guanine nucleotide exchange factor 4	0	3	#DIV/0!
PSB1	O09061	Proteasome subunit beta type-1	0	3	#DIV/0!
F161B	Q8CB59	Protein FAM161B	0	3	#DIV/0!
MARE2	Q8R001	Microtubule-associated protein RP/EB family member 2	0	3	#DIV/0!
MCRI1	Q3UGS4	Mapk-regulated corepressor-interacting protein 1	0	3	#DIV/0!
IMPCT	O55091	Protein IMPACT	0	3	#DIV/0!
STIM1	P70302	Stromal interaction molecule 1	0	3	#DIV/0!
RHG01	Q5FWK3	Rho GTPase-activating protein 1	0	3	#DIV/0!
STK11	Q9WTK7	Serine/threonine-protein kinase STK11	0	3	#DIV/0!
PCAT1	Q3TFD2	Lysophosphatidylcholine acyltransferase 1	0	3	#DIV/0!
SPCS2	Q9CYN2	Signal peptidase complex subunit 2	0	3	#DIV/0!
LR74B	Q14BP6	Leucine-rich repeat-containing protein 74B	0	3	#DIV/0!
DVL3	Q61062	Segment polarity protein dishevelled homolog DVL-3	0	3	#DIV/0!
CLUA1	Q8R3P7	Clusterin-associated protein 1	0	3	#DIV/0!
UBP30	Q3UN04	Ubiquitin carboxyl-terminal hydrolase 30	0	3	#DIV/0!
DJC11	Q5U458	DnaJ homolog subfamily C member 11	0	3	#DIV/0!
CLIP4	Q8CI96	CAP-Gly domain-containing linker protein 4	0	3	#DIV/0!
DOK1	P97465	Docking protein 1	0	3	#DIV/0!
B2L13	P59017	Bcl-2-like protein 13	0	3	#DIV/0!
TM165	P52875	Transmembrane protein 165	0	3	#DIV/0!
TAOK1	Q5F2E8	Serine/threonine-protein kinase TAO1	0	3	#DIV/0!
LRC59	Q922Q8	Leucine-rich repeat-containing protein 59	0	3	#DIV/0!
VP26A	P40336	Vacuolar protein sorting-associated protein 26A	0	3	#DIV/0!
LARP4	Q8BWW4	La-related protein 4	0	3	#DIV/0!
RCN1	Q05186	Reticulocalbin-1	0	3	#DIV/0!
AP1M1	P35585	AP-1 complex subunit mu-1	0	3	#DIV/0!
WDR26	Q8C6G8	WD repeat-containing protein 26	0	3	#DIV/0!
IF4H	Q9WUK2	Eukaryotic translation initiation factor 4H	0	3	#DIV/0!
FUCM	Q8R2K1	Fucose mutarotase	0	3	#DIV/0!
XRP2	Q9EPK2	Protein XRP2	0	3	#DIV/0!
ARHGH	Q80U35	Rho guanine nucleotide exchange factor 17	0	3	#DIV/0!
PYRG2	P70303	CTP synthase 2	0	3	#DIV/0!
CD2AP	Q9JLQ0	CD2-associated protein	0	3	#DIV/0!
2A5G	Q60996	Serine/threonine-protein phosphatase 2A 56 kDa regulatory subunit gamma isoform	0	3	#DIV/0!
ASCC3	E9PZJ8	Activating signal cointegrator 1 complex subunit 3	0	3	#DIV/0!
CUL4B	A2A432	Cullin-4B	0	3	#DIV/0!
KANK4	Q6P9J5	KN motif and ankyrin repeat domain-containing protein 4	0	3	#DIV/0!
CC112	A0AUP1	Coiled-coil domain-containing protein 112	0	3	#DIV/0!
SAHH	P50247	Adenosylhomocysteinase	0	3	#DIV/0!
AAK1	Q3UHJ0	AP2-associated protein kinase 1	0	3	#DIV/0!
COMT	O88587	Catechol O-methyltransferase	0	3	#DIV/0!
FADS3	Q9JJE7	Fatty acid desaturase 3	0	3	#DIV/0!
DDX6	P54823	Probable ATP-dependent RNA helicase DDX6	0	3	#DIV/0!
DHX36	Q8VHK9	ATP-dependent RNA helicase DHX36	0	3	#DIV/0!
UH1BL	A2RSJ4	UHRF1-binding protein 1-like	0	3	#DIV/0!
ODP2	Q8BMF4	Dihydrolipoyllysine-residue acetyltransferase component of pyruvate dehydrogenase complex mitochondrial	0	3	#DIV/0!
IF2P	Q05D44	Eukaryotic translation initiation factor 5B	0	3	#DIV/0!
ENAH	Q03173	Protein enabled homolog	0	3	#DIV/0!
DEN2A	Q8C4S8	DENN domain-containing protein 2A	0	3	#DIV/0!
BCR	Q6PAJ1	Breakpoint cluster region protein	0	3	#DIV/0!
K1671	Q8BRV5	Uncharacterized protein KIAA1671	0	3	#DIV/0!
TPC12	Q8K2L8	Trafficking protein particle complex subunit 12	0	3	#DIV/0!
TTC29	Q80VM3	Tetratricopeptide repeat protein 29	0	3	#DIV/0!
CSN5	O35864	COP9 signalosome complex subunit 5	0	3	#DIV/0!
UBP7	Q6A4J8	Ubiquitin carboxyl-terminal hydrolase 7	0	3	#DIV/0!
C1QBP	O35658	Complement component 1 Q subcomponent-binding protein mitochondrial	0	3	#DIV/0!
CETN4	Q8K4K1	Centrin-4	0	3	#DIV/0!
ASAP1	Q9QWY8	Arf-GAP with SH3 domain ANK repeat and PH domain-containing protein 1	0	3	#DIV/0!
ERO1A	Q8R180	ERO1-like protein alpha	0	3	#DIV/0!
CSN8	Q8VBV7	COP9 signalosome complex subunit 8	0	3	#DIV/0!
DERL1	Q99J56	Derlin-1	0	3	#DIV/0!
PSA3	O70435	Proteasome subunit alpha type-3	0	3	#DIV/0!
RER1	Q9CQU3	Protein RER1	0	3	#DIV/0!
SYNJ1	Q8CHC4	Synaptojanin-1	0	3	#DIV/0!
TM209	Q8BRG8	Transmembrane protein 209	0	3	#DIV/0!
AP3M2	Q8R2R9	AP-3 complex subunit mu-2	0	3	#DIV/0!
ANKL2	Q6P1H6	Ankyrin repeat and LEM domain-containing protein 2	0	3	#DIV/0!
USE1	Q9CQ56	Vesicle transport protein USE1	0	3	#DIV/0!
IF2G	Q9Z0N1	Eukaryotic translation initiation factor 2 subunit 3 X-linked	0	3	#DIV/0!
CLIP1	Q922J3	CAP-Gly domain-containing linker protein 1	0	3	#DIV/0!
UBAP1	Q8BH48	Ubiquitin-associated protein 1	0	3	#DIV/0!
RMD3	Q3UJU9	Regulator of microtubule dynamics protein 3	0	3	#DIV/0!
ATAD3	Q925I1	ATPase family AAA domain-containing protein 3	0	3	#DIV/0!
RSU1	Q01730	Ras suppressor protein 1	0	3	#DIV/0!
PDS5B	Q4VA53	Sister chromatid cohesion protein PDS5 homolog B	0	3	#DIV/0!
PIGS	Q6PD26	GPI transamidase component PIG-S	0	3	#DIV/0!
AOXA	O54754	Aldehyde oxidase 1	0	3	#DIV/0!
IF5	P59325	Eukaryotic translation initiation factor 5	0	3	#DIV/0!
ARFG3	Q9D8S3	ADP-ribosylation factor GTPase-activating protein 3	0	3	#DIV/0!
SC11A	Q9R0P6	Signal peptidase complex catalytic subunit SEC11A	0	3	#DIV/0!
CYTSB	Q5SXY1	Cytospin-B	0	3	#DIV/0!
GLYG	Q9R062	Glycogenin-1	0	3	#DIV/0!
GAK	Q99KY4	Cyclin-G-associated kinase	0	3	#DIV/0!
TTLL5	Q8CHB8	Tubulin polyglutamylase TTLL5	0	3	#DIV/0!
MAK	Q04859	Serine/threonine-protein kinase MAK	0	3	#DIV/0!
SI1L3	G3X9J0	Signal-induced proliferation-associated 1-like protein 3	0	3	#DIV/0!
TSC1	Q9EP53	Hamartin	0	3	#DIV/0!
DOC11	A2AF47	Dedicator of cytokinesis protein 11	0	3	#DIV/0!
PDLI1	O70400	PDZ and LIM domain protein 1	0	3	#DIV/0!
RLGPB	Q8BQZ4	Ral GTPase-activating protein subunit beta	0	3	#DIV/0!
IF4G2	Q62448	Eukaryotic translation initiation factor 4 gamma 2	0	3	#DIV/0!
TTC23	Q8CHY7	Tetratricopeptide repeat protein 23	0	3	#DIV/0!
MIB1	Q80SY4	E3 ubiquitin-protein ligase MIB1	0	3	#DIV/0!
NPL4	P60670	Nuclear protein localization protein 4 homolog	0	3	#DIV/0!
NUDC	O35685	Nuclear migration protein nudC	0	3	#DIV/0!
PPR42	Q8R1Z4	Protein phosphatase 1 regulatory subunit 42	0	3	#DIV/0!
GRAN	Q8VC88	Grancalcin	0	3	#DIV/0!
UBX11	Q9D572	UBX domain-containing protein 11	0	3	#DIV/0!
GCR	P06537	Glucocorticoid receptor	0	3	#DIV/0!
SYLC	Q8BMJ2	Leucine--tRNA ligase cytoplasmic	0	3	#DIV/0!
DPYL4	O35098	Dihydropyrimidinase-related protein 4	0	3	#DIV/0!
DYR1A	Q61214	Dual specificity tyrosine-phosphorylation-regulated kinase 1A	0	3	#DIV/0!
STK24	Q99KH8	Serine/threonine-protein kinase 24	0	3	#DIV/0!
C2CD5	Q7TPS5	C2 domain-containing protein 5	0	3	#DIV/0!
FLII	Q9JJ28	Protein flightless-1 homolog	0	3	#DIV/0!
NCK1	Q99M51	Cytoplasmic protein NCK1	0	3	#DIV/0!
RPAP3	Q9D706	RNA polymerase II-associated protein 3	0	3	#DIV/0!
EAA2	P43006	Excitatory amino acid transporter 2	0	3	#DIV/0!
RHBD2	Q8VEK2	Rhomboid domain-containing protein 2	0	3	#DIV/0!
PSB6	Q60692	Proteasome subunit beta type-6	0	3	#DIV/0!
DC1I2	O88487	Cytoplasmic dynein 1 intermediate chain 2	0	3	#DIV/0!
MK15	Q80Y86	Mitogen-activated protein kinase 15	0	3	#DIV/0!
CP4FE	Q9EP75	Leukotriene-B4 omega-hydroxylase 3	0	3	#DIV/0!
PTSS2	Q9Z1X2	Phosphatidylserine synthase 2	0	3	#DIV/0!
PPP6	Q9CQR6	Serine/threonine-protein phosphatase 6 catalytic subunit	0	3	#DIV/0!
FUK	Q7TMC8	L-fucose kinase	0	3	#DIV/0!
VPS52	Q8C754	Vacuolar protein sorting-associated protein 52 homolog	0	3	#DIV/0!
DSRAD	Q99MU3	Double-stranded RNA-specific adenosine deaminase	0	3	#DIV/0!
WASF2	Q8BH43	Wiskott-Aldrich syndrome protein family member 2	0	3	#DIV/0!
CP100	Q80VN0	Cilia- and flagella-associated protein 100	0	3	#DIV/0!
PSB2	Q9R1P3	Proteasome subunit beta type-2	0	3	#DIV/0!
D19L3	Q71B07	Probable C-mannosyltransferase DPY19L3	0	3	#DIV/0!
ANPRB	Q6VVW5	Atrial natriuretic peptide receptor 2	0	3	#DIV/0!
HAUS3	Q8QZX2	HAUS augmin-like complex subunit 3	0	3	#DIV/0!
IQCB1	Q8BP00	IQ calmodulin-binding motif-containing protein 1	0	3	#DIV/0!
UBE4B	Q9ES00	Ubiquitin conjugation factor E4 B	0	3	#DIV/0!
IRS2	P81122	Insulin receptor substrate 2	0	3	#DIV/0!
GNS	Q8BFR4	N-acetylglucosamine-6-sulfatase	0	3	#DIV/0!
TACC1	Q6Y685	Transforming acidic coiled-coil-containing protein 1	0	3	#DIV/0!
SPN90	Q9ESJ4	NCK-interacting protein with SH3 domain	0	3	#DIV/0!
CMLO1	Q9JIZ0	Probable N-acetyltransferase CML1	0	3	#DIV/0!
TAOK3	Q8BYC6	Serine/threonine-protein kinase TAO3	0	3	#DIV/0!
MFSD1	Q9DC37	Major facilitator superfamily domain-containing protein 1	0	3	#DIV/0!
SIL1	Q9EPK6	Nucleotide exchange factor SIL1	0	3	#DIV/0!
MVP	Q9EQK5	Major vault protein	0	3	#DIV/0!
AIMP1	P31230	Aminoacyl tRNA synthase complex-interacting multifunctional protein 1	0	3	#DIV/0!
KCD16	Q5DTY9	BTB/POZ domain-containing protein KCTD16	0	3	#DIV/0!
SMCA4	Q3TKT4	Transcription activator BRG1	0	3	#DIV/0!
HP1B3	Q3TEA8	Heterochromatin protein 1-binding protein 3	0	3	#DIV/0!
AFAP1	Q80YS6	Actin filament-associated protein 1	0	3	#DIV/0!
CADH6	P97326	Cadherin-6	0	3	#DIV/0!
TBL1X	Q9QXE7	F-box-like/WD repeat-containing protein TBL1X	0	3	#DIV/0!
HNRL1	Q8VDM6	Heterogeneous nuclear ribonucleoprotein U-like protein 1	0	3	#DIV/0!
TMM47	Q9JJG6	Transmembrane protein 47	0	3	#DIV/0!
BIG3	Q3UGY8	Brefeldin A-inhibited guanine nucleotide-exchange protein 3	0	3	#DIV/0!
AT11C	Q9QZW0	Phospholipid-transporting ATPase 11C	0	3	#DIV/0!
ZNT5	Q8R4H9	Zinc transporter 5	0	3	#DIV/0!
TMCC3	Q8R310	Transmembrane and coiled-coil domain protein 3	0	3	#DIV/0!
KRIT1	Q6S5J6	Krev interaction trapped protein 1	0	3	#DIV/0!
LRC40	Q9CRC8	Leucine-rich repeat-containing protein 40	0	3	#DIV/0!
SEM6D	Q76KF0	Semaphorin-6D	0	3	#DIV/0!
PTN9	O35239	Tyrosine-protein phosphatase non-receptor type 9	0	3	#DIV/0!
IMA8	C0LLJ0	Importin subunit alpha-8	0	3	#DIV/0!
SOS2	Q02384	Son of sevenless homolog 2	0	3	#DIV/0!
SMAP2	Q7TN29	Stromal membrane-associated protein 2	0	3	#DIV/0!
TTI1	Q91V83	TELO2-interacting protein 1 homolog	0	3	#DIV/0!
CC113	Q8C5T8	Coiled-coil domain-containing protein 113	0	3	#DIV/0!
ATP9A	O70228	Probable phospholipid-transporting ATPase IIA	0	3	#DIV/0!
CUL7	Q8VE73	Cullin-7	0	3	#DIV/0!
STA13	Q923Q2	StAR-related lipid transfer protein 13	0	3	#DIV/0!
NRDE2	Q80XC6	Protein NRDE2 homolog	0	3	#DIV/0!
COIA1	P39061	Collagen alpha-1(XVIII) chain	0	3	#DIV/0!
HOOK1	Q8BIL5	Protein Hook homolog 1	0	3	#DIV/0!
TAF2	Q8C176	Transcription initiation factor TFIID subunit 2	0	3	#DIV/0!
PCX3	Q8VI59	Pecanex-like protein 3	0	3	#DIV/0!
TTL12	Q3UDE2	Tubulin--tyrosine ligase-like protein 12	0	3	#DIV/0!
EFCB5	A0JP43	EF-hand calcium-binding domain-containing protein 5	0	3	#DIV/0!
CD320	Q9Z1P5	CD320 antigen	0	3	#DIV/0!
LKHA4	P24527	Leukotriene A-4 hydrolase	0	3	#DIV/0!
NP1L4	Q78ZA7	Nucleosome assembly protein 1-like 4	0	2	#DIV/0!
DLRB2	Q9DAJ5	Dynein light chain roadblock-type 2	0	2	#DIV/0!
NUBPL	Q9CWD8	Iron-sulfur protein NUBPL	0	2	#DIV/0!
MB12B	Q6KAU4	Multivesicular body subunit 12B	0	2	#DIV/0!
MORN5	Q9DAI9	MORN repeat-containing protein 5	0	2	#DIV/0!
OSCP1	Q8BHW2	Protein OSCP1	0	2	#DIV/0!
NRBP2	Q91V36	Nuclear receptor-binding protein 2	0	2	#DIV/0!
THTM	Q99J99	3-mercaptopyruvate sulfurtransferase	0	2	#DIV/0!
B9D2	Q3UK10	B9 domain-containing protein 2	0	2	#DIV/0!
LGMN	O89017	Legumain	0	2	#DIV/0!
TOM1	O88746	Target of Myb protein 1	0	2	#DIV/0!
RHG42	B2RQE8	Rho GTPase-activating protein 42	0	2	#DIV/0!
TPC10	Q3TLI0	Trafficking protein particle complex subunit 10	0	2	#DIV/0!
COPE	O89079	Coatomer subunit epsilon	0	2	#DIV/0!
GNPI2	Q9CRC9	Glucosamine-6-phosphate isomerase 2	0	2	#DIV/0!
KCAB2	P62482	Voltage-gated potassium channel subunit beta-2	0	2	#DIV/0!
CNPY3	Q9DAU1	Protein canopy homolog 3	0	2	#DIV/0!
RAB2B	P59279	Ras-related protein Rab-2B	0	2	#DIV/0!
NPM	Q61937	Nucleophosmin	0	2	#DIV/0!
IFM3	Q9CQW9	Interferon-induced transmembrane protein 3	0	2	#DIV/0!
CP070	Q922R1	UPF0183 protein	0	2	#DIV/0!
EDNRB	P48302	Endothelin receptor type B	0	2	#DIV/0!
RD23B	P54728	UV excision repair protein RAD23 homolog B	0	2	#DIV/0!
PDCD5	P56812	Programmed cell death protein 5	0	2	#DIV/0!
ARFG2	Q99K28	ADP-ribosylation factor GTPase-activating protein 2	0	2	#DIV/0!
PSN2	Q61144	Presenilin-2	0	2	#DIV/0!
TI17B	Q9Z0V7	Mitochondrial import inner membrane translocase subunit Tim17-B	0	2	#DIV/0!
ENO4	Q8C042	Enolase 4	0	2	#DIV/0!
CC148	Q6P5U8	Coiled-coil domain-containing protein 148	0	2	#DIV/0!
SPICE	Q8C804	Spindle and centriole-associated protein 1	0	2	#DIV/0!
NEMO	O88522	NF-kappa-B essential modulator	0	2	#DIV/0!
WDR1	O88342	WD repeat-containing protein 1	0	2	#DIV/0!
SYNC	Q8BP47	Asparagine--tRNA ligase cytoplasmic	0	2	#DIV/0!
FA98A	Q3TJZ6	Protein FAM98A	0	2	#DIV/0!
UB2D1	P61080	Ubiquitin-conjugating enzyme E2 D1	0	2	#DIV/0!
UB2D2	P62838	Ubiquitin-conjugating enzyme E2 D2	0	2	#DIV/0!
PP4P1	Q3TWL2	Type 1 phosphatidylinositol 4 5-bisphosphate 4-phosphatase	0	2	#DIV/0!
DERL2	Q8BNI4	Derlin-2	0	2	#DIV/0!
HSBP1	Q9CQZ1	Heat shock factor-binding protein 1	0	2	#DIV/0!
45915	Q9ERR7	Selenoprotein F	0	2	#DIV/0!
CDS2	Q99L43	Phosphatidate cytidylyltransferase 2	0	2	#DIV/0!
ATRAP	Q9WVK0	Type-1 angiotensin II receptor-associated protein	0	2	#DIV/0!
6PGD	Q9DCD0	6-phosphogluconate dehydrogenase decarboxylating	0	2	#DIV/0!
UBAC2	Q8R1K1	Ubiquitin-associated domain-containing protein 2	0	2	#DIV/0!
VPS51	Q3UVL4	Vacuolar protein sorting-associated protein 51 homolog	0	2	#DIV/0!
UBP54	Q8BL06	Inactive ubiquitin carboxyl-terminal hydrolase 54	0	2	#DIV/0!
HINT1	P70349	Histidine triad nucleotide-binding protein 1	0	2	#DIV/0!
PEX6	Q99LC9	Peroxisome assembly factor 2	0	2	#DIV/0!
G6PD1	Q00612	Glucose-6-phosphate 1-dehydrogenase X	0	2	#DIV/0!
CHSP1	Q9CR86	Calcium-regulated heat stable protein 1	0	2	#DIV/0!
NUP62	Q63850	Nuclear pore glycoprotein p62	0	2	#DIV/0!
NEMP1	Q6ZQE4	Nuclear envelope integral membrane protein 1	0	2	#DIV/0!
ADAM9	Q61072	Disintegrin and metalloproteinase domain-containing protein 9	0	2	#DIV/0!
LMBD1	Q8K0B2	Probable lysosomal cobalamin transporter	0	2	#DIV/0!
PTGR3	Q8BGC4	Prostaglandin reductase-3	0	2	#DIV/0!
ERG1	P52019	Squalene monooxygenase	0	2	#DIV/0!
HMOX2	O70252	Heme oxygenase 2	0	2	#DIV/0!
CPNS1	O88456	Calpain small subunit 1	0	2	#DIV/0!
CC190	Q3URK1	Coiled-coil domain-containing protein 190	0	2	#DIV/0!
MIO	Q8VE19	GATOR complex protein MIOS	0	2	#DIV/0!
CCDC6	D3YZP9	Coiled-coil domain-containing protein 6	0	2	#DIV/0!
LTOR5	Q9D1L9	Ragulator complex protein LAMTOR5	0	2	#DIV/0!
RPP30	O88796	Ribonuclease P protein subunit p30	0	2	#DIV/0!
SPTC1	O35704	Serine palmitoyltransferase 1	0	2	#DIV/0!
LYZ2	P08905	Lysozyme C-2	0	2	#DIV/0!
QKI	Q9QYS9	Protein quaking	0	2	#DIV/0!
RAB2A	P53994	Ras-related protein Rab-2A	0	2	#DIV/0!
RAGP1	P46061	Ran GTPase-activating protein 1	0	2	#DIV/0!
LRC18	Q9CQ07	Leucine-rich repeat-containing protein 18	0	2	#DIV/0!
SSRG	Q9DCF9	Translocon-associated protein subunit gamma	0	2	#DIV/0!
TFCP2	Q9ERA0	Alpha-globin transcription factor CP2	0	2	#DIV/0!
NFAC2	Q60591	Nuclear factor of activated T-cells cytoplasmic 2	0	2	#DIV/0!
ACBP	P31786	Acyl-CoA-binding protein	0	2	#DIV/0!
UBP2	O88623	Ubiquitin carboxyl-terminal hydrolase 2	0	2	#DIV/0!
SCAM1	Q8K021	Secretory carrier-associated membrane protein 1	0	2	#DIV/0!
CK049	Q8BHR8	UPF0705 protein	0	2	#DIV/0!
S38AA	Q5I012	Putative sodium-coupled neutral amino acid transporter 10	0	2	#DIV/0!
RDH10	Q8VCH7	Retinol dehydrogenase 10	0	2	#DIV/0!
MLF2	Q99KX1	Myeloid leukemia factor 2	0	2	#DIV/0!
RBNS5	Q80Y56	Rabenosyn-5	0	2	#DIV/0!
UBX10	Q8BG34	UBX domain-containing protein 10	0	2	#DIV/0!
SDF2L	Q9ESP1	Stromal cell-derived factor 2-like protein 1	0	2	#DIV/0!
RB3GP	Q80UJ7	Rab3 GTPase-activating protein catalytic subunit	0	2	#DIV/0!
FLTOP	Q6P8X9	Protein Flattop	0	2	#DIV/0!
CB081	Q9DAQ4	Uncharacterized protein	0	2	#DIV/0!
EIF3K	Q9DBZ5	Eukaryotic translation initiation factor 3 subunit K	0	2	#DIV/0!
STOX2	Q499E5	Storkhead-box protein 2	0	2	#DIV/0!
TRAF2	P39429	TNF receptor-associated factor 2	0	2	#DIV/0!
TCAF2	Q921K8	TRPM8 channel-associated factor 2	0	2	#DIV/0!
WDR54	Q9R0D8	WD repeat-containing protein 54	0	2	#DIV/0!
ADPRH	P54923	[Protein ADP-ribosylarginine] hydrolase	0	2	#DIV/0!
ANTR1	Q9CZ52	Anthrax toxin receptor 1	0	2	#DIV/0!
5NTC	Q3V1L4	Cytosolic purine 5'-nucleotidase	0	2	#DIV/0!
CHPT1	Q8C025	Cholinephosphotransferase 1	0	2	#DIV/0!
VKGC	Q9QYC7	Vitamin K-dependent gamma-carboxylase	0	2	#DIV/0!
ILF3	Q9Z1X4	Interleukin enhancer-binding factor 3	0	2	#DIV/0!
ABCF3	Q8K268	ATP-binding cassette sub-family F member 3	0	2	#DIV/0!
HNRDL	Q9Z130	Heterogeneous nuclear ribonucleoprotein D-like	0	2	#DIV/0!
TAB2	Q99K90	TGF-beta-activated kinase 1 and MAP3K7-binding protein 2	0	2	#DIV/0!
OSTC	Q78XF5	Oligosaccharyltransferase complex subunit OSTC	0	2	#DIV/0!
SCAM3	O35609	Secretory carrier-associated membrane protein 3	0	2	#DIV/0!
BODG	Q924Y0	Gamma-butyrobetaine dioxygenase	0	2	#DIV/0!
AMFR	Q9R049	E3 ubiquitin-protein ligase AMFR	0	2	#DIV/0!
ANM5	Q8CIG8	Protein arginine N-methyltransferase 5	0	2	#DIV/0!
CNO10	Q8BH15	CCR4-NOT transcription complex subunit 10	0	2	#DIV/0!
CA087	A2AGB2	Uncharacterized protein C1orf87 homolog	0	2	#DIV/0!
EIF2A	Q8BJW6	Eukaryotic translation initiation factor 2A	0	2	#DIV/0!
PARL	Q5XJY4	Presenilins-associated rhomboid-like protein mitochondrial	0	2	#DIV/0!
ATAT	Q8K341	Alpha-tubulin N-acetyltransferase 1	0	2	#DIV/0!
OPA1	P58281	Dynamin-like 120 kDa protein mitochondrial	0	2	#DIV/0!
PYRG1	P70698	CTP synthase 1	0	2	#DIV/0!
PLCD	Q8K4X7	1-acyl-sn-glycerol-3-phosphate acyltransferase delta	0	2	#DIV/0!
UBA6	Q8C7R4	Ubiquitin-like modifier-activating enzyme 6	0	2	#DIV/0!
ZNFX1	Q8R151	NFX1-type zinc finger-containing protein 1	0	2	#DIV/0!
NIPA	Q80YV2	Nuclear-interacting partner of ALK	0	2	#DIV/0!
OSBL3	Q9DBS9	Oxysterol-binding protein-related protein 3	0	2	#DIV/0!
CATS	O70370	Cathepsin S	0	2	#DIV/0!
DDX21	Q9JIK5	Nucleolar RNA helicase 2	0	2	#DIV/0!
AQP4	P55088	Aquaporin-4	0	2	#DIV/0!
PAIP2	Q9D6V8	Polyadenylate-binding protein-interacting protein 2	0	2	#DIV/0!
DNM1L	Q8K1M6	Dynamin-1-like protein	0	2	#DIV/0!
PSD11	Q8BG32	26S proteasome non-ATPase regulatory subunit 11	0	2	#DIV/0!
ADCK1	Q9D0L4	Uncharacterized aarF domain-containing protein kinase 1	0	2	#DIV/0!
LAMP1	P11438	Lysosome-associated membrane glycoprotein 1	0	2	#DIV/0!
CCNY	Q8BGU5	Cyclin-Y	0	2	#DIV/0!
SYBU	Q8BHS8	Syntabulin	0	2	#DIV/0!
CBLB	Q3TTA7	E3 ubiquitin-protein ligase CBL-B	0	2	#DIV/0!
CBL	P22682	E3 ubiquitin-protein ligase CBL	0	2	#DIV/0!
APOE	P08226	Apolipoprotein E	0	2	#DIV/0!
PSMD9	Q9CR00	26S proteasome non-ATPase regulatory subunit 9	0	2	#DIV/0!
CAPSL	Q6P8Y1	Calcyphosin-like protein	0	2	#DIV/0!
CI135	Q9CQC3	Protein	0	2	#DIV/0!
RAB24	P35290	Ras-related protein Rab-24	0	2	#DIV/0!
AT131	Q9EPE9	Manganese-transporting ATPase 13A1	0	2	#DIV/0!
DP13A	Q8K3H0	DCC-interacting protein 13-alpha	0	2	#DIV/0!
WDR13	Q91V09	WD repeat-containing protein 13	0	2	#DIV/0!
ASNA	O54984	ATPase Asna1	0	2	#DIV/0!
TM267	Q8VDR5	Transmembrane protein 267	0	2	#DIV/0!
WDR37	Q8CBE3	WD repeat-containing protein 37	0	2	#DIV/0!
HM13	Q9D8V0	Minor histocompatibility antigen H13	0	2	#DIV/0!
UBE4A	E9Q735	Ubiquitin conjugation factor E4 A	0	2	#DIV/0!
GSHR	P47791	Glutathione reductase mitochondrial	0	2	#DIV/0!
GNA14	P30677	Guanine nucleotide-binding protein subunit alpha-14	0	2	#DIV/0!
SPCS3	Q6ZWQ7	Signal peptidase complex subunit 3	0	2	#DIV/0!
SRS10	Q9R0U0	Serine/arginine-rich splicing factor 10	0	2	#DIV/0!
DDX25	Q9QY15	ATP-dependent RNA helicase DDX25	0	2	#DIV/0!
EFC10	Q9D581	EF-hand calcium-binding domain-containing protein 10	0	2	#DIV/0!
YIF1B	Q9CX30	Protein YIF1B	0	2	#DIV/0!
TAB1	Q8CF89	TGF-beta-activated kinase 1 and MAP3K7-binding protein 1	0	2	#DIV/0!
OCLN	Q61146	Occludin	0	2	#DIV/0!
NID2	O88322	Nidogen-2	0	2	#DIV/0!
S10AA	P08207	Protein S100-A10	0	2	#DIV/0!
SSA27	P56873	Sjoegren syndrome/scleroderma autoantigen 1 homolog	0	2	#DIV/0!
PPAC	Q9D358	Low molecular weight phosphotyrosine protein phosphatase	0	2	#DIV/0!
SNX6	Q6P8X1	Sorting nexin-6	0	2	#DIV/0!
IRS1	P35569	Insulin receptor substrate 1	0	2	#DIV/0!
CYR61	P18406	Protein CYR61	0	2	#DIV/0!
OS9	Q8K2C7	Protein OS-9	0	2	#DIV/0!
VMP1	Q99KU0	Vacuole membrane protein 1	0	2	#DIV/0!
DAAF1	Q9D2H9	Dynein assembly factor 1 axonemal	0	2	#DIV/0!
CEP78	Q6IRU7	Centrosomal protein of 78 kDa	0	2	#DIV/0!
IKKB	O88351	Inhibitor of nuclear factor kappa-B kinase subunit beta	0	2	#DIV/0!
PTN21	Q62136	Tyrosine-protein phosphatase non-receptor type 21	0	2	#DIV/0!
LIN7C	O88952	Protein lin-7 homolog C	0	2	#DIV/0!
SNP29	Q9ERB0	Synaptosomal-associated protein 29	0	2	#DIV/0!
ODR4	Q4PJX1	Protein odr-4 homolog	0	2	#DIV/0!
PKHM2	Q80TQ5	Pleckstrin homology domain-containing family M member 2	0	2	#DIV/0!
WDR11	Q8K1X1	WD repeat-containing protein 11	0	2	#DIV/0!
PKN2	Q8BWW9	Serine/threonine-protein kinase N2	0	2	#DIV/0!
UBP21	Q9QZL6	Ubiquitin carboxyl-terminal hydrolase 21	0	2	#DIV/0!
RANB9	P69566	Ran-binding protein 9	0	2	#DIV/0!
TLR7	P58681	Toll-like receptor 7	0	2	#DIV/0!
INT7	Q7TQK1	Integrator complex subunit 7	0	2	#DIV/0!
EPN3	Q91W69	Epsin-3	0	2	#DIV/0!
S22AN	Q3UHH2	Solute carrier family 22 member 23	0	2	#DIV/0!
REPS1	O54916	RalBP1-associated Eps domain-containing protein 1	0	2	#DIV/0!
SUN2	Q8BJS4	SUN domain-containing protein 2	0	2	#DIV/0!
AP2S1	P62743	AP-2 complex subunit sigma	0	2	#DIV/0!
EI3JA	Q3UGC7	Eukaryotic translation initiation factor 3 subunit J-A	0	2	#DIV/0!
EI3JB	Q66JS6	Eukaryotic translation initiation factor 3 subunit J-B	0	2	#DIV/0!
RETR3	Q9CQV4	Reticulophagy regulator 3	0	2	#DIV/0!
CCD50	Q810U5	Coiled-coil domain-containing protein 50	0	2	#DIV/0!
F149A	Q8CFV2	Protein FAM149A	0	2	#DIV/0!
FBX16	Q9QZM9	F-box only protein 16	0	2	#DIV/0!
FACR1	Q922J9	Fatty acyl-CoA reductase 1	0	2	#DIV/0!
EMC2	Q9CRD2	ER membrane protein complex subunit 2	0	2	#DIV/0!
PHLP1	Q8CHE4	PH domain leucine-rich repeat-containing protein phosphatase 1	0	2	#DIV/0!
PSMD1	Q3TXS7	26S proteasome non-ATPase regulatory subunit 1	0	2	#DIV/0!
GPAT3	Q8C0N2	Glycerol-3-phosphate acyltransferase 3	0	2	#DIV/0!
CFA73	J3QPZ5	Cilia- and flagella-associated protein 73	0	2	#DIV/0!
KAD1	Q9R0Y5	Adenylate kinase isoenzyme 1	0	2	#DIV/0!
AT1B3	P97370	Sodium/potassium-transporting ATPase subunit beta-3	0	2	#DIV/0!
FND3A	Q8BX90	Fibronectin type-III domain-containing protein 3A	0	2	#DIV/0!
PHTF1	Q9QZ09	Putative homeodomain transcription factor 1	0	2	#DIV/0!
NEMF	Q8CCP0	Nuclear export mediator factor Nemf	0	2	#DIV/0!
ANC2	Q8BZQ7	Anaphase-promoting complex subunit 2	0	2	#DIV/0!
MTUS2	Q3UHD3	Microtubule-associated tumor suppressor candidate 2 homolog	0	2	#DIV/0!
SRP68	Q8BMA6	Signal recognition particle subunit SRP68	0	2	#DIV/0!
AEDO	Q6PDY2	2-aminoethanethiol dioxygenase	0	2	#DIV/0!
AUP1	P70295	Ancient ubiquitous protein 1	0	2	#DIV/0!
MTMR6	Q8VE11	Myotubularin-related protein 6	0	2	#DIV/0!
WDR92	Q8BGF3	WD repeat-containing protein 92	0	2	#DIV/0!
PAK2	Q8CIN4	Serine/threonine-protein kinase PAK 2	0	2	#DIV/0!
PAK3	Q61036	Serine/threonine-protein kinase PAK 3	0	2	#DIV/0!
SNX14	Q8BHY8	Sorting nexin-14	0	2	#DIV/0!
BICD1	Q8BR07	Protein bicaudal D homolog 1	0	2	#DIV/0!
EMAL2	Q7TNG5	Echinoderm microtubule-associated protein-like 2	0	2	#DIV/0!
ASCC2	Q91WR3	Activating signal cointegrator 1 complex subunit 2	0	2	#DIV/0!
HYEP	Q9D379	Epoxide hydrolase 1	0	2	#DIV/0!
CCSE2	Q3UHI0	Serine-rich coiled-coil domain-containing protein 2	0	2	#DIV/0!
BASP1	Q91XV3	Brain acid soluble protein 1	0	2	#DIV/0!
MBNL1	Q9JKP5	Muscleblind-like protein 1	0	2	#DIV/0!
MBNL2	Q8C181	Muscleblind-like protein 2	0	2	#DIV/0!
PLCH1	Q4KWH5	1-phosphatidylinositol 4 5-bisphosphate phosphodiesterase eta-1	0	2	#DIV/0!
CYH1	Q9QX11	Cytohesin-1	0	2	#DIV/0!
APC5	Q8BTZ4	Anaphase-promoting complex subunit 5	0	2	#DIV/0!
LUZP1	Q8R4U7	Leucine zipper protein 1	0	2	#DIV/0!
BRI3B	Q8BXV2	BRI3-binding protein	0	2	#DIV/0!
PKHH3	Q8VCE9	Pleckstrin homology domain-containing family H member 3	0	2	#DIV/0!
SPHK2	Q9JIA7	Sphingosine kinase 2	0	2	#DIV/0!
TMED3	Q78IS1	Transmembrane emp24 domain-containing protein 3	0	2	#DIV/0!
CRK	Q64010	Adapter molecule crk	0	2	#DIV/0!
NRX3A	Q6P9K9	Neurexin-3	0	2	#DIV/0!
BRAF	P28028	Serine/threonine-protein kinase B-raf	0	2	#DIV/0!
WDR59	Q8C0M0	GATOR complex protein WDR59	0	2	#DIV/0!
MSH6	P54276	DNA mismatch repair protein Msh6	0	2	#DIV/0!
ARPIN	Q9D0A3	Arpin	0	2	#DIV/0!
SGMR1	O55242	Sigma non-opioid intracellular receptor 1	0	2	#DIV/0!
CC136	Q3TVA9	Coiled-coil domain-containing protein 136	0	2	#DIV/0!
CASL	O35177	Enhancer of filamentation 1	0	2	#DIV/0!
RL10A	P53026	60S ribosomal protein L10a	0	2	#DIV/0!
TOM70	Q9CZW5	Mitochondrial import receptor subunit TOM70	0	2	#DIV/0!
PRAG1	Q571I4	Inactive tyrosine-protein kinase PRAG1	0	2	#DIV/0!
TBC31	Q6NXY1	TBC1 domain family member 31	0	2	#DIV/0!
S2551	Q5HZI9	Solute carrier family 25 member 51	0	2	#DIV/0!
NHSL1	Q8CAF4	NHS-like protein 1	0	2	#DIV/0!
PLXA4	Q80UG2	Plexin-A4	0	2	#DIV/0!
KTNB1	Q8BG40	Katanin p80 WD40 repeat-containing subunit B1	0	2	#DIV/0!
ABHD3	Q91ZH7	Phospholipase ABHD3	0	2	#DIV/0!
LIPB1	Q8C8U0	Liprin-beta-1	0	2	#DIV/0!
TAU	P10637	Microtubule-associated protein tau	0	2	#DIV/0!
MYOM3	A2ABU4	Myomesin-3	0	2	#DIV/0!
ZFY16	Q80U44	Zinc finger FYVE domain-containing protein 16	0	2	#DIV/0!
PGAM5	Q8BX10	Serine/threonine-protein phosphatase PGAM5 mitochondrial	0	2	#DIV/0!
TRIM9	Q8C7M3	E3 ubiquitin-protein ligase TRIM9	0	2	#DIV/0!
GDAP2	Q9DBL2	Ganglioside-induced differentiation-associated protein 2	0	2	#DIV/0!
FBXL5	Q8C2S5	F-box/LRR-repeat protein 5	0	2	#DIV/0!
GLRX3	Q9CQM9	Glutaredoxin-3	0	2	#DIV/0!
DCOR	P00860	Ornithine decarboxylase	0	2	#DIV/0!
MALT1	Q2TBA3	Mucosa-associated lymphoid tissue lymphoma translocation protein 1 homolog	0	2	#DIV/0!
LSM12	Q9D0R8	Protein LSM12 homolog	0	1	#DIV/0!
TC1D2	Q9CQ66	Tctex1 domain-containing protein 2	0	1	#DIV/0!
GRM2B	Q6PEM6	GRAM domain-containing protein 2B	0	1	#DIV/0!
COTL1	Q9CQI6	Coactosin-like protein	0	1	#DIV/0!
SENP3	Q9EP97	Sentrin-specific protease 3	0	1	#DIV/0!
SCAP	Q6GQT6	Sterol regulatory element-binding protein cleavage-activating protein	0	1	#DIV/0!
TSN7	Q62283	Tetraspanin-7	0	1	#DIV/0!
CLN3	Q61124	Battenin	0	1	#DIV/0!
NDE1	Q9CZA6	Nuclear distribution protein nudE homolog 1	0	1	#DIV/0!
SKT	A2AQ25	Sickle tail protein	0	1	#DIV/0!
KCJ10	Q9JM63	ATP-sensitive inward rectifier potassium channel 10	0	1	#DIV/0!
PSA2	P49722	Proteasome subunit alpha type-2	0	1	#DIV/0!
NCALD	Q91X97	Neurocalcin-delta	0	1	#DIV/0!
CISD1	Q91WS0	CDGSH iron-sulfur domain-containing protein 1	0	1	#DIV/0!
NECP2	Q9D1J1	Adaptin ear-binding coat-associated protein 2	0	1	#DIV/0!
GTR8	Q9JIF3	Solute carrier family 2 facilitated glucose transporter member 8	0	1	#DIV/0!
S35F6	Q8VE96	Solute carrier family 35 member F6	0	1	#DIV/0!
FKB1A	P26883	Peptidyl-prolyl cis-trans isomerase FKBP1A	0	1	#DIV/0!
AKA12	Q9WTQ5	A-kinase anchor protein 12	0	1	#DIV/0!
CEP95	Q8BVV7	Centrosomal protein of 95 kDa	0	1	#DIV/0!
VP26B	Q8C0E2	Vacuolar protein sorting-associated protein 26B	0	1	#DIV/0!
SSRA	Q9CY50	Translocon-associated protein subunit alpha	0	1	#DIV/0!
SYNPR	Q8BGN8	Synaptoporin	0	1	#DIV/0!
CHRD1	Q9D1P4	Cysteine and histidine-rich domain-containing protein 1	0	1	#DIV/0!
CAN1	O35350	Calpain-1 catalytic subunit	0	1	#DIV/0!
SPRE	Q64105	Sepiapterin reductase	0	1	#DIV/0!
PSME1	P97371	Proteasome activator complex subunit 1	0	1	#DIV/0!
RIBC2	Q9D4Q1	RIB43A-like with coiled-coils protein 2	0	1	#DIV/0!
DJC16	Q80TN4	DnaJ homolog subfamily C member 16	0	1	#DIV/0!
PDE6D	O55057	Retinal rod rhodopsin-sensitive cGMP 3' 5'-cyclic phosphodiesterase subunit delta	0	1	#DIV/0!
PLS2	Q9DCW2	Phospholipid scramblase 2	0	1	#DIV/0!
LRRF2	Q91WK0	Leucine-rich repeat flightless-interacting protein 2	0	1	#DIV/0!
TAGL	P37804	Transgelin	0	1	#DIV/0!
GPC5B	Q923Z0	G-protein coupled receptor family C group 5 member B	0	1	#DIV/0!
CLP1L	Q8BXA5	Cleft lip and palate transmembrane protein 1-like protein	0	1	#DIV/0!
SNX2	Q9CWK8	Sorting nexin-2	0	1	#DIV/0!
MGST1	Q91VS7	Microsomal glutathione S-transferase 1	0	1	#DIV/0!
ESTD	Q9R0P3	S-formylglutathione hydrolase	0	1	#DIV/0!
SNAG	Q9CWZ7	Gamma-soluble NSF attachment protein	0	1	#DIV/0!
TIAR	P70318	Nucleolysin TIAR	0	1	#DIV/0!
TRM1L	A2RSY6	TRMT1-like protein	0	1	#DIV/0!
MB12A	Q78HU3	Multivesicular body subunit 12A	0	1	#DIV/0!
FER	P70451	Tyrosine-protein kinase Fer	0	1	#DIV/0!
PHP14	Q9DAK9	14 kDa phosphohistidine phosphatase	0	1	#DIV/0!
INF2	Q0GNC1	Inverted formin-2	0	1	#DIV/0!
GAPR1	Q9CYL5	Golgi-associated plant pathogenesis-related protein 1	0	1	#DIV/0!
UBP53	P15975	Inactive ubiquitin carboxyl-terminal hydrolase 53	0	1	#DIV/0!
RLA1	P47955	60S acidic ribosomal protein P1	0	1	#DIV/0!
ZYX	Q62523	Zyxin	0	1	#DIV/0!
AKAP1	O08715	A-kinase anchor protein 1 mitochondrial	0	1	#DIV/0!
CCPG1	Q640L3	Cell cycle progression protein 1	0	1	#DIV/0!
CHTOP	Q9CY57	Chromatin target of PRMT1 protein	0	1	#DIV/0!
OLA1	Q9CZ30	Obg-like ATPase 1	0	1	#DIV/0!
NADK	P58058	NAD kinase	0	1	#DIV/0!
RN180	Q3U827	E3 ubiquitin-protein ligase RNF180	0	1	#DIV/0!
OBRG	O89013	Leptin receptor gene-related protein	0	1	#DIV/0!
SYNPO	Q8CC35	Synaptopodin	0	1	#DIV/0!
MTSS1	Q8R1S4	Metastasis suppressor protein 1	0	1	#DIV/0!
TXIP1	Q99P25	Translin-associated factor X-interacting protein 1	0	1	#DIV/0!
LY6H	Q9WUC3	Lymphocyte antigen 6H	0	1	#DIV/0!
HSPB8	Q9JK92	Heat shock protein beta-8	0	1	#DIV/0!
CDC27	A2A6Q5	Cell division cycle protein 27 homolog	0	1	#DIV/0!
OPTN	Q8K3K8	Optineurin	0	1	#DIV/0!
PLS3	Q9JIZ9	Phospholipid scramblase 3	0	1	#DIV/0!
DRG1	P32233	Developmentally-regulated GTP-binding protein 1	0	1	#DIV/0!
PJA2	Q80U04	E3 ubiquitin-protein ligase Praja-2	0	1	#DIV/0!
HA13	P14426	H-2 class I histocompatibility antigen D-K alpha chain OS	0	1	#DIV/0!
HA1B	P01901	H-2 class I histocompatibility antigen K-B alpha chain OS	0	1	#DIV/0!
HA1K	P04223	H-2 class I histocompatibility antigen K-K alpha chain OS	0	1	#DIV/0!
RAB28	Q99KL7	Ras-related protein Rab-28	0	1	#DIV/0!
PHAG1	Q3U1F9	Phosphoprotein associated with glycosphingolipid-enriched microdomains 1	0	1	#DIV/0!
VKOR1	Q9CRC0	Vitamin K epoxide reductase complex subunit 1	0	1	#DIV/0!
SCAM5	Q9JKD3	Secretory carrier-associated membrane protein 5	0	1	#DIV/0!
GULP1	Q8K2A1	PTB domain-containing engulfment adapter protein 1	0	1	#DIV/0!
TR12A	Q99PQ1	Tripartite motif-containing protein 12A	0	1	#DIV/0!
PHOCN	Q6PEB6	MOB-like protein phocein	0	1	#DIV/0!
REEP5	Q60870	Receptor expression-enhancing protein 5	0	1	#DIV/0!
OSBP1	Q3B7Z2	Oxysterol-binding protein 1	0	1	#DIV/0!
OSBP2	Q5QNQ6	Oxysterol-binding protein 2	0	1	#DIV/0!
GA2L1	Q8JZP9	GAS2-like protein 1	0	1	#DIV/0!
MINY1	Q76LS9	Ubiquitin carboxyl-terminal hydrolase MINDY-1	0	1	#DIV/0!
GIPC2	Q9Z2H7	PDZ domain-containing protein GIPC2	0	1	#DIV/0!
CNTF	P51642	Ciliary neurotrophic factor	0	1	#DIV/0!
FR1OP	Q66JX5	FGFR1 oncogene partner	0	1	#DIV/0!
RHBD3	Q8BP97	Rhomboid domain-containing protein 3	0	1	#DIV/0!
YIF1A	Q91XB7	Protein YIF1A	0	1	#DIV/0!
ORML3	Q9CPZ6	ORM1-like protein 3	0	1	#DIV/0!
ORML2	Q9CQZ0	ORM1-like protein 2	0	1	#DIV/0!
TIAM1	Q60610	T-lymphoma invasion and metastasis-inducing protein 1	0	1	#DIV/0!
CD82	P40237	CD82 antigen	0	1	#DIV/0!
APLP2	Q06335	Amyloid-like protein 2	0	1	#DIV/0!
GSK3A	Q2NL51	Glycogen synthase kinase-3 alpha	0	1	#DIV/0!
BAX	Q07813	Apoptosis regulator BAX	0	1	#DIV/0!
NICA	P57716	Nicastrin	0	1	#DIV/0!
TNR6	P25446	Tumor necrosis factor receptor superfamily member 6	0	1	#DIV/0!
NUDC2	Q9CQ48	NudC domain-containing protein 2	0	1	#DIV/0!
MINY2	Q6PDI6	Ubiquitin carboxyl-terminal hydrolase MINDY-2	0	1	#DIV/0!
ITB4	A2A863	Integrin beta-4	0	1	#DIV/0!
STRN3	Q9ERG2	Striatin-3	0	1	#DIV/0!
RANB3	Q9CT10	Ran-binding protein 3	0	1	#DIV/0!
CF300	Q8CC70	Cilia- and flagella-associated protein 300	0	1	#DIV/0!
COPT1	Q8K211	High affinity copper uptake protein 1	0	1	#DIV/0!
CP46A	Q9WVK8	Cholesterol 24-hydroxylase	0	1	#DIV/0!
ERGI1	Q9DC16	Endoplasmic reticulum-Golgi intermediate compartment protein 1	0	1	#DIV/0!
BASI	P18572	Basigin	0	1	#DIV/0!
TBL2	Q9R099	Transducin beta-like protein 2	0	1	#DIV/0!
DLRB1	P62627	Dynein light chain roadblock-type 1	0	1	#DIV/0!
LCLT1	Q3UN02	Lysocardiolipin acyltransferase 1	0	1	#DIV/0!
MON2	Q80TL7	Protein MON2 homolog	0	1	#DIV/0!
IFT43	Q9DA69	Intraflagellar transport protein 43 homolog	0	1	#DIV/0!
DRG2	Q9QXB9	Developmentally-regulated GTP-binding protein 2	0	1	#DIV/0!
SNP23	O09044	Synaptosomal-associated protein 23	0	1	#DIV/0!
DAAF3	Q3UYV8	Dynein assembly factor 3 axonemal	0	1	#DIV/0!
NIBL1	Q8R1F1	Niban-like protein 1	0	1	#DIV/0!
ZC3HF	Q3TIV5	Zinc finger CCCH domain-containing protein 15	0	1	#DIV/0!
LMAN2	Q9DBH5	Vesicular integral-membrane protein VIP36	0	1	#DIV/0!
UN45A	Q99KD5	Protein unc-45 homolog A	0	1	#DIV/0!
MOK	Q9WVS4	MAPK/MAK/MRK overlapping kinase	0	1	#DIV/0!
MYO1B	P46735	Unconventional myosin-Ib	0	1	#DIV/0!
TXD12	Q9CQU0	Thioredoxin domain-containing protein 12	0	1	#DIV/0!
EMC7	Q9EP72	ER membrane protein complex subunit 7	0	1	#DIV/0!
S35A2	Q9R0M8	UDP-galactose translocator	0	1	#DIV/0!
MTMR9	Q9Z2D0	Myotubularin-related protein 9	0	1	#DIV/0!
GFOD2	Q9CYH5	Glucose-fructose oxidoreductase domain-containing protein 2	0	1	#DIV/0!
PIGU	Q8K358	Phosphatidylinositol glycan anchor biosynthesis class U protein	0	1	#DIV/0!
SNG2	O55101	Synaptogyrin-2	0	1	#DIV/0!
CALL4	Q91WQ9	Calmodulin-like protein 4	0	1	#DIV/0!
EVG1	Q9D9S1	UPF0193 protein	0	1	#DIV/0!
LGUL	Q9CPU0	Lactoylglutathione lyase	0	1	#DIV/0!
CKLF4	Q8CJ61	CKLF-like MARVEL transmembrane domain-containing protein 4	0	1	#DIV/0!
NDUAA	Q99LC3	NADH dehydrogenase [ubiquinone] 1 alpha subcomplex subunit 10 mitochondrial	0	1	#DIV/0!
NDUS7	Q9DC70	NADH dehydrogenase [ubiquinone] iron-sulfur protein 7 mitochondrial	0	1	#DIV/0!
ARAID	Q6PGD0	All-trans retinoic acid-induced differentiation factor	0	1	#DIV/0!
ANO10	Q8BH79	Anoctamin-10	0	1	#DIV/0!
DX39A	Q8VDW0	ATP-dependent RNA helicase DDX39A	0	1	#DIV/0!
DX39B	Q9Z1N5	Spliceosome RNA helicase Ddx39b	0	1	#DIV/0!
CP062	Q8BWQ6	UPF0505 protein	0	1	#DIV/0!
TM237	Q3V0J1	Transmembrane protein 237	0	1	#DIV/0!
PEX5	O09012	Peroxisomal targeting signal 1 receptor	0	1	#DIV/0!
SCMC2	A2ASZ8	Calcium-binding mitochondrial carrier protein SCaMC-2	0	1	#DIV/0!
AOFA	Q64133	Amine oxidase [flavin-containing] A	0	1	#DIV/0!
CE051	Q8BR90	UPF0600 protein	0	1	#DIV/0!
DNAL4	Q9DCM4	Dynein light chain 4 axonemal	0	1	#DIV/0!
TPPP	Q7TQD2	Tubulin polymerization-promoting protein	0	1	#DIV/0!
NRDC	Q8BHG1	Nardilysin	0	1	#DIV/0!
CXAR	P97792	Coxsackievirus and adenovirus receptor homolog	0	1	#DIV/0!
MAP1S	Q8C052	Microtubule-associated protein 1S	0	1	#DIV/0!
CNOT7	Q60809	CCR4-NOT transcription complex subunit 7	0	1	#DIV/0!
UBP12	Q9D9M2	Ubiquitin carboxyl-terminal hydrolase 12	0	1	#DIV/0!
SHLB2	Q8R3V5	Endophilin-B2	0	1	#DIV/0!
TSN3	Q9QY33	Tetraspanin-3	0	1	#DIV/0!
PDK1	Q8BFP9	[Pyruvate dehydrogenase (acetyl-transferring)] kinase isozyme 1 mitochondrial	0	1	#DIV/0!
HA1L	P01897	H-2 class I histocompatibility antigen L-D alpha chain OS	0	1	#DIV/0!
HA11	P01899	H-2 class I histocompatibility antigen D-B alpha chain OS	0	1	#DIV/0!
PAPS1	Q60967	Bifunctional 3'-phosphoadenosine 5'-phosphosulfate synthase 1	0	1	#DIV/0!
VP33B	P59016	Vacuolar protein sorting-associated protein 33B	0	1	#DIV/0!
GDPD1	Q9CRY7	Lysophospholipase D GDPD1	0	1	#DIV/0!
ILDR2	B5TVM2	Immunoglobulin-like domain-containing receptor 2	0	1	#DIV/0!
NHRF1	P70441	Na(+)/H(+) exchange regulatory cofactor NHE-RF1	0	1	#DIV/0!
SMCA5	Q91ZW3	SWI/SNF-related matrix-associated actin-dependent regulator of chromatin subfamily A member 5	0	1	#DIV/0!
CAPON	Q9D3A8	Carboxyl-terminal PDZ ligand of neuronal nitric oxide synthase protein	0	1	#DIV/0!
SNTB2	Q61235	Beta-2-syntrophin	0	1	#DIV/0!
UBE2H	P62257	Ubiquitin-conjugating enzyme E2 H	0	1	#DIV/0!
NGEF	Q8CHT1	Ephexin-1	0	1	#DIV/0!
GYS1	Q9Z1E4	Glycogen [starch] synthase muscle	0	1	#DIV/0!
NONO	Q99K48	Non-POU domain-containing octamer-binding protein	0	1	#DIV/0!
PSD13	Q9WVJ2	26S proteasome non-ATPase regulatory subunit 13	0	1	#DIV/0!
RBBP4	Q60972	Histone-binding protein RBBP4	0	1	#DIV/0!
RFX3	P48381	Transcription factor RFX3	0	1	#DIV/0!
CAHD1	Q6PDJ1	VWFA and cache domain-containing protein 1	0	1	#DIV/0!
THIKB	Q8VCH0	3-ketoacyl-CoA thiolase B peroxisomal	0	1	#DIV/0!
DNJC1	Q61712	DnaJ homolog subfamily C member 1	0	1	#DIV/0!
SCMC3	Q6GQS1	Calcium-binding mitochondrial carrier protein SCaMC-3	0	1	#DIV/0!
CEP83	Q9D5R3	Centrosomal protein of 83 kDa	0	1	#DIV/0!
MIC13	Q8R404	MICOS complex subunit MIC13	0	1	#DIV/0!
LEG4	Q8K419	Galectin-4	0	1	#DIV/0!
ENDD1	Q8C522	Endonuclease domain-containing 1 protein	0	1	#DIV/0!
CPSF1	Q9EPU4	Cleavage and polyadenylation specificity factor subunit 1	0	1	#DIV/0!
SYCC	Q9ER72	Cysteine--tRNA ligase cytoplasmic	0	1	#DIV/0!
SNX33	Q4VAA7	Sorting nexin-33	0	1	#DIV/0!
IGEB	P03975	IgE-binding protein	0	1	#DIV/0!
RBAK	Q8BQC8	RB-associated KRAB zinc finger protein	0	1	#DIV/0!
P20L1	Q8CCJ9	PHD finger protein 20-like protein 1	0	1	#DIV/0!
XKR5	Q5GH66	XK-related protein 5	0	1	#DIV/0!
UBTD1	Q91WB7	Ubiquitin domain-containing protein 1	0	1	#DIV/0!
UBTD2	Q6PGH0	Ubiquitin domain-containing protein 2	0	1	#DIV/0!
TMF1	B9EKI3	TATA element modulatory factor	0	1	#DIV/0!
EZRI	P26040	Ezrin	1	47	47
ALDOA	P05064	Fructose-bisphosphate aldolase A	1	36	36
PDC6I	Q9WU78	Programmed cell death 6-interacting protein	1	36	36
DYH5	Q8VHE6	Dynein heavy chain 5 axonemal	5	174	34.8
CC151	Q8BSN3	Coiled-coil domain-containing protein 151	1	34	34
ZO1	P39447	Tight junction protein ZO-1	2	67	33.5
PABP1	P29341	Polyadenylate-binding protein 1	1	32	32
SYNE1	Q6ZWR6	Nesprin-1	7	218	31.1429
PLXB2	B2RXS4	Plexin-B2	1	31	31
IF4G1	Q6NZJ6	Eukaryotic translation initiation factor 4 gamma 1	1	29	29
ARMC9	Q9D2I5	LisH domain-containing protein ARMC9	1	28	28
DYST	Q91ZU6	Dystonin	4	109	27.25
SPTN1	P16546	Spectrin alpha chain non-erythrocytic 1	9	241	26.7778
CADH2	P15116	Cadherin-2	1	26	26
RSPH9	Q9D9V4	Radial spoke head protein 9 homolog	1	25	25
CTND1	P30999	Catenin delta-1	2	48	24
UBP2L	Q80X50	Ubiquitin-associated protein 2-like	1	24	24
IF140	E9PY46	Intraflagellar transport protein 140 homolog	3	71	23.6667
S23IP	Q6NZC7	SEC23-interacting protein	1	23	23
CLMN	Q8C5W0	Calmin	1	23	23
IF122	Q6NWV3	Intraflagellar transport protein 122 homolog	2	45	22.5
RENT1	Q9EPU0	Regulator of nonsense transcripts 1	2	45	22.5
PPR32	Q148A4	Protein phosphatase 1 regulatory subunit 32	1	22	22
DYHC2	Q45VK7	Cytoplasmic dynein 2 heavy chain 1	8	174	21.75
KIF27	Q7M6Z4	Kinesin-like protein KIF27	3	63	21
PCM1	Q9R0L6	Pericentriolar material 1 protein	2	42	21
MOES	P26041	Moesin	1	21	21
SPTB2	Q62261	Spectrin beta chain non-erythrocytic 1	10	207	20.7
IQGA1	Q9JKF1	Ras GTPase-activating-like protein IQGAP1	3	61	20.3333
VATB2	P62814	V-type proton ATPase subunit B brain isoform	1	20	20
TTC28	Q80XJ3	Tetratricopeptide repeat protein 28	1	20	20
ANXA6	P14824	Annexin A6	3	59	19.6667
TT21A	Q8C0S4	Tetratricopeptide repeat protein 21A	2	39	19.5
CAPR1	Q60865	Caprin-1	1	19	19
EFHC2	Q9D485	EF-hand domain-containing family member C2	1	19	19
WDR19	Q3UGF1	WD repeat-containing protein 19	3	56	18.6667
EIF3A	P23116	Eukaryotic translation initiation factor 3 subunit A	2	37	18.5
RSH4A	Q8BYM7	Radial spoke head protein 4 homolog A	2	37	18.5
RPTOR	Q8K4Q0	Regulatory-associated protein of mTOR	1	18	18
RBP2	Q9ERU9	E3 SUMO-protein ligase RanBP2	4	70	17.5
IF172	Q6VH22	Intraflagellar transport protein 172 homolog	5	85	17
RADI	P26043	Radixin	1	17	17
DRC4	Q60779	Dynein regulatory complex subunit 4	1	17	17
CLH1	Q68FD5	Clathrin heavy chain 1	10	164	16.4
SYNEM	Q70IV5	Synemin	3	48	16
TERA	Q01853	Transitional endoplasmic reticulum ATPase	6	92	15.3333
RTN4	Q99P72	Reticulon-4	3	46	15.3333
CMC1	Q8BH59	Calcium-binding mitochondrial carrier protein Aralar1	1	15	15
PAWR	Q925B0	PRKC apoptosis WT1 regulator protein	1	15	15
USP9X	P70398	Probable ubiquitin carboxyl-terminal hydrolase FAF-X	5	73	14.6
PTN13	Q64512	Tyrosine-protein phosphatase non-receptor type 13	2	29	14.5
CTNB1	Q02248	Catenin beta-1	4	56	14
UBP19	Q3UJD6	Ubiquitin carboxyl-terminal hydrolase 19	1	14	14
CG057	Q5SS90	Uncharacterized protein C7orf57 homolog	1	14	14
MARE1	Q61166	Microtubule-associated protein RP/EB family member 1	1	14	14
ATX2L	Q7TQH0	Ataxin-2-like protein	1	14	14
IF4B	Q8BGD9	Eukaryotic translation initiation factor 4B	1	14	14
DYHC1	Q9JHU4	Cytoplasmic dynein 1 heavy chain 1	11	153	13.9091
RRBP1	Q99PL5	Ribosome-binding protein 1	3	41	13.6667
KINH	Q61768	Kinesin-1 heavy chain	2	27	13.5
CTND2	O35927	Catenin delta-2	2	26	13
KIF2A	P28740	Kinesin-like protein KIF2A	1	13	13
CCD39	Q9D5Y1	Coiled-coil domain-containing protein 39	4	49	12.25
TS101	Q61187	Tumor susceptibility gene 101 protein	1	12	12
VPS28	Q9D1C8	Vacuolar protein sorting-associated protein 28 homolog	1	12	12
USO1	Q9Z1Z0	General vesicular transport factor p115	1	12	12
HXK1	P17710	Hexokinase-1	2	23	11.5
LYRIC	Q80WJ7	Protein LYRIC	1	11	11
FADS1	Q920L1	Fatty acid desaturase 1	1	11	11
ACSL3	Q9CZW4	Long-chain-fatty-acid--CoA ligase 3	1	11	11
MAP1A	Q9QYR6	Microtubule-associated protein 1A	5	54	10.8
ANX11	P97384	Annexin A11	3	32	10.6667
1433E	P62259	14-3-3 protein epsilon	2	21	10.5
PALD	P70261	Paladin	2	21	10.5
AFAD	Q9QZQ1	Afadin	2	21	10.5
CTNA1	P26231	Catenin alpha-1	3	31	10.3333
DZAN1	Q8C008	Double zinc ribbon and ankyrin repeat-containing protein 1	3	31	10.3333
TB182	P58871	182 kDa tankyrase-1-binding protein	3	30	10
IF4A1	P60843	Eukaryotic initiation factor 4A-I	2	20	10
SAM50	Q8BGH2	Sorting and assembly machinery component 50 homolog	1	10	10
KCRB	Q04447	Creatine kinase B-type	4	39	9.75
SC23A	Q01405	Protein transport protein Sec23A	3	29	9.66667
ADDG	Q9QYB5	Gamma-adducin	3	29	9.66667
EFHC1	Q9D9T8	EF-hand domain-containing protein 1	4	37	9.25
CP131	Q62036	Centrosomal protein of 131 kDa	8	73	9.125
CALR	P14211	Calreticulin	2	18	9
ABCE1	P61222	ATP-binding cassette sub-family E member 1	1	9	9
SNX27	Q3UHD6	Sorting nexin-27	1	9	9
LRRC1	Q80VQ1	Leucine-rich repeat-containing protein 1	1	9	9
LIMA1	Q9ERG0	LIM domain and actin-binding protein 1	1	9	9
DNAI2	A2AC93	Dynein intermediate chain 2 axonemal	2	17	8.5
AP3D1	O54774	AP-3 complex subunit delta-1	2	17	8.5
ANK2	Q8C8R3	Ankyrin-2	9	76	8.44444
PDIA1	P09103	Protein disulfide-isomerase	3	25	8.33333
MYO7A	P97479	Unconventional myosin-VIIa	7	58	8.28571
FLNC	Q8VHX6	Filamin-C	11	90	8.18182
ABLM1	Q8K4G5	Actin-binding LIM protein 1	5	40	8
RSH3A	Q3UFY4	Radial spoke head protein 3 homolog A	3	24	8
RSH3B	Q9DA80	Radial spoke head protein 3 homolog B	3	24	8
AKAP2	O54931	A-kinase anchor protein 2	2	16	8
KAPCA	P05132	cAMP-dependent protein kinase catalytic subunit alpha	1	8	8
C2CD3	Q52KB6	C2 domain-containing protein 3	1	8	8
NISCH	Q80TM9	Nischarin	1	8	8
SHRM2	A2ALU4	Protein Shroom2	4	31	7.75
DNAI1	Q8C0M8	Dynein intermediate chain 1 axonemal	4	31	7.75
CALX	P35564	Calnexin	3	23	7.66667
PRS7	P46471	26S proteasome regulatory subunit 7	2	15	7.5
WDR60	Q8C761	WD repeat-containing protein 60	3	22	7.33333
PUR6	Q9DCL9	Multifunctional protein ADE2	3	22	7.33333
PKP4	Q68FH0	Plakophilin-4	5	36	7.2
MACF1	Q9QXZ0	Microtubule-actin cross-linking factor 1	35	250	7.14286
RHG21	Q6DFV3	Rho GTPase-activating protein 21	5	35	7
DAPLE	Q6VGS5	Protein Daple	3	21	7
TOP2B	Q64511	DNA topoisomerase 2-beta	2	14	7
NPC1	O35604	NPC intracellular cholesterol transporter 1	1	7	7
ACO11	Q8VHQ9	Acyl-coenzyme A thioesterase 11	1	7	7
TOLIP	Q9QZ06	Toll-interacting protein	1	7	7
KTN1	Q61595	Kinectin	5	34	6.8
ACTN4	P57780	Alpha-actinin-4	17	114	6.70588
PI4KA	E9Q3L2	Phosphatidylinositol 4-kinase alpha	3	20	6.66667
AP2A1	P17426	AP-2 complex subunit alpha-1	3	20	6.66667
MTAP2	P20357	Microtubule-associated protein 2	9	59	6.55556
NSMA	O70572	Sphingomyelin phosphodiesterase 2	2	13	6.5
IQEC1	Q8R0S2	IQ motif and SEC7 domain-containing protein 1	2	13	6.5
SPS2L	Q91WJ7	SPATS2-like protein	2	13	6.5
DHRS1	Q99L04	Dehydrogenase/reductase SDR family member 1	2	13	6.5
SYNP2	Q91YE8	Synaptopodin-2	5	32	6.4
RHG05	P97393	Rho GTPase-activating protein 5	6	38	6.33333
LASP1	Q61792	LIM and SH3 domain protein 1	3	19	6.33333
ATLA3	Q91YH5	Atlastin-3	3	19	6.33333
MAP1B	P14873	Microtubule-associated protein 1B	13	82	6.30769
SYEP	Q8CGC7	Bifunctional glutamate/proline--tRNA ligase	5	31	6.2
PSMD2	Q8VDM4	26S proteasome non-ATPase regulatory subunit 2	5	30	6
KPCA	P20444	Protein kinase C alpha type	3	18	6
IFT80	Q8K057	Intraflagellar transport protein 80 homolog	3	18	6
RINI	Q91VI7	Ribonuclease inhibitor	3	18	6
UBP4	P35123	Ubiquitin carboxyl-terminal hydrolase 4	2	12	6
DNJA1	P63037	DnaJ homolog subfamily A member 1	2	12	6
DCDC2	Q5DU00	Doublecortin domain-containing protein 2	2	12	6
CEP41	Q99NF3	Centrosomal protein of 41 kDa	2	12	6
ARL8B	Q9CQW2	ADP-ribosylation factor-like protein 8B	2	12	6
PHB2	O35129	Prohibitin-2	1	6	6
CSRP1	P97315	Cysteine and glycine-rich protein 1	1	6	6
P4K2A	Q2TBE6	Phosphatidylinositol 4-kinase type 2-alpha	1	6	6
GPDM	Q64521	Glycerol-3-phosphate dehydrogenase mitochondrial	1	6	6
SPAG1	Q80ZX8	Sperm-associated antigen 1	1	6	6
M4K4	P97820	Mitogen-activated protein kinase kinase kinase kinase 4	3	17	5.66667
WDR47	Q8CGF6	WD repeat-containing protein 47	28	155	5.53571
ENPL	P08113	Endoplasmin	10	55	5.5
GBB2	P62880	Guanine nucleotide-binding protein G(I)/G(S)/G(T) subunit beta-2	2	11	5.5
PLEC	Q9QXS1	Plectin	64	345	5.39062
FADS2	Q9Z0R9	Fatty acid desaturase 2	5	26	5.2
ACTN1	Q7TPR4	Alpha-actinin-1	23	117	5.08696
CYFP1	Q7TMB8	Cytoplasmic FMR1-interacting protein 1	4	20	5
45907	O55131	Septin-7	3	15	5
TCPQ	P42932	T-complex protein 1 subunit theta	3	15	5
ATX2	O70305	Ataxin-2	2	10	5
AAPK1	Q5EG47	5'-AMP-activated protein kinase catalytic subunit alpha-1	2	10	5
MYBPP	Q5SUV2	MYCBP-associated protein	2	10	5
IGS11	P0C673	Immunoglobulin superfamily member 11	1	5	5
AT1B2	P14231	Sodium/potassium-transporting ATPase subunit beta-2	1	5	5
GNA11	P21278	Guanine nucleotide-binding protein subunit alpha-11	1	5	5
KAPCB	P68181	cAMP-dependent protein kinase catalytic subunit beta	1	5	5
SURF4	Q64310	Surfeit locus protein 4	1	5	5
ABCF1	Q6P542	ATP-binding cassette sub-family F member 1	1	5	5
MTSSL	Q6P9S0	MTSS1-like protein	1	5	5
CFA20	Q8BTU1	Cilia- and flagella-associated protein 20	1	5	5
KS6A5	Q8C050	Ribosomal protein S6 kinase alpha-5	1	5	5
FERM2	Q8CIB5	Fermitin family homolog 2	1	5	5
RAB31	Q921E2	Ras-related protein Rab-31	1	5	5
ECHB	Q99JY0	Trifunctional enzyme subunit beta mitochondrial	1	5	5
DPYL5	Q9EQF6	Dihydropyrimidinase-related protein 5	1	5	5
SAE1	Q9R1T2	SUMO-activating enzyme subunit 1	1	5	5
CPT1A	P97742	Carnitine O-palmitoyltransferase 1 liver isoform	5	24	4.8
AT2B4	Q6Q477	Plasma membrane calcium-transporting ATPase 4	5	24	4.8
MPRIP	P97434	Myosin phosphatase Rho-interacting protein	9	43	4.77778
ABD12	Q99LR1	Monoacylglycerol lipase ABHD12	4	19	4.75
LEG3	P16110	Galectin-3	3	14	4.66667
PRS8	P62196	26S proteasome regulatory subunit 8	3	14	4.66667
VINEX	Q9R1Z8	Vinexin	3	14	4.66667
CFA65	Q3V0B4	Cilia- and flagella-associated protein 65	5	23	4.6
CAP1	P40124	Adenylyl cyclase-associated protein 1	4	18	4.5
UBA1	Q02053	Ubiquitin-like modifier-activating enzyme 1	4	18	4.5
GA2L2	Q5SSG4	GAS2-like protein 2	4	18	4.5
LYAG	P70699	Lysosomal alpha-glucosidase	2	9	4.5
SARM1	Q6PDS3	Sterile alpha and TIR motif-containing protein 1	2	9	4.5
TRIP6	Q9Z1Y4	Thyroid receptor-interacting protein 6	2	9	4.5
ADDA	Q9QYC0	Alpha-adducin	9	39	4.33333
DCTN1	O08788	Dynactin subunit 1	3	13	4.33333
RRAGC	Q99K70	Ras-related GTP-binding protein C	3	13	4.33333
PKHA7	Q3UIL6	Pleckstrin homology domain-containing family A member 7	10	43	4.3
CAND1	Q6ZQ38	Cullin-associated NEDD8-dissociated protein 1	7	30	4.28571
MYO6	Q64331	Unconventional myosin-VI	4	17	4.25
GAB1	Q9QYY0	GRB2-associated-binding protein 1	4	17	4.25
ARVC	P98203	Armadillo repeat protein deleted in velo-cardio-facial syndrome homolog	12	50	4.16667
ACBG1	Q99PU5	Long-chain-fatty-acid--CoA ligase ACSBG1	6	25	4.16667
KCC2D	Q6PHZ2	Calcium/calmodulin-dependent protein kinase type II subunit delta	7	29	4.14286
ARL8A	Q8VEH3	ADP-ribosylation factor-like protein 8A	4	16	4
PRS4	P62192	26S proteasome regulatory subunit 4	3	12	4
SSFA2	Q922B9	Sperm-specific antigen 2 homolog	3	12	4
ILK	O55222	Integrin-linked protein kinase	2	8	4
PRS6B	P54775	26S proteasome regulatory subunit 6B	2	8	4
MK01	P63085	Mitogen-activated protein kinase 1	2	8	4
RRAGA	Q80X95	Ras-related GTP-binding protein A	2	8	4
MIRO2	Q8JZN7	Mitochondrial Rho GTPase 2	2	8	4
DOCK6	Q8VDR9	Dedicator of cytokinesis protein 6	2	8	4
DJB11	Q99KV1	DnaJ homolog subfamily B member 11	2	8	4
EF1G	Q9D8N0	Elongation factor 1-gamma	2	8	4
DYLT1	P51807	Dynein light chain Tctex-type 1	1	4	4
SH3G1	Q62419	Endophilin-A2	1	4	4
PI42B	Q80XI4	Phosphatidylinositol 5-phosphate 4-kinase type-2 beta	1	4	4
RBGPR	Q8BMG7	Rab3 GTPase-activating protein non-catalytic subunit	1	4	4
RAB36	Q8CAM5	Ras-related protein Rab-36	1	4	4
OGT1	Q8CGY8	UDP-N-acetylglucosamine--peptide N-acetylglucosaminyltransferase 110 kDa subunit	1	4	4
SPNS1	Q8R0G7	Protein spinster homolog 1	1	4	4
CEP97	Q9CZ62	Centrosomal protein of 97 kDa	1	4	4
TOM40	Q9QYA2	Mitochondrial import receptor subunit TOM40 homolog	1	4	4
SRBS2	Q3UTJ2	Sorbin and SH3 domain-containing protein 2	10	38	3.8
HS71A	Q61696	Heat shock 70 kDa protein 1A	9	34	3.77778
CXA1	P23242	Gap junction alpha-1 protein	4	15	3.75
NCKP1	P28660	Nck-associated protein 1	4	15	3.75
NEST	Q6P5H2	Nestin	19	70	3.68421
CPNE2	P59108	Copine-2	3	11	3.66667
PRS10	P62334	26S proteasome regulatory subunit 10B	3	11	3.66667
S27A1	Q60714	Long-chain fatty acid transport protein 1	3	11	3.66667
45909	Q80UG5	Septin-9	3	11	3.66667
CPT1C	Q8BGD5	Carnitine O-palmitoyltransferase 1 brain isoform	3	11	3.66667
NUP93	Q8BJ71	Nuclear pore complex protein Nup93	3	11	3.66667
ACLY	Q91V92	ATP-citrate synthase	3	11	3.66667
FLNB	Q80X90	Filamin-B	50	182	3.64
PYR1	B2RQC6	CAD protein	5	18	3.6
F120A	Q6A0A9	Constitutive coactivator of PPAR-gamma-like protein 1	12	42	3.5
RBL2A	E9Q9D5	Rab-like protein 2A	2	7	3.5
DCAF7	P61963	DDB1- and CUL4-associated factor 7	2	7	3.5
RHOG	P84096	Rho-related GTP-binding protein RhoG	2	7	3.5
EMC1	Q8C7X2	ER membrane protein complex subunit 1	2	7	3.5
TC1D4	Q8CDY7	Tctex1 domain-containing protein 4	2	7	3.5
SQOR	Q9R112	Sulfide:quinone oxidoreductase mitochondrial	2	7	3.5
ARL3	Q9WUL7	ADP-ribosylation factor-like protein 3	2	7	3.5
SHRM3	Q9QXN0	Protein Shroom3	19	65	3.42105
KCC2A	P11798	Calcium/calmodulin-dependent protein kinase type II subunit alpha	5	17	3.4
FXR1	Q61584	Fragile X mental retardation syndrome-related protein 1	5	17	3.4
DPYL3	Q62188	Dihydropyrimidinase-related protein 3	6	20	3.33333
RL5	P47962	60S ribosomal protein L5	3	10	3.33333
DD19A	Q61655	ATP-dependent RNA helicase DDX19A	3	10	3.33333
KCC2G	Q923T9	Calcium/calmodulin-dependent protein kinase type II subunit gamma	7	23	3.28571
PYGB	Q8CI94	Glycogen phosphorylase brain form	18	57	3.16667
FLNA	Q8BTM8	Filamin-A	55	168	3.05455
GNAI2	P08752	Guanine nucleotide-binding protein G(i) subunit alpha-2	7	21	3
ESYT2	Q3TZZ7	Extended synaptotagmin-2	6	18	3
TCHP	Q3TVW5	Trichoplein keratin filament-binding protein	5	15	3
STOM	P54116	Erythrocyte band 7 integral membrane protein	4	12	3
ABCD3	P55096	ATP-binding cassette sub-family D member 3	4	12	3
BDH	Q80XN0	D-beta-hydroxybutyrate dehydrogenase mitochondrial	4	12	3
MYO10	F8VQB6	Unconventional myosin-X	3	9	3
PON2	Q62086	Serum paraoxonase/arylesterase 2	3	9	3
ETFA	Q99LC5	Electron transfer flavoprotein subunit alpha mitochondrial	3	9	3
SUN1	Q9D666	SUN domain-containing protein 1	3	9	3
HXK2	O08528	Hexokinase-2	2	6	3
DPM1	O70152	Dolichol-phosphate mannosyltransferase subunit 1	2	6	3
RRAS	P10833	Ras-related protein R-Ras	2	6	3
CATA	P24270	Catalase	2	6	3
PPP5	Q60676	Serine/threonine-protein phosphatase 5	2	6	3
TTC12	Q8BW49	Tetratricopeptide repeat protein 12	2	6	3
PSMD4	O35226	26S proteasome non-ATPase regulatory subunit 4	1	3	3
COX2	P00405	Cytochrome c oxidase subunit 2	1	3	3
PGK1	P09411	Phosphoglycerate kinase 1	1	3	3
RSSA	P14206	40S ribosomal protein SA	1	3	3
NTRK2	P15209	BDNF/NT-3 growth factors receptor	1	3	3
LMNB2	P21619	Lamin-B2	1	3	3
DHE3	P26443	Glutamate dehydrogenase 1 mitochondrial	1	3	3
RSMB	P27048	Small nuclear ribonucleoprotein-associated protein B	1	3	3
RL28	P41105	60S ribosomal protein L28	1	3	3
RSMN	P63163	Small nuclear ribonucleoprotein-associated protein N	1	3	3
LXN	P70202	Latexin	1	3	3
RBM15	Q0VBL3	RNA-binding protein 15	1	3	3
FCHO2	Q3UQN2	F-BAR domain only protein 2	1	3	3
HCFC1	Q61191	Host cell factor 1	1	3	3
SYAC	Q8BGQ7	Alanine--tRNA ligase cytoplasmic	1	3	3
LRCH3	Q8BVU0	Leucine-rich repeat and calponin homology domain-containing protein 3	1	3	3
LS14A	Q8K2F8	Protein LSM14 homolog A	1	3	3
S2542	Q8R0Y8	Mitochondrial coenzyme A transporter SLC25A42	1	3	3
UIF	Q91Z49	UAP56-interacting factor	1	3	3
G3P	P16858	Glyceraldehyde-3-phosphate dehydrogenase	11	32	2.90909
GNAO	P18872	Guanine nucleotide-binding protein G(o) subunit alpha	6	17	2.83333
TCPG	P80318	T-complex protein 1 subunit gamma	6	17	2.83333
TCPA	P11983	T-complex protein 1 subunit alpha	11	31	2.81818
ENOA	P17182	Alpha-enolase	5	14	2.8
GLYR1	Q922P9	Putative oxidoreductase GLYR1	5	14	2.8
RAB5A	Q9CQD1	Ras-related protein Rab-5A	4	11	2.75
RTRAF	Q9CQE8	RNA transcription translation and transport factor protein	4	11	2.75
NEK9	Q8K1R7	Serine/threonine-protein kinase Nek9	7	19	2.71429
PSMD3	P14685	26S proteasome non-ATPase regulatory subunit 3	6	16	2.66667
RTCB	Q99LF4	tRNA-splicing ligase RtcB homolog	6	16	2.66667
TSN	Q62348	Translin	3	8	2.66667
RHG32	Q811P8	Rho GTPase-activating protein 32	3	8	2.66667
DREB	Q9QXS6	Drebrin	3	8	2.66667
PP1B	P62141	Serine/threonine-protein phosphatase PP1-beta catalytic subunit	8	21	2.625
COPB	Q9JIF7	Coatomer subunit beta	10	26	2.6
RAB5C	P35278	Ras-related protein Rab-5C	5	13	2.6
PLAK	Q02257	Junction plakoglobin	17	44	2.58824
VATH	Q8BVE3	V-type proton ATPase subunit H	7	18	2.57143
PFKAP	Q9WUA3	ATP-dependent 6-phosphofructokinase platelet type	16	41	2.5625
MIC60	Q8CAQ8	MICOS complex subunit Mic60	13	33	2.53846
NEDD4	P46935	E3 ubiquitin-protein ligase NEDD4	12	30	2.5
PDCD6	P12815	Programmed cell death protein 6	4	10	2.5
FBRL	P35550	rRNA 2'-O-methyltransferase fibrillarin	4	10	2.5
CAZA1	P47753	F-actin-capping protein subunit alpha-1	4	10	2.5
CARL1	Q6EDY6	F-actin-uncapping protein LRRC16A	4	10	2.5
RUFY1	Q8BIJ7	RUN and FYVE domain-containing protein 1	4	10	2.5
TXTP	Q8JZU2	Tricarboxylate transport protein mitochondrial	4	10	2.5
RL12	P35979	60S ribosomal protein L12	2	5	2.5
PDLI7	Q3TJD7	PDZ and LIM domain protein 7	2	5	2.5
KCD12	Q6WVG3	BTB/POZ domain-containing protein KCTD12	2	5	2.5
CDIPT	Q8VDP6	CDP-diacylglycerol--inositol 3-phosphatidyltransferase	2	5	2.5
RBM39	Q8VH51	RNA-binding protein 39	2	5	2.5
PDZ11	Q9CZG9	PDZ domain-containing protein 11	2	5	2.5
OPLA	Q8K010	5-oxoprolinase	17	42	2.47059
RTN1	Q8K0T0	Reticulon-1	11	27	2.45455
BIP	P20029	Endoplasmic reticulum chaperone BiP	20	49	2.45
2AAA	Q76MZ3	Serine/threonine-protein phosphatase 2A 65 kDa regulatory subunit A alpha isoform	9	22	2.44444
RL7A	P12970	60S ribosomal protein L7a	7	17	2.42857
SFXN3	Q91V61	Sideroflexin-3	5	12	2.4
MPP5	Q9JLB2	MAGUK p55 subfamily member 5	13	31	2.38462
SRBS1	Q62417	Sorbin and SH3 domain-containing protein 1	15	35	2.33333
TCPD	P80315	T-complex protein 1 subunit delta	6	14	2.33333
AT1B1	P14094	Sodium/potassium-transporting ATPase subunit beta-1	3	7	2.33333
RAB21	P35282	Ras-related protein Rab-21	3	7	2.33333
GSTM5	P48774	Glutathione S-transferase Mu 5	3	7	2.33333
S61A1	P61620	Protein transport protein Sec61 subunit alpha isoform 1	3	7	2.33333
SNTA1	Q61234	Alpha-1-syntrophin	3	7	2.33333
RL24	Q8BP67	60S ribosomal protein L24	3	7	2.33333
KCC1A	Q91YS8	Calcium/calmodulin-dependent protein kinase type 1	3	7	2.33333
AT1A1	Q8VDN2	Sodium/potassium-transporting ATPase subunit alpha-1	19	44	2.31579
DDX3X	Q62167	ATP-dependent RNA helicase DDX3X	13	30	2.30769
MPDZ	Q8VBX6	Multiple PDZ domain protein	39	88	2.25641
1433T	P68254	14-3-3 protein theta	8	18	2.25
M2OM	Q9CR62	Mitochondrial 2-oxoglutarate/malate carrier protein	8	18	2.25
ASSY	P16460	Argininosuccinate synthase	4	9	2.25
HS105	Q61699	Heat shock protein 105 kDa	4	9	2.25
SF3B1	Q99NB9	Splicing factor 3B subunit 1	4	9	2.25
MCAT	Q9Z2Z6	Mitochondrial carnitine/acylcarnitine carrier protein	4	9	2.25
FAS	P19096	Fatty acid synthase	23	51	2.21739
SPEF1	Q99JL1	Sperm flagellar protein 1	5	11	2.2
TMM33	Q9CR67	Transmembrane protein 33	5	11	2.2
DYL2	Q9D0M5	Dynein light chain 2 cytoplasmic	5	11	2.2
DPYL2	O08553	Dihydropyrimidinase-related protein 2	22	48	2.18182
1433Z	P63101	14-3-3 protein zeta/delta	6	13	2.16667
DIC	Q9QZD8	Mitochondrial dicarboxylate carrier	6	13	2.16667
SAXO2	Q8BQB6	Stabilizer of axonemal microtubules 2	7	15	2.14286
F120C	Q8C3F2	Constitutive coactivator of PPAR-gamma-like protein 2	10	21	2.1
HSP7C	P63017	Heat shock cognate 71 kDa protein	31	65	2.09677
ECHA	Q8BMS1	Trifunctional enzyme subunit alpha mitochondrial	10	20	2
SPD2B	A2AAY5	SH3 and PX domain-containing protein 2B	9	18	2
WDR6	Q99ME2	WD repeat-containing protein 6	9	18	2
CAZA2	P47754	F-actin-capping protein subunit alpha-2	7	14	2
IDHP	P54071	Isocitrate dehydrogenase [NADP] mitochondrial	7	14	2
MOT1	P53986	Monocarboxylate transporter 1	5	10	2
TCPE	P80316	T-complex protein 1 subunit epsilon	5	10	2
STT3A	P46978	Dolichyl-diphosphooligosaccharide--protein glycosyltransferase subunit STT3A	4	8	2
RS4X	P62702	40S ribosomal protein S4 X isoform	4	8	2
TXND5	Q91W90	Thioredoxin domain-containing protein 5	4	8	2
RBM25	B2RY56	RNA-binding protein 25	3	6	2
RAP1A	P62835	Ras-related protein Rap-1A	3	6	2
RL31	P62900	60S ribosomal protein L31	3	6	2
NFIX	P70257	Nuclear factor 1 X-type	3	6	2
PROS	Q08761	Vitamin K-dependent protein S	3	6	2
ML12B	Q3THE2	Myosin regulatory light chain 12B	3	6	2
SQSTM	Q64337	Sequestosome-1	3	6	2
OTUB1	Q7TQI3	Ubiquitin thioesterase OTUB1	3	6	2
ERF3A	Q8R050	Eukaryotic peptide chain release factor GTP-binding subunit ERF3A	3	6	2
MAVS	Q8VCF0	Mitochondrial antiviral-signaling protein	3	6	2
RAP1B	Q99JI6	Ras-related protein Rap-1b	3	6	2
SFXN1	Q99JR1	Sideroflexin-1	3	6	2
GARS	Q9CZD3	Glycine--tRNA ligase	3	6	2
RAB32	Q9CZE3	Ras-related protein Rab-32	3	6	2
SAFB1	D3YXK2	Scaffold attachment factor B1	2	4	2
RL37A	P61514	60S ribosomal protein L37a	2	4	2
STT3B	Q3TDQ1	Dolichyl-diphosphooligosaccharide--protein glycosyltransferase subunit STT3B	2	4	2
SYRM	Q3U186	Probable arginine--tRNA ligase mitochondrial	2	4	2
NDUA4	Q62425	Cytochrome c oxidase subunit NDUFA4	2	4	2
ACS2L	Q99NB1	Acetyl-coenzyme A synthetase 2-like mitochondrial	2	4	2
HACL1	Q9QXE0	2-hydroxyacyl-CoA lyase 1	2	4	2
MA7D1	A2AJI0	MAP7 domain-containing protein 1	1	2	2
TULP3	O88413	Tubby-related protein 3	1	2	2
ODPAT	P35487	Pyruvate dehydrogenase E1 component subunit alpha testis-specific form mitochondrial	1	2	2
PLTP	P55065	Phospholipid transfer protein	1	2	2
IF5A1	P63242	Eukaryotic translation initiation factor 5A-1	1	2	2
COQ8B	Q566J8	Atypical kinase COQ8B mitochondrial	1	2	2
PUR4	Q5SUR0	Phosphoribosylformylglycinamidine synthase	1	2	2
HNRPD	Q60668	Heterogeneous nuclear ribonucleoprotein D0	1	2	2
ARHG2	Q60875	Rho guanine nucleotide exchange factor 2	1	2	2
IF2A	Q6ZWX6	Eukaryotic translation initiation factor 2 subunit 1	1	2	2
IF5A2	Q8BGY2	Eukaryotic translation initiation factor 5A-2	1	2	2
DHX32	Q8BZS9	Putative pre-mRNA-splicing factor ATP-dependent RNA helicase DHX32	1	2	2
MBOA7	Q8CHK3	Lysophospholipid acyltransferase 7	1	2	2
MBOA2	Q8R3I2	Lysophospholipid acyltransferase 2	1	2	2
MBOA5	Q91V01	Lysophospholipid acyltransferase 5	1	2	2
CB072	Q9CYS6	Uncharacterized protein	1	2	2
IPYR	Q9D819	Inorganic pyrophosphatase	1	2	2
TRXR1	Q9JMH6	Thioredoxin reductase 1 cytoplasmic	1	2	2
LIMD1	Q9QXD8	LIM domain-containing protein 1	1	2	2
MPU1	Q9R0Q9	Mannose-P-dolichol utilization defect 1 protein	1	2	2
