# Supplementary material for: JHY enables the transition from switchable to fixed ciliary waveforms in metazoan evolution
Source: EMBO Rep. 2025 Dec 10;27(5):1161–79. doi: 10.1038/s44319-025-00671-7 (PMC12979858; doi:10.1038/s44319-025-00671-7)
Supplement: Supplementary file 5 — Data Set EV2 [file 44319_2025_671_MOESM5_ESM.xlsx]

## Sheet: Sheet1
Dataset EV2: List of proteins identified from the #1 replicate of the quantitative mass spectrometric data (Data ref: Liu et al., 2021)
Proteins	Access #	Description	Peptide #		Label-free quantification (LFQ) intensity		Ratio of peptide numbers	Ratio of LFQ intensity
			WT	Wdr47 KO	WT	Wdr47 KO
SPG17	Q5S003	Sperm-associated antigen 17	55	0	1903700000	0	0	0
NPHP4	P59240	Nephrocystin-4	27	0	520650000	0	0	0
LRGUK	Q9D5S7	Leucine-rich repeat and guanylate kinase domain-containing protein	25	0	1221900000	0	0	0
CCD81	Q9D5W4	Coiled-coil domain-containing protein 81	23	0	521530000	0	0	0
WDR47	Q8CGF6	WD repeat-containing protein 47	17	0	558560000	0	0	0
AATC	P05201	Aspartate aminotransferase, cytoplasmic	13	0	579910000	0	0	0
CAMP3	Q80VC9	Calmodulin-regulated spectrin-associated protein 3	13	0	108280000	0	0	0
CNTN1	P12960	Contactin-1	12	0	100440000	0	0	0
FBW10	Q5SUS0	WD repeat-containing protein 10	12	0	236720000	0	0	0
SPEF1	Q99JL1	Sperm flagellar protein 1	12	0	627340000	0	0	0
CC189	Q6NZQ0	Coiled-coil domain-containing protein 189	11	0	389960000	0	0	0
DLEC1	Q8BLA1	Deleted in lung and esophageal cancer protein 1	11	0	195470000	0	0	0
CBR1	P48758	Carbonyl reductase [NADPH] 1	10	0	104730000	0	0	0
ANR45	Q810N6	Ankyrin repeat domain-containing protein 45	10	0	278770000	0	0	0
AATC2	Q7TSV6	Putative aspartate aminotransferase, cytoplasmic 2	8	0	207750000	0	0	0
SPG16	Q8K450	Sperm-associated antigen 16	8	0	639110000	0	0	0
SPT17	Q9D552	Spermatogenesis-associated protein 17	8	0	253180000	0	0	0
PSME2	P97372	Proteasome activator complex subunit 2	7	0	192020000	0	0	0
LRC43	Q3V0L5	Leucine-rich repeat-containing protein 43	7	0	175630000	0	0	0
FSCN1	Q61553	Fascin	7	0	60518000	0	0	0
CBCO1	Q8CDT7	Ciliary-associated calcium-binding coiled-coil protein 1	7	0	185000000	0	0	0
DYDC1	Q9D9T0	DPY30 domain-containing protein 1	7	0	135570000	0	0	0
CK088	Q80Y73	MOUSE UPF0722 protein C11	6	0	145490000	0	0	0
OSGEP	Q8BWU5	N6-adenosine threonylcarbamoyltransferase	6	0	23913000	0	0	0
PPR42	Q8R1Z4	Protein phosphatase 1 regulatory subunit 42	6	0	61869000	0	0	0
CCD77	Q9CZH8	Coiled-coil domain-containing protein 77	6	0	39080000	0	0	0
APT	P08030	Adenine phosphoribosyltransferase	5	0	39483000	0	0	0
UMPS	P13439	Uridine 5-monophosphate synthase	5	0	47911000	0	0	0
CC187	Q8C5V8	Coiled-coil domain-containing protein 187	5	0	39788000	0	0	0
I5P2	Q8K337	Type II inositol 1,4,5-trisphosphate 5-phosphatase	5	0	31744000	0	0	0
CB070	Q9DAS2	MOUSE UPF0573 protein C2orf70 homolog	5	0	210170000	0	0	0
MOK	Q9WVS4	MAPK/MAK/MRK overlapping kinase	5	0	89004000	0	0	0
CFA69	Q8BH53	Cilia- and flagella-associated protein 69	24	1	1271300000	0	0.0416667	0
CFA65	Q3V0B4	Cilia- and flagella-associated protein 65	56	3	2362400000	29303000	0.0535714	0.0124039
ZC3H3	Q8CHP0	Zinc finger CCCH domain-containing protein 3	18	1	465520000	0	0.0555556	0
TXIP1	Q99P25	Translin-associated factor X-interacting protein 1	14	1	230820000	0	0.0714286	0
CB081	Q9DAQ4	Uncharacterized protein C2orf81 homolog	14	1	607480000	0	0.0714286	0
CE290	Q6A078	Centrosomal protein of 290 kDa	37	3	548570000	59738000	0.0810811	0.108898
CK016	Q9JJR6	Uncharacterized protein C11orf16 homolog	12	1	402440000	0	0.0833333	0
RGS22	G3UYX5	Regulator of G-protein signaling 22	36	3	1456000000	5013400	0.0833333	0.00344327
CF157	Q0VFX2	Cilia- and flagella-associated protein 157	11	1	111900000	0	0.0909091	0
TEKT4	Q149S1	Tektin-4	21	2	778900000	13841000	0.0952381	0.0177699
CA087	A2AGB2	Uncharacterized protein C1orf87 homolog	10	1	116280000	0	0.1	0
JHY	E9Q793	Jhy protein	20	2	1142900000	22823000	0.1	0.0199694
HYDIN	Q80W93	Hydrocephalus-inducing protein	145	15	7201400000	104010000	0.103448	0.014443
CCD13	D3YV10	Coiled-coil domain-containing protein 13	29	3	1914400000	27818000	0.103448	0.0145309
IMPCT	O55091	Protein IMPACT	9	1	143820000	0	0.111111	0
CCD61	Q3UJV1	Coiled-coil domain-containing protein 61	9	1	144430000	0	0.111111	0
STPG1	Q9D2F5	O(6)-methylguanine-induced apoptosis 2	8	1	159140000	0	0.125	0
ENO4	Q8C042	Enolase 4	16	2	730950000	13588000	0.125	0.0185895
FTM	Q8CG73	Protein fantom	38	5	932890000	95565000	0.131579	0.10244
PPR36	D3Z0R2	Protein phosphatase 1 regulatory subunit 36	7	1	115680000	0	0.142857	0
SERB	Q99LS3	Phosphoserine phosphatase	7	1	341610000	0	0.142857	0
CUL1	Q9WTX6	Cullin-1	7	1	44272000	0	0.142857	0
SPEF2	Q8C9J3	Sperm flagellar protein 2	59	9	3625000000	88840000	0.152542	0.0245076
UGDH	O70475	UDP-glucose 6-dehydrogenase	6	1	156850000	0	0.166667	0
SPAT6	Q3U6K5	Spermatogenesis-associated protein 6	6	1	78301000	0	0.166667	0
CAMP2	Q8C1B1	Calmodulin-regulated spectrin-associated protein 2	6	1	26334000	0	0.166667	0
2A5A	Q6PD03	Serine/threonine-protein phosphatase 2A 56 kDa regulatory subunit alpha isoform	18	3	781340000	22576000	0.166667	0.028894
ARMC3	A2AU72	Armadillo repeat-containing protein 3	41	7	4247500000	76257000	0.170732	0.0179534
ANKE1	Q9D2J7	Ankyrin repeat and EF-hand domain-containing protein 1	11	2	152260000	23589000	0.181818	0.154926
ACAP2	Q6ZQK5	Arf-GAP with coiled-coil, ANK repeat and PH domain-containing protein 2	11	2	78787000	13555000	0.181818	0.172046
LRC71	Q9D3W5	Leucine-rich repeat-containing protein 71	16	3	752090000	21087000	0.1875	0.0280379
XRRA1	Q3U3V8	X-ray radiation resistance-associated protein 1	16	3	293780000	26747000	0.1875	0.0910443
UBE3A	O08759	Ubiquitin-protein ligase E3A	5	1	80889000	0	0.2	0
CC153	P0C7Q1	Coiled-coil domain-containing protein 153	5	1	267550000	0	0.2	0
GSTP1	P19157	Glutathione S-transferase P 1	5	1	34546000	0	0.2	0
UBE2K	P61087	Ubiquitin-conjugating enzyme E2 K	5	1	56485000	0	0.2	0
GSH1	P97494	Glutamate--cysteine ligase catalytic subunit	5	1	20777000	0	0.2	0
FABP5	Q05816	Fatty acid-binding protein 5	5	1	33689000	0	0.2	0
CC190	Q3URK1	Coiled-coil domain-containing protein 190	5	1	50965000	0	0.2	0
DAAF3	Q3UYV8	Dynein assembly factor 3, axonemal	5	1	18781000	0	0.2	0
TIPRL	Q8BH58	TIP41-like protein	5	1	70326000	0	0.2	0
U119B	Q8C4B4	Protein unc-119 homolog B	5	1	50844000	0	0.2	0
BCAS3	Q8CCN5	Breast carcinoma-amplified sequence 3 homolog	5	1	24166000	0	0.2	0
FAD1	Q8R123	FAD synthase	5	1	44298000	0	0.2	0
OLA1	Q9CZ30	Obg-like ATPase 1	5	1	71457000	0	0.2	0
CHRD1	Q9D1P4	Cysteine and histidine-rich domain-containing protein 1	5	1	78968000	0	0.2	0
PSD10	Q9Z2X2	26S proteasome non-ATPase regulatory subunit 10	5	1	52580000	0	0.2	0
PIPNA	P53810	Phosphatidylinositol transfer protein alpha isoform	10	2	273380000	30511000	0.2	0.111607
WDR93	Q402B2	WD repeat-containing protein 93	15	3	420240000	74351000	0.2	0.176925
PCDP1	A9Q751	Cilia- and flagella-associated protein 221	28	6	951290000	34413000	0.214286	0.0361751
PIFO	Q9D9W1	Protein pitchfork	9	2	311690000	13634000	0.222222	0.0437422
MYBPP	Q5SUV2	MYCBP-associated protein	22	5	878650000	16599000	0.227273	0.0188915
TEKT2	Q922G7	Tektin-2	13	3	504850000	18912000	0.230769	0.0374606
THOP1	Q8C1A5	Thimet oligopeptidase	8	2	72605000	0	0.25	0
GBP2	Q9Z0E6	Guanylate-binding protein 2	12	3	480270000	21880000	0.25	0.0455577
EFCB6	Q6P1E8	EF-hand calcium-binding domain-containing protein 6	60	15	2800700000	232320000	0.25	0.0829507
NPHP1	Q9QY53	Nephrocystin-1	16	4	482260000	79499000	0.25	0.164847
SPS2L	Q91WJ7	SPATS2-like protein	8	2	198740000	37648000	0.25	0.189433
KCC4	P08414	Calcium/calmodulin-dependent protein kinase type IV	8	2	241230000	45851000	0.25	0.190072
ADGB	G3UZ78	Androglobin	54	14	3033100000	335460000	0.259259	0.1106
TTL12	Q3UDE2	Tubulin--tyrosine ligase-like protein 12	15	4	199110000	15442000	0.266667	0.0775551
CE126	Q0VBV7	Centrosomal protein of 126 kDa	22	6	430810000	74312000	0.272727	0.172494
KIF9	Q9WV04	Kinesin-like protein KIF9	36	10	2740600000	203200000	0.277778	0.0741443
UBP11	Q99K46	Ubiquitin carboxyl-terminal hydrolase 11	7	2	45110000	0	0.285714	0
FHAD1	A6PWD2	Forkhead-associated domain-containing protein 1	34	10	938340000	116920000	0.294118	0.124603
DPYL3	Q62188	Dihydropyrimidinase-related protein 3	10	3	59024000	0	0.3	0
DYH3	Q8BW94	Dynein heavy chain 3, axonemal	142	44	5080100000	833970000	0.309859	0.164164
AIMP1	P31230	Aminoacyl tRNA synthase complex-interacting multifunctional protein 1	6	2	46370000	0	0.333333	0
ERF3A	Q8R050	Eukaryotic peptide chain release factor GTP-binding subunit ERF3A	6	2	64705000	0	0.333333	0
MDM1	Q9D067	Nuclear protein MDM1	21	7	687860000	104240000	0.333333	0.151542
DNJB6	O54946	DnaJ homolog subfamily B member 6	6	2	254770000	44474000	0.333333	0.174565
CG057	Q5SS90	Uncharacterized protein C7orf57 homolog	17	6	2711300000	459440000	0.352941	0.169454
CK001	Q9D131	UPF0686 protein C11orf1 homolog	8	3	480370000	71578000	0.375	0.149006
CFA73	J3QPZ5	Cilia- and flagella-associated protein 73	16	6	939930000	173300000	0.375	0.184375
OPLA	Q8K010	5-oxoprolinase	8	3	50928000	9630000	0.375	0.18909
SPAG6	Q9JLI7	Sperm-associated antigen 6	29	11	12030000000	421850000	0.37931	0.0350665
PFD3	P61759	Prefoldin subunit 3	5	2	38223000	0	0.4	0
BABA1	Q3UI43	BRISC and BRCA1-A complex member 1	5	2	113110000	0	0.4	0
IPO8	Q7TMY7	Importin-8	5	2	41885000	0	0.4	0
KCC1D	Q8BW96	Calcium/calmodulin-dependent protein kinase type 1D	5	2	26754000	0	0.4	0
GSTT3	Q99L20	Glutathione S-transferase theta-3	5	2	27798000	0	0.4	0
F216B	Q8CC14	Protein FAM216B	5	2	507730000	65921000	0.4	0.129835
KS6A1	P18653	Ribosomal protein S6 kinase alpha-1	9	4	20195000	0	0.444444	0
EFHC2	Q9D485	EF-hand domain-containing family member C2	41	19	4190600000	832600000	0.463415	0.198683
