# Supplementary material for: JHY enables the transition from switchable to fixed ciliary waveforms in metazoan evolution
Source: EMBO Rep. 2025 Dec 10;27(5):1161–79. doi: 10.1038/s44319-025-00671-7 (PMC12979858; doi:10.1038/s44319-025-00671-7)
Supplement: Supplementary file 6 — Data Set EV3 [file 44319_2025_671_MOESM6_ESM.xlsx]

## Sheet: Sheet1
Dataset EV3: List of proteins identified from the #2 replicate of the quantitative mass spectrometric data (Data ref: Liu et al., 2021)
Proteins	Access #	Description	Peptide #		Label-free quantification (LFQ) intensity		Ratio of peptide numbers	Ratio of LFQ intensity
			WT	Wdr47 KO	WT	Wdr47 KO
CCD81	Q9D5W4	Coiled-coil domain-containing protein 81	25	0	672260000	0	0	0
WDR47	Q8CGF6	WD repeat-containing protein 47	20	0	600320000	0	0	0
FBW10	Q5SUS0	WD repeat-containing protein 10	17	0	257360000	0	0	0
CB081	Q9DAQ4	Uncharacterized protein C2orf81 homolog	15	0	801440000	0	0	0
AATC	P05201	Aspartate aminotransferase, cytoplasmic	14	0	634400000	0	0	0
SPEF1	Q99JL1	Sperm flagellar protein 1	14	0	678520000	0	0	0
DLEC1	Q8BLA1	Deleted in lung and esophageal cancer protein 1	12	0	322160000	0	0	0
SPT17	Q9D552	Spermatogenesis-associated protein 17	12	0	291930000	0	0	0
LRC43	Q3V0L5	Leucine-rich repeat-containing protein 43	11	0	195320000	0	0	0
ANR45	Q810N6	Ankyrin repeat domain-containing protein 45	11	0	257270000	0	0	0
CC189	Q6NZQ0	Coiled-coil domain-containing protein 189	9	0	436510000	0	0	0
CNTN1	P12960	Contactin-1	8	0	88407000	0	0	0
AATC2	Q7TSV6	Putative aspartate aminotransferase, cytoplasmic 2	7	0	241130000	0	0	0
TTLL5	Q8CHB8	Tubulin polyglutamylase TTLL5	7	0	47891000	0	0	0
TC1D3	P11985	Tctex1 domain-containing protein 3	6	0	161290000	0	0	0
CC187	Q8C5V8	Coiled-coil domain-containing protein 187	6	0	41892000	0	0	0
CBCO1	Q8CDT7	Ciliary-associated calcium-binding coiled-coil protein 1	6	0	182890000	0	0	0
DYDC1	Q9D9T0	DPY30 domain-containing protein 1	6	0	93507000	0	0	0
CA087	A2AGB2	Uncharacterized protein C1orf87 homolog	5	0	146160000	0	0	0
CENPC	P49452	Centromere protein C	5	0	46969000	0	0	0
CC190	Q3URK1	Coiled-coil domain-containing protein 190	5	0	58820000	0	0	0
F228B	Q497Q6	Protein FAM228B	5	0	67624000	0	0	0
CK088	Q80Y73	UPF0722 protein C11orf88 homolog	5	0	135320000	0	0	0
CAMP2	Q8C1B1	Calmodulin-regulated spectrin-associated protein 2	5	0	40222000	0	0	0
MLF2	Q99KX1	Myeloid leukemia factor 2	5	0	258250000	0	0	0
NPHP4	P59240	Nephrocystin-4	31	1	798430000	0	0.0322581	0
CFA69	Q8BH53	Cilia- and flagella-associated protein 69	28	1	1497700000	0	0.0357143	0
LRGUK	Q9D5S7	Leucine-rich repeat and guanylate kinase domain-containing protein	26	1	1616700000	0	0.0384615	0
CE290	Q6A078	Centrosomal protein of 290 kDa	38	2	731550000	3765900	0.0526316	0.00514784
SPG17	Q5S003	Sperm-associated antigen 17	56	3	2536200000	13289000	0.0535714	0.00523973
LRC71	Q9D3W5	Leucine-rich repeat-containing protein 71	16	1	1057700000	0	0.0625	0
ZC3H3	Q8CHP0	Zinc finger CCCH domain-containing protein 3	14	1	512420000	0	0.0714286	0
RGS22	G3UYX5	Regulator of G-protein signaling 22	40	3	2088400000	3804400	0.075	0.00182168
MYBPP	Q5SUV2	MYCBP-associated protei	26	2	1427100000	11414000	0.0769231	0.00799804
CK016	Q9JJR6	Uncharacterized protein C11orf16 homolog	12	1	628290000	0	0.0833333	0
HYDIN	Q80W93	Hydrocephalus-inducing protein	154	15	10131000000	100930000	0.0974026	0.00996249
CAMP3	Q80VC9	Calmodulin-regulated spectrin-associated protein 3	10	1	160410000	0	0.1	0
2A5A	Q6PD03	Serine/threonine-protein phosphatase 2A 56 kDa regulatory subunit alpha isoform	20	2	863690000	19122000	0.1	0.0221399
CF157	Q0VFX2	Cilia- and flagella-associated protein 157	9	1	135130000	0	0.111111	0
SPG16	Q8K450	Sperm-associated antigen 16	8	1	782700000	0	0.125	0
GBP2	Q9Z0E6	Guanylate-binding protein 2	8	1	128900000	0	0.125	0
FTM	Q8CG73	Protein fantom	38	5	1131200000	130860000	0.131579	0.115682
CFA65	Q3V0B4	Cilia- and flagella-associated protein 65	53	7	3229300000	51437000	0.132075	0.0159282
CCD13	D3YV10	Coiled-coil domain-containing protein 13	36	5	2929100000	51203000	0.138889	0.0174808
PPR36	D3Z0R2	Protein phosphatase 1 regulatory subunit 36	7	1	134010000	0	0.142857	0
STPG1	Q9D2F5	O(6)-methylguanine-induced apoptosis 2	7	1	230010000	0	0.142857	0
ENO4	Q8C042	Enolase 4	14	2	963370000	8829200	0.142857	0.00916491
JHY	E9Q793	Jhy protein	21	3	1623800000	26648000	0.142857	0.0164109
TEKT4	Q149S1	Tektin-4	20	3	672810000	18945000	0.15	0.028158
TEKT2	Q922G7	Tektin-2	13	2	691470000	11880000	0.153846	0.0171808
CC153	P0C7Q1	Coiled-coil domain-containing protein 153	6	1	247250000	0	0.166667	0
BABA1	Q3UI43	BRISC and BRCA1-A complex member 1	6	1	81272000	0	0.166667	0
PPR42	Q8R1Z4	Protein phosphatase 1 regulatory subunit 42	6	1	83059000	0	0.166667	0
LRC51	Q9DAK8	Leucine-rich repeat-containing protein 51	6	1	390030000	0	0.166667	0
FER	P70451	Tyrosine-protein kinase Fer	12	2	232360000	23225000	0.166667	0.0999527
ARMC3	A2AU72	Armadillo repeat-containing protein 3	44	8	5621400000	78927000	0.181818	0.0140405
ANKE1	Q9D2J7	Ankyrin repeat and EF-hand domain-containing protein 1	11	2	197620000	22682000	0.181818	0.114776
BROMI	Q3URV1	Protein broad-minded	11	2	150840000	28965000	0.181818	0.192025
CE170	Q6A065	Centrosomal protein of 170 kDa	5	1	29839000	0	0.2	0
MAP6	Q7TSJ2	Microtubule-associated protein 6	5	1	37301000	0	0.2	0
IQCB1	Q8BP00	IQ calmodulin-binding motif-containing protein 1	5	1	49652000	0	0.2	0
STRAB	Q8K4T3	STE20-related kinase adapter protein beta	5	1	46757000	0	0.2	0
PCDP1	A9Q751	Cilia- and flagella-associated protein 221	29	6	1308600000	55707000	0.206897	0.0425699
SPEF2	Q8C9J3	Sperm flagellar protein 2	59	13	4411800000	100700000	0.220339	0.0228252
KS6A1	P18653	Ribosomal protein S6 kinase alpha-1	9	2	22768000	0	0.222222	0
PIFO	Q9D9W1	Protein pitchfork	9	2	326470000	13869000	0.222222	0.0424817
FHAD1	A6PWD2	Forkhead-associated domain-containing protein 1	42	10	1590300000	164400000	0.238095	0.103377
TXIP1	Q99P25	Translin-associated factor X-interacting protein 1	15	4	312170000	18175000	0.266667	0.0582215
EFCB6	Q6P1E8	EF-hand calcium-binding domain-containing protein 6	55	15	3428300000	315250000	0.272727	0.0919552
KCC4	P08414	Calcium/calmodulin-dependent protein kinase type IV	7	2	340210000	37298000	0.285714	0.109632
LRC27	Q80YS5	Leucine-rich repeat-containing protein 27	7	2	165610000	18270000	0.285714	0.110319
DYH3	Q8BW94	Dynein heavy chain 3, axonemal	136	39	5350600000	677830000	0.286765	0.126683
ADGB	G3UZ78	Androglobin	54	17	4156500000	389850000	0.314815	0.0937929
CFA74	Q3UY96	Cilia- and flagella-associated protein 74	37	12	1759900000	296420000	0.324324	0.16843
DPYL3	Q62188	Dihydropyrimidinase-related protein 3	12	4	85027000	0	0.333333	0
SPAT7	Q80VP2	Spermatogenesis-associated protein 7	6	2	82822000	9349900	0.333333	0.112892
SPAT6	Q3U6K5	Spermatogenesis-associated protein 6	6	2	93083000	16560000	0.333333	0.177906
KIF9	Q9WV04	Kinesin-like protein KIF9	33	12	3185100000	227970000	0.363636	0.0715739
MDM1	Q9D067	Nuclear protein MDM1	22	8	1181600000	146770000	0.363636	0.124213
EFCB1	Q9D3N2	EF-hand calcium-binding domain-containing protein 1	11	4	1578700000	307940000	0.363636	0.195059
CK001	Q9D131	UPF0686 protein C11orf1 homolog	8	3	585440000	93962000	0.375	0.160498
CE049	Q9DAR0	Uncharacterized protein C5orf49 homolog	8	3	728650000	140370000	0.375	0.192644
CFA73	J3QPZ5	Cilia- and flagella-associated protein 73	18	7	1132500000	196870000	0.388889	0.173837
NPHP1	Q9QY53	Nephrocystin-1	18	7	652110000	124620000	0.388889	0.191103
EFHC2	Q9D485	EF-hand domain-containing family member C2	42	17	5985700000	730010000	0.404762	0.121959
F183B	Q5NC57	Protein FAM183B	7	3	1443500000	127580000	0.428571	0.0883824
DNJB6	O54946	DnaJ homolog subfamily B member 6	7	3	447230000	45473000	0.428571	0.101677
UBX11	Q9D572	UBX domain-containing protein 11	23	10	1398500000	278580000	0.434783	0.199199
CCD96	Q9CR92	Coiled-coil domain-containing protein 96	35	16	2815600000	562220000	0.457143	0.19968
SPAG6	Q9JLI7	Sperm-associated antigen 6	30	14	14120000000	507790000	0.466667	0.0359625
