# Supplementary material for: JHY enables the transition from switchable to fixed ciliary waveforms in metazoan evolution
Source: EMBO Rep. 2025 Dec 10;27(5):1161–79. doi: 10.1038/s44319-025-00671-7 (PMC12979858; doi:10.1038/s44319-025-00671-7)
Supplement: Supplementary file 7 — Data Set EV4 [file 44319_2025_671_MOESM7_ESM.xlsx]

## Sheet: Sheet1
Dataset EV4: List of CA-related candidate proteins identified
Protein		Access #	Description	# Peptides
				Control	APEX2-WDR47
WDR47	WDR47	Q8CGF6	WD repeat-containing protein 47	28	155
HYDIN	HYDIN	Q80W93	Hydrocephalus-inducing protein	0	110
CEP290	CE290	Q6A078	Centrosomal protein of 290 kDa	0	77
RPGRIP1L	FTM	Q8CG73	Protein fantom	0	52
SPAG17	SPG17	Q5S003	Sperm-associated antigen 17	0	46
DNAH3	DYH3	Q8BW94	Dynein heavy chain 3, axonemal	0	37
FHAD1	FHAD1	A6PWD2	Forkhead-associated domain-containing protein 1	0	36
EFCAB6	EFCB6	Q6P1E8	EF-hand calcium-binding domain-containing protein 6	0	29
NPHP4	NPHP4	P59240	Nephrocystin-4	0	27
KIF9	KIF9	Q9WV04	Kinesin-like protein KIF9	0	27
SPEF2	SPEF2	Q8C9J3	Sperm flagellar protein 2	0	26
ARMC3	ARMC3	A2AU72	Armadillo repeat-containing protein 3	0	24
CCDC108	CFA65	Q3V0B4	Cilia- and flagella-associated protein 65	5	23
CAMSAP2	CAMP2	Q8C1B1	Calmodulin-regulated spectrin-associated protein 2	0	22
CAMSAP3	CAMP3	Q80VC9	Calmodulin-regulated spectrin-associated protein 3	0	21
CCDC13	CCD13	D3YV10	Coiled-coil domain-containing protein 13	0	21
JHY	JHY	E9Q793	Jhy protein	0	21
ADGB	ADGB	G3UZ78	Androglobin	6	20
DPYL3	DPYL3	Q62188	Dihydropyrimidinase-related protein 3	0	20
EFHC2	EFHC2	Q9D485	EF-hand domain-containing family member C2	1	19
NPHP1	NPHP1	Q9QY53	Nephrocystin-1	0	18
SPAG6	SPAG6	Q9JLI7	Sperm-associated antigen 6	0	16
LRGUK	LRGUK	Q9D5S7	Leucine-rich repeat and guanylate kinase domain-containing protein	0	15
CFAP69	CFA69	Q8BH53	Cilia- and flagella-associated protein 69	0	13
PCDP1	PCDP1	A9Q751	Cilia- and flagella-associated protein 221	0	13
SPEF1	SPEF1	Q99JL1	Sperm flagellar protein 1	5	11
RGS22	RGS22	G3UYX5	Regulator of G-protein signaling 22	2	10
MYCBPAP	MYBPP	Q5SUV2	MYCBP-associated protei	0	10
PPP2R5A	2A5A	Q6PD03	Serine/threonine-protein phosphatase 2A 56 kDa regulatory subunit alpha isoform	0	9
MDM1	MDM1	Q9D067	Nuclear protein MDM1	0	9
LRRC71	LRC71	Q9D3W5	Leucine-rich repeat-containing protein 71	0	7
SPAG16	SPG16	Q8K450	Sperm-associated antigen 16	0	5
DLEC1	DLEC1	Q8BLA1	Deleted in lung and esophageal cancer protein 1	0	4
GBP2	GBP2	Q9Z0E6	Guanylate-binding protein 2	0	4
KCC4	KCC4	P08414	Calcium/calmodulin-dependent protein kinase type IV	0	4
LRRC67	PPR42	Q8R1Z4	Protein phosphatase 1 regulatory subunit 42	0	3
C2ORF81	CB081	Q9DAQ4	Uncharacterized protein C2orf81 homolog	0	2
C1ORF87	CA087	A2AGB2	Uncharacterized protein C1orf87 homolog	0	2
CCDC190	CC190	Q3URK1	Coiled-coil domain-containing protein 190	0	2
ENO4	ENO4	Q8C042	Enolase 4	0	2
CFAP73	CFA73	J3QPZ5	Cilia- and flagella-associated protein 73	0	2
TXIP1	TXIP1	Q99P25	Translin-associated factor X-interacting protein 1	0	1
