# Supplementary material for: JHY enables the transition from switchable to fixed ciliary waveforms in metazoan evolution
Source: EMBO Rep. 2025 Dec 10;27(5):1161–79. doi: 10.1038/s44319-025-00671-7 (PMC12979858; doi:10.1038/s44319-025-00671-7)
Supplement: Supplementary file 8 — Movie EV1 [file 44319_2025_671_MOESM8_ESM.zip]

Archive with 7 entries (6 files):
- Movie EV1/
- Movie EV1/Movie EV1.mp4
- __MACOSX/Movie EV1/._Movie EV1.mp4
- Movie EV1/.DS_Store
- __MACOSX/Movie EV1/._.DS_Store
- Movie EV1/Movie legend.docx
- __MACOSX/Movie EV1/._Movie legend.docx
