# Supplementary material for: JHY enables the transition from switchable to fixed ciliary waveforms in metazoan evolution
Source: EMBO Rep. 2025 Dec 10;27(5):1161–79. doi: 10.1038/s44319-025-00671-7 (PMC12979858; doi:10.1038/s44319-025-00671-7)
Supplement: Supplementary file 9 — Source data Fig. 1 [file 44319_2025_671_MOESM9_ESM.zip]

Archive with 18 entries (17 files):
- SD figure 1/
- __MACOSX/._SD figure 1
- SD figure 1/1D APEX2-WDR47 MS (zhuxueliang117-118).xlsx
- __MACOSX/SD figure 1/._1D APEX2-WDR47 MS (zhuxueliang117-118).xlsx
- SD figure 1/1C GO analysis.xlsx
- __MACOSX/SD figure 1/._1C GO analysis.xlsx
- SD figure 1/1D zhuxueliang118-proteins APEX2-WDR47.csv
- __MACOSX/SD figure 1/._1D zhuxueliang118-proteins APEX2-WDR47.csv
- SD figure 1/.DS_Store
- __MACOSX/SD figure 1/._.DS_Store
- SD figure 1/1B APEX-WDR47 Biotin-Phenol.tif
- __MACOSX/SD figure 1/._1B APEX-WDR47 Biotin-Phenol.tif
- SD figure 1/1B APEX-WDR47 DMSO.tif
- __MACOSX/SD figure 1/._1B APEX-WDR47 DMSO.tif
- SD figure 1/1D zhuxueliang117-proteins Control.csv
- __MACOSX/SD figure 1/._1D zhuxueliang117-proteins Control.csv
- SD figure 1/1D Quantitative MS data replicate #1 and #2 (Data Ref Liu et al 2021).xlsx
- __MACOSX/SD figure 1/._1D Quantitative MS data replicate #1 and #2 (Data Ref Liu et al 2021).xlsx
