# Supplementary material for: JHY enables the transition from switchable to fixed ciliary waveforms in metazoan evolution
Source: EMBO Rep. 2025 Dec 10;27(5):1161–79. doi: 10.1038/s44319-025-00671-7 (PMC12979858; doi:10.1038/s44319-025-00671-7)
Supplement: Supplementary file 9 — Source data Fig. 1 [file 44319_2025_671_MOESM9_ESM.zip › SD figure 1/1D APEX2-WDR47 MS (zhuxueliang117-118).xlsx]

## Sheet: Sheet1
Accession	#Peptides117 (Control)	#Unique117 (Control)	#Peptides118 (APEX2-WDR47)	#Unique118 (APEX2-WDR47)	Description
Q9QXS1|PLEC_MOUSE	64	53	345	316	Plectin OS=Mus musculus OX=10090 GN=Plec PE=1 SV=3
Q5SWU9|ACACA_MOUSE	573	464	295	245	Acetyl-CoA carboxylase 1 OS=Mus musculus OX=10090 GN=Acaca PE=1 SV=1
Q9QXZ0|MACF1_MOUSE	35	27	250	228	Microtubule-actin cross-linking factor 1 OS=Mus musculus OX=10090 GN=Macf1 PE=1 SV=2
P16546|SPTN1_MOUSE	9	8	241	228	Spectrin alpha chain non-erythrocytic 1 OS=Mus musculus OX=10090 GN=Sptan1 PE=1 SV=4
Q05920|PYC_MOUSE	273	256	234	222	Pyruvate carboxylase mitochondrial OS=Mus musculus OX=10090 GN=Pc PE=1 SV=1
Q6ZWR6|SYNE1_MOUSE	7	2	218	194	Nesprin-1 OS=Mus musculus OX=10090 GN=Syne1 PE=1 SV=2
Q62261|SPTB2_MOUSE	10	8	207	177	Spectrin beta chain non-erythrocytic 1 OS=Mus musculus OX=10090 GN=Sptbn1 PE=1 SV=2
Q80X90|FLNB_MOUSE	50	44	182	164	Filamin-B OS=Mus musculus OX=10090 GN=Flnb PE=1 SV=3
Q45VK7|DYHC2_MOUSE	8	3	174	154	Cytoplasmic dynein 2 heavy chain 1 OS=Mus musculus OX=10090 GN=Dync2h1 PE=1 SV=1
Q8VHE6|DYH5_MOUSE	5	1	174	149	Dynein heavy chain 5 axonemal OS=Mus musculus OX=10090 GN=Dnah5 PE=1 SV=2
Q91ZA3|PCCA_MOUSE	228	212	171	160	Propionyl-CoA carboxylase alpha chain mitochondrial OS=Mus musculus OX=10090 GN=Pcca PE=1 SV=2
Q8BTM8|FLNA_MOUSE	55	47	168	145	Filamin-A OS=Mus musculus OX=10090 GN=Flna PE=1 SV=5
Q68FD5|CLH1_MOUSE	10	9	164	157	Clathrin heavy chain 1 OS=Mus musculus OX=10090 GN=Cltc PE=1 SV=3
Q8CGF6|WDR47_MOUSE	28	26	155	147	WD repeat-containing protein 47 OS=Mus musculus OX=10090 GN=Wdr47 PE=1 SV=2
Q9JHU4|DYHC1_MOUSE	11	9	153	146	Cytoplasmic dynein 1 heavy chain 1 OS=Mus musculus OX=10090 GN=Dync1h1 PE=1 SV=2
E9Q4Z2|ACACB_MOUSE	318	216	148	101	Acetyl-CoA carboxylase 2 OS=Mus musculus OX=10090 GN=Acacb PE=1 SV=1
P20152|VIME_MOUSE	148	130	146	130	Vimentin OS=Mus musculus OX=10090 GN=Vim PE=1 SV=3
P68369|TBA1A_MOUSE	92	2	130	3	Tubulin alpha-1A chain OS=Mus musculus OX=10090 GN=Tuba1a PE=1 SV=1
P68373|TBA1C_MOUSE	0	0	124	1	Tubulin alpha-1C chain OS=Mus musculus OX=10090 GN=Tuba1c PE=1 SV=1
Q99MR8|MCCA_MOUSE	169	161	119	110	Methylcrotonoyl-CoA carboxylase subunit alpha mitochondrial OS=Mus musculus OX=10090 GN=Mccc1 PE=1 SV=2
Q99MN9|PCCB_MOUSE	161	156	118	116	Propionyl-CoA carboxylase beta chain mitochondrial OS=Mus musculus OX=10090 GN=Pccb PE=1 SV=2
Q7TPR4|ACTN1_MOUSE	23	11	117	59	Alpha-actinin-1 OS=Mus musculus OX=10090 GN=Actn1 PE=1 SV=1
P57780|ACTN4_MOUSE	17	5	114	61	Alpha-actinin-4 OS=Mus musculus OX=10090 GN=Actn4 PE=1 SV=1
Q80W93|HYDIN_MOUSE	0	0	110	101	Hydrocephalus-inducing protein OS=Mus musculus OX=10090 GN=Hydin PE=1 SV=2
Q91ZU6|DYST_MOUSE	4	1	109	96	Dystonin OS=Mus musculus OX=10090 GN=Dst PE=1 SV=2
P68368|TBA4A_MOUSE	75	1	103	1	Tubulin alpha-4A chain OS=Mus musculus OX=10090 GN=Tuba4a PE=1 SV=1
P03995|GFAP_MOUSE	79	67	98	82	Glial fibrillary acidic protein OS=Mus musculus OX=10090 GN=Gfap PE=1 SV=4
Q91ZX7|LRP1_MOUSE	114	105	95	88	Prolow-density lipoprotein receptor-related protein 1 OS=Mus musculus OX=10090 GN=Lrp1 PE=1 SV=1
Q01853|TERA_MOUSE	6	5	92	86	Transitional endoplasmic reticulum ATPase OS=Mus musculus OX=10090 GN=Vcp PE=1 SV=4
Q3ULD5|MCCB_MOUSE	142	138	91	87	Methylcrotonoyl-CoA carboxylase beta chain mitochondrial OS=Mus musculus OX=10090 GN=Mccc2 PE=1 SV=1
Q8VHX6|FLNC_MOUSE	11	6	90	65	Filamin-C OS=Mus musculus OX=10090 GN=Flnc PE=1 SV=3
P68372|TBB4B_MOUSE	95	4	88	4	Tubulin beta-4B chain OS=Mus musculus OX=10090 GN=Tubb4b PE=1 SV=1
Q8VBX6|MPDZ_MOUSE	39	36	88	81	Multiple PDZ domain protein OS=Mus musculus OX=10090 GN=Mpdz PE=1 SV=2
P99024|TBB5_MOUSE	89	4	85	5	Tubulin beta-5 chain OS=Mus musculus OX=10090 GN=Tubb5 PE=1 SV=1
Q6VH22|IF172_MOUSE	5	5	85	79	Intraflagellar transport protein 172 homolog OS=Mus musculus OX=10090 GN=Ift172 PE=1 SV=1
P14873|MAP1B_MOUSE	13	11	82	75	Microtubule-associated protein 1B OS=Mus musculus OX=10090 GN=Map1b PE=1 SV=2
Q9CWF2|TBB2B_MOUSE	84	1	81	1	Tubulin beta-2B chain OS=Mus musculus OX=10090 GN=Tubb2b PE=1 SV=1
Q7TMM9|TBB2A_MOUSE	80	3	79	2	Tubulin beta-2A chain OS=Mus musculus OX=10090 GN=Tubb2a PE=1 SV=1
Q6A078|CE290_MOUSE	0	0	77	68	Centrosomal protein of 290 kDa OS=Mus musculus OX=10090 GN=Cep290 PE=1 SV=2
Q8C8R3|ANK2_MOUSE	9	5	76	58	Ankyrin-2 OS=Mus musculus OX=10090 GN=Ank2 PE=1 SV=2
Q62036|CP131_MOUSE	8	7	73	68	Centrosomal protein of 131 kDa OS=Mus musculus OX=10090 GN=Cep131 PE=1 SV=2
P70398|USP9X_MOUSE	5	1	73	63	Probable ubiquitin carboxyl-terminal hydrolase FAF-X OS=Mus musculus OX=10090 GN=Usp9x PE=1 SV=2
E9PY46|IF140_MOUSE	3	2	71	66	Intraflagellar transport protein 140 homolog OS=Mus musculus OX=10090 GN=Ift140 PE=1 SV=1
Q6P5H2|NEST_MOUSE	19	19	70	70	Nestin OS=Mus musculus OX=10090 GN=Nes PE=1 SV=1
Q9ERU9|RBP2_MOUSE	4	4	70	65	E3 SUMO-protein ligase RanBP2 OS=Mus musculus OX=10090 GN=Ranbp2 PE=1 SV=2
P39447|ZO1_MOUSE	2	1	67	63	Tight junction protein ZO-1 OS=Mus musculus OX=10090 GN=Tjp1 PE=1 SV=2
Q8VDD5|MYH9_MOUSE	38	24	66	45	Myosin-9 OS=Mus musculus OX=10090 GN=Myh9 PE=1 SV=4
P63017|HSP7C_MOUSE	31	15	65	34	Heat shock cognate 71 kDa protein OS=Mus musculus OX=10090 GN=Hspa8 PE=1 SV=1
Q9QXN0|SHRM3_MOUSE	19	17	65	62	Protein Shroom3 OS=Mus musculus OX=10090 GN=Shroom3 PE=1 SV=2
Q8CJ40|CROCC_MOUSE	0	0	65	59	Rootletin OS=Mus musculus OX=10090 GN=Crocc PE=1 SV=2
P60710|ACTB_MOUSE	47	1	63	33	Actin cytoplasmic 1 OS=Mus musculus OX=10090 GN=Actb PE=1 SV=1
Q7M6Z4|KIF27_MOUSE	3	1	63	54	Kinesin-like protein KIF27 OS=Mus musculus OX=10090 GN=Kif27 PE=1 SV=1
Q9JKF1|IQGA1_MOUSE	3	1	61	51	Ras GTPase-activating-like protein IQGAP1 OS=Mus musculus OX=10090 GN=Iqgap1 PE=1 SV=2
Q71LX4|TLN2_MOUSE	0	0	60	50	Talin-2 OS=Mus musculus OX=10090 GN=Tln2 PE=1 SV=3
P20357|MTAP2_MOUSE	9	9	59	59	Microtubule-associated protein 2 OS=Mus musculus OX=10090 GN=Map2 PE=1 SV=2
P14824|ANXA6_MOUSE	3	1	59	53	Annexin A6 OS=Mus musculus OX=10090 GN=Anxa6 PE=1 SV=3
P97479|MYO7A_MOUSE	7	2	58	48	Unconventional myosin-VIIa OS=Mus musculus OX=10090 GN=Myo7a PE=1 SV=2
Q61879|MYH10_MOUSE	38	28	57	37	Myosin-10 OS=Mus musculus OX=10090 GN=Myh10 PE=1 SV=2
Q8CI94|PYGB_MOUSE	18	13	57	40	Glycogen phosphorylase brain form OS=Mus musculus OX=10090 GN=Pygb PE=1 SV=3
P17156|HSP72_MOUSE	33	15	56	27	Heat shock-related 70 kDa protein 2 OS=Mus musculus OX=10090 GN=Hspa2 PE=1 SV=2
P07901|HS90A_MOUSE	29	11	56	29	Heat shock protein HSP 90-alpha OS=Mus musculus OX=10090 GN=Hsp90aa1 PE=1 SV=4
Q02248|CTNB1_MOUSE	4	1	56	44	Catenin beta-1 OS=Mus musculus OX=10090 GN=Ctnnb1 PE=1 SV=1
Q3UGF1|WDR19_MOUSE	3	3	56	54	WD repeat-containing protein 19 OS=Mus musculus OX=10090 GN=Wdr19 PE=1 SV=1
P08113|ENPL_MOUSE	10	6	55	49	Endoplasmin OS=Mus musculus OX=10090 GN=Hsp90b1 PE=1 SV=2
E9Q8T7|DYH1_MOUSE	0	0	55	47	Dynein heavy chain 1 axonemal OS=Mus musculus OX=10090 GN=Dnah1 PE=1 SV=1
Q9QYR6|MAP1A_MOUSE	5	4	54	50	Microtubule-associated protein 1A OS=Mus musculus OX=10090 GN=Map1a PE=1 SV=2
Q8BND3|WDR35_MOUSE	0	0	54	46	WD repeat-containing protein 35 OS=Mus musculus OX=10090 GN=Wdr35 PE=1 SV=3
Q8R1A4|DOCK7_MOUSE	0	0	54	48	Dedicator of cytokinesis protein 7 OS=Mus musculus OX=10090 GN=Dock7 PE=1 SV=3
Q9D180|CFA57_MOUSE	0	0	54	48	Cilia- and flagella-associated protein 57 OS=Mus musculus OX=10090 GN=Cfap57 PE=1 SV=3
P0C6F1|DYH2_MOUSE	0	0	54	45	Dynein heavy chain 2 axonemal OS=Mus musculus OX=10090 GN=Dnah2 PE=1 SV=1
B2RY50|ARMC4_MOUSE	0	0	52	50	Armadillo repeat-containing protein 4 OS=Mus musculus OX=10090 GN=Armc4 PE=1 SV=1
Q8CG73|FTM_MOUSE	0	0	52	48	Protein fantom OS=Mus musculus OX=10090 GN=Rpgrip1l PE=1 SV=2
P19096|FAS_MOUSE	23	22	51	49	Fatty acid synthase OS=Mus musculus OX=10090 GN=Fasn PE=1 SV=2
P26039|TLN1_MOUSE	0	0	51	42	Talin-1 OS=Mus musculus OX=10090 GN=Tln1 PE=1 SV=2
P98203|ARVC_MOUSE	12	11	50	48	Armadillo repeat protein deleted in velo-cardio-facial syndrome homolog OS=Mus musculus OX=10090 GN=Arvcf PE=1 SV=2
P11499|HS90B_MOUSE	33	13	49	21	Heat shock protein HSP 90-beta OS=Mus musculus OX=10090 GN=Hsp90ab1 PE=1 SV=3
P51881|ADT2_MOUSE	31	9	49	18	ADP/ATP translocase 2 OS=Mus musculus OX=10090 GN=Slc25a5 PE=1 SV=3
P20029|BIP_MOUSE	20	16	49	40	Endoplasmic reticulum chaperone BiP OS=Mus musculus OX=10090 GN=Hspa5 PE=1 SV=3
Q9D5Y1|CCD39_MOUSE	4	4	49	44	Coiled-coil domain-containing protein 39 OS=Mus musculus OX=10090 GN=Ccdc39 PE=1 SV=1
Q8C6S9|CFA54_MOUSE	0	0	49	44	Cilia- and flagella-associated protein 54 OS=Mus musculus OX=10090 GN=Cfap54 PE=2 SV=4
P27546|MAP4_MOUSE	36	35	48	48	Microtubule-associated protein 4 OS=Mus musculus OX=10090 GN=Map4 PE=1 SV=3
O08553|DPYL2_MOUSE	22	17	48	42	Dihydropyrimidinase-related protein 2 OS=Mus musculus OX=10090 GN=Dpysl2 PE=1 SV=2
Q70IV5|SYNEM_MOUSE	3	3	48	42	Synemin OS=Mus musculus OX=10090 GN=Synm PE=1 SV=2
P30999|CTND1_MOUSE	2	2	48	47	Catenin delta-1 OS=Mus musculus OX=10090 GN=Ctnnd1 PE=1 SV=2
E9Q743|CF251_MOUSE	0	0	48	45	Cilia- and flagella-associated protein 251 OS=Mus musculus OX=10090 GN=Wdr66 PE=1 SV=1
Q8BI79|CCD40_MOUSE	0	0	48	46	Coiled-coil domain-containing protein 40 OS=Mus musculus OX=10090 GN=Ccdc40 PE=1 SV=1
Q9Z0U1|ZO2_MOUSE	0	0	48	43	Tight junction protein ZO-2 OS=Mus musculus OX=10090 GN=Tjp2 PE=1 SV=2
P26040|EZRI_MOUSE	1	1	47	32	Ezrin OS=Mus musculus OX=10090 GN=Ezr PE=1 SV=3
Q922F4|TBB6_MOUSE	0	0	47	1	Tubulin beta-6 chain OS=Mus musculus OX=10090 GN=Tubb6 PE=1 SV=1
P48962|ADT1_MOUSE	35	13	46	16	ADP/ATP translocase 1 OS=Mus musculus OX=10090 GN=Slc25a4 PE=1 SV=4
Q99P72|RTN4_MOUSE	3	3	46	46	Reticulon-4 OS=Mus musculus OX=10090 GN=Rtn4 PE=1 SV=2
Q5S003|SPG17_MOUSE	0	0	46	42	Sperm-associated antigen 17 OS=Mus musculus OX=10090 GN=Spag17 PE=1 SV=2
Q6NWV3|IF122_MOUSE	2	1	45	40	Intraflagellar transport protein 122 homolog OS=Mus musculus OX=10090 GN=Ift122 PE=1 SV=1
Q9EPU0|RENT1_MOUSE	2	1	45	41	Regulator of nonsense transcripts 1 OS=Mus musculus OX=10090 GN=Upf1 PE=1 SV=2
Q9ERD7|TBB3_MOUSE	0	0	45	1	Tubulin beta-3 chain OS=Mus musculus OX=10090 GN=Tubb3 PE=1 SV=1
Q8VDN2|AT1A1_MOUSE	19	7	44	23	Sodium/potassium-transporting ATPase subunit alpha-1 OS=Mus musculus OX=10090 GN=Atp1a1 PE=1 SV=1
Q02257|PLAK_MOUSE	17	14	44	31	Junction plakoglobin OS=Mus musculus OX=10090 GN=Jup PE=1 SV=3
Q3UIL6|PKHA7_MOUSE	10	9	43	43	Pleckstrin homology domain-containing family A member 7 OS=Mus musculus OX=10090 GN=Plekha7 PE=1 SV=2
P97434|MPRIP_MOUSE	9	9	43	42	Myosin phosphatase Rho-interacting protein OS=Mus musculus OX=10090 GN=Mprip PE=1 SV=2
P05063|ALDOC_MOUSE	0	0	43	33	Fructose-bisphosphate aldolase C OS=Mus musculus OX=10090 GN=Aldoc PE=1 SV=4
Q8K010|OPLA_MOUSE	17	17	42	39	5-oxoprolinase OS=Mus musculus OX=10090 GN=Oplah PE=1 SV=1
Q6A0A9|F120A_MOUSE	12	6	42	36	Constitutive coactivator of PPAR-gamma-like protein 1 OS=Mus musculus OX=10090 GN=FAM120A PE=1 SV=2
Q9R0L6|PCM1_MOUSE	2	1	42	40	Pericentriolar material 1 protein OS=Mus musculus OX=10090 GN=Pcm1 PE=1 SV=2
Q3UX62|CC114_MOUSE	0	0	42	36	Coiled-coil domain-containing protein 114 OS=Mus musculus OX=10090 GN=Ccdc114 PE=2 SV=1
Q9WUA3|PFKAP_MOUSE	16	12	41	35	ATP-dependent 6-phosphofructokinase platelet type OS=Mus musculus OX=10090 GN=Pfkp PE=1 SV=1
Q99PL5|RRBP1_MOUSE	3	3	41	39	Ribosome-binding protein 1 OS=Mus musculus OX=10090 GN=Rrbp1 PE=1 SV=2
Q80ST9|LCA5_MOUSE	0	0	41	37	Lebercilin OS=Mus musculus OX=10090 GN=Lca5 PE=1 SV=1
Q6P5E4|UGGG1_MOUSE	0	0	41	40	UDP-glucose:glycoprotein glucosyltransferase 1 OS=Mus musculus OX=10090 GN=Uggt1 PE=1 SV=4
P07356|ANXA2_MOUSE	43	39	40	39	Annexin A2 OS=Mus musculus OX=10090 GN=Anxa2 PE=1 SV=2
Q8K4G5|ABLM1_MOUSE	5	5	40	37	Actin-binding LIM protein 1 OS=Mus musculus OX=10090 GN=Ablim1 PE=1 SV=1
O35594|IFT81_MOUSE	0	0	40	36	Intraflagellar transport protein 81 homolog OS=Mus musculus OX=10090 GN=Ift81 PE=1 SV=4
B2RW38|CFA58_MOUSE	0	0	40	34	Cilia- and flagella-associated protein 58 OS=Mus musculus OX=10090 GN=Cfap58 PE=2 SV=1
O55143|AT2A2_MOUSE	22	21	39	25	Sarcoplasmic/endoplasmic reticulum calcium ATPase 2 OS=Mus musculus OX=10090 GN=Atp2a2 PE=1 SV=2
Q9QYC0|ADDA_MOUSE	9	7	39	33	Alpha-adducin OS=Mus musculus OX=10090 GN=Add1 PE=1 SV=2
Q04447|KCRB_MOUSE	4	4	39	34	Creatine kinase B-type OS=Mus musculus OX=10090 GN=Ckb PE=1 SV=1
Q8C0S4|TT21A_MOUSE	2	1	39	32	Tetratricopeptide repeat protein 21A OS=Mus musculus OX=10090 GN=Ttc21a PE=1 SV=2
Q3UTJ2|SRBS2_MOUSE	10	8	38	35	Sorbin and SH3 domain-containing protein 2 OS=Mus musculus OX=10090 GN=Sorbs2 PE=1 SV=2
P97393|RHG05_MOUSE	6	4	38	34	Rho GTPase-activating protein 5 OS=Mus musculus OX=10090 GN=Arhgap5 PE=1 SV=2
P27773|PDIA3_MOUSE	0	0	38	38	Protein disulfide-isomerase A3 OS=Mus musculus OX=10090 GN=Pdia3 PE=1 SV=2
O70133|DHX9_MOUSE	56	54	37	32	ATP-dependent RNA helicase A OS=Mus musculus OX=10090 GN=Dhx9 PE=1 SV=2
Q03265|ATPA_MOUSE	42	41	37	34	ATP synthase subunit alpha mitochondrial OS=Mus musculus OX=10090 GN=Atp5f1a PE=1 SV=1
Q9D9T8|EFHC1_MOUSE	4	4	37	37	EF-hand domain-containing protein 1 OS=Mus musculus OX=10090 GN=Efhc1 PE=1 SV=1
P23116|EIF3A_MOUSE	2	1	37	36	Eukaryotic translation initiation factor 3 subunit A OS=Mus musculus OX=10090 GN=Eif3a PE=1 SV=5
Q8BYM7|RSH4A_MOUSE	2	2	37	34	Radial spoke head protein 4 homolog A OS=Mus musculus OX=10090 GN=Rsph4a PE=1 SV=2
Q8BKE9|IFT74_MOUSE	0	0	37	35	Intraflagellar transport protein 74 homolog OS=Mus musculus OX=10090 GN=Ift74 PE=1 SV=2
P11881|ITPR1_MOUSE	0	0	37	32	Inositol 1 4 5-trisphosphate receptor type 1 OS=Mus musculus OX=10090 GN=Itpr1 PE=1 SV=2
Q8BW94|DYH3_MOUSE	0	0	37	26	Dynein heavy chain 3 axonemal OS=Mus musculus OX=10090 GN=Dnah3 PE=1 SV=2
Q68FH0|PKP4_MOUSE	5	3	36	30	Plakophilin-4 OS=Mus musculus OX=10090 GN=Pkp4 PE=1 SV=1
P05064|ALDOA_MOUSE	1	1	36	27	Fructose-bisphosphate aldolase A OS=Mus musculus OX=10090 GN=Aldoa PE=1 SV=2
Q9WU78|PDC6I_MOUSE	1	1	36	36	Programmed cell death 6-interacting protein OS=Mus musculus OX=10090 GN=Pdcd6ip PE=1 SV=3
Q3UPL0|SC31A_MOUSE	0	0	36	33	Protein transport protein Sec31A OS=Mus musculus OX=10090 GN=Sec31a PE=1 SV=2
A6PWD2|FHAD1_MOUSE	0	0	36	33	Forkhead-associated domain-containing protein 1 OS=Mus musculus OX=10090 GN=Fhad1 PE=2 SV=1
P10126|EF1A1_MOUSE	53	51	35	33	Elongation factor 1-alpha 1 OS=Mus musculus OX=10090 GN=Eef1a1 PE=1 SV=3
Q62417|SRBS1_MOUSE	15	12	35	30	Sorbin and SH3 domain-containing protein 1 OS=Mus musculus OX=10090 GN=Sorbs1 PE=1 SV=2
Q6DFV3|RHG21_MOUSE	5	5	35	33	Rho GTPase-activating protein 21 OS=Mus musculus OX=10090 GN=Arhgap21 PE=1 SV=1
Q9CY00|TT30B_MOUSE	0	0	35	32	Tetratricopeptide repeat protein 30B OS=Mus musculus OX=10090 GN=Ttc30b PE=2 SV=1
A2AGT5|CKAP5_MOUSE	0	0	35	30	Cytoskeleton-associated protein 5 OS=Mus musculus OX=10090 GN=Ckap5 PE=1 SV=1
Q8CGB3|UACA_MOUSE	0	0	35	31	Uveal autoantigen with coiled-coil domains and ankyrin repeats OS=Mus musculus OX=10090 GN=Uaca PE=1 SV=2
Q61696|HS71A_MOUSE	9	2	34	8	Heat shock 70 kDa protein 1A OS=Mus musculus OX=10090 GN=Hspa1a PE=1 SV=2
Q61595|KTN1_MOUSE	5	3	34	31	Kinectin OS=Mus musculus OX=10090 GN=Ktn1 PE=1 SV=1
Q8BSN3|CC151_MOUSE	1	1	34	30	Coiled-coil domain-containing protein 151 OS=Mus musculus OX=10090 GN=Ccdc151 PE=2 SV=1
O70318|E41L2_MOUSE	0	0	34	28	Band 4.1-like protein 2 OS=Mus musculus OX=10090 GN=Epb41l2 PE=1 SV=2
P63268|ACTH_MOUSE	0	0	34	1	Actin gamma-enteric smooth muscle OS=Mus musculus OX=10090 GN=Actg2 PE=1 SV=1
Q3UQ44|IQGA2_MOUSE	0	0	34	24	Ras GTPase-activating-like protein IQGAP2 OS=Mus musculus OX=10090 GN=Iqgap2 PE=1 SV=2
Q8BS45|IFT56_MOUSE	0	0	34	30	Intraflagellar transport protein 56 OS=Mus musculus OX=10090 GN=Ttc26 PE=1 SV=1
O88738|BIRC6_MOUSE	0	0	34	22	Baculoviral IAP repeat-containing protein 6 OS=Mus musculus OX=10090 GN=Birc6 PE=1 SV=2
Q9DAW9|CNN3_MOUSE	30	26	33	29	Calponin-3 OS=Mus musculus OX=10090 GN=Cnn3 PE=1 SV=1
Q8CAQ8|MIC60_MOUSE	13	13	33	31	MICOS complex subunit Mic60 OS=Mus musculus OX=10090 GN=Immt PE=1 SV=1
Q8K389|CK5P2_MOUSE	0	0	33	27	CDK5 regulatory subunit-associated protein 2 OS=Mus musculus OX=10090 GN=Cdk5rap2 PE=1 SV=3
Q8R0Y6|AL1L1_MOUSE	0	0	33	26	Cytosolic 10-formyltetrahydrofolate dehydrogenase OS=Mus musculus OX=10090 GN=Aldh1l1 PE=1 SV=1
Q8CDK3|IQUB_MOUSE	0	0	33	30	IQ and ubiquitin-like domain-containing protein OS=Mus musculus OX=10090 GN=Iqub PE=1 SV=2
P58252|EF2_MOUSE	22	19	32	31	Elongation factor 2 OS=Mus musculus OX=10090 GN=Eef2 PE=1 SV=2
P16858|G3P_MOUSE	11	9	32	26	Glyceraldehyde-3-phosphate dehydrogenase OS=Mus musculus OX=10090 GN=Gapdh PE=1 SV=2
Q91YE8|SYNP2_MOUSE	5	5	32	31	Synaptopodin-2 OS=Mus musculus OX=10090 GN=Synpo2 PE=1 SV=2
P97384|ANX11_MOUSE	3	2	32	29	Annexin A11 OS=Mus musculus OX=10090 GN=Anxa11 PE=1 SV=2
P29341|PABP1_MOUSE	1	1	32	30	Polyadenylate-binding protein 1 OS=Mus musculus OX=10090 GN=Pabpc1 PE=1 SV=2
Q8R1B4|EIF3C_MOUSE	0	0	32	30	Eukaryotic translation initiation factor 3 subunit C OS=Mus musculus OX=10090 GN=Eif3c PE=1 SV=1
Q9JLB2|MPP5_MOUSE	13	12	31	29	MAGUK p55 subfamily member 5 OS=Mus musculus OX=10090 GN=Mpp5 PE=1 SV=1
P11983|TCPA_MOUSE	11	10	31	27	T-complex protein 1 subunit alpha OS=Mus musculus OX=10090 GN=Tcp1 PE=1 SV=3
Q8CGC7|SYEP_MOUSE	5	4	31	28	Bifunctional glutamate/proline--tRNA ligase OS=Mus musculus OX=10090 GN=Eprs PE=1 SV=4
A2ALU4|SHRM2_MOUSE	4	3	31	27	Protein Shroom2 OS=Mus musculus OX=10090 GN=Shroom2 PE=1 SV=1
Q8C0M8|DNAI1_MOUSE	4	2	31	29	Dynein intermediate chain 1 axonemal OS=Mus musculus OX=10090 GN=Dnai1 PE=1 SV=1
P26231|CTNA1_MOUSE	3	3	31	22	Catenin alpha-1 OS=Mus musculus OX=10090 GN=Ctnna1 PE=1 SV=1
Q8C008|DZAN1_MOUSE	3	1	31	28	Double zinc ribbon and ankyrin repeat-containing protein 1 OS=Mus musculus OX=10090 GN=Dzank1 PE=1 SV=2
B2RXS4|PLXB2_MOUSE	1	1	31	26	Plexin-B2 OS=Mus musculus OX=10090 GN=Plxnb2 PE=1 SV=1
Q62167|DDX3X_MOUSE	13	12	30	6	ATP-dependent RNA helicase DDX3X OS=Mus musculus OX=10090 GN=Ddx3x PE=1 SV=3
P46935|NEDD4_MOUSE	12	11	30	23	E3 ubiquitin-protein ligase NEDD4 OS=Mus musculus OX=10090 GN=Nedd4 PE=1 SV=3
Q6ZQ38|CAND1_MOUSE	7	6	30	26	Cullin-associated NEDD8-dissociated protein 1 OS=Mus musculus OX=10090 GN=Cand1 PE=1 SV=2
Q8VDM4|PSMD2_MOUSE	5	5	30	26	26S proteasome non-ATPase regulatory subunit 2 OS=Mus musculus OX=10090 GN=Psmd2 PE=1 SV=1
P58871|TB182_MOUSE	3	3	30	30	182 kDa tankyrase-1-binding protein OS=Mus musculus OX=10090 GN=Tnks1bp1 PE=1 SV=2
Q8CFW7|C2D2A_MOUSE	0	0	30	27	Coiled-coil and C2 domain-containing protein 2A OS=Mus musculus OX=10090 GN=Cc2d2a PE=1 SV=1
Q32M07|KAD8_MOUSE	0	0	30	29	Adenylate kinase 8 OS=Mus musculus OX=10090 GN=Ak8 PE=1 SV=1
P35700|PRDX1_MOUSE	40	36	29	25	Peroxiredoxin-1 OS=Mus musculus OX=10090 GN=Prdx1 PE=1 SV=1
Q6PHZ2|KCC2D_MOUSE	7	3	29	15	Calcium/calmodulin-dependent protein kinase type II subunit delta OS=Mus musculus OX=10090 GN=Camk2d PE=1 SV=1
Q01405|SC23A_MOUSE	3	3	29	24	Protein transport protein Sec23A OS=Mus musculus OX=10090 GN=Sec23a PE=1 SV=2
Q9QYB5|ADDG_MOUSE	3	2	29	24	Gamma-adducin OS=Mus musculus OX=10090 GN=Add3 PE=1 SV=2
Q64512|PTN13_MOUSE	2	1	29	26	Tyrosine-protein phosphatase non-receptor type 13 OS=Mus musculus OX=10090 GN=Ptpn13 PE=1 SV=2
Q6NZJ6|IF4G1_MOUSE	1	1	29	23	Eukaryotic translation initiation factor 4 gamma 1 OS=Mus musculus OX=10090 GN=Eif4g1 PE=1 SV=1
Q61371|IFT88_MOUSE	0	0	29	28	Intraflagellar transport protein 88 homolog OS=Mus musculus OX=10090 GN=Ift88 PE=1 SV=2
Q69ZM6|STK36_MOUSE	0	0	29	25	Serine/threonine-protein kinase 36 OS=Mus musculus OX=10090 GN=Stk36 PE=1 SV=3
Q8BRC6|CFA91_MOUSE	0	0	29	26	Cilia- and flagella-associated protein 91 OS=Mus musculus OX=10090 GN=Maats1 PE=1 SV=3
Q6P1E8|EFCB6_MOUSE	0	0	29	24	EF-hand calcium-binding domain-containing protein 6 OS=Mus musculus OX=10090 GN=Efcab6 PE=1 SV=2
P41233|ABCA1_MOUSE	0	0	29	23	ATP-binding cassette sub-family A member 1 OS=Mus musculus OX=10090 GN=Abca1 PE=1 SV=4
Q9D2I5|ARMC9_MOUSE	1	1	28	24	LisH domain-containing protein ARMC9 OS=Mus musculus OX=10090 GN=Armc9 PE=1 SV=1
B2RX88|CSPP1_MOUSE	0	0	28	27	Centrosome and spindle pole associated protein 1 OS=Mus musculus OX=10090 GN=Cspp1 PE=1 SV=2
P08003|PDIA4_MOUSE	0	0	28	24	Protein disulfide-isomerase A4 OS=Mus musculus OX=10090 GN=Pdia4 PE=1 SV=3
Q80U72|SCRIB_MOUSE	0	0	28	22	Protein scribble homolog OS=Mus musculus OX=10090 GN=Scrib PE=1 SV=2
Q64727|VINC_MOUSE	0	0	28	26	Vinculin OS=Mus musculus OX=10090 GN=Vcl PE=1 SV=4
Q8R4Y4|STAB1_MOUSE	0	0	28	24	Stabilin-1 OS=Mus musculus OX=10090 GN=Stab1 PE=1 SV=1
Q6PB44|PTN23_MOUSE	0	0	28	25	Tyrosine-protein phosphatase non-receptor type 23 OS=Mus musculus OX=10090 GN=Ptpn23 PE=1 SV=2
Q8VEK3|HNRPU_MOUSE	39	39	27	25	Heterogeneous nuclear ribonucleoprotein U OS=Mus musculus OX=10090 GN=Hnrnpu PE=1 SV=1
Q8BFZ9|ERLN2_MOUSE	15	14	27	22	Erlin-2 OS=Mus musculus OX=10090 GN=Erlin2 PE=1 SV=1
Q8K0T0|RTN1_MOUSE	11	10	27	26	Reticulon-1 OS=Mus musculus OX=10090 GN=Rtn1 PE=1 SV=1
Q61768|KINH_MOUSE	2	1	27	22	Kinesin-1 heavy chain OS=Mus musculus OX=10090 GN=Kif5b PE=1 SV=3
P50516|VATA_MOUSE	0	0	27	26	V-type proton ATPase catalytic subunit A OS=Mus musculus OX=10090 GN=Atp6v1a PE=1 SV=2
Q9D662|SC23B_MOUSE	0	0	27	22	Protein transport protein Sec23B OS=Mus musculus OX=10090 GN=Sec23b PE=1 SV=1
Q65CL1|CTNA3_MOUSE	0	0	27	23	Catenin alpha-3 OS=Mus musculus OX=10090 GN=Ctnna3 PE=1 SV=2
Q6PIE5|AT1A2_MOUSE	0	0	27	9	Sodium/potassium-transporting ATPase subunit alpha-2 OS=Mus musculus OX=10090 GN=Atp1a2 PE=1 SV=1
Q0VBV7|CE126_MOUSE	0	0	27	25	Centrosomal protein of 126 kDa OS=Mus musculus OX=10090 GN=Cep126 PE=2 SV=1
Q9WV04|KIF9_MOUSE	0	0	27	24	Kinesin-like protein KIF9 OS=Mus musculus OX=10090 GN=Kif9 PE=1 SV=2
Q9DBR7|MYPT1_MOUSE	0	0	27	23	Protein phosphatase 1 regulatory subunit 12A OS=Mus musculus OX=10090 GN=Ppp1r12a PE=1 SV=2
P59240|NPHP4_MOUSE	0	0	27	26	Nephrocystin-4 OS=Mus musculus OX=10090 GN=Nphp4 PE=1 SV=2
Q61301|CTNA2_MOUSE	0	0	27	20	Catenin alpha-2 OS=Mus musculus OX=10090 GN=Ctnna2 PE=1 SV=3
Q8BL66|EEA1_MOUSE	0	0	27	23	Early endosome antigen 1 OS=Mus musculus OX=10090 GN=Eea1 PE=1 SV=2
Q3U1J4|DDB1_MOUSE	0	0	27	23	DNA damage-binding protein 1 OS=Mus musculus OX=10090 GN=Ddb1 PE=1 SV=2
Q69ZN7|MYOF_MOUSE	0	0	27	24	Myoferlin OS=Mus musculus OX=10090 GN=Myof PE=1 SV=2
Q9JLN9|MTOR_MOUSE	0	0	27	20	Serine/threonine-protein kinase mTOR OS=Mus musculus OX=10090 GN=Mtor PE=1 SV=2
P18242|CATD_MOUSE	38	37	26	24	Cathepsin D OS=Mus musculus OX=10090 GN=Ctsd PE=1 SV=1
P19324|SERPH_MOUSE	20	19	26	26	Serpin H1 OS=Mus musculus OX=10090 GN=Serpinh1 PE=1 SV=3
Q9JIF7|COPB_MOUSE	10	10	26	21	Coatomer subunit beta OS=Mus musculus OX=10090 GN=Copb1 PE=1 SV=1
Q9Z0R9|FADS2_MOUSE	5	5	26	21	Fatty acid desaturase 2 OS=Mus musculus OX=10090 GN=Fads2 PE=1 SV=1
O35927|CTND2_MOUSE	2	1	26	24	Catenin delta-2 OS=Mus musculus OX=10090 GN=Ctnnd2 PE=1 SV=1
P15116|CADH2_MOUSE	1	1	26	26	Cadherin-2 OS=Mus musculus OX=10090 GN=Cdh2 PE=1 SV=2
Q9DBG3|AP2B1_MOUSE	0	0	26	16	AP-2 complex subunit beta OS=Mus musculus OX=10090 GN=Ap2b1 PE=1 SV=1
Q8BRT1|CLAP2_MOUSE	0	0	26	22	CLIP-associating protein 2 OS=Mus musculus OX=10090 GN=Clasp2 PE=1 SV=1
Q811D0|DLG1_MOUSE	0	0	26	21	Disks large homolog 1 OS=Mus musculus OX=10090 GN=Dlg1 PE=1 SV=1
Q8C9J3|SPEF2_MOUSE	0	0	26	24	Sperm flagellar protein 2 OS=Mus musculus OX=10090 GN=Spef2 PE=2 SV=2
Q9JIS8|S12A4_MOUSE	0	0	26	19	Solute carrier family 12 member 4 OS=Mus musculus OX=10090 GN=Slc12a4 PE=1 SV=2
Q99PU5|ACBG1_MOUSE	6	6	25	25	Long-chain-fatty-acid--CoA ligase ACSBG1 OS=Mus musculus OX=10090 GN=Acsbg1 PE=1 SV=1
P09103|PDIA1_MOUSE	3	2	25	22	Protein disulfide-isomerase OS=Mus musculus OX=10090 GN=P4hb PE=1 SV=2
Q9D9V4|RSPH9_MOUSE	1	1	25	23	Radial spoke head protein 9 homolog OS=Mus musculus OX=10090 GN=Rsph9 PE=1 SV=1
Q52KR3|PRUN2_MOUSE	0	0	25	25	Protein prune homolog 2 OS=Mus musculus OX=10090 GN=Prune2 PE=1 SV=2
Q6PCQ0|IQCE_MOUSE	0	0	25	24	IQ domain-containing protein E OS=Mus musculus OX=10090 GN=Iqce PE=1 SV=1
Q8BSY0|ASPH_MOUSE	0	0	25	24	Aspartyl/asparaginyl beta-hydroxylase OS=Mus musculus OX=10090 GN=Asph PE=1 SV=1
Q3V129|ULK4_MOUSE	0	0	25	22	Serine/threonine-protein kinase ULK4 OS=Mus musculus OX=10090 GN=Ulk4 PE=1 SV=2
Q91YQ5|RPN1_MOUSE	0	0	25	24	Dolichyl-diphosphooligosaccharide--protein glycosyltransferase subunit 1 OS=Mus musculus OX=10090 GN=Rpn1 PE=1 SV=1
Q9JKR6|HYOU1_MOUSE	0	0	25	22	Hypoxia up-regulated protein 1 OS=Mus musculus OX=10090 GN=Hyou1 PE=1 SV=1
Q62095|DDX3Y_MOUSE	0	0	25	1	ATP-dependent RNA helicase DDX3Y OS=Mus musculus OX=10090 GN=Ddx3y PE=1 SV=2
Q70FJ1|AKAP9_MOUSE	0	0	25	20	A-kinase anchor protein 9 OS=Mus musculus OX=10090 GN=Akap9 PE=1 SV=2
Q8BTI8|SRRM2_MOUSE	25	24	24	23	Serine/arginine repetitive matrix protein 2 OS=Mus musculus OX=10090 GN=Srrm2 PE=1 SV=3
P12382|PFKAL_MOUSE	16	9	24	17	ATP-dependent 6-phosphofructokinase liver type OS=Mus musculus OX=10090 GN=Pfkl PE=1 SV=4
P97742|CPT1A_MOUSE	5	5	24	20	Carnitine O-palmitoyltransferase 1 liver isoform OS=Mus musculus OX=10090 GN=Cpt1a PE=1 SV=4
Q6Q477|AT2B4_MOUSE	5	2	24	11	Plasma membrane calcium-transporting ATPase 4 OS=Mus musculus OX=10090 GN=Atp2b4 PE=1 SV=1
Q3UFY4|RSH3A_MOUSE	3	3	24	24	Radial spoke head protein 3 homolog A OS=Mus musculus OX=10090 GN=Rsph3a PE=2 SV=1
Q9DA80|RSH3B_MOUSE	3	3	24	24	Radial spoke head protein 3 homolog B OS=Mus musculus OX=10090 GN=Rsph3b PE=2 SV=1
Q80X50|UBP2L_MOUSE	1	1	24	24	Ubiquitin-associated protein 2-like OS=Mus musculus OX=10090 GN=Ubap2l PE=1 SV=1
Q8JZQ9|EIF3B_MOUSE	0	0	24	24	Eukaryotic translation initiation factor 3 subunit B OS=Mus musculus OX=10090 GN=Eif3b PE=1 SV=1
P63330|PP2AA_MOUSE	0	0	24	2	Serine/threonine-protein phosphatase 2A catalytic subunit alpha isoform OS=Mus musculus OX=10090 GN=Ppp2ca PE=1 SV=1
A2AU72|ARMC3_MOUSE	0	0	24	22	Armadillo repeat-containing protein 3 OS=Mus musculus OX=10090 GN=Armc3 PE=1 SV=1
P55302|AMRP_MOUSE	0	0	24	24	Alpha-2-macroglobulin receptor-associated protein OS=Mus musculus OX=10090 GN=Lrpap1 PE=1 SV=1
Q8K3E5|AHI1_MOUSE	0	0	24	21	Jouberin OS=Mus musculus OX=10090 GN=Ahi1 PE=1 SV=2
Q07076|ANXA7_MOUSE	0	0	24	22	Annexin A7 OS=Mus musculus OX=10090 GN=Anxa7 PE=1 SV=2
Q922U2|K2C5_MOUSE	39	17	23	9	Keratin type II cytoskeletal 5 OS=Mus musculus OX=10090 GN=Krt5 PE=1 SV=1
Q9DB41|GHC2_MOUSE	24	24	23	17	Mitochondrial glutamate carrier 2 OS=Mus musculus OX=10090 GN=Slc25a18 PE=1 SV=4
Q8BFR5|EFTU_MOUSE	20	19	23	21	Elongation factor Tu mitochondrial OS=Mus musculus OX=10090 GN=Tufm PE=1 SV=1
Q923T9|KCC2G_MOUSE	7	3	23	6	Calcium/calmodulin-dependent protein kinase type II subunit gamma OS=Mus musculus OX=10090 GN=Camk2g PE=1 SV=1
Q3V0B4|CFA65_MOUSE	5	4	23	21	Cilia- and flagella-associated protein 65 OS=Mus musculus OX=10090 GN=Cfap65 PE=1 SV=1
P35564|CALX_MOUSE	3	3	23	22	Calnexin OS=Mus musculus OX=10090 GN=Canx PE=1 SV=1
P17710|HXK1_MOUSE	2	1	23	19	Hexokinase-1 OS=Mus musculus OX=10090 GN=Hk1 PE=1 SV=3
Q6NZC7|S23IP_MOUSE	1	1	23	18	SEC23-interacting protein OS=Mus musculus OX=10090 GN=Sec23ip PE=1 SV=2
Q8C5W0|CLMN_MOUSE	1	1	23	22	Calmin OS=Mus musculus OX=10090 GN=Clmn PE=1 SV=2
P60122|RUVB1_MOUSE	0	0	23	20	RuvB-like 1 OS=Mus musculus OX=10090 GN=Ruvbl1 PE=1 SV=1
P62715|PP2AB_MOUSE	0	0	23	1	Serine/threonine-protein phosphatase 2A catalytic subunit beta isoform OS=Mus musculus OX=10090 GN=Ppp2cb PE=1 SV=1
Q7TSG1|CE120_MOUSE	0	0	23	20	Centrosomal protein of 120 kDa OS=Mus musculus OX=10090 GN=Cep120 PE=1 SV=1
Q80TH2|ERBIN_MOUSE	0	0	23	18	Erbin OS=Mus musculus OX=10090 GN=Erbin PE=1 SV=3
Q8CI51|PDLI5_MOUSE	16	16	22	22	PDZ and LIM domain protein 5 OS=Mus musculus OX=10090 GN=Pdlim5 PE=1 SV=4
Q76MZ3|2AAA_MOUSE	9	8	22	21	Serine/threonine-protein phosphatase 2A 65 kDa regulatory subunit A alpha isoform OS=Mus musculus OX=10090 GN=Ppp2r1a PE=1 SV=3
Q8C761|WDR60_MOUSE	3	1	22	18	WD repeat-containing protein 60 OS=Mus musculus OX=10090 GN=Wdr60 PE=1 SV=1
Q9DCL9|PUR6_MOUSE	3	3	22	21	Multifunctional protein ADE2 OS=Mus musculus OX=10090 GN=Paics PE=1 SV=4
Q148A4|PPR32_MOUSE	1	1	22	21	Protein phosphatase 1 regulatory subunit 32 OS=Mus musculus OX=10090 GN=Ppp1r32 PE=1 SV=1
Q8C1B1|CAMP2_MOUSE	0	0	22	20	Calmodulin-regulated spectrin-associated protein 2 OS=Mus musculus OX=10090 GN=Camsap2 PE=1 SV=3
Q9D3W1|RSP14_MOUSE	0	0	22	22	Radial spoke head 14 homolog OS=Mus musculus OX=10090 GN=Rsph14 PE=2 SV=1
Q8BXG3|IFT57_MOUSE	0	0	22	20	Intraflagellar transport protein 57 homolog OS=Mus musculus OX=10090 GN=Ift57 PE=1 SV=1
Q8K2G4|BBS7_MOUSE	0	0	22	19	Bardet-Biedl syndrome 7 protein homolog OS=Mus musculus OX=10090 GN=Bbs7 PE=1 SV=1
Q9WTM5|RUVB2_MOUSE	0	0	22	20	RuvB-like 2 OS=Mus musculus OX=10090 GN=Ruvbl2 PE=1 SV=3
Q569Z6|TR150_MOUSE	37	35	21	19	Thyroid hormone receptor-associated protein 3 OS=Mus musculus OX=10090 GN=Thrap3 PE=1 SV=1
Q9QWR8|NAGAB_MOUSE	36	34	21	18	Alpha-N-acetylgalactosaminidase OS=Mus musculus OX=10090 GN=Naga PE=1 SV=2
P62908|RS3_MOUSE	22	21	21	20	40S ribosomal protein S3 OS=Mus musculus OX=10090 GN=Rps3 PE=1 SV=1
Q60598|SRC8_MOUSE	16	16	21	21	Src substrate cortactin OS=Mus musculus OX=10090 GN=Cttn PE=1 SV=2
P16125|LDHB_MOUSE	14	13	21	18	L-lactate dehydrogenase B chain OS=Mus musculus OX=10090 GN=Ldhb PE=1 SV=2
G5E870|TRIPC_MOUSE	12	11	21	18	E3 ubiquitin-protein ligase TRIP12 OS=Mus musculus OX=10090 GN=Trip12 PE=1 SV=1
Q8C3F2|F120C_MOUSE	10	5	21	17	Constitutive coactivator of PPAR-gamma-like protein 2 OS=Mus musculus OX=10090 GN=Fam120c PE=1 SV=3
P62141|PP1B_MOUSE	8	2	21	7	Serine/threonine-protein phosphatase PP1-beta catalytic subunit OS=Mus musculus OX=10090 GN=Ppp1cb PE=1 SV=3
P08752|GNAI2_MOUSE	7	3	21	13	Guanine nucleotide-binding protein G(i) subunit alpha-2 OS=Mus musculus OX=10090 GN=Gnai2 PE=1 SV=5
Q6VGS5|DAPLE_MOUSE	3	1	21	20	Protein Daple OS=Mus musculus OX=10090 GN=Ccdc88c PE=1 SV=1
P62259|1433E_MOUSE	2	1	21	18	14-3-3 protein epsilon OS=Mus musculus OX=10090 GN=Ywhae PE=1 SV=1
P70261|PALD_MOUSE	2	1	21	20	Paladin OS=Mus musculus OX=10090 GN=Pald1 PE=1 SV=1
Q9QZQ1|AFAD_MOUSE	2	1	21	21	Afadin OS=Mus musculus OX=10090 GN=Afdn PE=1 SV=3
P26041|MOES_MOUSE	1	1	21	8	Moesin OS=Mus musculus OX=10090 GN=Msn PE=1 SV=3
E9Q793|JHY_MOUSE	0	0	21	21	Jhy protein OS=Mus musculus OX=10090 GN=Jhy PE=1 SV=1
Q80VC9|CAMP3_MOUSE	0	0	21	18	Calmodulin-regulated spectrin-associated protein 3 OS=Mus musculus OX=10090 GN=Camsap3 PE=1 SV=1
P48722|HS74L_MOUSE	0	0	21	20	Heat shock 70 kDa protein 4L OS=Mus musculus OX=10090 GN=Hspa4l PE=1 SV=2
P21981|TGM2_MOUSE	0	0	21	18	Protein-glutamine gamma-glutamyltransferase 2 OS=Mus musculus OX=10090 GN=Tgm2 PE=1 SV=4
D3YV10|CCD13_MOUSE	0	0	21	20	Coiled-coil domain-containing protein 13 OS=Mus musculus OX=10090 GN=Ccdc13 PE=1 SV=1
Q7TMK9|HNRPQ_MOUSE	0	0	21	20	Heterogeneous nuclear ribonucleoprotein Q OS=Mus musculus OX=10090 GN=Syncrip PE=1 SV=2
Q9ESE1|LRBA_MOUSE	0	0	21	16	Lipopolysaccharide-responsive and beige-like anchor protein OS=Mus musculus OX=10090 GN=Lrba PE=1 SV=1
Q3V0Q1|DYH12_MOUSE	0	0	21	10	Dynein heavy chain 12 axonemal OS=Mus musculus OX=10090 GN=Dnah12 PE=1 SV=2
A2ASS6|TITIN_MOUSE	0	0	21	1	Titin OS=Mus musculus OX=10090 GN=Ttn PE=1 SV=1
P20060|HEXB_MOUSE	34	34	20	18	Beta-hexosaminidase subunit beta OS=Mus musculus OX=10090 GN=Hexb PE=1 SV=2
P60335|PCBP1_MOUSE	28	21	20	15	Poly(rC)-binding protein 1 OS=Mus musculus OX=10090 GN=Pcbp1 PE=1 SV=1
Q8C0M9|ASGL1_MOUSE	27	25	20	18	Isoaspartyl peptidase/L-asparaginase OS=Mus musculus OX=10090 GN=Asrgl1 PE=1 SV=1
P48678|LMNA_MOUSE	25	24	20	18	Prelamin-A/C OS=Mus musculus OX=10090 GN=Lmna PE=1 SV=2
Q9QXL8|NDK7_MOUSE	16	16	20	20	Nucleoside diphosphate kinase 7 OS=Mus musculus OX=10090 GN=Nme7 PE=1 SV=1
Q3UX10|TBAL3_MOUSE	15	1	20	1	Tubulin alpha chain-like 3 OS=Mus musculus OX=10090 GN=Tubal3 PE=2 SV=2
P25444|RS2_MOUSE	14	13	20	19	40S ribosomal protein S2 OS=Mus musculus OX=10090 GN=Rps2 PE=1 SV=3
P10107|ANXA1_MOUSE	11	10	20	18	Annexin A1 OS=Mus musculus OX=10090 GN=Anxa1 PE=1 SV=2
Q8BMS1|ECHA_MOUSE	10	9	20	19	Trifunctional enzyme subunit alpha mitochondrial OS=Mus musculus OX=10090 GN=Hadha PE=1 SV=1
Q62188|DPYL3_MOUSE	6	2	20	15	Dihydropyrimidinase-related protein 3 OS=Mus musculus OX=10090 GN=Dpysl3 PE=1 SV=1
Q7TMB8|CYFP1_MOUSE	4	2	20	20	Cytoplasmic FMR1-interacting protein 1 OS=Mus musculus OX=10090 GN=Cyfip1 PE=1 SV=1
E9Q3L2|PI4KA_MOUSE	3	1	20	17	Phosphatidylinositol 4-kinase alpha OS=Mus musculus OX=10090 GN=Pi4ka PE=1 SV=2
P17426|AP2A1_MOUSE	3	1	20	11	AP-2 complex subunit alpha-1 OS=Mus musculus OX=10090 GN=Ap2a1 PE=1 SV=1
P60843|IF4A1_MOUSE	2	2	20	9	Eukaryotic initiation factor 4A-I OS=Mus musculus OX=10090 GN=Eif4a1 PE=1 SV=1
P62814|VATB2_MOUSE	1	1	20	20	V-type proton ATPase subunit B brain isoform OS=Mus musculus OX=10090 GN=Atp6v1b2 PE=1 SV=1
Q80XJ3|TTC28_MOUSE	1	1	20	19	Tetratricopeptide repeat protein 28 OS=Mus musculus OX=10090 GN=Ttc28 PE=1 SV=3
Q9D4B2|TTC25_MOUSE	0	0	20	20	Tetratricopeptide repeat protein 25 OS=Mus musculus OX=10090 GN=Ttc25 PE=1 SV=3
Q8QZY1|EIF3L_MOUSE	0	0	20	20	Eukaryotic translation initiation factor 3 subunit L OS=Mus musculus OX=10090 GN=Eif3l PE=1 SV=1
Q3TRM4|PLPL6_MOUSE	0	0	20	17	Neuropathy target esterase OS=Mus musculus OX=10090 GN=Pnpla6 PE=1 SV=2
A0JLY1|CC173_MOUSE	0	0	20	18	Coiled-coil domain-containing protein 173 OS=Mus musculus OX=10090 GN=Ccdc173 PE=2 SV=1
Q811G0|PTHB1_MOUSE	0	0	20	19	Protein PTHB1 OS=Mus musculus OX=10090 GN=Bbs9 PE=1 SV=2
G3UZ78|ADGB_MOUSE	0	0	20	19	Androglobin OS=Mus musculus OX=10090 GN=Adgb PE=1 SV=1
E9Q634|MYO1E_MOUSE	0	0	20	12	Unconventional myosin-Ie OS=Mus musculus OX=10090 GN=Myo1e PE=1 SV=1
P70336|ROCK2_MOUSE	0	0	20	12	Rho-associated protein kinase 2 OS=Mus musculus OX=10090 GN=Rock2 PE=1 SV=1
Q8CIE6|COPA_MOUSE	0	0	20	18	Coatomer subunit alpha OS=Mus musculus OX=10090 GN=Copa PE=1 SV=2
Q9CWF6|BBS2_MOUSE	0	0	20	18	Bardet-Biedl syndrome 2 protein homolog OS=Mus musculus OX=10090 GN=Bbs2 PE=1 SV=1
Q3USS3|DRC1_MOUSE	0	0	20	18	Dynein regulatory complex protein 1 OS=Mus musculus OX=10090 GN=Drc1 PE=1 SV=1
P50446|K2C6A_MOUSE	47	3	19	4	Keratin type II cytoskeletal 6A OS=Mus musculus OX=10090 GN=Krt6a PE=1 SV=3
O08709|PRDX6_MOUSE	29	29	19	19	Peroxiredoxin-6 OS=Mus musculus OX=10090 GN=Prdx6 PE=1 SV=3
P61979|HNRPK_MOUSE	19	18	19	18	Heterogeneous nuclear ribonucleoprotein K OS=Mus musculus OX=10090 GN=Hnrnpk PE=1 SV=1
P38647|GRP75_MOUSE	15	12	19	13	Stress-70 protein mitochondrial OS=Mus musculus OX=10090 GN=Hspa9 PE=1 SV=3
Q5SSZ5|TENS3_MOUSE	10	10	19	18	Tensin-3 OS=Mus musculus OX=10090 GN=Tns3 PE=1 SV=1
Q8K1R7|NEK9_MOUSE	7	7	19	17	Serine/threonine-protein kinase Nek9 OS=Mus musculus OX=10090 GN=Nek9 PE=1 SV=2
Q99LR1|ABD12_MOUSE	4	4	19	16	Monoacylglycerol lipase ABHD12 OS=Mus musculus OX=10090 GN=Abhd12 PE=1 SV=2
Q61792|LASP1_MOUSE	3	3	19	17	LIM and SH3 domain protein 1 OS=Mus musculus OX=10090 GN=Lasp1 PE=1 SV=1
Q91YH5|ATLA3_MOUSE	3	3	19	17	Atlastin-3 OS=Mus musculus OX=10090 GN=Atl3 PE=1 SV=1
Q60865|CAPR1_MOUSE	1	1	19	18	Caprin-1 OS=Mus musculus OX=10090 GN=Caprin1 PE=1 SV=2
Q9D485|EFHC2_MOUSE	1	1	19	19	EF-hand domain-containing family member C2 OS=Mus musculus OX=10090 GN=Efhc2 PE=2 SV=2
Q3TLH4|PRC2C_MOUSE	0	0	19	17	Protein PRRC2C OS=Mus musculus OX=10090 GN=Prrc2c PE=1 SV=3
Q9D2H2|KAD7_MOUSE	0	0	19	16	Adenylate kinase 7 OS=Mus musculus OX=10090 GN=Ak7 PE=1 SV=1
A2AHC3|CAMP1_MOUSE	0	0	19	15	Calmodulin-regulated spectrin-associated protein 1 OS=Mus musculus OX=10090 GN=Camsap1 PE=1 SV=1
Q8CDU5|EFHB_MOUSE	0	0	19	19	EF-hand domain-containing family member B OS=Mus musculus OX=10090 GN=Efhb PE=1 SV=2
Q91ZJ5|UGPA_MOUSE	0	0	19	18	UTP--glucose-1-phosphate uridylyltransferase OS=Mus musculus OX=10090 GN=Ugp2 PE=1 SV=3
Q03146|DDR1_MOUSE	0	0	19	18	Epithelial discoidin domain-containing receptor 1 OS=Mus musculus OX=10090 GN=Ddr1 PE=2 SV=2
Q80ZU5|CC181_MOUSE	0	0	19	17	Coiled-coil domain-containing protein 181 OS=Mus musculus OX=10090 GN=Ccdc181 PE=1 SV=1
Q58A65|JIP4_MOUSE	0	0	19	12	C-Jun-amino-terminal kinase-interacting protein 4 OS=Mus musculus OX=10090 GN=Spag9 PE=1 SV=2
Q80V31|CE104_MOUSE	0	0	19	17	Centrosomal protein of 104 kDa OS=Mus musculus OX=10090 GN=Cep104 PE=1 SV=1
Q61884|MNS1_MOUSE	0	0	19	17	Meiosis-specific nuclear structural protein 1 OS=Mus musculus OX=10090 GN=Mns1 PE=1 SV=1
E9PVA8|GCN1_MOUSE	0	0	19	18	eIF-2-alpha kinase activator GCN1 OS=Mus musculus OX=10090 GN=Gcn1 PE=1 SV=1
P70335|ROCK1_MOUSE	0	0	19	13	Rho-associated protein kinase 1 OS=Mus musculus OX=10090 GN=Rock1 PE=1 SV=1
Q6PDH0|PHLB1_MOUSE	0	0	19	16	Pleckstrin homology-like domain family B member 1 OS=Mus musculus OX=10090 GN=Phldb1 PE=1 SV=1
Q61781|K1C14_MOUSE	40	11	18	3	Keratin type I cytoskeletal 14 OS=Mus musculus OX=10090 GN=Krt14 PE=1 SV=2
P02535|K1C10_MOUSE	34	21	18	12	Keratin type I cytoskeletal 10 OS=Mus musculus OX=10090 GN=Krt10 PE=1 SV=3
Q501J6|DDX17_MOUSE	20	14	18	12	Probable ATP-dependent RNA helicase DDX17 OS=Mus musculus OX=10090 GN=Ddx17 PE=1 SV=1
Q8VEM8|MPCP_MOUSE	20	20	18	18	Phosphate carrier protein mitochondrial OS=Mus musculus OX=10090 GN=Slc25a3 PE=1 SV=1
Q6ZWV3|RL10_MOUSE	19	17	18	16	60S ribosomal protein L10 OS=Mus musculus OX=10090 GN=Rpl10 PE=1 SV=3
P97447|FHL1_MOUSE	13	13	18	18	Four and a half LIM domains protein 1 OS=Mus musculus OX=10090 GN=Fhl1 PE=1 SV=3
O08807|PRDX4_MOUSE	11	7	18	14	Peroxiredoxin-4 OS=Mus musculus OX=10090 GN=Prdx4 PE=1 SV=1
A2AAY5|SPD2B_MOUSE	9	9	18	17	SH3 and PX domain-containing protein 2B OS=Mus musculus OX=10090 GN=Sh3pxd2b PE=1 SV=1
Q99ME2|WDR6_MOUSE	9	8	18	17	WD repeat-containing protein 6 OS=Mus musculus OX=10090 GN=Wdr6 PE=1 SV=1
P68254|1433T_MOUSE	8	4	18	10	14-3-3 protein theta OS=Mus musculus OX=10090 GN=Ywhaq PE=1 SV=1
Q9CR62|M2OM_MOUSE	8	8	18	18	Mitochondrial 2-oxoglutarate/malate carrier protein OS=Mus musculus OX=10090 GN=Slc25a11 PE=1 SV=3
Q8BVE3|VATH_MOUSE	7	7	18	17	V-type proton ATPase subunit H OS=Mus musculus OX=10090 GN=Atp6v1h PE=1 SV=1
Q3TZZ7|ESYT2_MOUSE	6	5	18	16	Extended synaptotagmin-2 OS=Mus musculus OX=10090 GN=Esyt2 PE=1 SV=1
B2RQC6|PYR1_MOUSE	5	4	18	13	CAD protein OS=Mus musculus OX=10090 GN=Cad PE=1 SV=1
P40124|CAP1_MOUSE	4	2	18	18	Adenylyl cyclase-associated protein 1 OS=Mus musculus OX=10090 GN=Cap1 PE=1 SV=4
Q02053|UBA1_MOUSE	4	3	18	14	Ubiquitin-like modifier-activating enzyme 1 OS=Mus musculus OX=10090 GN=Uba1 PE=1 SV=1
Q5SSG4|GA2L2_MOUSE	4	3	18	17	GAS2-like protein 2 OS=Mus musculus OX=10090 GN=Gas2l2 PE=2 SV=1
P20444|KPCA_MOUSE	3	2	18	12	Protein kinase C alpha type OS=Mus musculus OX=10090 GN=Prkca PE=1 SV=3
Q8K057|IFT80_MOUSE	3	3	18	17	Intraflagellar transport protein 80 homolog OS=Mus musculus OX=10090 GN=Ift80 PE=1 SV=1
Q91VI7|RINI_MOUSE	3	1	18	15	Ribonuclease inhibitor OS=Mus musculus OX=10090 GN=Rnh1 PE=1 SV=1
P14211|CALR_MOUSE	2	1	18	18	Calreticulin OS=Mus musculus OX=10090 GN=Calr PE=1 SV=1
Q8K4Q0|RPTOR_MOUSE	1	1	18	16	Regulatory-associated protein of mTOR OS=Mus musculus OX=10090 GN=Rptor PE=1 SV=1
Q9R0X5|RPGR_MOUSE	0	0	18	17	X-linked retinitis pigmentosa GTPase regulator OS=Mus musculus OX=10090 GN=Rpgr PE=1 SV=2
Q922R8|PDIA6_MOUSE	0	0	18	17	Protein disulfide-isomerase A6 OS=Mus musculus OX=10090 GN=Pdia6 PE=1 SV=3
Q61598|GDIB_MOUSE	0	0	18	12	Rab GDP dissociation inhibitor beta OS=Mus musculus OX=10090 GN=Gdi2 PE=1 SV=1
P63087|PP1G_MOUSE	0	0	18	2	Serine/threonine-protein phosphatase PP1-gamma catalytic subunit OS=Mus musculus OX=10090 GN=Ppp1cc PE=1 SV=1
P40142|TKT_MOUSE	0	0	18	16	Transketolase OS=Mus musculus OX=10090 GN=Tkt PE=1 SV=1
Q61316|HSP74_MOUSE	0	0	18	16	Heat shock 70 kDa protein 4 OS=Mus musculus OX=10090 GN=Hspa4 PE=1 SV=1
Q8VDJ3|VIGLN_MOUSE	0	0	18	16	Vigilin OS=Mus musculus OX=10090 GN=Hdlbp PE=1 SV=1
Q8BHN3|GANAB_MOUSE	0	0	18	17	Neutral alpha-glucosidase AB OS=Mus musculus OX=10090 GN=Ganab PE=1 SV=1
Q6P5F9|XPO1_MOUSE	0	0	18	16	Exportin-1 OS=Mus musculus OX=10090 GN=Xpo1 PE=1 SV=1
Q9QY53|NPHP1_MOUSE	0	0	18	16	Nephrocystin-1 OS=Mus musculus OX=10090 GN=Nphp1 PE=1 SV=1
Q9EQH3|VPS35_MOUSE	0	0	18	15	Vacuolar protein sorting-associated protein 35 OS=Mus musculus OX=10090 GN=Vps35 PE=1 SV=1
O08638|MYH11_MOUSE	0	0	18	1	Myosin-11 OS=Mus musculus OX=10090 GN=Myh11 PE=1 SV=1
Q69Z23|DYH17_MOUSE	0	0	18	10	Dynein heavy chain 17 axonemal OS=Mus musculus OX=10090 GN=Dnah17 PE=1 SV=2
P27659|RL3_MOUSE	21	19	17	15	60S ribosomal protein L3 OS=Mus musculus OX=10090 GN=Rpl3 PE=1 SV=3
Q61656|DDX5_MOUSE	19	12	17	10	Probable ATP-dependent RNA helicase DDX5 OS=Mus musculus OX=10090 GN=Ddx5 PE=1 SV=2
P42227|STAT3_MOUSE	18	17	17	16	Signal transducer and activator of transcription 3 OS=Mus musculus OX=10090 GN=Stat3 PE=1 SV=2
Q61171|PRDX2_MOUSE	17	13	17	13	Peroxiredoxin-2 OS=Mus musculus OX=10090 GN=Prdx2 PE=1 SV=3
Q99KC8|VMA5A_MOUSE	17	17	17	15	von Willebrand factor A domain-containing protein 5A OS=Mus musculus OX=10090 GN=Vwa5a PE=1 SV=2
P56564|EAA1_MOUSE	15	11	17	12	Excitatory amino acid transporter 1 OS=Mus musculus OX=10090 GN=Slc1a3 PE=1 SV=2
O55137|ACOT1_MOUSE	13	13	17	5	Acyl-coenzyme A thioesterase 1 OS=Mus musculus OX=10090 GN=Acot1 PE=1 SV=1
P70290|EM55_MOUSE	12	12	17	17	55 kDa erythrocyte membrane protein OS=Mus musculus OX=10090 GN=Mpp1 PE=1 SV=1
P68040|RACK1_MOUSE	10	10	17	16	Receptor of activated protein C kinase 1 OS=Mus musculus OX=10090 GN=Rack1 PE=1 SV=3
P21107|TPM3_MOUSE	9	4	17	11	Tropomyosin alpha-3 chain OS=Mus musculus OX=10090 GN=Tpm3 PE=1 SV=3
P62137|PP1A_MOUSE	9	3	17	2	Serine/threonine-protein phosphatase PP1-alpha catalytic subunit OS=Mus musculus OX=10090 GN=Ppp1ca PE=1 SV=1
P12970|RL7A_MOUSE	7	7	17	15	60S ribosomal protein L7a OS=Mus musculus OX=10090 GN=Rpl7a PE=1 SV=2
P18872|GNAO_MOUSE	6	3	17	14	Guanine nucleotide-binding protein G(o) subunit alpha OS=Mus musculus OX=10090 GN=Gnao1 PE=1 SV=3
P80318|TCPG_MOUSE	6	5	17	15	T-complex protein 1 subunit gamma OS=Mus musculus OX=10090 GN=Cct3 PE=1 SV=1
P11798|KCC2A_MOUSE	5	2	17	4	Calcium/calmodulin-dependent protein kinase type II subunit alpha OS=Mus musculus OX=10090 GN=Camk2a PE=1 SV=2
Q61584|FXR1_MOUSE	5	4	17	16	Fragile X mental retardation syndrome-related protein 1 OS=Mus musculus OX=10090 GN=Fxr1 PE=1 SV=2
Q64331|MYO6_MOUSE	4	3	17	14	Unconventional myosin-VI OS=Mus musculus OX=10090 GN=Myo6 PE=1 SV=1
Q9QYY0|GAB1_MOUSE	4	4	17	16	GRB2-associated-binding protein 1 OS=Mus musculus OX=10090 GN=Gab1 PE=1 SV=2
P97820|M4K4_MOUSE	3	2	17	6	Mitogen-activated protein kinase kinase kinase kinase 4 OS=Mus musculus OX=10090 GN=Map4k4 PE=1 SV=1
A2AC93|DNAI2_MOUSE	2	2	17	16	Dynein intermediate chain 2 axonemal OS=Mus musculus OX=10090 GN=Dnai2 PE=1 SV=2
O54774|AP3D1_MOUSE	2	1	17	13	AP-3 complex subunit delta-1 OS=Mus musculus OX=10090 GN=Ap3d1 PE=1 SV=1
P26043|RADI_MOUSE	1	1	17	2	Radixin OS=Mus musculus OX=10090 GN=Rdx PE=1 SV=3
Q60779|DRC4_MOUSE	1	1	17	14	Dynein regulatory complex subunit 4 OS=Mus musculus OX=10090 GN=Gas8 PE=1 SV=2
Q8VIG3|RSPH1_MOUSE	0	0	17	17	Radial spoke head 1 homolog OS=Mus musculus OX=10090 GN=Rsph1 PE=1 SV=2
Q5SPX1|CC157_MOUSE	0	0	17	16	Coiled-coil domain-containing protein 157 OS=Mus musculus OX=10090 GN=Ccdc157 PE=1 SV=1
Q80Y75|DJB13_MOUSE	0	0	17	16	DnaJ homolog subfamily B member 13 OS=Mus musculus OX=10090 GN=Dnajb13 PE=1 SV=1
O08529|CAN2_MOUSE	0	0	17	16	Calpain-2 catalytic subunit OS=Mus musculus OX=10090 GN=Capn2 PE=1 SV=4
P37040|NCPR_MOUSE	0	0	17	17	NADPH--cytochrome P450 reductase OS=Mus musculus OX=10090 GN=Por PE=1 SV=2
P42208|SEPT2_MOUSE	0	0	17	12	Septin-2 OS=Mus musculus OX=10090 GN=Sept2 PE=1 SV=2
Q9QWI6|SRCN1_MOUSE	0	0	17	16	SRC kinase signaling inhibitor 1 OS=Mus musculus OX=10090 GN=Srcin1 PE=1 SV=2
P39054|DYN2_MOUSE	0	0	17	12	Dynamin-2 OS=Mus musculus OX=10090 GN=Dnm2 PE=1 SV=2
P51954|NEK1_MOUSE	0	0	17	15	Serine/threonine-protein kinase Nek1 OS=Mus musculus OX=10090 GN=Nek1 PE=1 SV=2
P09055|ITB1_MOUSE	0	0	17	15	Integrin beta-1 OS=Mus musculus OX=10090 GN=Itgb1 PE=1 SV=1
Q3V096|ANR42_MOUSE	0	0	17	14	Ankyrin repeat domain-containing protein 42 OS=Mus musculus OX=10090 GN=Ankrd42 PE=1 SV=1
Q812A2|SRGP3_MOUSE	0	0	17	14	SLIT-ROBO Rho GTPase-activating protein 3 OS=Mus musculus OX=10090 GN=Srgap3 PE=1 SV=1
Q99LI8|HGS_MOUSE	0	0	17	15	Hepatocyte growth factor-regulated tyrosine kinase substrate OS=Mus musculus OX=10090 GN=Hgs PE=1 SV=2
P28741|KIF3A_MOUSE	0	0	17	14	Kinesin-like protein KIF3A OS=Mus musculus OX=10090 GN=Kif3a PE=1 SV=2
Q8BYK6|YTHD3_MOUSE	0	0	17	8	YTH domain-containing family protein 3 OS=Mus musculus OX=10090 GN=Ythdf3 PE=1 SV=2
Q3UY96|CFA74_MOUSE	0	0	17	13	Cilia- and flagella-associated protein 74 OS=Mus musculus OX=10090 GN=Cfap74 PE=2 SV=3
Q6URW6|MYH14_MOUSE	0	0	17	4	Myosin-14 OS=Mus musculus OX=10090 GN=Myh14 PE=1 SV=1
P48725|PCNT_MOUSE	0	0	17	10	Pericentrin OS=Mus musculus OX=10090 GN=Pcnt PE=1 SV=2
P85094|ISC2A_MOUSE	35	34	16	15	Isochorismatase domain-containing protein 2A OS=Mus musculus OX=10090 GN=Isoc2a PE=1 SV=1
Q61136|PRP4B_MOUSE	32	32	16	15	Serine/threonine-protein kinase PRP4 homolog OS=Mus musculus OX=10090 GN=Prpf4b PE=1 SV=3
Q8K019|BCLF1_MOUSE	31	28	16	14	Bcl-2-associated transcription factor 1 OS=Mus musculus OX=10090 GN=Bclaf1 PE=1 SV=2
Q3TTY5|K22E_MOUSE	25	11	16	8	Keratin type II cytoskeletal 2 epidermal OS=Mus musculus OX=10090 GN=Krt2 PE=1 SV=1
Q8R081|HNRPL_MOUSE	20	19	16	14	Heterogeneous nuclear ribonucleoprotein L OS=Mus musculus OX=10090 GN=Hnrnpl PE=1 SV=2
P17225|PTBP1_MOUSE	14	11	16	10	Polypyrimidine tract-binding protein 1 OS=Mus musculus OX=10090 GN=Ptbp1 PE=1 SV=2
Q99P88|NU155_MOUSE	14	12	16	16	Nuclear pore complex protein Nup155 OS=Mus musculus OX=10090 GN=Nup155 PE=1 SV=1
Q6ZWN5|RS9_MOUSE	13	13	16	16	40S ribosomal protein S9 OS=Mus musculus OX=10090 GN=Rps9 PE=1 SV=3
Q91V41|RAB14_MOUSE	13	11	16	13	Ras-related protein Rab-14 OS=Mus musculus OX=10090 GN=Rab14 PE=1 SV=3
P51410|RL9_MOUSE	11	10	16	15	60S ribosomal protein L9 OS=Mus musculus OX=10090 GN=Rpl9 PE=2 SV=2
P63094|GNAS2_MOUSE	9	7	16	14	Guanine nucleotide-binding protein G(s) subunit alpha isoforms short OS=Mus musculus OX=10090 GN=Gnas PE=1 SV=1
Q6R0H7|GNAS1_MOUSE	9	7	16	14	Guanine nucleotide-binding protein G(s) subunit alpha isoforms XLas OS=Mus musculus OX=10090 GN=Gnas PE=1 SV=1
P14685|PSMD3_MOUSE	6	6	16	15	26S proteasome non-ATPase regulatory subunit 3 OS=Mus musculus OX=10090 GN=Psmd3 PE=1 SV=3
Q99LF4|RTCB_MOUSE	6	6	16	14	tRNA-splicing ligase RtcB homolog OS=Mus musculus OX=10090 GN=Rtcb PE=1 SV=1
Q8VEH3|ARL8A_MOUSE	4	2	16	9	ADP-ribosylation factor-like protein 8A OS=Mus musculus OX=10090 GN=Arl8a PE=1 SV=1
O54931|AKAP2_MOUSE	2	2	16	15	A-kinase anchor protein 2 OS=Mus musculus OX=10090 GN=Akap2 PE=1 SV=3
Q9JLI7|SPAG6_MOUSE	0	0	16	16	Sperm-associated antigen 6 OS=Mus musculus OX=10090 GN=Spag6 PE=1 SV=1
Q3UJB9|EDC4_MOUSE	0	0	16	14	Enhancer of mRNA-decapping protein 4 OS=Mus musculus OX=10090 GN=Edc4 PE=1 SV=2
P61164|ACTZ_MOUSE	0	0	16	3	Alpha-centractin OS=Mus musculus OX=10090 GN=Actr1a PE=1 SV=1
Q9D0I9|SYRC_MOUSE	0	0	16	14	Arginine--tRNA ligase cytoplasmic OS=Mus musculus OX=10090 GN=Rars PE=1 SV=2
Q3UHH1|ZSWM8_MOUSE	0	0	16	15	Zinc finger SWIM domain-containing protein 8 OS=Mus musculus OX=10090 GN=Zswim8 PE=1 SV=1
Q3UMF0|COBL1_MOUSE	0	0	16	16	Cordon-bleu protein-like 1 OS=Mus musculus OX=10090 GN=Cobll1 PE=1 SV=2
Q9JLV1|BAG3_MOUSE	0	0	16	13	BAG family molecular chaperone regulator 3 OS=Mus musculus OX=10090 GN=Bag3 PE=1 SV=2
Q69ZR2|HECD1_MOUSE	0	0	16	10	E3 ubiquitin-protein ligase HECTD1 OS=Mus musculus OX=10090 GN=Hectd1 PE=1 SV=2
Q9WUB3|PYGM_MOUSE	0	0	16	1	Glycogen phosphorylase muscle form OS=Mus musculus OX=10090 GN=Pygm PE=1 SV=3
P48036|ANXA5_MOUSE	0	0	16	14	Annexin A5 OS=Mus musculus OX=10090 GN=Anxa5 PE=1 SV=1
Q0VG85|CC162_MOUSE	0	0	16	12	Coiled-coil domain-containing protein 162 OS=Mus musculus OX=10090 GN=Ccdc162p PE=1 SV=4
Q5DTU0|AF1L2_MOUSE	0	0	16	13	Actin filament-associated protein 1-like 2 OS=Mus musculus OX=10090 GN=Afap1l2 PE=1 SV=2
E1U8D0|SOGA1_MOUSE	0	0	16	13	Protein SOGA1 OS=Mus musculus OX=10090 GN=Soga1 PE=1 SV=3
Q9DC23|DJC10_MOUSE	26	23	15	12	DnaJ homolog subfamily C member 10 OS=Mus musculus OX=10090 GN=Dnajc10 PE=1 SV=2
Q9WUA2|SYFB_MOUSE	26	26	15	14	Phenylalanine--tRNA ligase beta subunit OS=Mus musculus OX=10090 GN=Farsb PE=1 SV=2
P62242|RS8_MOUSE	19	19	15	15	40S ribosomal protein S8 OS=Mus musculus OX=10090 GN=Rps8 PE=1 SV=2
Q8VDP4|CCAR2_MOUSE	19	17	15	12	Cell cycle and apoptosis regulator protein 2 OS=Mus musculus OX=10090 GN=Ccar2 PE=1 SV=2
P06151|LDHA_MOUSE	17	16	15	13	L-lactate dehydrogenase A chain OS=Mus musculus OX=10090 GN=Ldha PE=1 SV=3
P52963|E41LA_MOUSE	14	14	15	14	Band 4.1-like protein 4A OS=Mus musculus OX=10090 GN=Epb41l4a PE=2 SV=2
Q60931|VDAC3_MOUSE	14	10	15	12	Voltage-dependent anion-selective channel protein 3 OS=Mus musculus OX=10090 GN=Vdac3 PE=1 SV=1
Q922Q1|MARC2_MOUSE	11	9	15	11	Mitochondrial amidoxime reducing component 2 OS=Mus musculus OX=10090 GN=Marc2 PE=1 SV=1
Q6PER3|MARE3_MOUSE	10	9	15	12	Microtubule-associated protein RP/EB family member 3 OS=Mus musculus OX=10090 GN=Mapre3 PE=1 SV=1
Q9ET54|PALLD_MOUSE	10	9	15	15	Palladin OS=Mus musculus OX=10090 GN=Palld PE=1 SV=2
P97351|RS3A_MOUSE	9	9	15	15	40S ribosomal protein S3a OS=Mus musculus OX=10090 GN=Rps3a PE=1 SV=3
Q91VR5|DDX1_MOUSE	8	8	15	15	ATP-dependent RNA helicase DDX1 OS=Mus musculus OX=10090 GN=Ddx1 PE=1 SV=1
Q8BQB6|SAXO2_MOUSE	7	7	15	14	Stabilizer of axonemal microtubules 2 OS=Mus musculus OX=10090 GN=Saxo2 PE=2 SV=2
Q3TVW5|TCHP_MOUSE	5	3	15	12	Trichoplein keratin filament-binding protein OS=Mus musculus OX=10090 GN=Tchp PE=1 SV=2
P23242|CXA1_MOUSE	4	4	15	14	Gap junction alpha-1 protein OS=Mus musculus OX=10090 GN=Gja1 PE=1 SV=2
P28660|NCKP1_MOUSE	4	2	15	13	Nck-associated protein 1 OS=Mus musculus OX=10090 GN=Nckap1 PE=1 SV=2
O55131|SEPT7_MOUSE	3	2	15	12	Septin-7 OS=Mus musculus OX=10090 GN=Sept7 PE=1 SV=1
P42932|TCPQ_MOUSE	3	1	15	13	T-complex protein 1 subunit theta OS=Mus musculus OX=10090 GN=Cct8 PE=1 SV=3
P46471|PRS7_MOUSE	2	2	15	14	26S proteasome regulatory subunit 7 OS=Mus musculus OX=10090 GN=Psmc2 PE=1 SV=5
Q8BH59|CMC1_MOUSE	1	1	15	15	Calcium-binding mitochondrial carrier protein Aralar1 OS=Mus musculus OX=10090 GN=Slc25a12 PE=1 SV=1
Q925B0|PAWR_MOUSE	1	1	15	14	PRKC apoptosis WT1 regulator protein OS=Mus musculus OX=10090 GN=Pawr PE=1 SV=2
Q3V0Q6|SPAG8_MOUSE	0	0	15	14	Sperm-associated antigen 8 OS=Mus musculus OX=10090 GN=Spag8 PE=1 SV=1
Q62252|SP17_MOUSE	0	0	15	14	Sperm surface protein Sp17 OS=Mus musculus OX=10090 GN=Spa17 PE=1 SV=1
O09159|MA2B1_MOUSE	0	0	15	14	Lysosomal alpha-mannosidase OS=Mus musculus OX=10090 GN=Man2b1 PE=1 SV=4
Q3UH68|LIMC1_MOUSE	0	0	15	14	LIM and calponin homology domains-containing protein 1 OS=Mus musculus OX=10090 GN=Limch1 PE=1 SV=2
Q8R5C5|ACTY_MOUSE	0	0	15	3	Beta-centractin OS=Mus musculus OX=10090 GN=Actr1b PE=1 SV=1
P97429|ANXA4_MOUSE	0	0	15	13	Annexin A4 OS=Mus musculus OX=10090 GN=Anxa4 PE=1 SV=4
Q9JMH9|MY18A_MOUSE	0	0	15	15	Unconventional myosin-XVIIIa OS=Mus musculus OX=10090 GN=Myo18a PE=1 SV=2
Q6ZPR5|NSMA3_MOUSE	0	0	15	13	Sphingomyelin phosphodiesterase 4 OS=Mus musculus OX=10090 GN=Smpd4 PE=1 SV=2
Q9D5S7|LRGUK_MOUSE	0	0	15	9	Leucine-rich repeat and guanylate kinase domain-containing protein OS=Mus musculus OX=10090 GN=Lrguk PE=1 SV=1
P84091|AP2M1_MOUSE	0	0	15	11	AP-2 complex subunit mu OS=Mus musculus OX=10090 GN=Ap2m1 PE=1 SV=1
P22437|PGH1_MOUSE	0	0	15	10	Prostaglandin G/H synthase 1 OS=Mus musculus OX=10090 GN=Ptgs1 PE=1 SV=1
Q7TSC1|PRC2A_MOUSE	0	0	15	13	Protein PRRC2A OS=Mus musculus OX=10090 GN=Prrc2a PE=1 SV=1
A2AN08|UBR4_MOUSE	0	0	15	7	E3 ubiquitin-protein ligase UBR4 OS=Mus musculus OX=10090 GN=Ubr4 PE=1 SV=1
P47857|PFKAM_MOUSE	13	7	14	11	ATP-dependent 6-phosphofructokinase muscle type OS=Mus musculus OX=10090 GN=Pfkm PE=1 SV=3
Q8BG05|ROA3_MOUSE	13	10	14	11	Heterogeneous nuclear ribonucleoprotein A3 OS=Mus musculus OX=10090 GN=Hnrnpa3 PE=1 SV=1
P19253|RL13A_MOUSE	10	9	14	12	60S ribosomal protein L13a OS=Mus musculus OX=10090 GN=Rpl13a PE=1 SV=4
P62827|RAN_MOUSE	10	10	14	13	GTP-binding nuclear protein Ran OS=Mus musculus OX=10090 GN=Ran PE=1 SV=3
P84084|ARF5_MOUSE	10	3	14	5	ADP-ribosylation factor 5 OS=Mus musculus OX=10090 GN=Arf5 PE=1 SV=2
E9Q7G0|NUMA1_MOUSE	9	8	14	11	Nuclear mitotic apparatus protein 1 OS=Mus musculus OX=10090 GN=Numa1 PE=1 SV=1
Q3TVI8|PBIP1_MOUSE	9	8	14	13	Pre-B-cell leukemia transcription factor-interacting protein 1 OS=Mus musculus OX=10090 GN=Pbxip1 PE=1 SV=2
Q922B2|SYDC_MOUSE	9	9	14	12	Aspartate--tRNA ligase cytoplasmic OS=Mus musculus OX=10090 GN=Dars PE=1 SV=2
P47754|CAZA2_MOUSE	7	4	14	8	F-actin-capping protein subunit alpha-2 OS=Mus musculus OX=10090 GN=Capza2 PE=1 SV=3
P54071|IDHP_MOUSE	7	7	14	13	Isocitrate dehydrogenase [NADP] mitochondrial OS=Mus musculus OX=10090 GN=Idh2 PE=1 SV=3
P80315|TCPD_MOUSE	6	5	14	11	T-complex protein 1 subunit delta OS=Mus musculus OX=10090 GN=Cct4 PE=1 SV=3
P17182|ENOA_MOUSE	5	3	14	11	Alpha-enolase OS=Mus musculus OX=10090 GN=Eno1 PE=1 SV=3
Q922P9|GLYR1_MOUSE	5	4	14	13	Putative oxidoreductase GLYR1 OS=Mus musculus OX=10090 GN=Glyr1 PE=1 SV=1
P16110|LEG3_MOUSE	3	3	14	13	Galectin-3 OS=Mus musculus OX=10090 GN=Lgals3 PE=1 SV=3
P62196|PRS8_MOUSE	3	2	14	12	26S proteasome regulatory subunit 8 OS=Mus musculus OX=10090 GN=Psmc5 PE=1 SV=1
Q9R1Z8|VINEX_MOUSE	3	1	14	13	Vinexin OS=Mus musculus OX=10090 GN=Sorbs3 PE=1 SV=1
Q64511|TOP2B_MOUSE	2	1	14	10	DNA topoisomerase 2-beta OS=Mus musculus OX=10090 GN=Top2b PE=1 SV=2
Q3UJD6|UBP19_MOUSE	1	1	14	12	Ubiquitin carboxyl-terminal hydrolase 19 OS=Mus musculus OX=10090 GN=Usp19 PE=1 SV=1
Q5SS90|CG057_MOUSE	1	1	14	13	Uncharacterized protein C7orf57 homolog OS=Mus musculus OX=10090 GN=Gm11992 PE=1 SV=1
Q61166|MARE1_MOUSE	1	1	14	12	Microtubule-associated protein RP/EB family member 1 OS=Mus musculus OX=10090 GN=Mapre1 PE=1 SV=3
Q7TQH0|ATX2L_MOUSE	1	1	14	13	Ataxin-2-like protein OS=Mus musculus OX=10090 GN=Atxn2l PE=1 SV=1
Q8BGD9|IF4B_MOUSE	1	1	14	14	Eukaryotic translation initiation factor 4B OS=Mus musculus OX=10090 GN=Eif4b PE=1 SV=1
Q8BI84|TGO1_MOUSE	0	0	14	10	Transport and Golgi organization protein 1 homolog OS=Mus musculus OX=10090 GN=Mia3 PE=1 SV=2
Q8K3G9|DP13B_MOUSE	0	0	14	14	DCC-interacting protein 13-beta OS=Mus musculus OX=10090 GN=Appl2 PE=1 SV=1
P97855|G3BP1_MOUSE	0	0	14	13	Ras GTPase-activating protein-binding protein 1 OS=Mus musculus OX=10090 GN=G3bp1 PE=1 SV=1
E9PYY5|WDR78_MOUSE	0	0	14	13	WD repeat-containing protein 78 OS=Mus musculus OX=10090 GN=Wdr78 PE=1 SV=1
O88685|PRS6A_MOUSE	0	0	14	13	26S proteasome regulatory subunit 6A OS=Mus musculus OX=10090 GN=Psmc3 PE=1 SV=2
Q9D3R6|KATL2_MOUSE	0	0	14	13	Katanin p60 ATPase-containing subunit A-like 2 OS=Mus musculus OX=10090 GN=Katnal2 PE=2 SV=2
Q8BT60|CPNE3_MOUSE	0	0	14	13	Copine-3 OS=Mus musculus OX=10090 GN=Cpne3 PE=1 SV=2
Q9Z321|TOP3B_MOUSE	0	0	14	14	DNA topoisomerase 3-beta-1 OS=Mus musculus OX=10090 GN=Top3b PE=1 SV=1
Q6ZPR1|CFA97_MOUSE	0	0	14	13	Cilia- and flagella-associated protein 97 OS=Mus musculus OX=10090 GN=Cfap97 PE=1 SV=2
O35643|AP1B1_MOUSE	0	0	14	4	AP-1 complex subunit beta-1 OS=Mus musculus OX=10090 GN=Ap1b1 PE=1 SV=2
Q6PE87|CF206_MOUSE	0	0	14	12	Cilia- and flagella-associated protein 206 OS=Mus musculus OX=10090 GN=Cfap206 PE=2 SV=2
P60229|EIF3E_MOUSE	0	0	14	14	Eukaryotic translation initiation factor 3 subunit E OS=Mus musculus OX=10090 GN=Eif3e PE=1 SV=1
Q61771|KIF3B_MOUSE	0	0	14	13	Kinesin-like protein KIF3B OS=Mus musculus OX=10090 GN=Kif3b PE=1 SV=1
Q9DC07|LNEBL_MOUSE	0	0	14	12	LIM zinc-binding domain-containing Nebulette OS=Mus musculus OX=10090 GN=Nebl PE=1 SV=1
Q8BMK4|CKAP4_MOUSE	0	0	14	12	Cytoskeleton-associated protein 4 OS=Mus musculus OX=10090 GN=Ckap4 PE=1 SV=2
Q6ZQ08|CNOT1_MOUSE	0	0	14	12	CCR4-NOT transcription complex subunit 1 OS=Mus musculus OX=10090 GN=Cnot1 PE=1 SV=2
Q11011|PSA_MOUSE	0	0	14	13	Puromycin-sensitive aminopeptidase OS=Mus musculus OX=10090 GN=Npepps PE=1 SV=2
Q80XI3|IF4G3_MOUSE	0	0	14	8	Eukaryotic translation initiation factor 4 gamma 3 OS=Mus musculus OX=10090 GN=Eif4g3 PE=1 SV=2
Q6NWW5|KIF24_MOUSE	0	0	14	8	Kinesin-like protein KIF24 OS=Mus musculus OX=10090 GN=Kif24 PE=1 SV=2
Q80TY0|FNBP1_MOUSE	0	0	14	11	Formin-binding protein 1 OS=Mus musculus OX=10090 GN=Fnbp1 PE=1 SV=2
Q6IFX2|K1C42_MOUSE	28	9	13	4	Keratin type I cytoskeletal 42 OS=Mus musculus OX=10090 GN=Krt42 PE=1 SV=1
Q9Z2K1|K1C16_MOUSE	28	12	13	1	Keratin type I cytoskeletal 16 OS=Mus musculus OX=10090 GN=Krt16 PE=1 SV=3
P62960|YBOX1_MOUSE	27	16	13	6	Nuclease-sensitive element-binding protein 1 OS=Mus musculus OX=10090 GN=Ybx1 PE=1 SV=3
O35737|HNRH1_MOUSE	16	4	13	3	Heterogeneous nuclear ribonucleoprotein H OS=Mus musculus OX=10090 GN=Hnrnph1 PE=1 SV=3
P20108|PRDX3_MOUSE	16	14	13	11	Thioredoxin-dependent peroxide reductase mitochondrial OS=Mus musculus OX=10090 GN=Prdx3 PE=1 SV=1
Q61990|PCBP2_MOUSE	16	9	13	8	Poly(rC)-binding protein 2 OS=Mus musculus OX=10090 GN=Pcbp2 PE=1 SV=1
P97314|CSRP2_MOUSE	15	15	13	13	Cysteine and glycine-rich protein 2 OS=Mus musculus OX=10090 GN=Csrp2 PE=1 SV=3
Q9Z2X1|HNRPF_MOUSE	15	10	13	11	Heterogeneous nuclear ribonucleoprotein F OS=Mus musculus OX=10090 GN=Hnrnpf PE=1 SV=3
O08749|DLDH_MOUSE	14	13	13	11	Dihydrolipoyl dehydrogenase mitochondrial OS=Mus musculus OX=10090 GN=Dld PE=1 SV=2
P62281|RS11_MOUSE	14	12	13	11	40S ribosomal protein S11 OS=Mus musculus OX=10090 GN=Rps11 PE=1 SV=3
P28798|GRN_MOUSE	13	12	13	13	Granulins OS=Mus musculus OX=10090 GN=Grn PE=1 SV=2
Q6ZPG2|WDR90_MOUSE	13	11	13	10	WD repeat-containing protein 90 OS=Mus musculus OX=10090 GN=Wdr90 PE=1 SV=2
P70271|PDLI4_MOUSE	10	10	13	13	PDZ and LIM domain protein 4 OS=Mus musculus OX=10090 GN=Pdlim4 PE=1 SV=3
Q60930|VDAC2_MOUSE	10	9	13	13	Voltage-dependent anion-selective channel protein 2 OS=Mus musculus OX=10090 GN=Vdac2 PE=1 SV=2
Q9D1G1|RAB1B_MOUSE	10	2	13	4	Ras-related protein Rab-1B OS=Mus musculus OX=10090 GN=Rab1b PE=1 SV=1
P61205|ARF3_MOUSE	9	2	13	5	ADP-ribosylation factor 3 OS=Mus musculus OX=10090 GN=Arf3 PE=2 SV=2
P84078|ARF1_MOUSE	9	2	13	5	ADP-ribosylation factor 1 OS=Mus musculus OX=10090 GN=Arf1 PE=1 SV=2
Q61592|GAS6_MOUSE	8	7	13	12	Growth arrest-specific protein 6 OS=Mus musculus OX=10090 GN=Gas6 PE=2 SV=2
P10605|CATB_MOUSE	7	7	13	13	Cathepsin B OS=Mus musculus OX=10090 GN=Ctsb PE=1 SV=2
P63101|1433Z_MOUSE	6	2	13	5	14-3-3 protein zeta/delta OS=Mus musculus OX=10090 GN=Ywhaz PE=1 SV=1
Q9QZD8|DIC_MOUSE	6	6	13	11	Mitochondrial dicarboxylate carrier OS=Mus musculus OX=10090 GN=Slc25a10 PE=1 SV=2
P35278|RAB5C_MOUSE	5	3	13	5	Ras-related protein Rab-5C OS=Mus musculus OX=10090 GN=Rab5c PE=1 SV=2
O08788|DCTN1_MOUSE	3	2	13	11	Dynactin subunit 1 OS=Mus musculus OX=10090 GN=Dctn1 PE=1 SV=3
Q99K70|RRAGC_MOUSE	3	3	13	13	Ras-related GTP-binding protein C OS=Mus musculus OX=10090 GN=Rragc PE=1 SV=1
O70572|NSMA_MOUSE	2	1	13	11	Sphingomyelin phosphodiesterase 2 OS=Mus musculus OX=10090 GN=Smpd2 PE=1 SV=1
Q8R0S2|IQEC1_MOUSE	2	2	13	10	IQ motif and SEC7 domain-containing protein 1 OS=Mus musculus OX=10090 GN=Iqsec1 PE=1 SV=2
Q91WJ7|SPS2L_MOUSE	2	1	13	10	SPATS2-like protein OS=Mus musculus OX=10090 GN=Spats2l PE=2 SV=2
Q99L04|DHRS1_MOUSE	2	2	13	13	Dehydrogenase/reductase SDR family member 1 OS=Mus musculus OX=10090 GN=Dhrs1 PE=1 SV=1
P28740|KIF2A_MOUSE	1	1	13	10	Kinesin-like protein KIF2A OS=Mus musculus OX=10090 GN=Kif2a PE=1 SV=2
Q8R0W0|EPIPL_MOUSE	0	0	13	9	Epiplakin OS=Mus musculus OX=10090 GN=Eppk1 PE=1 SV=2
Q9WV92|E41L3_MOUSE	0	0	13	7	Band 4.1-like protein 3 OS=Mus musculus OX=10090 GN=Epb41l3 PE=1 SV=1
Q9DAM1|LRC34_MOUSE	0	0	13	13	Leucine-rich repeat-containing protein 34 OS=Mus musculus OX=10090 GN=Lrrc34 PE=1 SV=1
Q6P8Y0|CF161_MOUSE	0	0	13	11	Cilia- and flagella-associated protein 161 OS=Mus musculus OX=10090 GN=Cfap161 PE=1 SV=1
P10630|IF4A2_MOUSE	0	0	13	3	Eukaryotic initiation factor 4A-II OS=Mus musculus OX=10090 GN=Eif4a2 PE=1 SV=2
P97379|G3BP2_MOUSE	0	0	13	12	Ras GTPase-activating protein-binding protein 2 OS=Mus musculus OX=10090 GN=G3bp2 PE=1 SV=2
Q62559|IFT52_MOUSE	0	0	13	13	Intraflagellar transport protein 52 homolog OS=Mus musculus OX=10090 GN=Ift52 PE=1 SV=2
Q8C1Z7|BBS4_MOUSE	0	0	13	12	Bardet-Biedl syndrome 4 protein homolog OS=Mus musculus OX=10090 GN=Bbs4 PE=1 SV=1
Q5BLK4|TUT7_MOUSE	0	0	13	11	Terminal uridylyltransferase 7 OS=Mus musculus OX=10090 GN=Tut7 PE=1 SV=3
P57759|ERP29_MOUSE	0	0	13	11	Endoplasmic reticulum resident protein 29 OS=Mus musculus OX=10090 GN=Erp29 PE=1 SV=2
O70194|EIF3D_MOUSE	0	0	13	11	Eukaryotic translation initiation factor 3 subunit D OS=Mus musculus OX=10090 GN=Eif3d PE=1 SV=2
Q3V3N7|BBS1_MOUSE	0	0	13	12	Bardet-Biedl syndrome 1 protein homolog OS=Mus musculus OX=10090 GN=Bbs1 PE=1 SV=1
P42567|EPS15_MOUSE	0	0	13	13	Epidermal growth factor receptor substrate 15 OS=Mus musculus OX=10090 GN=Eps15 PE=1 SV=1
P59326|YTHD1_MOUSE	0	0	13	3	YTH domain-containing family protein 1 OS=Mus musculus OX=10090 GN=Ythdf1 PE=1 SV=1
Q0P5X5|ZBBX_MOUSE	0	0	13	9	Zinc finger B-box domain-containing protein 1 OS=Mus musculus OX=10090 GN=Zbbx PE=1 SV=1
Q78PY7|SND1_MOUSE	0	0	13	11	Staphylococcal nuclease domain-containing protein 1 OS=Mus musculus OX=10090 GN=Snd1 PE=1 SV=1
Q8BH53|CFA69_MOUSE	0	0	13	11	Cilia- and flagella-associated protein 69 OS=Mus musculus OX=10090 GN=Cfap69 PE=2 SV=1
Q9CQN1|TRAP1_MOUSE	0	0	13	10	Heat shock protein 75 kDa mitochondrial OS=Mus musculus OX=10090 GN=Trap1 PE=1 SV=1
Q9JM52|MINK1_MOUSE	0	0	13	3	Misshapen-like kinase 1 OS=Mus musculus OX=10090 GN=Mink1 PE=1 SV=3
A9Q751|PCDP1_MOUSE	0	0	13	12	Cilia- and flagella-associated protein 221 OS=Mus musculus OX=10090 GN=Cfap221 PE=1 SV=1
Q6SP97|ENKUR_MOUSE	0	0	13	12	Enkurin OS=Mus musculus OX=10090 GN=Enkur PE=1 SV=1
A6H603|NWD1_MOUSE	0	0	13	11	NACHT domain- and WD repeat-containing protein 1 OS=Mus musculus OX=10090 GN=Nwd1 PE=2 SV=2
P33173|KIF1A_MOUSE	0	0	13	5	Kinesin-like protein KIF1A OS=Mus musculus OX=10090 GN=Kif1a PE=1 SV=2
Q6NXH9|K2C73_MOUSE	18	1	12	2	Keratin type II cytoskeletal 73 OS=Mus musculus OX=10090 GN=Krt73 PE=1 SV=1
P70333|HNRH2_MOUSE	16	4	12	3	Heterogeneous nuclear ribonucleoprotein H2 OS=Mus musculus OX=10090 GN=Hnrnph2 PE=1 SV=1
Q60932|VDAC1_MOUSE	11	8	12	9	Voltage-dependent anion-selective channel protein 1 OS=Mus musculus OX=10090 GN=Vdac1 PE=1 SV=3
Q8BG60|TXNIP_MOUSE	10	10	12	12	Thioredoxin-interacting protein OS=Mus musculus OX=10090 GN=Txnip PE=1 SV=1
P35235|PTN11_MOUSE	9	8	12	10	Tyrosine-protein phosphatase non-receptor type 11 OS=Mus musculus OX=10090 GN=Ptpn11 PE=1 SV=2
P42669|PURA_MOUSE	9	7	12	10	Transcriptional activator protein Pur-alpha OS=Mus musculus OX=10090 GN=Pura PE=1 SV=1
P61750|ARF4_MOUSE	9	2	12	3	ADP-ribosylation factor 4 OS=Mus musculus OX=10090 GN=Arf4 PE=1 SV=2
P62821|RAB1A_MOUSE	9	1	12	3	Ras-related protein Rab-1A OS=Mus musculus OX=10090 GN=Rab1A PE=1 SV=3
O35295|PURB_MOUSE	8	6	12	10	Transcriptional activator protein Pur-beta OS=Mus musculus OX=10090 GN=Purb PE=1 SV=3
P62245|RS15A_MOUSE	8	8	12	11	40S ribosomal protein S15a OS=Mus musculus OX=10090 GN=Rps15a PE=1 SV=2
Q91V61|SFXN3_MOUSE	5	4	12	9	Sideroflexin-3 OS=Mus musculus OX=10090 GN=Sfxn3 PE=1 SV=1
P54116|STOM_MOUSE	4	3	12	8	Erythrocyte band 7 integral membrane protein OS=Mus musculus OX=10090 GN=Stom PE=1 SV=3
P55096|ABCD3_MOUSE	4	3	12	11	ATP-binding cassette sub-family D member 3 OS=Mus musculus OX=10090 GN=Abcd3 PE=1 SV=2
Q80XN0|BDH_MOUSE	4	3	12	10	D-beta-hydroxybutyrate dehydrogenase mitochondrial OS=Mus musculus OX=10090 GN=Bdh1 PE=1 SV=2
P62192|PRS4_MOUSE	3	1	12	11	26S proteasome regulatory subunit 4 OS=Mus musculus OX=10090 GN=Psmc1 PE=1 SV=1
Q922B9|SSFA2_MOUSE	3	2	12	11	Sperm-specific antigen 2 homolog OS=Mus musculus OX=10090 GN=Ssfa2 PE=1 SV=3
P35123|UBP4_MOUSE	2	2	12	11	Ubiquitin carboxyl-terminal hydrolase 4 OS=Mus musculus OX=10090 GN=Usp4 PE=1 SV=3
P63037|DNJA1_MOUSE	2	1	12	10	DnaJ homolog subfamily A member 1 OS=Mus musculus OX=10090 GN=Dnaja1 PE=1 SV=1
Q5DU00|DCDC2_MOUSE	2	2	12	10	Doublecortin domain-containing protein 2 OS=Mus musculus OX=10090 GN=Dcdc2 PE=1 SV=2
Q99NF3|CEP41_MOUSE	2	2	12	12	Centrosomal protein of 41 kDa OS=Mus musculus OX=10090 GN=Cep41 PE=1 SV=1
Q9CQW2|ARL8B_MOUSE	2	1	12	3	ADP-ribosylation factor-like protein 8B OS=Mus musculus OX=10090 GN=Arl8b PE=1 SV=1
Q61187|TS101_MOUSE	1	1	12	12	Tumor susceptibility gene 101 protein OS=Mus musculus OX=10090 GN=Tsg101 PE=1 SV=2
Q9D1C8|VPS28_MOUSE	1	1	12	12	Vacuolar protein sorting-associated protein 28 homolog OS=Mus musculus OX=10090 GN=Vps28 PE=1 SV=1
Q9Z1Z0|USO1_MOUSE	1	1	12	11	General vesicular transport factor p115 OS=Mus musculus OX=10090 GN=Uso1 PE=1 SV=2
P57776|EF1D_MOUSE	0	0	12	12	Elongation factor 1-delta OS=Mus musculus OX=10090 GN=Eef1d PE=1 SV=3
Q640N2|AR13B_MOUSE	0	0	12	12	ADP-ribosylation factor-like protein 13B OS=Mus musculus OX=10090 GN=Arl13b PE=1 SV=2
G5E829|AT2B1_MOUSE	0	0	12	1	Plasma membrane calcium-transporting ATPase 1 OS=Mus musculus OX=10090 GN=Atp2b1 PE=1 SV=1
P50427|STS_MOUSE	0	0	12	11	Steryl-sulfatase OS=Mus musculus OX=10090 GN=Sts PE=1 SV=1
Q9CRB6|TPPP3_MOUSE	0	0	12	12	Tubulin polymerization-promoting protein family member 3 OS=Mus musculus OX=10090 GN=Tppp3 PE=1 SV=1
P17427|AP2A2_MOUSE	0	0	12	3	AP-2 complex subunit alpha-2 OS=Mus musculus OX=10090 GN=Ap2a2 PE=1 SV=2
Q9D439|CFA53_MOUSE	0	0	12	12	Cilia- and flagella-associated protein 53 OS=Mus musculus OX=10090 GN=Cfap53 PE=2 SV=3
Q9D845|TEX9_MOUSE	0	0	12	10	Testis-expressed protein 9 OS=Mus musculus OX=10090 GN=Tex9 PE=2 SV=1
Q8BKX1|BAIP2_MOUSE	0	0	12	12	Brain-specific angiogenesis inhibitor 1-associated protein 2 OS=Mus musculus OX=10090 GN=Baiap2 PE=1 SV=2
P54729|NUB1_MOUSE	0	0	12	8	NEDD8 ultimate buster 1 OS=Mus musculus OX=10090 GN=Nub1 PE=1 SV=2
P51150|RAB7A_MOUSE	0	0	12	9	Ras-related protein Rab-7a OS=Mus musculus OX=10090 GN=Rab7a PE=1 SV=2
O70503|DHB12_MOUSE	0	0	12	11	Very-long-chain 3-oxoacyl-CoA reductase OS=Mus musculus OX=10090 GN=Hsd17b12 PE=1 SV=1
Q8K4S1|PLCE1_MOUSE	0	0	12	8	1-phosphatidylinositol 4 5-bisphosphate phosphodiesterase epsilon-1 OS=Mus musculus OX=10090 GN=Plce1 PE=1 SV=3
Q60715|P4HA1_MOUSE	0	0	12	10	Prolyl 4-hydroxylase subunit alpha-1 OS=Mus musculus OX=10090 GN=P4ha1 PE=1 SV=2
F8VPU2|FARP1_MOUSE	0	0	12	11	FERM ARHGEF and pleckstrin domain-containing protein 1 OS=Mus musculus OX=10090 GN=Farp1 PE=1 SV=1
P68510|1433F_MOUSE	0	0	12	6	14-3-3 protein eta OS=Mus musculus OX=10090 GN=Ywhah PE=1 SV=2
P63001|RAC1_MOUSE	0	0	12	10	Ras-related C3 botulinum toxin substrate 1 OS=Mus musculus OX=10090 GN=Rac1 PE=1 SV=1
Q9D3V1|DRC10_MOUSE	0	0	12	9	Dynein regulatory complex protein 10 OS=Mus musculus OX=10090 GN=Iqcd PE=2 SV=1
Q9QY81|PO210_MOUSE	0	0	12	9	Nuclear pore membrane glycoprotein 210 OS=Mus musculus OX=10090 GN=Nup210 PE=1 SV=2
Q7TMY8|HUWE1_MOUSE	0	0	12	5	E3 ubiquitin-protein ligase HUWE1 OS=Mus musculus OX=10090 GN=Huwe1 PE=1 SV=5
Q80YA8|CRUM2_MOUSE	23	23	11	11	Protein crumbs homolog 2 OS=Mus musculus OX=10090 GN=Crb2 PE=1 SV=3
Q8VED5|K2C79_MOUSE	20	4	11	1	Keratin type II cytoskeletal 79 OS=Mus musculus OX=10090 GN=Krt79 PE=1 SV=2
Q9D8E6|RL4_MOUSE	19	16	11	9	60S ribosomal protein L4 OS=Mus musculus OX=10090 GN=Rpl4 PE=1 SV=3
P11679|K2C8_MOUSE	17	3	11	1	Keratin type II cytoskeletal 8 OS=Mus musculus OX=10090 GN=Krt8 PE=1 SV=4
P47911|RL6_MOUSE	13	12	11	11	60S ribosomal protein L6 OS=Mus musculus OX=10090 GN=Rpl6 PE=1 SV=3
Q3U5Q7|CMPK2_MOUSE	13	12	11	10	UMP-CMP kinase 2 mitochondrial OS=Mus musculus OX=10090 GN=Cmpk2 PE=1 SV=2
Q61207|SAP_MOUSE	13	13	11	10	Prosaposin OS=Mus musculus OX=10090 GN=Psap PE=1 SV=2
Q9D0E1|HNRPM_MOUSE	13	13	11	11	Heterogeneous nuclear ribonucleoprotein M OS=Mus musculus OX=10090 GN=Hnrnpm PE=1 SV=3
Q9JIF0|ANM1_MOUSE	11	10	11	11	Protein arginine N-methyltransferase 1 OS=Mus musculus OX=10090 GN=Prmt1 PE=1 SV=1
P63168|DYL1_MOUSE	10	6	11	4	Dynein light chain 1 cytoplasmic OS=Mus musculus OX=10090 GN=Dynll1 PE=1 SV=1
Q91VR2|ATPG_MOUSE	10	10	11	11	ATP synthase subunit gamma mitochondrial OS=Mus musculus OX=10090 GN=Atp5f1c PE=1 SV=1
Q9CXW4|RL11_MOUSE	9	9	11	10	60S ribosomal protein L11 OS=Mus musculus OX=10090 GN=Rpl11 PE=1 SV=4
Q8CFI0|NED4L_MOUSE	8	7	11	5	E3 ubiquitin-protein ligase NEDD4-like OS=Mus musculus OX=10090 GN=Nedd4l PE=1 SV=2
Q8K0L9|ZBT20_MOUSE	8	7	11	10	Zinc finger and BTB domain-containing protein 20 OS=Mus musculus OX=10090 GN=Zbtb20 PE=1 SV=1
Q8K2C9|HACD3_MOUSE	8	6	11	10	Very-long-chain (3R)-3-hydroxyacyl-CoA dehydratase 3 OS=Mus musculus OX=10090 GN=Hacd3 PE=1 SV=2
Q91WC3|ACSL6_MOUSE	8	7	11	10	Long-chain-fatty-acid--CoA ligase 6 OS=Mus musculus OX=10090 GN=Acsl6 PE=1 SV=1
Q9WVA4|TAGL2_MOUSE	8	8	11	11	Transgelin-2 OS=Mus musculus OX=10090 GN=Tagln2 PE=1 SV=4
P35279|RAB6A_MOUSE	7	5	11	7	Ras-related protein Rab-6A OS=Mus musculus OX=10090 GN=Rab6a PE=1 SV=4
Q9JLB0|MPP6_MOUSE	7	7	11	10	MAGUK p55 subfamily member 6 OS=Mus musculus OX=10090 GN=Mpp6 PE=1 SV=1
Q9JLM8|DCLK1_MOUSE	7	5	11	8	Serine/threonine-protein kinase DCLK1 OS=Mus musculus OX=10090 GN=Dclk1 PE=1 SV=1
P58771|TPM1_MOUSE	6	1	11	5	Tropomyosin alpha-1 chain OS=Mus musculus OX=10090 GN=Tpm1 PE=1 SV=1
Q9DCT8|CRIP2_MOUSE	6	6	11	11	Cysteine-rich protein 2 OS=Mus musculus OX=10090 GN=Crip2 PE=1 SV=1
Q99JL1|SPEF1_MOUSE	5	3	11	9	Sperm flagellar protein 1 OS=Mus musculus OX=10090 GN=Spef1 PE=1 SV=1
Q9CR67|TMM33_MOUSE	5	4	11	9	Transmembrane protein 33 OS=Mus musculus OX=10090 GN=Tmem33 PE=1 SV=1
Q9D0M5|DYL2_MOUSE	5	1	11	3	Dynein light chain 2 cytoplasmic OS=Mus musculus OX=10090 GN=Dynll2 PE=1 SV=1
Q9CQD1|RAB5A_MOUSE	4	2	11	3	Ras-related protein Rab-5A OS=Mus musculus OX=10090 GN=Rab5a PE=1 SV=1
Q9CQE8|RTRAF_MOUSE	4	4	11	8	RNA transcription translation and transport factor protein OS=Mus musculus OX=10090 GN=RTRAF PE=1 SV=1
P59108|CPNE2_MOUSE	3	1	11	8	Copine-2 OS=Mus musculus OX=10090 GN=Cpne2 PE=1 SV=1
P62334|PRS10_MOUSE	3	2	11	11	26S proteasome regulatory subunit 10B OS=Mus musculus OX=10090 GN=Psmc6 PE=1 SV=1
Q60714|S27A1_MOUSE	3	3	11	8	Long-chain fatty acid transport protein 1 OS=Mus musculus OX=10090 GN=Slc27a1 PE=1 SV=1
Q80UG5|SEPT9_MOUSE	3	2	11	8	Septin-9 OS=Mus musculus OX=10090 GN=Sept9 PE=1 SV=1
Q8BGD5|CPT1C_MOUSE	3	3	11	9	Carnitine O-palmitoyltransferase 1 brain isoform OS=Mus musculus OX=10090 GN=Cpt1c PE=1 SV=1
Q8BJ71|NUP93_MOUSE	3	2	11	10	Nuclear pore complex protein Nup93 OS=Mus musculus OX=10090 GN=Nup93 PE=1 SV=1
Q91V92|ACLY_MOUSE	3	2	11	9	ATP-citrate synthase OS=Mus musculus OX=10090 GN=Acly PE=1 SV=1
P62880|GBB2_MOUSE	2	1	11	3	Guanine nucleotide-binding protein G(I)/G(S)/G(T) subunit beta-2 OS=Mus musculus OX=10090 GN=Gnb2 PE=1 SV=3
Q80WJ7|LYRIC_MOUSE	1	1	11	10	Protein LYRIC OS=Mus musculus OX=10090 GN=Mtdh PE=1 SV=1
Q920L1|FADS1_MOUSE	1	1	11	7	Fatty acid desaturase 1 OS=Mus musculus OX=10090 GN=Fads1 PE=1 SV=1
Q9CZW4|ACSL3_MOUSE	1	1	11	10	Long-chain-fatty-acid--CoA ligase 3 OS=Mus musculus OX=10090 GN=Acsl3 PE=1 SV=2
Q9DAI2|IFT22_MOUSE	0	0	11	11	Intraflagellar transport protein 22 homolog OS=Mus musculus OX=10090 GN=Ift22 PE=1 SV=1
Q9D2N4|DTNA_MOUSE	0	0	11	9	Dystrobrevin alpha OS=Mus musculus OX=10090 GN=Dtna PE=1 SV=2
P35822|PTPRK_MOUSE	0	0	11	8	Receptor-type tyrosine-protein phosphatase kappa OS=Mus musculus OX=10090 GN=Ptprk PE=1 SV=1
Q62418|DBNL_MOUSE	0	0	11	11	Drebrin-like protein OS=Mus musculus OX=10090 GN=Dbnl PE=1 SV=2
Q9D6D8|PPIL6_MOUSE	0	0	11	10	Problable inactive peptidyl-prolyl cis-trans isomerase-like 6 OS=Mus musculus OX=10090 GN=Ppil6 PE=1 SV=1
Q8BJY1|PSMD5_MOUSE	0	0	11	10	26S proteasome non-ATPase regulatory subunit 5 OS=Mus musculus OX=10090 GN=Psmd5 PE=1 SV=4
Q9DB07|IFT46_MOUSE	0	0	11	10	Intraflagellar transport protein 46 homolog OS=Mus musculus OX=10090 GN=Ift46 PE=1 SV=1
A2AJ88|PLPL7_MOUSE	0	0	11	9	Patatin-like phospholipase domain-containing protein 7 OS=Mus musculus OX=10090 GN=Pnpla7 PE=1 SV=1
P70168|IMB1_MOUSE	0	0	11	9	Importin subunit beta-1 OS=Mus musculus OX=10090 GN=Kpnb1 PE=1 SV=2
Q9EPL8|IPO7_MOUSE	0	0	11	8	Importin-7 OS=Mus musculus OX=10090 GN=Ipo7 PE=1 SV=2
Q9EQ00|ROP1L_MOUSE	0	0	11	11	Ropporin-1-like protein OS=Mus musculus OX=10090 GN=Ropn1l PE=1 SV=2
Q6V3W6|DRC7_MOUSE	0	0	11	10	Dynein regulatory complex subunit 7 OS=Mus musculus OX=10090 GN=Drc7 PE=1 SV=4
Q9R0E1|PLOD3_MOUSE	0	0	11	10	Procollagen-lysine 2-oxoglutarate 5-dioxygenase 3 OS=Mus musculus OX=10090 GN=Plod3 PE=1 SV=1
Q9DC51|GNAI3_MOUSE	0	0	11	4	Guanine nucleotide-binding protein G(k) subunit alpha OS=Mus musculus OX=10090 GN=Gnai3 PE=1 SV=3
Q99MI1|RB6I2_MOUSE	0	0	11	5	ELKS/Rab6-interacting/CAST family member 1 OS=Mus musculus OX=10090 GN=Erc1 PE=1 SV=1
Q9ESN9|JIP3_MOUSE	0	0	11	5	C-Jun-amino-terminal kinase-interacting protein 3 OS=Mus musculus OX=10090 GN=Mapk8ip3 PE=1 SV=1
Q8CJH3|PLXB1_MOUSE	0	0	11	8	Plexin-B1 OS=Mus musculus OX=10090 GN=Plxnb1 PE=1 SV=2
Q9WVQ1|MAGI2_MOUSE	0	0	11	7	Membrane-associated guanylate kinase WW and PDZ domain-containing protein 2 OS=Mus musculus OX=10090 GN=Magi2 PE=1 SV=2
Q9CR92|CCD96_MOUSE	0	0	11	9	Coiled-coil domain-containing protein 96 OS=Mus musculus OX=10090 GN=Ccdc96 PE=2 SV=1
O08585|CLCA_MOUSE	0	0	11	8	Clathrin light chain A OS=Mus musculus OX=10090 GN=Clta PE=1 SV=2
Q3UVV9|VWA3A_MOUSE	0	0	11	8	von Willebrand factor A domain-containing protein 3A OS=Mus musculus OX=10090 GN=Vwa3a PE=2 SV=1
Q8CG79|ASPP2_MOUSE	0	0	11	10	Apoptosis-stimulating of p53 protein 2 OS=Mus musculus OX=10090 GN=Tp53bp2 PE=1 SV=3
Q8BFY9|TNPO1_MOUSE	0	0	11	5	Transportin-1 OS=Mus musculus OX=10090 GN=Tnpo1 PE=1 SV=2
Q9CW03|SMC3_MOUSE	0	0	11	8	Structural maintenance of chromosomes protein 3 OS=Mus musculus OX=10090 GN=Smc3 PE=1 SV=2
Q6A070|TGRM1_MOUSE	0	0	11	7	TOG array regulator of axonemal microtubules protein 1 OS=Mus musculus OX=10090 GN=Togaram1 PE=1 SV=3
Q80TT8|CUL9_MOUSE	0	0	11	6	Cullin-9 OS=Mus musculus OX=10090 GN=Cul9 PE=1 SV=2
Q61739|ITA6_MOUSE	0	0	11	8	Integrin alpha-6 OS=Mus musculus OX=10090 GN=Itga6 PE=1 SV=3
Q9Z1T1|AP3B1_MOUSE	0	0	11	10	AP-3 complex subunit beta-1 OS=Mus musculus OX=10090 GN=Ap3b1 PE=1 SV=2
Q6ZWQ0|SYNE2_MOUSE	0	0	11	2	Nesprin-2 OS=Mus musculus OX=10090 GN=Syne2 PE=1 SV=2
Q91VN6|DDX41_MOUSE	18	16	10	8	Probable ATP-dependent RNA helicase DDX41 OS=Mus musculus OX=10090 GN=Ddx41 PE=1 SV=2
Q3U0V1|FUBP2_MOUSE	15	12	10	5	Far upstream element-binding protein 2 OS=Mus musculus OX=10090 GN=Khsrp PE=1 SV=2
Q9CZM2|RL15_MOUSE	13	13	10	9	60S ribosomal protein L15 OS=Mus musculus OX=10090 GN=Rpl15 PE=1 SV=4
P52480|KPYM_MOUSE	11	11	10	10	Pyruvate kinase PKM OS=Mus musculus OX=10090 GN=Pkm PE=1 SV=4
P62754|RS6_MOUSE	9	8	10	8	40S ribosomal protein S6 OS=Mus musculus OX=10090 GN=Rps6 PE=1 SV=1
P62830|RL23_MOUSE	9	9	10	10	60S ribosomal protein L23 OS=Mus musculus OX=10090 GN=Rpl23 PE=1 SV=1
Q9JJV2|PROF2_MOUSE	9	9	10	9	Profilin-2 OS=Mus musculus OX=10090 GN=Pfn2 PE=1 SV=3
P62082|RS7_MOUSE	8	8	10	10	40S ribosomal protein S7 OS=Mus musculus OX=10090 GN=Rps7 PE=2 SV=1
Q3UNZ8|QORL2_MOUSE	8	7	10	8	Quinone oxidoreductase-like protein 2 OS=Mus musculus OX=10090 GN=Cryzl2 PE=1 SV=1
Q80Y17|L2GL1_MOUSE	8	8	10	9	Lethal(2) giant larvae protein homolog 1 OS=Mus musculus OX=10090 GN=Llgl1 PE=1 SV=1
Q61753|SERA_MOUSE	7	7	10	9	D-3-phosphoglycerate dehydrogenase OS=Mus musculus OX=10090 GN=Phgdh PE=1 SV=3
Q6P1F6|2ABA_MOUSE	7	3	10	6	Serine/threonine-protein phosphatase 2A 55 kDa regulatory subunit B alpha isoform OS=Mus musculus OX=10090 GN=Ppp2r2a PE=1 SV=1
Q8VHK5|MLC1_MOUSE	6	6	10	9	Membrane protein MLC1 OS=Mus musculus OX=10090 GN=Mlc1 PE=1 SV=1
Q9DAJ2|TEKT1_MOUSE	6	5	10	9	Tektin-1 OS=Mus musculus OX=10090 GN=Tekt1 PE=1 SV=1
Q9QUI0|RHOA_MOUSE	6	1	10	7	Transforming protein RhoA OS=Mus musculus OX=10090 GN=Rhoa PE=1 SV=1
P53986|MOT1_MOUSE	5	5	10	9	Monocarboxylate transporter 1 OS=Mus musculus OX=10090 GN=Slc16a1 PE=1 SV=1
P80316|TCPE_MOUSE	5	5	10	9	T-complex protein 1 subunit epsilon OS=Mus musculus OX=10090 GN=Cct5 PE=1 SV=1
P12815|PDCD6_MOUSE	4	3	10	9	Programmed cell death protein 6 OS=Mus musculus OX=10090 GN=Pdcd6 PE=1 SV=2
P35550|FBRL_MOUSE	4	4	10	8	rRNA 2'-O-methyltransferase fibrillarin OS=Mus musculus OX=10090 GN=Fbl PE=1 SV=2
P47753|CAZA1_MOUSE	4	1	10	5	F-actin-capping protein subunit alpha-1 OS=Mus musculus OX=10090 GN=Capza1 PE=1 SV=4
Q6EDY6|CARL1_MOUSE	4	3	10	9	F-actin-uncapping protein LRRC16A OS=Mus musculus OX=10090 GN=Carmil1 PE=1 SV=2
Q8BIJ7|RUFY1_MOUSE	4	2	10	7	RUN and FYVE domain-containing protein 1 OS=Mus musculus OX=10090 GN=Rufy1 PE=1 SV=1
Q8JZU2|TXTP_MOUSE	4	4	10	10	Tricarboxylate transport protein mitochondrial OS=Mus musculus OX=10090 GN=Slc25a1 PE=1 SV=1
P47962|RL5_MOUSE	3	3	10	10	60S ribosomal protein L5 OS=Mus musculus OX=10090 GN=Rpl5 PE=1 SV=3
Q61655|DD19A_MOUSE	3	3	10	8	ATP-dependent RNA helicase DDX19A OS=Mus musculus OX=10090 GN=Ddx19a PE=1 SV=2
O70305|ATX2_MOUSE	2	2	10	10	Ataxin-2 OS=Mus musculus OX=10090 GN=Atxn2 PE=1 SV=1
Q5EG47|AAPK1_MOUSE	2	1	10	8	5'-AMP-activated protein kinase catalytic subunit alpha-1 OS=Mus musculus OX=10090 GN=Prkaa1 PE=1 SV=2
Q5SUV2|MYBPP_MOUSE	2	1	10	8	MYCBP-associated protein OS=Mus musculus OX=10090 GN=Mycbpap PE=1 SV=1
Q8BGH2|SAM50_MOUSE	1	1	10	9	Sorting and assembly machinery component 50 homolog OS=Mus musculus OX=10090 GN=Samm50 PE=1 SV=1
O35887|CALU_MOUSE	0	0	10	10	Calumenin OS=Mus musculus OX=10090 GN=Calu PE=1 SV=1
Q99LI2|CLCC1_MOUSE	0	0	10	8	Chloride channel CLIC-like protein 1 OS=Mus musculus OX=10090 GN=Clcc1 PE=1 SV=1
Q9DBG5|PLIN3_MOUSE	0	0	10	10	Perilipin-3 OS=Mus musculus OX=10090 GN=Plin3 PE=1 SV=1
Q9DBS1|TMM43_MOUSE	0	0	10	10	Transmembrane protein 43 OS=Mus musculus OX=10090 GN=Tmem43 PE=1 SV=1
Q921T2|TOIP1_MOUSE	0	0	10	8	Torsin-1A-interacting protein 1 OS=Mus musculus OX=10090 GN=Tor1aip1 PE=1 SV=3
Q9D0P8|IFT27_MOUSE	0	0	10	10	Intraflagellar transport protein 27 homolog OS=Mus musculus OX=10090 GN=Ift27 PE=1 SV=1
O08579|EMD_MOUSE	0	0	10	10	Emerin OS=Mus musculus OX=10090 GN=Emd PE=1 SV=1
A2A8L5|PTPRF_MOUSE	0	0	10	6	Receptor-type tyrosine-protein phosphatase F OS=Mus musculus OX=10090 GN=Ptprf PE=1 SV=1
Q6ZQI3|MLEC_MOUSE	0	0	10	9	Malectin OS=Mus musculus OX=10090 GN=Mlec PE=1 SV=2
P42225|STAT1_MOUSE	0	0	10	9	Signal transducer and activator of transcription 1 OS=Mus musculus OX=10090 GN=Stat1 PE=1 SV=1
Q9Z1Q9|SYVC_MOUSE	0	0	10	10	Valine--tRNA ligase OS=Mus musculus OX=10090 GN=Vars PE=1 SV=1
Q9CX34|SGT1_MOUSE	0	0	10	10	Protein SGT1 homolog OS=Mus musculus OX=10090 GN=Sugt1 PE=1 SV=3
Q9D5E4|DRC3_MOUSE	0	0	10	9	Dynein regulatory complex subunit 3 OS=Mus musculus OX=10090 GN=Drc3 PE=1 SV=1
P35922|FMR1_MOUSE	0	0	10	6	Synaptic functional regulator FMR1 OS=Mus musculus OX=10090 GN=Fmr1 PE=1 SV=1
Q8BG51|MIRO1_MOUSE	0	0	10	7	Mitochondrial Rho GTPase 1 OS=Mus musculus OX=10090 GN=Rhot1 PE=1 SV=1
Q8R0X7|SGPL1_MOUSE	0	0	10	8	Sphingosine-1-phosphate lyase 1 OS=Mus musculus OX=10090 GN=Sgpl1 PE=1 SV=1
G3UYX5|RGS22_MOUSE	0	0	10	8	Regulator of G-protein signaling 22 OS=Mus musculus OX=10090 GN=Rgs22 PE=1 SV=1
Q80TV8|CLAP1_MOUSE	0	0	10	5	CLIP-associating protein 1 OS=Mus musculus OX=10090 GN=Clasp1 PE=1 SV=2
Q8BXQ2|PIGT_MOUSE	0	0	10	9	GPI transamidase component PIG-T OS=Mus musculus OX=10090 GN=Pigt PE=1 SV=2
Q0KK55|KNDC1_MOUSE	0	0	10	8	Kinase non-catalytic C-lobe domain-containing protein 1 OS=Mus musculus OX=10090 GN=Kndc1 PE=1 SV=2
P47856|GFPT1_MOUSE	0	0	10	8	Glutamine--fructose-6-phosphate aminotransferase [isomerizing] 1 OS=Mus musculus OX=10090 GN=Gfpt1 PE=1 SV=3
Q9CQV8|1433B_MOUSE	0	0	10	2	14-3-3 protein beta/alpha OS=Mus musculus OX=10090 GN=Ywhab PE=1 SV=3
Q6P2B1|TNPO3_MOUSE	0	0	10	9	Transportin-3 OS=Mus musculus OX=10090 GN=Tnpo3 PE=1 SV=1
Q6GQT9|NOMO1_MOUSE	0	0	10	9	Nodal modulator 1 OS=Mus musculus OX=10090 GN=Nomo1 PE=1 SV=1
Q7TMQ7|WDR91_MOUSE	0	0	10	10	WD repeat-containing protein 91 OS=Mus musculus OX=10090 GN=Wdr91 PE=1 SV=1
Q5SVR0|TBC9B_MOUSE	0	0	10	4	TBC1 domain family member 9B OS=Mus musculus OX=10090 GN=Tbc1d9b PE=1 SV=1
B1AY13|UBP24_MOUSE	0	0	10	7	Ubiquitin carboxyl-terminal hydrolase 24 OS=Mus musculus OX=10090 GN=Usp24 PE=1 SV=1
Q6NZL0|SOGA3_MOUSE	0	0	10	7	Protein SOGA3 OS=Mus musculus OX=10090 GN=Soga3 PE=1 SV=2
Q8K297|GT251_MOUSE	0	0	10	9	Procollagen galactosyltransferase 1 OS=Mus musculus OX=10090 GN=Colgalt1 PE=1 SV=2
P22892|AP1G1_MOUSE	0	0	10	8	AP-1 complex subunit gamma-1 OS=Mus musculus OX=10090 GN=Ap1g1 PE=1 SV=3
Q7TSI3|PP6R1_MOUSE	0	0	10	7	Serine/threonine-protein phosphatase 6 regulatory subunit 1 OS=Mus musculus OX=10090 GN=Ppp6r1 PE=1 SV=1
B2RXC1|TPC11_MOUSE	0	0	10	7	Trafficking protein particle complex subunit 11 OS=Mus musculus OX=10090 GN=Trappc11 PE=1 SV=1
Q6PAR5|GAPD1_MOUSE	0	0	10	8	GTPase-activating protein and VPS9 domain-containing protein 1 OS=Mus musculus OX=10090 GN=Gapvd1 PE=1 SV=2
Q60770|STXB3_MOUSE	0	0	10	9	Syntaxin-binding protein 3 OS=Mus musculus OX=10090 GN=Stxbp3 PE=1 SV=1
Q80Z25|OFD1_MOUSE	0	0	10	7	Oral-facial-digital syndrome 1 protein homolog OS=Mus musculus OX=10090 GN=Ofd1 PE=1 SV=1
Q9CSB4|PAR3L_MOUSE	0	0	10	8	Partitioning defective 3 homolog B OS=Mus musculus OX=10090 GN=Pard3b PE=1 SV=2
Q7TT37|ELP1_MOUSE	0	0	10	7	Elongator complex protein 1 OS=Mus musculus OX=10090 GN=Elp1 PE=1 SV=2
O08808|DIAP1_MOUSE	0	0	10	6	Protein diaphanous homolog 1 OS=Mus musculus OX=10090 GN=Diaph1 PE=1 SV=1
P51432|PLCB3_MOUSE	0	0	10	6	1-phosphatidylinositol 4 5-bisphosphate phosphodiesterase beta-3 OS=Mus musculus OX=10090 GN=Plcb3 PE=1 SV=2
Q8VD65|PI3R4_MOUSE	0	0	10	3	Phosphoinositide 3-kinase regulatory subunit 4 OS=Mus musculus OX=10090 GN=Pik3r4 PE=1 SV=3
Q9DB29|IAH1_MOUSE	23	22	9	8	Isoamyl acetate-hydrolyzing esterase 1 homolog OS=Mus musculus OX=10090 GN=Iah1 PE=1 SV=1
Q3UV17|K22O_MOUSE	20	3	9	1	Keratin type II cytoskeletal 2 oral OS=Mus musculus OX=10090 GN=Krt76 PE=1 SV=1
Q8K2B3|SDHA_MOUSE	19	18	9	9	Succinate dehydrogenase [ubiquinone] flavoprotein subunit mitochondrial OS=Mus musculus OX=10090 GN=Sdha PE=1 SV=1
P19001|K1C19_MOUSE	13	3	9	2	Keratin type I cytoskeletal 19 OS=Mus musculus OX=10090 GN=Krt19 PE=1 SV=1
P47941|CRKL_MOUSE	13	13	9	9	Crk-like protein OS=Mus musculus OX=10090 GN=Crkl PE=1 SV=2
Q00PI9|HNRL2_MOUSE	13	13	9	8	Heterogeneous nuclear ribonucleoprotein U-like protein 2 OS=Mus musculus OX=10090 GN=Hnrnpul2 PE=1 SV=2
P02301|H3C_MOUSE	12	11	9	1	Histone H3.3C OS=Mus musculus OX=10090 GN=H3f3c PE=3 SV=3
P84228|H32_MOUSE	12	11	9	1	Histone H3.2 OS=Mus musculus OX=10090 GN=Hist1h3b PE=1 SV=2
P84244|H33_MOUSE	12	11	9	1	Histone H3.3 OS=Mus musculus OX=10090 GN=H3f3a PE=1 SV=2
P62267|RS23_MOUSE	10	8	9	7	40S ribosomal protein S23 OS=Mus musculus OX=10090 GN=Rps23 PE=1 SV=3
Q61211|EIF2D_MOUSE	10	9	9	8	Eukaryotic translation initiation factor 2D OS=Mus musculus OX=10090 GN=Eif2d PE=1 SV=3
O88569|ROA2_MOUSE	9	6	9	7	Heterogeneous nuclear ribonucleoproteins A2/B1 OS=Mus musculus OX=10090 GN=Hnrnpa2b1 PE=1 SV=2
P14148|RL7_MOUSE	9	8	9	6	60S ribosomal protein L7 OS=Mus musculus OX=10090 GN=Rpl7 PE=1 SV=2
P56959|FUS_MOUSE	9	8	9	9	RNA-binding protein FUS OS=Mus musculus OX=10090 GN=Fus PE=1 SV=1
P62918|RL8_MOUSE	9	9	9	9	60S ribosomal protein L8 OS=Mus musculus OX=10090 GN=Rpl8 PE=1 SV=2
P14106|C1QB_MOUSE	8	8	9	9	Complement C1q subcomponent subunit B OS=Mus musculus OX=10090 GN=C1qb PE=1 SV=2
P47757|CAPZB_MOUSE	8	7	9	8	F-actin-capping protein subunit beta OS=Mus musculus OX=10090 GN=Capzb PE=1 SV=3
Q922D8|C1TC_MOUSE	7	7	9	6	C-1-tetrahydrofolate synthase cytoplasmic OS=Mus musculus OX=10090 GN=Mthfd1 PE=1 SV=4
O09167|RL21_MOUSE	6	5	9	8	60S ribosomal protein L21 OS=Mus musculus OX=10090 GN=Rpl21 PE=1 SV=3
Q8BKI2|TNR6B_MOUSE	6	6	9	9	Trinucleotide repeat-containing gene 6B protein OS=Mus musculus OX=10090 GN=Tnrc6b PE=1 SV=2
P16460|ASSY_MOUSE	4	4	9	8	Argininosuccinate synthase OS=Mus musculus OX=10090 GN=Ass1 PE=1 SV=1
Q61699|HS105_MOUSE	4	4	9	6	Heat shock protein 105 kDa OS=Mus musculus OX=10090 GN=Hsph1 PE=1 SV=2
Q99NB9|SF3B1_MOUSE	4	3	9	7	Splicing factor 3B subunit 1 OS=Mus musculus OX=10090 GN=Sf3b1 PE=1 SV=1
Q9Z2Z6|MCAT_MOUSE	4	4	9	9	Mitochondrial carnitine/acylcarnitine carrier protein OS=Mus musculus OX=10090 GN=Slc25a20 PE=1 SV=1
F8VQB6|MYO10_MOUSE	3	1	9	5	Unconventional myosin-X OS=Mus musculus OX=10090 GN=Myo10 PE=1 SV=1
Q62086|PON2_MOUSE	3	2	9	6	Serum paraoxonase/arylesterase 2 OS=Mus musculus OX=10090 GN=Pon2 PE=1 SV=2
Q99LC5|ETFA_MOUSE	3	3	9	8	Electron transfer flavoprotein subunit alpha mitochondrial OS=Mus musculus OX=10090 GN=Etfa PE=1 SV=2
Q9D666|SUN1_MOUSE	3	2	9	7	SUN domain-containing protein 1 OS=Mus musculus OX=10090 GN=Sun1 PE=1 SV=2
P70699|LYAG_MOUSE	2	2	9	9	Lysosomal alpha-glucosidase OS=Mus musculus OX=10090 GN=Gaa PE=1 SV=2
Q6PDS3|SARM1_MOUSE	2	1	9	7	Sterile alpha and TIR motif-containing protein 1 OS=Mus musculus OX=10090 GN=Sarm1 PE=1 SV=1
Q9Z1Y4|TRIP6_MOUSE	2	2	9	9	Thyroid receptor-interacting protein 6 OS=Mus musculus OX=10090 GN=Trip6 PE=1 SV=1
P61222|ABCE1_MOUSE	1	1	9	9	ATP-binding cassette sub-family E member 1 OS=Mus musculus OX=10090 GN=Abce1 PE=1 SV=1
Q3UHD6|SNX27_MOUSE	1	1	9	7	Sorting nexin-27 OS=Mus musculus OX=10090 GN=Snx27 PE=1 SV=2
Q80VQ1|LRRC1_MOUSE	1	1	9	4	Leucine-rich repeat-containing protein 1 OS=Mus musculus OX=10090 GN=Lrrc1 PE=1 SV=2
Q9ERG0|LIMA1_MOUSE	1	1	9	9	LIM domain and actin-binding protein 1 OS=Mus musculus OX=10090 GN=Lima1 PE=1 SV=3
Q5U4F6|WDR34_MOUSE	0	0	9	8	WD repeat-containing protein 34 OS=Mus musculus OX=10090 GN=Wdr34 PE=1 SV=2
Q99MH5|NDK5_MOUSE	0	0	9	9	Nucleoside diphosphate kinase homolog 5 OS=Mus musculus OX=10090 GN=Nme5 PE=1 SV=2
Q8K1G2|LBN_MOUSE	0	0	9	8	Limbin OS=Mus musculus OX=10090 GN=Evc2 PE=1 SV=1
Q8C0X0|LCA5L_MOUSE	0	0	9	9	Lebercilin-like protein OS=Mus musculus OX=10090 GN=Lca5l PE=2 SV=2
O35343|IMA3_MOUSE	0	0	9	3	Importin subunit alpha-3 OS=Mus musculus OX=10090 GN=Kpna4 PE=1 SV=1
Q8VD72|TTC8_MOUSE	0	0	9	8	Tetratricopeptide repeat protein 8 OS=Mus musculus OX=10090 GN=Ttc8 PE=1 SV=1
Q9QZD9|EIF3I_MOUSE	0	0	9	9	Eukaryotic translation initiation factor 3 subunit I OS=Mus musculus OX=10090 GN=Eif3i PE=1 SV=1
Q80SW1|SAHH2_MOUSE	0	0	9	6	S-adenosylhomocysteine hydrolase-like protein 1 OS=Mus musculus OX=10090 GN=Ahcyl1 PE=1 SV=1
Q9JL04|FMN2_MOUSE	0	0	9	6	Formin-2 OS=Mus musculus OX=10090 GN=Fmn2 PE=1 SV=2
Q64518|AT2A3_MOUSE	0	0	9	1	Sarcoplasmic/endoplasmic reticulum calcium ATPase 3 OS=Mus musculus OX=10090 GN=Atp2a3 PE=1 SV=3
Q6R891|NEB2_MOUSE	0	0	9	7	Neurabin-2 OS=Mus musculus OX=10090 GN=Ppp1r9b PE=1 SV=1
Q6P069|SORCN_MOUSE	0	0	9	8	Sorcin OS=Mus musculus OX=10090 GN=Sri PE=1 SV=1
O35125|LRC23_MOUSE	0	0	9	8	Leucine-rich repeat-containing protein 23 OS=Mus musculus OX=10090 GN=Lrrc23 PE=1 SV=1
P18052|PTPRA_MOUSE	0	0	9	8	Receptor-type tyrosine-protein phosphatase alpha OS=Mus musculus OX=10090 GN=Ptpra PE=1 SV=3
O35344|IMA4_MOUSE	0	0	9	4	Importin subunit alpha-4 OS=Mus musculus OX=10090 GN=Kpna3 PE=1 SV=1
Q5DU25|IQEC2_MOUSE	0	0	9	6	IQ motif and SEC7 domain-containing protein 2 OS=Mus musculus OX=10090 GN=Iqsec2 PE=1 SV=3
Q9QYJ0|DNJA2_MOUSE	0	0	9	9	DnaJ homolog subfamily A member 2 OS=Mus musculus OX=10090 GN=Dnaja2 PE=1 SV=1
Q8CHH9|SEPT8_MOUSE	0	0	9	6	Septin-8 OS=Mus musculus OX=10090 GN=Sept8 PE=1 SV=4
Q9D067|MDM1_MOUSE	0	0	9	9	Nuclear protein MDM1 OS=Mus musculus OX=10090 GN=Mdm1 PE=1 SV=2
P62962|PROF1_MOUSE	0	0	9	7	Profilin-1 OS=Mus musculus OX=10090 GN=Pfn1 PE=1 SV=2
P10649|GSTM1_MOUSE	0	0	9	7	Glutathione S-transferase Mu 1 OS=Mus musculus OX=10090 GN=Gstm1 PE=1 SV=2
Q99L47|F10A1_MOUSE	0	0	9	8	Hsc70-interacting protein OS=Mus musculus OX=10090 GN=St13 PE=1 SV=1
P70188|KIFA3_MOUSE	0	0	9	8	Kinesin-associated protein 3 OS=Mus musculus OX=10090 GN=Kifap3 PE=1 SV=1
Q6PD03|2A5A_MOUSE	0	0	9	8	Serine/threonine-protein phosphatase 2A 56 kDa regulatory subunit alpha isoform OS=Mus musculus OX=10090 GN=Ppp2r5a PE=1 SV=1
B9EKE5|CATIP_MOUSE	0	0	9	8	Ciliogenesis-associated TTC17-interacting protein OS=Mus musculus OX=10090 GN=Catip PE=2 SV=1
B9EKR1|PRPTZ_MOUSE	0	0	9	8	Receptor-type tyrosine-protein phosphatase zeta OS=Mus musculus OX=10090 GN=Ptprz1 PE=1 SV=1
Q8BGS1|E41L5_MOUSE	0	0	9	8	Band 4.1-like protein 5 OS=Mus musculus OX=10090 GN=Epb41l5 PE=1 SV=1
Q9CY27|TECR_MOUSE	0	0	9	7	Very-long-chain enoyl-CoA reductase OS=Mus musculus OX=10090 GN=Tecr PE=1 SV=1
Q6TDU8|CASC1_MOUSE	0	0	9	7	Protein CASC1 OS=Mus musculus OX=10090 GN=Casc1 PE=1 SV=1
P14733|LMNB1_MOUSE	0	0	9	7	Lamin-B1 OS=Mus musculus OX=10090 GN=Lmnb1 PE=1 SV=3
O70309|ITB5_MOUSE	0	0	9	8	Integrin beta-5 OS=Mus musculus OX=10090 GN=Itgb5 PE=1 SV=2
Q8CBW3|ABI1_MOUSE	0	0	9	9	Abl interactor 1 OS=Mus musculus OX=10090 GN=Abi1 PE=1 SV=3
P61982|1433G_MOUSE	0	0	9	4	14-3-3 protein gamma OS=Mus musculus OX=10090 GN=Ywhag PE=1 SV=2
Q91YT7|YTHD2_MOUSE	0	0	9	1	YTH domain-containing family protein 2 OS=Mus musculus OX=10090 GN=Ythdf2 PE=1 SV=1
Q8VDC1|FYCO1_MOUSE	0	0	9	7	FYVE and coiled-coil domain-containing protein 1 OS=Mus musculus OX=10090 GN=Fyco1 PE=1 SV=1
Q6NS45|CCD66_MOUSE	0	0	9	8	Coiled-coil domain-containing protein 66 OS=Mus musculus OX=10090 GN=Ccdc66 PE=1 SV=3
P55012|S12A2_MOUSE	0	0	9	6	Solute carrier family 12 member 2 OS=Mus musculus OX=10090 GN=Slc12a2 PE=1 SV=2
Q0HA38|TT21B_MOUSE	0	0	9	6	Tetratricopeptide repeat protein 21B OS=Mus musculus OX=10090 GN=Ttc21b PE=1 SV=1
Q8BY87|UBP47_MOUSE	0	0	9	9	Ubiquitin carboxyl-terminal hydrolase 47 OS=Mus musculus OX=10090 GN=Usp47 PE=1 SV=2
Q9EP71|RAI14_MOUSE	0	0	9	9	Ankycorbin OS=Mus musculus OX=10090 GN=Rai14 PE=1 SV=1
P61202|CSN2_MOUSE	0	0	9	7	COP9 signalosome complex subunit 2 OS=Mus musculus OX=10090 GN=Cops2 PE=1 SV=1
Q8CEL2|CFA61_MOUSE	0	0	9	7	Cilia- and flagella-associated protein 61 OS=Mus musculus OX=10090 GN=Cfap61 PE=1 SV=2
P80317|TCPZ_MOUSE	0	0	9	2	T-complex protein 1 subunit zeta OS=Mus musculus OX=10090 GN=Cct6a PE=1 SV=3
Q9ESD7|DYSF_MOUSE	0	0	9	7	Dysferlin OS=Mus musculus OX=10090 GN=Dysf PE=1 SV=3
Q3UUQ7|PGAP1_MOUSE	0	0	9	9	GPI inositol-deacylase OS=Mus musculus OX=10090 GN=Pgap1 PE=1 SV=3
Q6P549|SHIP2_MOUSE	0	0	9	7	Phosphatidylinositol 3 4 5-trisphosphate 5-phosphatase 2 OS=Mus musculus OX=10090 GN=Inppl1 PE=1 SV=1
Q91YK0|LRC49_MOUSE	0	0	9	8	Leucine-rich repeat-containing protein 49 OS=Mus musculus OX=10090 GN=Lrrc49 PE=1 SV=1
Q91YM2|RHG35_MOUSE	0	0	9	5	Rho GTPase-activating protein 35 OS=Mus musculus OX=10090 GN=Arhgap35 PE=1 SV=3
A2AWA9|RBGP1_MOUSE	0	0	9	7	Rab GTPase-activating protein 1 OS=Mus musculus OX=10090 GN=Rabgap1 PE=1 SV=1
E9Q309|CE350_MOUSE	0	0	9	2	Centrosome-associated protein 350 OS=Mus musculus OX=10090 GN=Cep350 PE=1 SV=1
O55029|COPB2_MOUSE	0	0	9	4	Coatomer subunit beta' OS=Mus musculus OX=10090 GN=Copb2 PE=1 SV=2
Q9EQQ9|OGA_MOUSE	0	0	9	7	Protein O-GlcNAcase OS=Mus musculus OX=10090 GN=Mgea5 PE=1 SV=2
Q99LG2|TNPO2_MOUSE	0	0	9	3	Transportin-2 OS=Mus musculus OX=10090 GN=Tnpo2 PE=1 SV=1
Q9Z0R4|ITSN1_MOUSE	0	0	9	6	Intersectin-1 OS=Mus musculus OX=10090 GN=Itsn1 PE=1 SV=2
Q5SW19|CLU_MOUSE	0	0	9	5	Clustered mitochondria protein homolog OS=Mus musculus OX=10090 GN=Cluh PE=1 SV=2
A2ARZ3|FSIP2_MOUSE	0	0	9	1	Fibrous sheath-interacting protein 2 OS=Mus musculus OX=10090 GN=Fsip2 PE=1 SV=3
Q9JLC8|SACS_MOUSE	0	0	9	1	Sacsin OS=Mus musculus OX=10090 GN=Sacs PE=1 SV=2
Q99LX0|PARK7_MOUSE	18	17	8	8	Protein/nucleic acid deglycase DJ-1 OS=Mus musculus OX=10090 GN=Park7 PE=1 SV=1
P04104|K2C1_MOUSE	17	6	8	1	Keratin type II cytoskeletal 1 OS=Mus musculus OX=10090 GN=Krt1 PE=1 SV=4
O55023|IMPA1_MOUSE	16	16	8	8	Inositol monophosphatase 1 OS=Mus musculus OX=10090 GN=Impa1 PE=1 SV=1
P08730|K1C13_MOUSE	15	1	8	1	Keratin type I cytoskeletal 13 OS=Mus musculus OX=10090 GN=Krt13 PE=1 SV=2
Q60749|KHDR1_MOUSE	15	10	8	7	KH domain-containing RNA-binding signal transduction-associated protein 1 OS=Mus musculus OX=10090 GN=Khdrbs1 PE=1 SV=2
P34884|MIF_MOUSE	14	14	8	8	Macrophage migration inhibitory factor OS=Mus musculus OX=10090 GN=Mif PE=1 SV=2
P63323|RS12_MOUSE	14	13	8	7	40S ribosomal protein S12 OS=Mus musculus OX=10090 GN=Rps12 PE=1 SV=2
Q791V5|MTCH2_MOUSE	14	11	8	7	Mitochondrial carrier homolog 2 OS=Mus musculus OX=10090 GN=Mtch2 PE=1 SV=1
Q9JKB3|YBOX3_MOUSE	12	1	8	1	Y-box-binding protein 3 OS=Mus musculus OX=10090 GN=Ybx3 PE=1 SV=2
Q9R0P5|DEST_MOUSE	12	12	8	8	Destrin OS=Mus musculus OX=10090 GN=Dstn PE=1 SV=3
Q9CX86|ROA0_MOUSE	10	9	8	6	Heterogeneous nuclear ribonucleoprotein A0 OS=Mus musculus OX=10090 GN=Hnrnpa0 PE=1 SV=1
P62751|RL23A_MOUSE	9	9	8	8	60S ribosomal protein L23a OS=Mus musculus OX=10090 GN=Rpl23a PE=1 SV=1
Q8VCW8|ACSF2_MOUSE	9	9	8	5	Acyl-CoA synthetase family member 2 mitochondrial OS=Mus musculus OX=10090 GN=Acsf2 PE=1 SV=1
Q921F2|TADBP_MOUSE	9	8	8	7	TAR DNA-binding protein 43 OS=Mus musculus OX=10090 GN=Tardbp PE=1 SV=1
Q9CY58|PAIRB_MOUSE	9	9	8	7	Plasminogen activator inhibitor 1 RNA-binding protein OS=Mus musculus OX=10090 GN=Serbp1 PE=1 SV=2
C0HKE1|H2A1B_MOUSE	8	1	8	6	Histone H2A type 1-B OS=Mus musculus OX=10090 GN=Hist1h2ab PE=1 SV=1
C0HKE2|H2A1C_MOUSE	8	1	8	6	Histone H2A type 1-C OS=Mus musculus OX=10090 GN=Hist1h2ac PE=1 SV=1
C0HKE3|H2A1D_MOUSE	8	1	8	6	Histone H2A type 1-D OS=Mus musculus OX=10090 GN=Hist1h2ad PE=1 SV=1
C0HKE4|H2A1E_MOUSE	8	1	8	6	Histone H2A type 1-E OS=Mus musculus OX=10090 GN=Hist1h2ae PE=1 SV=1
C0HKE5|H2A1G_MOUSE	8	1	8	6	Histone H2A type 1-G OS=Mus musculus OX=10090 GN=Hist1h2ag PE=1 SV=1
C0HKE6|H2A1I_MOUSE	8	1	8	6	Histone H2A type 1-I OS=Mus musculus OX=10090 GN=Hist1h2ai PE=1 SV=1
C0HKE7|H2A1N_MOUSE	8	1	8	6	Histone H2A type 1-N OS=Mus musculus OX=10090 GN=Hist1h2an PE=1 SV=1
C0HKE8|H2A1O_MOUSE	8	1	8	6	Histone H2A type 1-O OS=Mus musculus OX=10090 GN=Hist1h2ao PE=1 SV=1
C0HKE9|H2A1P_MOUSE	8	1	8	6	Histone H2A type 1-P OS=Mus musculus OX=10090 GN=Hist1h2ap PE=1 SV=1
P16330|CN37_MOUSE	8	6	8	6	2' 3'-cyclic-nucleotide 3'-phosphodiesterase OS=Mus musculus OX=10090 GN=Cnp PE=1 SV=3
P27661|H2AX_MOUSE	8	1	8	6	Histone H2AX OS=Mus musculus OX=10090 GN=H2afx PE=1 SV=2
P35293|RAB18_MOUSE	8	5	8	5	Ras-related protein Rab-18 OS=Mus musculus OX=10090 GN=Rab18 PE=1 SV=2
P47963|RL13_MOUSE	8	7	8	5	60S ribosomal protein L13 OS=Mus musculus OX=10090 GN=Rpl13 PE=1 SV=3
P62983|RS27A_MOUSE	8	5	8	3	Ubiquitin-40S ribosomal protein S27a OS=Mus musculus OX=10090 GN=Rps27a PE=1 SV=2
Q8BFU2|H2A3_MOUSE	8	1	8	6	Histone H2A type 3 OS=Mus musculus OX=10090 GN=Hist3h2a PE=1 SV=3
Q8CGP5|H2A1F_MOUSE	8	1	8	6	Histone H2A type 1-F OS=Mus musculus OX=10090 GN=Hist1h2af PE=1 SV=3
Q8CGP6|H2A1H_MOUSE	8	1	8	6	Histone H2A type 1-H OS=Mus musculus OX=10090 GN=Hist1h2ah PE=1 SV=3
Q8CGP7|H2A1K_MOUSE	8	1	8	6	Histone H2A type 1-K OS=Mus musculus OX=10090 GN=Hist1h2ak PE=1 SV=3
Q8R1M2|H2AJ_MOUSE	8	1	8	6	Histone H2A.J OS=Mus musculus OX=10090 GN=H2afj PE=1 SV=1
O35516|NOTC2_MOUSE	7	7	8	5	Neurogenic locus notch homolog protein 2 OS=Mus musculus OX=10090 GN=Notch2 PE=1 SV=1
P56480|ATPB_MOUSE	7	7	8	6	ATP synthase subunit beta mitochondrial OS=Mus musculus OX=10090 GN=Atp5f1b PE=1 SV=2
Q60605|MYL6_MOUSE	7	7	8	8	Myosin light polypeptide 6 OS=Mus musculus OX=10090 GN=Myl6 PE=1 SV=3
P52479|UBP10_MOUSE	6	6	8	7	Ubiquitin carboxyl-terminal hydrolase 10 OS=Mus musculus OX=10090 GN=Usp10 PE=1 SV=3
Q925N0|SFXN5_MOUSE	6	6	8	7	Sideroflexin-5 OS=Mus musculus OX=10090 GN=Sfxn5 PE=1 SV=2
P62264|RS14_MOUSE	5	5	8	8	40S ribosomal protein S14 OS=Mus musculus OX=10090 GN=Rps14 PE=1 SV=3
P46978|STT3A_MOUSE	4	3	8	6	Dolichyl-diphosphooligosaccharide--protein glycosyltransferase subunit STT3A OS=Mus musculus OX=10090 GN=Stt3a PE=1 SV=1
P62702|RS4X_MOUSE	4	3	8	6	40S ribosomal protein S4 X isoform OS=Mus musculus OX=10090 GN=Rps4x PE=1 SV=2
Q91W90|TXND5_MOUSE	4	3	8	7	Thioredoxin domain-containing protein 5 OS=Mus musculus OX=10090 GN=Txndc5 PE=1 SV=2
Q62348|TSN_MOUSE	3	3	8	7	Translin OS=Mus musculus OX=10090 GN=Tsn PE=1 SV=1
Q811P8|RHG32_MOUSE	3	2	8	6	Rho GTPase-activating protein 32 OS=Mus musculus OX=10090 GN=Arhgap32 PE=1 SV=2
Q9QXS6|DREB_MOUSE	3	3	8	8	Drebrin OS=Mus musculus OX=10090 GN=Dbn1 PE=1 SV=4
O55222|ILK_MOUSE	2	2	8	8	Integrin-linked protein kinase OS=Mus musculus OX=10090 GN=Ilk PE=1 SV=2
P54775|PRS6B_MOUSE	2	2	8	8	26S proteasome regulatory subunit 6B OS=Mus musculus OX=10090 GN=Psmc4 PE=1 SV=2
P63085|MK01_MOUSE	2	2	8	4	Mitogen-activated protein kinase 1 OS=Mus musculus OX=10090 GN=Mapk1 PE=1 SV=3
Q80X95|RRAGA_MOUSE	2	1	8	5	Ras-related GTP-binding protein A OS=Mus musculus OX=10090 GN=Rraga PE=1 SV=1
Q8JZN7|MIRO2_MOUSE	2	1	8	5	Mitochondrial Rho GTPase 2 OS=Mus musculus OX=10090 GN=Rhot2 PE=1 SV=1
Q8VDR9|DOCK6_MOUSE	2	1	8	4	Dedicator of cytokinesis protein 6 OS=Mus musculus OX=10090 GN=Dock6 PE=1 SV=4
Q99KV1|DJB11_MOUSE	2	2	8	7	DnaJ homolog subfamily B member 11 OS=Mus musculus OX=10090 GN=Dnajb11 PE=1 SV=1
Q9D8N0|EF1G_MOUSE	2	1	8	7	Elongation factor 1-gamma OS=Mus musculus OX=10090 GN=Eef1g PE=1 SV=3
P05132|KAPCA_MOUSE	1	1	8	3	cAMP-dependent protein kinase catalytic subunit alpha OS=Mus musculus OX=10090 GN=Prkaca PE=1 SV=3
Q52KB6|C2CD3_MOUSE	1	1	8	6	C2 domain-containing protein 3 OS=Mus musculus OX=10090 GN=C2cd3 PE=1 SV=3
Q80TM9|NISCH_MOUSE	1	1	8	8	Nischarin OS=Mus musculus OX=10090 GN=Nisch PE=1 SV=2
P70297|STAM1_MOUSE	0	0	8	7	Signal transducing adapter molecule 1 OS=Mus musculus OX=10090 GN=Stam PE=1 SV=3
Q9QWV4|MLF1_MOUSE	0	0	8	8	Myeloid leukemia factor 1 OS=Mus musculus OX=10090 GN=Mlf1 PE=1 SV=1
P0DP27|CALM2_MOUSE	0	0	8	8	Calmodulin-2 OS=Mus musculus OX=10090 GN=Calm2 PE=1 SV=1
P0DP28|CALM3_MOUSE	0	0	8	8	Calmodulin-3 OS=Mus musculus OX=10090 GN=Calm3 PE=1 SV=1
P0DP26|CALM1_MOUSE	0	0	8	8	Calmodulin-1 OS=Mus musculus OX=10090 GN=Calm1 PE=1 SV=1
Q5NCY3|CB5D1_MOUSE	0	0	8	8	Cytochrome b5 domain-containing protein 1 OS=Mus musculus OX=10090 GN=Cyb5d1 PE=2 SV=1
P70296|PEBP1_MOUSE	0	0	8	8	Phosphatidylethanolamine-binding protein 1 OS=Mus musculus OX=10090 GN=Pebp1 PE=1 SV=3
Q9DBE8|ALG2_MOUSE	0	0	8	8	Alpha-1 3/1 6-mannosyltransferase ALG2 OS=Mus musculus OX=10090 GN=Alg2 PE=1 SV=2
P50396|GDIA_MOUSE	0	0	8	2	Rab GDP dissociation inhibitor alpha OS=Mus musculus OX=10090 GN=Gdi1 PE=1 SV=3
P24452|CAPG_MOUSE	0	0	8	7	Macrophage-capping protein OS=Mus musculus OX=10090 GN=Capg PE=1 SV=2
Q9DCH4|EIF3F_MOUSE	0	0	8	8	Eukaryotic translation initiation factor 3 subunit F OS=Mus musculus OX=10090 GN=Eif3f PE=1 SV=2
O54990|PROM1_MOUSE	0	0	8	8	Prominin-1 OS=Mus musculus OX=10090 GN=Prom1 PE=1 SV=1
Q9JII1|INP5E_MOUSE	0	0	8	7	72 kDa inositol polyphosphate 5-phosphatase OS=Mus musculus OX=10090 GN=Inpp5e PE=1 SV=1
Q61382|TRAF4_MOUSE	0	0	8	6	TNF receptor-associated factor 4 OS=Mus musculus OX=10090 GN=Traf4 PE=1 SV=2
Q8BLF1|NCEH1_MOUSE	0	0	8	8	Neutral cholesterol ester hydrolase 1 OS=Mus musculus OX=10090 GN=Nceh1 PE=1 SV=1
Q920Q6|MSI2H_MOUSE	0	0	8	6	RNA-binding protein Musashi homolog 2 OS=Mus musculus OX=10090 GN=Msi2 PE=1 SV=1
Q60864|STIP1_MOUSE	0	0	8	8	Stress-induced-phosphoprotein 1 OS=Mus musculus OX=10090 GN=Stip1 PE=1 SV=1
Q8BRF7|SCFD1_MOUSE	0	0	8	8	Sec1 family domain-containing protein 1 OS=Mus musculus OX=10090 GN=Scfd1 PE=1 SV=1
Q920Q4|VPS16_MOUSE	0	0	8	6	Vacuolar protein sorting-associated protein 16 homolog OS=Mus musculus OX=10090 GN=Vps16 PE=1 SV=3
Q91ZV0|MIA2_MOUSE	0	0	8	7	Melanoma inhibitory activity protein 2 OS=Mus musculus OX=10090 GN=Mia2 PE=1 SV=3
Q9JHQ5|LZTL1_MOUSE	0	0	8	6	Leucine zipper transcription factor-like protein 1 OS=Mus musculus OX=10090 GN=Lztfl1 PE=1 SV=1
P68404|KPCB_MOUSE	0	0	8	2	Protein kinase C beta type OS=Mus musculus OX=10090 GN=Prkcb PE=1 SV=4
P60766|CDC42_MOUSE	0	0	8	7	Cell division control protein 42 homolog OS=Mus musculus OX=10090 GN=Cdc42 PE=1 SV=2
Q99KJ8|DCTN2_MOUSE	0	0	8	7	Dynactin subunit 2 OS=Mus musculus OX=10090 GN=Dctn2 PE=1 SV=3
P62874|GBB1_MOUSE	0	0	8	1	Guanine nucleotide-binding protein G(I)/G(S)/G(T) subunit beta-1 OS=Mus musculus OX=10090 GN=Gnb1 PE=1 SV=3
Q61263|SOAT1_MOUSE	0	0	8	6	Sterol O-acyltransferase 1 OS=Mus musculus OX=10090 GN=Soat1 PE=1 SV=2
Q8BU30|SYIC_MOUSE	0	0	8	7	Isoleucine--tRNA ligase cytoplasmic OS=Mus musculus OX=10090 GN=Iars PE=1 SV=2
O88447|KLC1_MOUSE	0	0	8	5	Kinesin light chain 1 OS=Mus musculus OX=10090 GN=Klc1 PE=1 SV=3
Q9WV89|STXB4_MOUSE	0	0	8	8	Syntaxin-binding protein 4 OS=Mus musculus OX=10090 GN=Stxbp4 PE=1 SV=1
P97813|PLD2_MOUSE	0	0	8	5	Phospholipase D2 OS=Mus musculus OX=10090 GN=Pld2 PE=1 SV=2
Q9R0E2|PLOD1_MOUSE	0	0	8	7	Procollagen-lysine 2-oxoglutarate 5-dioxygenase 1 OS=Mus musculus OX=10090 GN=Plod1 PE=1 SV=1
Q8BX02|KANK2_MOUSE	0	0	8	4	KN motif and ankyrin repeat domain-containing protein 2 OS=Mus musculus OX=10090 GN=Kank2 PE=1 SV=1
Q62470|ITA3_MOUSE	0	0	8	4	Integrin alpha-3 OS=Mus musculus OX=10090 GN=Itga3 PE=1 SV=1
Q6DFW4|NOP58_MOUSE	0	0	8	7	Nucleolar protein 58 OS=Mus musculus OX=10090 GN=Nop58 PE=1 SV=1
P61021|RAB5B_MOUSE	0	0	8	1	Ras-related protein Rab-5B OS=Mus musculus OX=10090 GN=Rab5b PE=1 SV=1
Q8R0G9|NU133_MOUSE	0	0	8	6	Nuclear pore complex protein Nup133 OS=Mus musculus OX=10090 GN=Nup133 PE=1 SV=2
Q99KW3|TARA_MOUSE	0	0	8	8	TRIO and F-actin-binding protein OS=Mus musculus OX=10090 GN=Triobp PE=1 SV=3
Q64514|TPP2_MOUSE	0	0	8	8	Tripeptidyl-peptidase 2 OS=Mus musculus OX=10090 GN=Tpp2 PE=1 SV=3
Q9D6M3|GHC1_MOUSE	0	0	8	3	Mitochondrial glutamate carrier 1 OS=Mus musculus OX=10090 GN=Slc25a22 PE=1 SV=1
Q8R349|CDC16_MOUSE	0	0	8	6	Cell division cycle protein 16 homolog OS=Mus musculus OX=10090 GN=Cdc16 PE=1 SV=1
P11835|ITB2_MOUSE	0	0	8	6	Integrin beta-2 OS=Mus musculus OX=10090 GN=Itgb2 PE=1 SV=2
Q8R502|LRC8C_MOUSE	0	0	8	6	Volume-regulated anion channel subunit LRRC8C OS=Mus musculus OX=10090 GN=Lrrc8c PE=1 SV=1
P57680|EVC_MOUSE	0	0	8	7	Ellis-van Creveld syndrome protein homolog OS=Mus musculus OX=10090 GN=Evc PE=1 SV=2
P15920|VPP2_MOUSE	0	0	8	7	V-type proton ATPase 116 kDa subunit a isoform 2 OS=Mus musculus OX=10090 GN=Atp6v0a2 PE=1 SV=2
Q8C0Q3|TTC34_MOUSE	0	0	8	6	Tetratricopeptide repeat protein 34 OS=Mus musculus OX=10090 GN=Ttc34 PE=2 SV=2
Q80U87|UBP8_MOUSE	0	0	8	6	Ubiquitin carboxyl-terminal hydrolase 8 OS=Mus musculus OX=10090 GN=Usp8 PE=1 SV=2
Q8R4H2|ARHGC_MOUSE	0	0	8	4	Rho guanine nucleotide exchange factor 12 OS=Mus musculus OX=10090 GN=Arhgef12 PE=1 SV=2
Q6A0A2|LAR4B_MOUSE	0	0	8	7	La-related protein 4B OS=Mus musculus OX=10090 GN=Larp4b PE=1 SV=2
Q9DBT5|AMPD2_MOUSE	0	0	8	6	AMP deaminase 2 OS=Mus musculus OX=10090 GN=Ampd2 PE=1 SV=1
Q8BX70|VP13C_MOUSE	0	0	8	6	Vacuolar protein sorting-associated protein 13C OS=Mus musculus OX=10090 GN=Vps13c PE=1 SV=2
O54734|OST48_MOUSE	0	0	8	8	Dolichyl-diphosphooligosaccharide--protein glycosyltransferase 48 kDa subunit OS=Mus musculus OX=10090 GN=Ddost PE=1 SV=2
Q9Z108|STAU1_MOUSE	0	0	8	5	Double-stranded RNA-binding protein Staufen homolog 1 OS=Mus musculus OX=10090 GN=Stau1 PE=1 SV=1
Q7TSH2|KPBB_MOUSE	0	0	8	5	Phosphorylase b kinase regulatory subunit beta OS=Mus musculus OX=10090 GN=Phkb PE=1 SV=1
Q91Z96|BMP2K_MOUSE	0	0	8	6	BMP-2-inducible protein kinase OS=Mus musculus OX=10090 GN=Bmp2k PE=1 SV=1
P80314|TCPB_MOUSE	0	0	8	6	T-complex protein 1 subunit beta OS=Mus musculus OX=10090 GN=Cct2 PE=1 SV=4
O55033|NCK2_MOUSE	0	0	8	6	Cytoplasmic protein NCK2 OS=Mus musculus OX=10090 GN=Nck2 PE=1 SV=1
Q60575|KIF1B_MOUSE	0	0	8	1	Kinesin-like protein KIF1B OS=Mus musculus OX=10090 GN=Kif1b PE=1 SV=2
Q8C0T5|SI1L1_MOUSE	0	0	8	5	Signal-induced proliferation-associated 1-like protein 1 OS=Mus musculus OX=10090 GN=Sipa1l1 PE=1 SV=2
Q5KU39|VPS41_MOUSE	0	0	8	3	Vacuolar protein sorting-associated protein 41 homolog OS=Mus musculus OX=10090 GN=Vps41 PE=1 SV=1
E9Q555|RN213_MOUSE	0	0	8	4	E3 ubiquitin-protein ligase RNF213 OS=Mus musculus OX=10090 GN=Rnf213 PE=1 SV=2
P80313|TCPH_MOUSE	0	0	8	4	T-complex protein 1 subunit eta OS=Mus musculus OX=10090 GN=Cct7 PE=1 SV=1
Q9CU62|SMC1A_MOUSE	0	0	8	8	Structural maintenance of chromosomes protein 1A OS=Mus musculus OX=10090 GN=Smc1a PE=1 SV=4
Q6PDQ2|CHD4_MOUSE	0	0	8	3	Chromodomain-helicase-DNA-binding protein 4 OS=Mus musculus OX=10090 GN=Chd4 PE=1 SV=1
P26450|P85A_MOUSE	0	0	8	6	Phosphatidylinositol 3-kinase regulatory subunit alpha OS=Mus musculus OX=10090 GN=Pik3r1 PE=1 SV=2
Q80VI1|TRI56_MOUSE	0	0	8	7	E3 ubiquitin-protein ligase TRIM56 OS=Mus musculus OX=10090 GN=Trim56 PE=1 SV=1
Q63ZW7|INADL_MOUSE	0	0	8	3	InaD-like protein OS=Mus musculus OX=10090 GN=Patj PE=1 SV=2
E9Q8I9|FRY_MOUSE	0	0	8	3	Protein furry homolog OS=Mus musculus OX=10090 GN=Fry PE=1 SV=1
Q9JJK2|LANC2_MOUSE	13	13	7	6	LanC-like protein 2 OS=Mus musculus OX=10090 GN=Lancl2 PE=1 SV=1
Q8BH95|ECHM_MOUSE	12	11	7	7	Enoyl-CoA hydratase mitochondrial OS=Mus musculus OX=10090 GN=Echs1 PE=1 SV=1
Q920Q8|NS1BP_MOUSE	12	12	7	6	Influenza virus NS1A-binding protein homolog OS=Mus musculus OX=10090 GN=Ivns1abp PE=1 SV=2
Q9ERU3|ZNF22_MOUSE	12	12	7	7	Zinc finger protein 22 OS=Mus musculus OX=10090 GN=Znf22 PE=1 SV=2
P27601|GNA13_MOUSE	10	9	7	6	Guanine nucleotide-binding protein subunit alpha-13 OS=Mus musculus OX=10090 GN=Gna13 PE=1 SV=1
Q9ESW8|PGPI_MOUSE	10	10	7	7	Pyroglutamyl-peptidase 1 OS=Mus musculus OX=10090 GN=Pgpep1 PE=1 SV=1
P83882|RL36A_MOUSE	9	9	7	6	60S ribosomal protein L36a OS=Mus musculus OX=10090 GN=Rpl36a PE=3 SV=2
P18760|COF1_MOUSE	8	8	7	7	Cofilin-1 OS=Mus musculus OX=10090 GN=Cfl1 PE=1 SV=3
P10853|H2B1F_MOUSE	7	7	7	7	Histone H2B type 1-F/J/L OS=Mus musculus OX=10090 GN=Hist1h2bf PE=1 SV=2
P10854|H2B1M_MOUSE	7	7	7	7	Histone H2B type 1-M OS=Mus musculus OX=10090 GN=Hist1h2bm PE=1 SV=2
Q64475|H2B1B_MOUSE	7	7	7	7	Histone H2B type 1-B OS=Mus musculus OX=10090 GN=Hist1h2bb PE=1 SV=3
Q64478|H2B1H_MOUSE	7	7	7	7	Histone H2B type 1-H OS=Mus musculus OX=10090 GN=Hist1h2bh PE=1 SV=3
Q64525|H2B2B_MOUSE	7	7	7	7	Histone H2B type 2-B OS=Mus musculus OX=10090 GN=Hist2h2bb PE=1 SV=3
Q6ZWY9|H2B1C_MOUSE	7	7	7	7	Histone H2B type 1-C/E/G OS=Mus musculus OX=10090 GN=Hist1h2bc PE=1 SV=3
Q8CGP1|H2B1K_MOUSE	7	7	7	7	Histone H2B type 1-K OS=Mus musculus OX=10090 GN=Hist1h2bk PE=1 SV=3
Q8CGP2|H2B1P_MOUSE	7	7	7	7	Histone H2B type 1-P OS=Mus musculus OX=10090 GN=Hist1h2bp PE=1 SV=3
Q8R1G6|PDLI2_MOUSE	7	6	7	7	PDZ and LIM domain protein 2 OS=Mus musculus OX=10090 GN=Pdlim2 PE=1 SV=1
P62717|RL18A_MOUSE	6	6	7	6	60S ribosomal protein L18a OS=Mus musculus OX=10090 GN=Rpl18a PE=1 SV=1
P62849|RS24_MOUSE	6	6	7	7	40S ribosomal protein S24 OS=Mus musculus OX=10090 GN=Rps24 PE=1 SV=1
P62984|RL40_MOUSE	6	3	7	2	Ubiquitin-60S ribosomal protein L40 OS=Mus musculus OX=10090 GN=Uba52 PE=1 SV=2
P70372|ELAV1_MOUSE	6	6	7	6	ELAV-like protein 1 OS=Mus musculus OX=10090 GN=Elavl1 PE=1 SV=2
Q5M8M2|ODF3B_MOUSE	5	5	7	7	Outer dense fiber protein 3B OS=Mus musculus OX=10090 GN=Odf3b PE=2 SV=1
Q5XJY5|COPD_MOUSE	5	4	7	6	Coatomer subunit delta OS=Mus musculus OX=10090 GN=Arcn1 PE=1 SV=2
Q9D1R9|RL34_MOUSE	5	5	7	7	60S ribosomal protein L34 OS=Mus musculus OX=10090 GN=Rpl34 PE=1 SV=2
O35963|RB33B_MOUSE	4	1	7	3	Ras-related protein Rab-33B OS=Mus musculus OX=10090 GN=Rab33b PE=1 SV=1
P99029|PRDX5_MOUSE	4	4	7	7	Peroxiredoxin-5 mitochondrial OS=Mus musculus OX=10090 GN=Prdx5 PE=1 SV=2
P14094|AT1B1_MOUSE	3	2	7	4	Sodium/potassium-transporting ATPase subunit beta-1 OS=Mus musculus OX=10090 GN=Atp1b1 PE=1 SV=1
P35282|RAB21_MOUSE	3	2	7	5	Ras-related protein Rab-21 OS=Mus musculus OX=10090 GN=Rab21 PE=1 SV=4
P48774|GSTM5_MOUSE	3	3	7	6	Glutathione S-transferase Mu 5 OS=Mus musculus OX=10090 GN=Gstm5 PE=1 SV=1
P61620|S61A1_MOUSE	3	3	7	7	Protein transport protein Sec61 subunit alpha isoform 1 OS=Mus musculus OX=10090 GN=Sec61a1 PE=1 SV=2
Q61234|SNTA1_MOUSE	3	1	7	5	Alpha-1-syntrophin OS=Mus musculus OX=10090 GN=Snta1 PE=1 SV=1
Q8BP67|RL24_MOUSE	3	3	7	7	60S ribosomal protein L24 OS=Mus musculus OX=10090 GN=Rpl24 PE=1 SV=2
Q91YS8|KCC1A_MOUSE	3	3	7	7	Calcium/calmodulin-dependent protein kinase type 1 OS=Mus musculus OX=10090 GN=Camk1 PE=1 SV=1
E9Q9D5|RBL2A_MOUSE	2	2	7	6	Rab-like protein 2A OS=Mus musculus OX=10090 GN=Rabl2 PE=1 SV=1
P61963|DCAF7_MOUSE	2	1	7	4	DDB1- and CUL4-associated factor 7 OS=Mus musculus OX=10090 GN=Dcaf7 PE=1 SV=1
P84096|RHOG_MOUSE	2	2	7	6	Rho-related GTP-binding protein RhoG OS=Mus musculus OX=10090 GN=Rhog PE=1 SV=1
Q8C7X2|EMC1_MOUSE	2	2	7	7	ER membrane protein complex subunit 1 OS=Mus musculus OX=10090 GN=Emc1 PE=1 SV=1
Q8CDY7|TC1D4_MOUSE	2	2	7	7	Tctex1 domain-containing protein 4 OS=Mus musculus OX=10090 GN=Tctex1d4 PE=1 SV=1
Q9R112|SQOR_MOUSE	2	1	7	7	Sulfide:quinone oxidoreductase mitochondrial OS=Mus musculus OX=10090 GN=Sqor PE=1 SV=3
Q9WUL7|ARL3_MOUSE	2	2	7	7	ADP-ribosylation factor-like protein 3 OS=Mus musculus OX=10090 GN=Arl3 PE=1 SV=1
O35604|NPC1_MOUSE	1	1	7	6	NPC intracellular cholesterol transporter 1 OS=Mus musculus OX=10090 GN=Npc1 PE=1 SV=2
Q8VHQ9|ACO11_MOUSE	1	1	7	7	Acyl-coenzyme A thioesterase 11 OS=Mus musculus OX=10090 GN=Acot11 PE=1 SV=1
Q9QZ06|TOLIP_MOUSE	1	1	7	7	Toll-interacting protein OS=Mus musculus OX=10090 GN=Tollip PE=1 SV=1
Q8BFW7|LPP_MOUSE	0	0	7	7	Lipoma-preferred partner homolog OS=Mus musculus OX=10090 GN=Lpp PE=1 SV=1
Q5SRX1|TM1L2_MOUSE	0	0	7	7	TOM1-like protein 2 OS=Mus musculus OX=10090 GN=Tom1l2 PE=1 SV=1
Q9D0F3|LMAN1_MOUSE	0	0	7	6	Protein ERGIC-53 OS=Mus musculus OX=10090 GN=Lman1 PE=1 SV=1
Q9CZQ9|BBS5_MOUSE	0	0	7	7	Bardet-Biedl syndrome 5 protein homolog OS=Mus musculus OX=10090 GN=Bbs5 PE=1 SV=1
O35954|PITM1_MOUSE	0	0	7	7	Membrane-associated phosphatidylinositol transfer protein 1 OS=Mus musculus OX=10090 GN=Pitpnm1 PE=1 SV=1
Q8C753|K0556_MOUSE	0	0	7	7	Protein KIAA0556 OS=Mus musculus OX=10090 GN=Kiaa0556 PE=1 SV=2
Q68FD9|K1549_MOUSE	0	0	7	7	UPF0606 protein KIAA1549 OS=Mus musculus OX=10090 GN=Kiaa1549 PE=1 SV=3
Q8R570|SNP47_MOUSE	0	0	7	5	Synaptosomal-associated protein 47 OS=Mus musculus OX=10090 GN=Snap47 PE=1 SV=1
Q91WK2|EIF3H_MOUSE	0	0	7	7	Eukaryotic translation initiation factor 3 subunit H OS=Mus musculus OX=10090 GN=Eif3h PE=1 SV=1
Q80W68|KIRR1_MOUSE	0	0	7	7	Kin of IRRE-like protein 1 OS=Mus musculus OX=10090 GN=Kirrel1 PE=1 SV=1
Q9CRB9|MIC19_MOUSE	0	0	7	7	MICOS complex subunit Mic19 OS=Mus musculus OX=10090 GN=Chchd3 PE=1 SV=1
Q9R1K9|CETN2_MOUSE	0	0	7	6	Centrin-2 OS=Mus musculus OX=10090 GN=Cetn2 PE=1 SV=1
Q5SW45|MKS1_MOUSE	0	0	7	7	Meckel syndrome type 1 protein homolog OS=Mus musculus OX=10090 GN=Mks1 PE=1 SV=1
Q62394|ZN185_MOUSE	0	0	7	7	Zinc finger protein 185 OS=Mus musculus OX=10090 GN=Znf185 PE=1 SV=1
Q9Z2U0|PSA7_MOUSE	0	0	7	7	Proteasome subunit alpha type-7 OS=Mus musculus OX=10090 GN=Psma7 PE=1 SV=1
Q9Z0X1|AIFM1_MOUSE	0	0	7	6	Apoptosis-inducing factor 1 mitochondrial OS=Mus musculus OX=10090 GN=Aifm1 PE=1 SV=1
Q9Z0U0|XPR1_MOUSE	0	0	7	5	Xenotropic and polytropic retrovirus receptor 1 OS=Mus musculus OX=10090 GN=Xpr1 PE=1 SV=1
Q99NH0|ANR17_MOUSE	0	0	7	4	Ankyrin repeat domain-containing protein 17 OS=Mus musculus OX=10090 GN=Ankrd17 PE=1 SV=2
Q9CX00|IST1_MOUSE	0	0	7	6	IST1 homolog OS=Mus musculus OX=10090 GN=Ist1 PE=1 SV=1
Q91W18|TDRD3_MOUSE	0	0	7	6	Tudor domain-containing protein 3 OS=Mus musculus OX=10090 GN=Tdrd3 PE=1 SV=4
Q8R146|APEH_MOUSE	0	0	7	7	Acylamino-acid-releasing enzyme OS=Mus musculus OX=10090 GN=Apeh PE=1 SV=3
Q8VDY4|EFCB7_MOUSE	0	0	7	6	EF-hand calcium-binding domain-containing protein 7 OS=Mus musculus OX=10090 GN=Efcab7 PE=1 SV=1
A6H8H2|DEN4C_MOUSE	0	0	7	7	DENN domain-containing protein 4C OS=Mus musculus OX=10090 GN=Dennd4c PE=1 SV=1
P70248|MYO1F_MOUSE	0	0	7	1	Unconventional myosin-If OS=Mus musculus OX=10090 GN=Myo1f PE=1 SV=1
Q6PGC1|DHX29_MOUSE	0	0	7	4	ATP-dependent RNA helicase DHX29 OS=Mus musculus OX=10090 GN=Dhx29 PE=1 SV=1
Q9DCN2|NB5R3_MOUSE	0	0	7	3	NADH-cytochrome b5 reductase 3 OS=Mus musculus OX=10090 GN=Cyb5r3 PE=1 SV=3
Q5SXA9|KIBRA_MOUSE	0	0	7	6	Protein KIBRA OS=Mus musculus OX=10090 GN=Wwc1 PE=1 SV=1
Q99PT9|KIF19_MOUSE	0	0	7	5	Kinesin-like protein KIF19 OS=Mus musculus OX=10090 GN=Kif19 PE=1 SV=2
Q99JY8|PLPP3_MOUSE	0	0	7	6	Phospholipid phosphatase 3 OS=Mus musculus OX=10090 GN=Plpp3 PE=1 SV=1
Q9D051|ODPB_MOUSE	0	0	7	6	Pyruvate dehydrogenase E1 component subunit beta mitochondrial OS=Mus musculus OX=10090 GN=Pdhb PE=1 SV=1
P50518|VATE1_MOUSE	0	0	7	6	V-type proton ATPase subunit E 1 OS=Mus musculus OX=10090 GN=Atp6v1e1 PE=1 SV=2
Q68FL6|SYMC_MOUSE	0	0	7	6	Methionine--tRNA ligase cytoplasmic OS=Mus musculus OX=10090 GN=Mars PE=1 SV=1
Q63844|MK03_MOUSE	0	0	7	2	Mitogen-activated protein kinase 3 OS=Mus musculus OX=10090 GN=Mapk3 PE=1 SV=5
Q3UU96|MRCKA_MOUSE	0	0	7	3	Serine/threonine-protein kinase MRCK alpha OS=Mus musculus OX=10090 GN=Cdc42bpa PE=1 SV=2
O70589|CSKP_MOUSE	0	0	7	7	Peripheral plasma membrane protein CASK OS=Mus musculus OX=10090 GN=Cask PE=1 SV=2
Q3TL44|NLRX1_MOUSE	0	0	7	4	NLR family member X1 OS=Mus musculus OX=10090 GN=Nlrx1 PE=1 SV=1
Q6ZPE2|MTMR5_MOUSE	0	0	7	4	Myotubularin-related protein 5 OS=Mus musculus OX=10090 GN=Sbf1 PE=1 SV=2
Q6IRU5|CLCB_MOUSE	0	0	7	6	Clathrin light chain B OS=Mus musculus OX=10090 GN=Cltb PE=1 SV=1
Q9D0B8|RIBC1_MOUSE	0	0	7	4	RIB43A-like with coiled-coils protein 1 OS=Mus musculus OX=10090 GN=Ribc1 PE=2 SV=1
Q8C5T4|MORN3_MOUSE	0	0	7	7	MORN repeat-containing protein 3 OS=Mus musculus OX=10090 GN=Morn3 PE=2 SV=2
Q8CHG7|RPGF2_MOUSE	0	0	7	6	Rap guanine nucleotide exchange factor 2 OS=Mus musculus OX=10090 GN=Rapgef2 PE=1 SV=2
Q6ZQ06|CE162_MOUSE	0	0	7	7	Centrosomal protein of 162 kDa OS=Mus musculus OX=10090 GN=Cep162 PE=1 SV=2
P05480|SRC_MOUSE	0	0	7	3	Neuronal proto-oncogene tyrosine-protein kinase Src OS=Mus musculus OX=10090 GN=Src PE=1 SV=4
Q68FF6|GIT1_MOUSE	0	0	7	6	ARF GTPase-activating protein GIT1 OS=Mus musculus OX=10090 GN=Git1 PE=1 SV=1
P24547|IMDH2_MOUSE	0	0	7	6	Inosine-5'-monophosphate dehydrogenase 2 OS=Mus musculus OX=10090 GN=Impdh2 PE=1 SV=2
Q6ZQ58|LARP1_MOUSE	0	0	7	6	La-related protein 1 OS=Mus musculus OX=10090 GN=Larp1 PE=1 SV=3
Q9D1D4|TMEDA_MOUSE	0	0	7	5	Transmembrane emp24 domain-containing protein 10 OS=Mus musculus OX=10090 GN=Tmed10 PE=1 SV=1
Q9QZE5|COPG1_MOUSE	0	0	7	4	Coatomer subunit gamma-1 OS=Mus musculus OX=10090 GN=Copg1 PE=1 SV=1
O89001|CBPD_MOUSE	0	0	7	4	Carboxypeptidase D OS=Mus musculus OX=10090 GN=Cpd PE=1 SV=2
Q9WVE8|PACN2_MOUSE	0	0	7	7	Protein kinase C and casein kinase substrate in neurons protein 2 OS=Mus musculus OX=10090 GN=Pacsin2 PE=1 SV=1
Q04736|YES_MOUSE	0	0	7	3	Tyrosine-protein kinase Yes OS=Mus musculus OX=10090 GN=Yes1 PE=1 SV=3
Q9D3W5|LRC71_MOUSE	0	0	7	5	Leucine-rich repeat-containing protein 71 OS=Mus musculus OX=10090 GN=Lrrc71 PE=2 SV=1
Q402B2|WDR93_MOUSE	0	0	7	4	WD repeat-containing protein 93 OS=Mus musculus OX=10090 GN=Wdr93 PE=2 SV=1
Q8VE62|PAIP1_MOUSE	0	0	7	4	Polyadenylate-binding protein-interacting protein 1 OS=Mus musculus OX=10090 GN=Paip1 PE=1 SV=1
Q5ND34|WDR81_MOUSE	0	0	7	6	WD repeat-containing protein 81 OS=Mus musculus OX=10090 GN=Wdr81 PE=1 SV=2
Q8VHI7|DRC2_MOUSE	0	0	7	7	Dynein regulatory complex subunit 2 OS=Mus musculus OX=10090 GN=Ccdc65 PE=1 SV=1
Q7TPV4|MBB1A_MOUSE	0	0	7	3	Myb-binding protein 1A OS=Mus musculus OX=10090 GN=Mybbp1a PE=1 SV=2
Q8BHL5|ELMO2_MOUSE	0	0	7	2	Engulfment and cell motility protein 2 OS=Mus musculus OX=10090 GN=Elmo2 PE=1 SV=1
Q04690|NF1_MOUSE	0	0	7	5	Neurofibromin OS=Mus musculus OX=10090 GN=Nf1 PE=1 SV=1
Q5SNZ0|GRDN_MOUSE	0	0	7	4	Girdin OS=Mus musculus OX=10090 GN=Ccdc88a PE=1 SV=2
Q921G8|GCP2_MOUSE	0	0	7	4	Gamma-tubulin complex component 2 OS=Mus musculus OX=10090 GN=Tubgcp2 PE=1 SV=2
Q7TSC3|NEK5_MOUSE	0	0	7	5	Serine/threonine-protein kinase Nek5 OS=Mus musculus OX=10090 GN=Nek5 PE=2 SV=1
Q922D4|PP6R3_MOUSE	0	0	7	2	Serine/threonine-protein phosphatase 6 regulatory subunit 3 OS=Mus musculus OX=10090 GN=Ppp6r3 PE=1 SV=1
Q80WG5|LRC8A_MOUSE	0	0	7	3	Volume-regulated anion channel subunit LRRC8A OS=Mus musculus OX=10090 GN=Lrrc8a PE=1 SV=1
Q8BHD7|PTBP3_MOUSE	0	0	7	1	Polypyrimidine tract-binding protein 3 OS=Mus musculus OX=10090 GN=Ptbp3 PE=1 SV=1
Q91WJ8|FUBP1_MOUSE	0	0	7	1	Far upstream element-binding protein 1 OS=Mus musculus OX=10090 GN=Fubp1 PE=1 SV=1
Q61194|P3C2A_MOUSE	0	0	7	2	Phosphatidylinositol 4-phosphate 3-kinase C2 domain-containing subunit alpha OS=Mus musculus OX=10090 GN=Pik3c2a PE=1 SV=2
Q80YT7|MYOME_MOUSE	0	0	7	1	Myomegalin OS=Mus musculus OX=10090 GN=Pde4dip PE=1 SV=2
A2AAE1|K1109_MOUSE	0	0	7	1	Uncharacterized protein KIAA1109 OS=Mus musculus OX=10090 GN=Kiaa1109 PE=1 SV=4
Q4U4S6|XIRP2_MOUSE	0	0	7	1	Xin actin-binding repeat-containing protein 2 OS=Mus musculus OX=10090 GN=Xirp2 PE=1 SV=1
E9Q557|DESP_MOUSE	31	28	6	3	Desmoplakin OS=Mus musculus OX=10090 GN=Dsp PE=1 SV=1
P10639|THIO_MOUSE	18	17	6	6	Thioredoxin OS=Mus musculus OX=10090 GN=Txn PE=1 SV=3
P17563|SBP1_MOUSE	15	15	6	6	Methanethiol oxidase OS=Mus musculus OX=10090 GN=Selenbp1 PE=1 SV=2
P17751|TPIS_MOUSE	15	14	6	6	Triosephosphate isomerase OS=Mus musculus OX=10090 GN=Tpi1 PE=1 SV=4
A2AR02|PPIG_MOUSE	13	11	6	5	Peptidyl-prolyl cis-trans isomerase G OS=Mus musculus OX=10090 GN=Ppig PE=1 SV=1
Q02105|C1QC_MOUSE	10	10	6	6	Complement C1q subcomponent subunit C OS=Mus musculus OX=10090 GN=C1qc PE=1 SV=2
Q9WUU7|CATZ_MOUSE	10	10	6	6	Cathepsin Z OS=Mus musculus OX=10090 GN=Ctsz PE=1 SV=1
O70325|GPX4_MOUSE	9	7	6	4	Phospholipid hydroperoxide glutathione peroxidase OS=Mus musculus OX=10090 GN=Gpx4 PE=1 SV=4
P53996|CNBP_MOUSE	9	9	6	6	Cellular nucleic acid-binding protein OS=Mus musculus OX=10090 GN=Cnbp PE=1 SV=2
P84104|SRSF3_MOUSE	9	8	6	5	Serine/arginine-rich splicing factor 3 OS=Mus musculus OX=10090 GN=Srsf3 PE=1 SV=1
A2ARV4|LRP2_MOUSE	8	6	6	5	Low-density lipoprotein receptor-related protein 2 OS=Mus musculus OX=10090 GN=Lrp2 PE=1 SV=1
P61161|ARP2_MOUSE	7	5	6	3	Actin-related protein 2 OS=Mus musculus OX=10090 GN=Actr2 PE=1 SV=1
P61255|RL26_MOUSE	7	6	6	5	60S ribosomal protein L26 OS=Mus musculus OX=10090 GN=Rpl26 PE=1 SV=1
P62806|H4_MOUSE	7	7	6	6	Histone H4 OS=Mus musculus OX=10090 GN=Hist1h4a PE=1 SV=2
P62889|RL30_MOUSE	7	6	6	6	60S ribosomal protein L30 OS=Mus musculus OX=10090 GN=Rpl30 PE=1 SV=2
Q9DCC7|ISC2B_MOUSE	7	4	6	3	Isochorismatase domain-containing protein 2B OS=Mus musculus OX=10090 GN=Isoc2b PE=1 SV=1
A1L314|MPEG1_MOUSE	6	6	6	6	Macrophage-expressed gene 1 protein OS=Mus musculus OX=10090 GN=Mpeg1 PE=1 SV=1
P14131|RS16_MOUSE	6	6	6	6	40S ribosomal protein S16 OS=Mus musculus OX=10090 GN=Rps16 PE=1 SV=4
P14869|RLA0_MOUSE	6	5	6	5	60S acidic ribosomal protein P0 OS=Mus musculus OX=10090 GN=Rplp0 PE=1 SV=3
P98086|C1QA_MOUSE	6	6	6	6	Complement C1q subcomponent subunit A OS=Mus musculus OX=10090 GN=C1qa PE=1 SV=2
Q91W89|MA2C1_MOUSE	6	5	6	5	Alpha-mannosidase 2C1 OS=Mus musculus OX=10090 GN=Man2c1 PE=1 SV=1
Q9CR57|RL14_MOUSE	6	6	6	5	60S ribosomal protein L14 OS=Mus musculus OX=10090 GN=Rpl14 PE=1 SV=3
O88307|SORL_MOUSE	5	2	6	3	Sortilin-related receptor OS=Mus musculus OX=10090 GN=Sorl1 PE=1 SV=3
P14115|RL27A_MOUSE	5	5	6	4	60S ribosomal protein L27a OS=Mus musculus OX=10090 GN=Rpl27a PE=1 SV=5
Q9D023|MPC2_MOUSE	5	5	6	5	Mitochondrial pyruvate carrier 2 OS=Mus musculus OX=10090 GN=Mpc2 PE=1 SV=1
P12023|A4_MOUSE	4	4	6	6	Amyloid-beta A4 protein OS=Mus musculus OX=10090 GN=App PE=1 SV=3
Q6IRU2|TPM4_MOUSE	4	1	6	5	Tropomyosin alpha-4 chain OS=Mus musculus OX=10090 GN=Tpm4 PE=1 SV=3
Q8K0T2|DC2L1_MOUSE	4	4	6	6	Cytoplasmic dynein 2 light intermediate chain 1 OS=Mus musculus OX=10090 GN=Dync2li1 PE=1 SV=1
B2RY56|RBM25_MOUSE	3	2	6	4	RNA-binding protein 25 OS=Mus musculus OX=10090 GN=Rbm25 PE=1 SV=2
P62835|RAP1A_MOUSE	3	2	6	3	Ras-related protein Rap-1A OS=Mus musculus OX=10090 GN=Rap1a PE=1 SV=1
P62900|RL31_MOUSE	3	3	6	6	60S ribosomal protein L31 OS=Mus musculus OX=10090 GN=Rpl31 PE=1 SV=1
P70257|NFIX_MOUSE	3	2	6	4	Nuclear factor 1 X-type OS=Mus musculus OX=10090 GN=Nfix PE=1 SV=2
Q08761|PROS_MOUSE	3	3	6	5	Vitamin K-dependent protein S OS=Mus musculus OX=10090 GN=Pros1 PE=2 SV=1
Q3THE2|ML12B_MOUSE	3	3	6	6	Myosin regulatory light chain 12B OS=Mus musculus OX=10090 GN=Myl12b PE=1 SV=2
Q64337|SQSTM_MOUSE	3	2	6	5	Sequestosome-1 OS=Mus musculus OX=10090 GN=Sqstm1 PE=1 SV=1
Q7TQI3|OTUB1_MOUSE	3	3	6	6	Ubiquitin thioesterase OTUB1 OS=Mus musculus OX=10090 GN=Otub1 PE=1 SV=2
Q8R050|ERF3A_MOUSE	3	3	6	5	Eukaryotic peptide chain release factor GTP-binding subunit ERF3A OS=Mus musculus OX=10090 GN=Gspt1 PE=1 SV=2
Q8VCF0|MAVS_MOUSE	3	3	6	6	Mitochondrial antiviral-signaling protein OS=Mus musculus OX=10090 GN=Mavs PE=1 SV=1
Q99JI6|RAP1B_MOUSE	3	2	6	3	Ras-related protein Rap-1b OS=Mus musculus OX=10090 GN=Rap1b PE=1 SV=2
Q99JR1|SFXN1_MOUSE	3	2	6	4	Sideroflexin-1 OS=Mus musculus OX=10090 GN=Sfxn1 PE=1 SV=3
Q9CZD3|GARS_MOUSE	3	3	6	6	Glycine--tRNA ligase OS=Mus musculus OX=10090 GN=Gars PE=1 SV=1
Q9CZE3|RAB32_MOUSE	3	2	6	4	Ras-related protein Rab-32 OS=Mus musculus OX=10090 GN=Rab32 PE=1 SV=3
O08528|HXK2_MOUSE	2	1	6	1	Hexokinase-2 OS=Mus musculus OX=10090 GN=Hk2 PE=1 SV=1
O70152|DPM1_MOUSE	2	2	6	6	Dolichol-phosphate mannosyltransferase subunit 1 OS=Mus musculus OX=10090 GN=Dpm1 PE=1 SV=1
P10833|RRAS_MOUSE	2	2	6	5	Ras-related protein R-Ras OS=Mus musculus OX=10090 GN=Rras PE=1 SV=1
P24270|CATA_MOUSE	2	1	6	6	Catalase OS=Mus musculus OX=10090 GN=Cat PE=1 SV=4
Q60676|PPP5_MOUSE	2	2	6	5	Serine/threonine-protein phosphatase 5 OS=Mus musculus OX=10090 GN=Ppp5c PE=1 SV=3
Q8BW49|TTC12_MOUSE	2	1	6	4	Tetratricopeptide repeat protein 12 OS=Mus musculus OX=10090 GN=Ttc12 PE=1 SV=1
O35129|PHB2_MOUSE	1	1	6	4	Prohibitin-2 OS=Mus musculus OX=10090 GN=Phb2 PE=1 SV=1
P97315|CSRP1_MOUSE	1	1	6	6	Cysteine and glycine-rich protein 1 OS=Mus musculus OX=10090 GN=Csrp1 PE=1 SV=3
Q2TBE6|P4K2A_MOUSE	1	1	6	5	Phosphatidylinositol 4-kinase type 2-alpha OS=Mus musculus OX=10090 GN=Pi4k2a PE=1 SV=1
Q64521|GPDM_MOUSE	1	1	6	5	Glycerol-3-phosphate dehydrogenase mitochondrial OS=Mus musculus OX=10090 GN=Gpd2 PE=1 SV=2
Q80ZX8|SPAG1_MOUSE	1	1	6	4	Sperm-associated antigen 1 OS=Mus musculus OX=10090 GN=Spag1 PE=1 SV=1
O70251|EF1B_MOUSE	0	0	6	6	Elongation factor 1-beta OS=Mus musculus OX=10090 GN=Eef1b PE=1 SV=5
Q61474|MSI1H_MOUSE	0	0	6	5	RNA-binding protein Musashi homolog 1 OS=Mus musculus OX=10090 GN=Msi1 PE=1 SV=1
Q9Z0P4|PALM_MOUSE	0	0	6	5	Paralemmin-1 OS=Mus musculus OX=10090 GN=Palm PE=1 SV=1
Q63836|SBP2_MOUSE	0	0	6	6	Selenium-binding protein 2 OS=Mus musculus OX=10090 GN=Selenbp2 PE=1 SV=2
O88544|CSN4_MOUSE	0	0	6	6	COP9 signalosome complex subunit 4 OS=Mus musculus OX=10090 GN=Cops4 PE=1 SV=1
Q8VI36|PAXI_MOUSE	0	0	6	6	Paxillin OS=Mus musculus OX=10090 GN=Pxn PE=1 SV=1
Q9QUM9|PSA6_MOUSE	0	0	6	6	Proteasome subunit alpha type-6 OS=Mus musculus OX=10090 GN=Psma6 PE=1 SV=1
Q60803|TRAF3_MOUSE	0	0	6	5	TNF receptor-associated factor 3 OS=Mus musculus OX=10090 GN=Traf3 PE=1 SV=2
Q9R1P4|PSA1_MOUSE	0	0	6	6	Proteasome subunit alpha type-1 OS=Mus musculus OX=10090 GN=Psma1 PE=1 SV=1
O08795|GLU2B_MOUSE	0	0	6	6	Glucosidase 2 subunit beta OS=Mus musculus OX=10090 GN=Prkcsh PE=1 SV=1
Q9EQS3|MYCBP_MOUSE	0	0	6	4	c-Myc-binding protein OS=Mus musculus OX=10090 GN=Mycbp PE=1 SV=5
O08547|SC22B_MOUSE	0	0	6	6	Vesicle-trafficking protein SEC22b OS=Mus musculus OX=10090 GN=Sec22b PE=1 SV=3
Q7M6Y3|PICAL_MOUSE	0	0	6	4	Phosphatidylinositol-binding clathrin assembly protein OS=Mus musculus OX=10090 GN=Picalm PE=1 SV=1
B2RRE7|OTUD4_MOUSE	0	0	6	5	OTU domain-containing protein 4 OS=Mus musculus OX=10090 GN=Otud4 PE=1 SV=1
P27612|PLAP_MOUSE	0	0	6	4	Phospholipase A-2-activating protein OS=Mus musculus OX=10090 GN=Plaa PE=1 SV=4
Q6ZPQ6|PITM2_MOUSE	0	0	6	6	Membrane-associated phosphatidylinositol transfer protein 2 OS=Mus musculus OX=10090 GN=Pitpnm2 PE=1 SV=2
Q9Z2U1|PSA5_MOUSE	0	0	6	4	Proteasome subunit alpha type-5 OS=Mus musculus OX=10090 GN=Psma5 PE=1 SV=1
O70310|NMT1_MOUSE	0	0	6	4	Glycylpeptide N-tetradecanoyltransferase 1 OS=Mus musculus OX=10090 GN=Nmt1 PE=1 SV=1
Q8BFY6|PEF1_MOUSE	0	0	6	6	Peflin OS=Mus musculus OX=10090 GN=Pef1 PE=1 SV=1
Q9CXW3|CYBP_MOUSE	0	0	6	6	Calcyclin-binding protein OS=Mus musculus OX=10090 GN=Cacybp PE=1 SV=1
Q61081|CDC37_MOUSE	0	0	6	6	Hsp90 co-chaperone Cdc37 OS=Mus musculus OX=10090 GN=Cdc37 PE=1 SV=1
O35465|FKBP8_MOUSE	0	0	6	4	Peptidyl-prolyl cis-trans isomerase FKBP8 OS=Mus musculus OX=10090 GN=Fkbp8 PE=1 SV=2
Q91W50|CSDE1_MOUSE	0	0	6	4	Cold shock domain-containing protein E1 OS=Mus musculus OX=10090 GN=Csde1 PE=1 SV=1
Q01341|ADCY6_MOUSE	0	0	6	5	Adenylate cyclase type 6 OS=Mus musculus OX=10090 GN=Adcy6 PE=1 SV=1
Q9DBJ1|PGAM1_MOUSE	0	0	6	5	Phosphoglycerate mutase 1 OS=Mus musculus OX=10090 GN=Pgam1 PE=1 SV=3
O70439|STX7_MOUSE	0	0	6	5	Syntaxin-7 OS=Mus musculus OX=10090 GN=Stx7 PE=1 SV=3
Q6PAM1|TXLNA_MOUSE	0	0	6	5	Alpha-taxilin OS=Mus musculus OX=10090 GN=Txlna PE=1 SV=1
Q8BYN5|FSD1L_MOUSE	0	0	6	6	FSD1-like protein OS=Mus musculus OX=10090 GN=Fsd1l PE=1 SV=2
Q7TSJ2|MAP6_MOUSE	0	0	6	6	Microtubule-associated protein 6 OS=Mus musculus OX=10090 GN=Map6 PE=1 SV=2
Q8CIF6|SIDT2_MOUSE	0	0	6	4	SID1 transmembrane family member 2 OS=Mus musculus OX=10090 GN=Sidt2 PE=1 SV=1
Q8N7N5|DCAF8_MOUSE	0	0	6	6	DDB1- and CUL4-associated factor 8 OS=Mus musculus OX=10090 GN=Dcaf8 PE=1 SV=1
Q5XG73|ACBD5_MOUSE	0	0	6	5	Acyl-CoA-binding domain-containing protein 5 OS=Mus musculus OX=10090 GN=Acbd5 PE=1 SV=1
P97765|WBP2_MOUSE	0	0	6	5	WW domain-binding protein 2 OS=Mus musculus OX=10090 GN=Wbp2 PE=1 SV=1
Q61249|IGBP1_MOUSE	0	0	6	5	Immunoglobulin-binding protein 1 OS=Mus musculus OX=10090 GN=Igbp1 PE=1 SV=1
Q924W7|ST5_MOUSE	0	0	6	4	Suppression of tumorigenicity 5 protein OS=Mus musculus OX=10090 GN=St5 PE=1 SV=1
Q9WV55|VAPA_MOUSE	0	0	6	5	Vesicle-associated membrane protein-associated protein A OS=Mus musculus OX=10090 GN=Vapa PE=1 SV=2
P13011|ACOD2_MOUSE	0	0	6	6	Acyl-CoA desaturase 2 OS=Mus musculus OX=10090 GN=Scd2 PE=1 SV=2
P63321|RALA_MOUSE	0	0	6	2	Ras-related protein Ral-A OS=Mus musculus OX=10090 GN=Rala PE=1 SV=1
Q3U1D9|CD047_MOUSE	0	0	6	5	UPF0602 protein C4orf47 homolog OS=Mus musculus OX=10090 PE=2 SV=1
Q6P9J9|ANO6_MOUSE	0	0	6	3	Anoctamin-6 OS=Mus musculus OX=10090 GN=Ano6 PE=1 SV=1
O55234|PSB5_MOUSE	0	0	6	4	Proteasome subunit beta type-5 OS=Mus musculus OX=10090 GN=Psmb5 PE=1 SV=3
P11531|DMD_MOUSE	0	0	6	5	Dystrophin OS=Mus musculus OX=10090 GN=Dmd PE=1 SV=3
Q9ER64|OSBL5_MOUSE	0	0	6	5	Oxysterol-binding protein-related protein 5 OS=Mus musculus OX=10090 GN=Osbpl5 PE=1 SV=3
Q9JKY5|HIP1R_MOUSE	0	0	6	6	Huntingtin-interacting protein 1-related protein OS=Mus musculus OX=10090 GN=Hip1r PE=1 SV=2
Q9WUM3|COR1B_MOUSE	0	0	6	5	Coronin-1B OS=Mus musculus OX=10090 GN=Coro1b PE=1 SV=1
Q9D1M0|SEC13_MOUSE	0	0	6	5	Protein SEC13 homolog OS=Mus musculus OX=10090 GN=Sec13 PE=1 SV=3
Q8BUV3|GEPH_MOUSE	0	0	6	4	Gephyrin OS=Mus musculus OX=10090 GN=Gphn PE=1 SV=2
P28658|ATX10_MOUSE	0	0	6	3	Ataxin-10 OS=Mus musculus OX=10090 GN=Atxn10 PE=1 SV=2
Q80U93|NU214_MOUSE	0	0	6	5	Nuclear pore complex protein Nup214 OS=Mus musculus OX=10090 GN=Nup214 PE=1 SV=2
Q9DBL7|COASY_MOUSE	0	0	6	4	Bifunctional coenzyme A synthase OS=Mus musculus OX=10090 GN=Coasy PE=1 SV=2
P97470|PP4C_MOUSE	0	0	6	1	Serine/threonine-protein phosphatase 4 catalytic subunit OS=Mus musculus OX=10090 GN=Ppp4c PE=1 SV=2
Q8BJH1|ZC21A_MOUSE	0	0	6	6	Zinc finger C2HC domain-containing protein 1A OS=Mus musculus OX=10090 GN=Zc2hc1a PE=1 SV=1
Q9EQH2|ERAP1_MOUSE	0	0	6	4	Endoplasmic reticulum aminopeptidase 1 OS=Mus musculus OX=10090 GN=Erap1 PE=1 SV=2
Q8BMP6|GCP60_MOUSE	0	0	6	5	Golgi resident protein GCP60 OS=Mus musculus OX=10090 GN=Acbd3 PE=1 SV=3
P21279|GNAQ_MOUSE	0	0	6	3	Guanine nucleotide-binding protein G(q) subunit alpha OS=Mus musculus OX=10090 GN=Gnaq PE=1 SV=4
Q9DBC7|KAP0_MOUSE	0	0	6	5	cAMP-dependent protein kinase type I-alpha regulatory subunit OS=Mus musculus OX=10090 GN=Prkar1a PE=1 SV=3
P35283|RAB12_MOUSE	0	0	6	2	Ras-related protein Rab-12 OS=Mus musculus OX=10090 GN=Rab12 PE=1 SV=3
Q810B6|ANFY1_MOUSE	0	0	6	2	Rabankyrin-5 OS=Mus musculus OX=10090 GN=Ankfy1 PE=1 SV=2
Q69ZS7|HBS1L_MOUSE	0	0	6	5	HBS1-like protein OS=Mus musculus OX=10090 GN=Hbs1l PE=1 SV=2
P46460|NSF_MOUSE	0	0	6	3	Vesicle-fusing ATPase OS=Mus musculus OX=10090 GN=Nsf PE=1 SV=2
Q9DC29|ABCB6_MOUSE	0	0	6	3	ATP-binding cassette sub-family B member 6 mitochondrial OS=Mus musculus OX=10090 GN=Abcb6 PE=1 SV=1
Q3U0M1|TPPC9_MOUSE	0	0	6	4	Trafficking protein particle complex subunit 9 OS=Mus musculus OX=10090 GN=Trappc9 PE=1 SV=2
Q0P5X1|LRIQ1_MOUSE	0	0	6	4	Leucine-rich repeat and IQ domain-containing protein 1 OS=Mus musculus OX=10090 GN=Lrriq1 PE=2 SV=2
Q9D074|MGRN1_MOUSE	0	0	6	3	E3 ubiquitin-protein ligase MGRN1 OS=Mus musculus OX=10090 GN=Mgrn1 PE=1 SV=2
A2A8Z1|OSBL9_MOUSE	0	0	6	5	Oxysterol-binding protein-related protein 9 OS=Mus musculus OX=10090 GN=Osbpl9 PE=1 SV=1
P61027|RAB10_MOUSE	0	0	6	3	Ras-related protein Rab-10 OS=Mus musculus OX=10090 GN=Rab10 PE=1 SV=1
Q60680|IKKA_MOUSE	0	0	6	3	Inhibitor of nuclear factor kappa-B kinase subunit alpha OS=Mus musculus OX=10090 GN=Chuk PE=1 SV=1
Q7TT50|MRCKB_MOUSE	0	0	6	3	Serine/threonine-protein kinase MRCK beta OS=Mus musculus OX=10090 GN=Cdc42bpb PE=1 SV=2
Q99LD4|CSN1_MOUSE	0	0	6	5	COP9 signalosome complex subunit 1 OS=Mus musculus OX=10090 GN=Gps1 PE=1 SV=1
P46638|RB11B_MOUSE	0	0	6	4	Ras-related protein Rab-11B OS=Mus musculus OX=10090 GN=Rab11b PE=1 SV=3
Q3TAA7|S11IP_MOUSE	0	0	6	4	Serine/threonine-protein kinase 11-interacting protein OS=Mus musculus OX=10090 GN=Stk11ip PE=1 SV=1
P36916|GNL1_MOUSE	0	0	6	6	Guanine nucleotide-binding protein-like 1 OS=Mus musculus OX=10090 GN=Gnl1 PE=1 SV=4
P59672|ANS1A_MOUSE	0	0	6	4	Ankyrin repeat and SAM domain-containing protein 1A OS=Mus musculus OX=10090 GN=Anks1a PE=1 SV=3
Q8VEH8|ERLEC_MOUSE	0	0	6	5	Endoplasmic reticulum lectin 1 OS=Mus musculus OX=10090 GN=Erlec1 PE=1 SV=1
G5E861|SCLT1_MOUSE	0	0	6	4	Sodium channel and clathrin linker 1 OS=Mus musculus OX=10090 GN=Sclt1 PE=1 SV=1
Q8BVN8|IDLC_MOUSE	0	0	6	5	Axonemal dynein light intermediate polypeptide 1 OS=Mus musculus OX=10090 GN=Dnali1 PE=1 SV=1
Q80WQ2|VAC14_MOUSE	0	0	6	2	Protein VAC14 homolog OS=Mus musculus OX=10090 GN=Vac14 PE=1 SV=1
Q9EP69|SAC1_MOUSE	0	0	6	4	Phosphatidylinositide phosphatase SAC1 OS=Mus musculus OX=10090 GN=Sacm1l PE=1 SV=1
Q6NY15|TSG10_MOUSE	0	0	6	3	Testis-specific gene 10 protein OS=Mus musculus OX=10090 GN=Tsga10 PE=1 SV=1
Q8R361|RFIP5_MOUSE	0	0	6	4	Rab11 family-interacting protein 5 OS=Mus musculus OX=10090 GN=Rab11fip5 PE=1 SV=2
Q8C129|LCAP_MOUSE	0	0	6	3	Leucyl-cystinyl aminopeptidase OS=Mus musculus OX=10090 GN=Lnpep PE=1 SV=1
Q924C1|XPO5_MOUSE	0	0	6	5	Exportin-5 OS=Mus musculus OX=10090 GN=Xpo5 PE=1 SV=1
P97789|XRN1_MOUSE	0	0	6	4	5'-3' exoribonuclease 1 OS=Mus musculus OX=10090 GN=Xrn1 PE=1 SV=1
Q9ERK4|XPO2_MOUSE	0	0	6	2	Exportin-2 OS=Mus musculus OX=10090 GN=Cse1l PE=1 SV=1
Q8CJ96|RASF8_MOUSE	0	0	6	3	Ras association domain-containing protein 8 OS=Mus musculus OX=10090 GN=Rassf8 PE=2 SV=1
Q8CJG0|AGO2_MOUSE	0	0	6	3	Protein argonaute-2 OS=Mus musculus OX=10090 GN=Ago2 PE=1 SV=3
Q9Z1T6|FYV1_MOUSE	0	0	6	3	1-phosphatidylinositol 3-phosphate 5-kinase OS=Mus musculus OX=10090 GN=Pikfyve PE=1 SV=3
Q9QY06|MYO9B_MOUSE	0	0	6	2	Unconventional myosin-IXb OS=Mus musculus OX=10090 GN=Myo9b PE=1 SV=2
Q3U2P1|SC24A_MOUSE	0	0	6	5	Protein transport protein Sec24A OS=Mus musculus OX=10090 GN=Sec24a PE=1 SV=1
Q6VNB8|WDFY3_MOUSE	0	0	6	1	WD repeat and FYVE domain-containing protein 3 OS=Mus musculus OX=10090 GN=Wdfy3 PE=1 SV=1
Q9Z0H8|CLIP2_MOUSE	0	0	6	1	CAP-Gly domain-containing linker protein 2 OS=Mus musculus OX=10090 GN=Clip2 PE=1 SV=2
Q8R418|DICER_MOUSE	0	0	6	1	Endoribonuclease Dicer OS=Mus musculus OX=10090 GN=Dicer1 PE=1 SV=3
Q3UQI9|MINY4_MOUSE	0	0	6	4	Probable ubiquitin carboxyl-terminal hydrolase MINDY-4 OS=Mus musculus OX=10090 GN=Mindy4 PE=1 SV=1
Q8R307|VPS18_MOUSE	0	0	6	4	Vacuolar protein sorting-associated protein 18 homolog OS=Mus musculus OX=10090 GN=Vps18 PE=1 SV=2
Q61043|NIN_MOUSE	0	0	6	2	Ninein OS=Mus musculus OX=10090 GN=Nin PE=1 SV=4
E9Q9R9|DLG5_MOUSE	0	0	6	2	Disks large homolog 5 OS=Mus musculus OX=10090 GN=Dlg5 PE=1 SV=1
Q6P5D4|CP135_MOUSE	0	0	6	2	Centrosomal protein of 135 kDa OS=Mus musculus OX=10090 GN=Cep135 PE=1 SV=1
G3X9K3|BIG1_MOUSE	0	0	6	1	Brefeldin A-inhibited guanine nucleotide-exchange protein 1 OS=Mus musculus OX=10090 GN=Arfgef1 PE=1 SV=1
Q6QI06|RICTR_MOUSE	0	0	6	1	Rapamycin-insensitive companion of mTOR OS=Mus musculus OX=10090 GN=Rictor PE=1 SV=2
D3Z750|MRO2A_MOUSE	0	0	6	1	Maestro heat-like repeat-containing protein family member 2A OS=Mus musculus OX=10090 GN=Mroh2a PE=1 SV=2
E9Q414|APOB_MOUSE	0	0	6	1	Apolipoprotein B-100 OS=Mus musculus OX=10090 GN=Apob PE=1 SV=1
P16045|LEG1_MOUSE	16	16	5	5	Galectin-1 OS=Mus musculus OX=10090 GN=Lgals1 PE=1 SV=3
Q6IME9|K2C72_MOUSE	14	2	5	1	Keratin type II cytoskeletal 72 OS=Mus musculus OX=10090 GN=Krt72 PE=3 SV=1
P84089|ERH_MOUSE	13	11	5	4	Enhancer of rudimentary homolog OS=Mus musculus OX=10090 GN=Erh PE=1 SV=1
Q8K274|KT3K_MOUSE	13	13	5	4	Ketosamine-3-kinase OS=Mus musculus OX=10090 GN=Fn3krp PE=1 SV=2
Q921F4|HNRLL_MOUSE	13	11	5	3	Heterogeneous nuclear ribonucleoprotein L-like OS=Mus musculus OX=10090 GN=Hnrnpll PE=1 SV=3
O35286|DHX15_MOUSE	12	12	5	5	Pre-mRNA-splicing factor ATP-dependent RNA helicase DHX15 OS=Mus musculus OX=10090 GN=Dhx15 PE=1 SV=2
Q60854|SPB6_MOUSE	11	8	5	3	Serpin B6 OS=Mus musculus OX=10090 GN=Serpinb6 PE=1 SV=1
Q8VHL5|CRGN_MOUSE	11	11	5	3	Gamma-crystallin N OS=Mus musculus OX=10090 GN=Crygn PE=1 SV=2
Q9DC28|KC1D_MOUSE	11	10	5	5	Casein kinase I isoform delta OS=Mus musculus OX=10090 GN=Csnk1d PE=1 SV=2
Q6GQT1|A2MG_MOUSE	10	9	5	3	Alpha-2-macroglobulin-P OS=Mus musculus OX=10090 GN=A2m PE=2 SV=2
Q9CPR4|RL17_MOUSE	10	10	5	5	60S ribosomal protein L17 OS=Mus musculus OX=10090 GN=Rpl17 PE=1 SV=3
Q9CQA3|SDHB_MOUSE	10	9	5	4	Succinate dehydrogenase [ubiquinone] iron-sulfur subunit mitochondrial OS=Mus musculus OX=10090 GN=Sdhb PE=1 SV=1
P28184|MT3_MOUSE	9	9	5	5	Metallothionein-3 OS=Mus musculus OX=10090 GN=Mt3 PE=1 SV=1
Q8C2Q3|RBM14_MOUSE	9	9	5	5	RNA-binding protein 14 OS=Mus musculus OX=10090 GN=Rbm14 PE=1 SV=1
P25785|TIMP2_MOUSE	8	8	5	5	Metalloproteinase inhibitor 2 OS=Mus musculus OX=10090 GN=Timp2 PE=1 SV=2
A2ASQ1|AGRIN_MOUSE	7	3	5	2	Agrin OS=Mus musculus OX=10090 GN=Agrn PE=1 SV=1
Q6P5D8|SMHD1_MOUSE	7	6	5	4	Structural maintenance of chromosomes flexible hinge domain-containing protein 1 OS=Mus musculus OX=10090 GN=Smchd1 PE=1 SV=2
Q6PFD9|NUP98_MOUSE	7	7	5	2	Nuclear pore complex protein Nup98-Nup96 OS=Mus musculus OX=10090 GN=Nup98 PE=1 SV=2
Q9D172|GAL3A_MOUSE	7	7	5	5	Glutamine amidotransferase-like class 1 domain-containing protein 3A mitochondrial OS=Mus musculus OX=10090 GN=Gatd3a PE=1 SV=1
O09106|HDAC1_MOUSE	6	5	5	3	Histone deacetylase 1 OS=Mus musculus OX=10090 GN=Hdac1 PE=1 SV=1
P56399|UBP5_MOUSE	6	6	5	5	Ubiquitin carboxyl-terminal hydrolase 5 OS=Mus musculus OX=10090 GN=Usp5 PE=1 SV=1
P62855|RS26_MOUSE	6	6	5	5	40S ribosomal protein S26 OS=Mus musculus OX=10090 GN=Rps26 PE=1 SV=3
Q8BK64|AHSA1_MOUSE	6	6	5	5	Activator of 90 kDa heat shock protein ATPase homolog 1 OS=Mus musculus OX=10090 GN=Ahsa1 PE=1 SV=2
Q99JY9|ARP3_MOUSE	6	6	5	4	Actin-related protein 3 OS=Mus musculus OX=10090 GN=Actr3 PE=1 SV=3
O08756|HCD2_MOUSE	5	5	5	5	3-hydroxyacyl-CoA dehydrogenase type-2 OS=Mus musculus OX=10090 GN=Hsd17b10 PE=1 SV=4
P17809|GTR1_MOUSE	5	4	5	4	Solute carrier family 2 facilitated glucose transporter member 1 OS=Mus musculus OX=10090 GN=Slc2a1 PE=1 SV=4
P43274|H14_MOUSE	5	1	5	1	Histone H1.4 OS=Mus musculus OX=10090 GN=Hist1h1e PE=1 SV=2
P55937|GOGA3_MOUSE	5	1	5	1	Golgin subfamily A member 3 OS=Mus musculus OX=10090 GN=Golga3 PE=1 SV=3
Q6ZWU9|RS27_MOUSE	5	5	5	2	40S ribosomal protein S27 OS=Mus musculus OX=10090 GN=Rps27 PE=1 SV=3
Q925E7|2ABD_MOUSE	5	1	5	1	Serine/threonine-protein phosphatase 2A 55 kDa regulatory subunit B delta isoform OS=Mus musculus OX=10090 GN=Ppp2r2d PE=1 SV=1
P39428|TRAF1_MOUSE	4	2	5	4	TNF receptor-associated factor 1 OS=Mus musculus OX=10090 GN=Traf1 PE=1 SV=2
Q08093|CNN2_MOUSE	4	2	5	2	Calponin-2 OS=Mus musculus OX=10090 GN=Cnn2 PE=1 SV=1
Q3U9G9|LBR_MOUSE	4	3	5	3	Lamin-B receptor OS=Mus musculus OX=10090 GN=Lbr PE=1 SV=2
Q60738|ZNT1_MOUSE	4	4	5	5	Zinc transporter 1 OS=Mus musculus OX=10090 GN=Slc30a1 PE=1 SV=1
Q9Z110|P5CS_MOUSE	4	3	5	3	Delta-1-pyrroline-5-carboxylate synthase OS=Mus musculus OX=10090 GN=Aldh18a1 PE=1 SV=2
Q9Z2I9|SUCB1_MOUSE	4	3	5	5	Succinate--CoA ligase [ADP-forming] subunit beta mitochondrial OS=Mus musculus OX=10090 GN=Sucla2 PE=1 SV=2
P25799|NFKB1_MOUSE	3	2	5	4	Nuclear factor NF-kappa-B p105 subunit OS=Mus musculus OX=10090 GN=Nfkb1 PE=1 SV=2
P43406|ITAV_MOUSE	3	2	5	3	Integrin alpha-V OS=Mus musculus OX=10090 GN=Itgav PE=1 SV=2
P49615|CDK5_MOUSE	3	2	5	1	Cyclin-dependent-like kinase 5 OS=Mus musculus OX=10090 GN=Cdk5 PE=1 SV=1
P58021|TM9S2_MOUSE	3	2	5	3	Transmembrane 9 superfamily member 2 OS=Mus musculus OX=10090 GN=Tm9sf2 PE=1 SV=1
Q3U6K5|SPAT6_MOUSE	3	3	5	4	Spermatogenesis-associated protein 6 OS=Mus musculus OX=10090 GN=Spata6 PE=1 SV=2
Q8CI71|VPS50_MOUSE	3	1	5	2	Syndetin OS=Mus musculus OX=10090 GN=Vps50 PE=1 SV=2
Q9D7H3|RTCA_MOUSE	3	3	5	4	RNA 3'-terminal phosphate cyclase OS=Mus musculus OX=10090 GN=RtcA PE=1 SV=2
P35979|RL12_MOUSE	2	2	5	5	60S ribosomal protein L12 OS=Mus musculus OX=10090 GN=Rpl12 PE=1 SV=2
Q3TJD7|PDLI7_MOUSE	2	2	5	5	PDZ and LIM domain protein 7 OS=Mus musculus OX=10090 GN=Pdlim7 PE=1 SV=1
Q6WVG3|KCD12_MOUSE	2	2	5	3	BTB/POZ domain-containing protein KCTD12 OS=Mus musculus OX=10090 GN=Kctd12 PE=1 SV=1
Q8VDP6|CDIPT_MOUSE	2	2	5	5	CDP-diacylglycerol--inositol 3-phosphatidyltransferase OS=Mus musculus OX=10090 GN=Cdipt PE=1 SV=1
Q8VH51|RBM39_MOUSE	2	2	5	5	RNA-binding protein 39 OS=Mus musculus OX=10090 GN=Rbm39 PE=1 SV=2
Q9CZG9|PDZ11_MOUSE	2	1	5	5	PDZ domain-containing protein 11 OS=Mus musculus OX=10090 GN=Pdzd11 PE=1 SV=1
P0C673|IGS11_MOUSE	1	1	5	5	Immunoglobulin superfamily member 11 OS=Mus musculus OX=10090 GN=Igsf11 PE=1 SV=1
P14231|AT1B2_MOUSE	1	1	5	5	Sodium/potassium-transporting ATPase subunit beta-2 OS=Mus musculus OX=10090 GN=Atp1b2 PE=1 SV=2
P21278|GNA11_MOUSE	1	1	5	2	Guanine nucleotide-binding protein subunit alpha-11 OS=Mus musculus OX=10090 GN=Gna11 PE=1 SV=1
P68181|KAPCB_MOUSE	1	1	5	1	cAMP-dependent protein kinase catalytic subunit beta OS=Mus musculus OX=10090 GN=Prkacb PE=1 SV=2
Q64310|SURF4_MOUSE	1	1	5	4	Surfeit locus protein 4 OS=Mus musculus OX=10090 GN=Surf4 PE=1 SV=1
Q6P542|ABCF1_MOUSE	1	1	5	4	ATP-binding cassette sub-family F member 1 OS=Mus musculus OX=10090 GN=Abcf1 PE=1 SV=1
Q6P9S0|MTSSL_MOUSE	1	1	5	5	MTSS1-like protein OS=Mus musculus OX=10090 GN=Mtss1l PE=1 SV=1
Q8BTU1|CFA20_MOUSE	1	1	5	5	Cilia- and flagella-associated protein 20 OS=Mus musculus OX=10090 GN=Cfap20 PE=1 SV=1
Q8C050|KS6A5_MOUSE	1	1	5	2	Ribosomal protein S6 kinase alpha-5 OS=Mus musculus OX=10090 GN=Rps6ka5 PE=1 SV=2
Q8CIB5|FERM2_MOUSE	1	1	5	5	Fermitin family homolog 2 OS=Mus musculus OX=10090 GN=Fermt2 PE=1 SV=1
Q921E2|RAB31_MOUSE	1	1	5	4	Ras-related protein Rab-31 OS=Mus musculus OX=10090 GN=Rab31 PE=1 SV=1
Q99JY0|ECHB_MOUSE	1	1	5	4	Trifunctional enzyme subunit beta mitochondrial OS=Mus musculus OX=10090 GN=Hadhb PE=1 SV=1
Q9EQF6|DPYL5_MOUSE	1	1	5	5	Dihydropyrimidinase-related protein 5 OS=Mus musculus OX=10090 GN=Dpysl5 PE=1 SV=1
Q9R1T2|SAE1_MOUSE	1	1	5	3	SUMO-activating enzyme subunit 1 OS=Mus musculus OX=10090 GN=Sae1 PE=1 SV=1
P35762|CD81_MOUSE	0	0	5	5	CD81 antigen OS=Mus musculus OX=10090 GN=Cd81 PE=1 SV=2
O54724|CAVN1_MOUSE	0	0	5	5	Caveolae-associated protein 1 OS=Mus musculus OX=10090 GN=Cavin1 PE=1 SV=1
Q921M4|GOGA2_MOUSE	0	0	5	5	Golgin subfamily A member 2 OS=Mus musculus OX=10090 GN=Golga2 PE=1 SV=3
Q8R010|AIMP2_MOUSE	0	0	5	4	Aminoacyl tRNA synthase complex-interacting multifunctional protein 2 OS=Mus musculus OX=10090 GN=Aimp2 PE=1 SV=2
Q60902|EP15R_MOUSE	0	0	5	4	Epidermal growth factor receptor substrate 15-like 1 OS=Mus musculus OX=10090 GN=Eps15l1 PE=1 SV=3
Q3TDN2|FAF2_MOUSE	0	0	5	5	FAS-associated factor 2 OS=Mus musculus OX=10090 GN=Faf2 PE=1 SV=2
Q9EPJ9|ARFG1_MOUSE	0	0	5	5	ADP-ribosylation factor GTPase-activating protein 1 OS=Mus musculus OX=10090 GN=Arfgap1 PE=1 SV=2
Q99KF1|TMED9_MOUSE	0	0	5	5	Transmembrane emp24 domain-containing protein 9 OS=Mus musculus OX=10090 GN=Tmed9 PE=1 SV=2
Q9Z1D1|EIF3G_MOUSE	0	0	5	5	Eukaryotic translation initiation factor 3 subunit G OS=Mus musculus OX=10090 GN=Eif3g PE=1 SV=2
Q8BG95|MYPT2_MOUSE	0	0	5	2	Protein phosphatase 1 regulatory subunit 12B OS=Mus musculus OX=10090 GN=Ppp1r12b PE=1 SV=2
Q91YR1|TWF1_MOUSE	0	0	5	5	Twinfilin-1 OS=Mus musculus OX=10090 GN=Twf1 PE=1 SV=2
Q8C650|SEP10_MOUSE	0	0	5	4	Septin-10 OS=Mus musculus OX=10090 GN=Sept10 PE=1 SV=1
Q2TPA8|HSDL2_MOUSE	0	0	5	4	Hydroxysteroid dehydrogenase-like protein 2 OS=Mus musculus OX=10090 GN=Hsdl2 PE=1 SV=1
Q9WVK4|EHD1_MOUSE	0	0	5	4	EH domain-containing protein 1 OS=Mus musculus OX=10090 GN=Ehd1 PE=1 SV=1
Q9WTK5|NFKB2_MOUSE	0	0	5	5	Nuclear factor NF-kappa-B p100 subunit OS=Mus musculus OX=10090 GN=Nfkb2 PE=1 SV=1
Q8K0U4|HS12A_MOUSE	0	0	5	4	Heat shock 70 kDa protein 12A OS=Mus musculus OX=10090 GN=Hspa12a PE=1 SV=1
P63005|LIS1_MOUSE	0	0	5	5	Platelet-activating factor acetylhydrolase IB subunit alpha OS=Mus musculus OX=10090 GN=Pafah1b1 PE=1 SV=2
Q8K450|SPG16_MOUSE	0	0	5	5	Sperm-associated antigen 16 protein OS=Mus musculus OX=10090 GN=Spag16 PE=1 SV=1
Q9Z1Z2|STRAP_MOUSE	0	0	5	5	Serine-threonine kinase receptor-associated protein OS=Mus musculus OX=10090 GN=Strap PE=1 SV=2
Q99LT0|DPY30_MOUSE	0	0	5	4	Protein dpy-30 homolog OS=Mus musculus OX=10090 GN=Dpy30 PE=1 SV=1
Q9CPT4|MYDGF_MOUSE	0	0	5	4	Myeloid-derived growth factor OS=Mus musculus OX=10090 GN=Mydgf PE=1 SV=1
Q640R3|HECAM_MOUSE	0	0	5	4	Hepatocyte cell adhesion molecule OS=Mus musculus OX=10090 GN=Hepacam PE=1 SV=2
Q3UMT1|PP12C_MOUSE	0	0	5	5	Protein phosphatase 1 regulatory subunit 12C OS=Mus musculus OX=10090 GN=Ppp1r12c PE=1 SV=1
O88848|ARL6_MOUSE	0	0	5	5	ADP-ribosylation factor-like protein 6 OS=Mus musculus OX=10090 GN=Arl6 PE=1 SV=1
Q9D1Q6|ERP44_MOUSE	0	0	5	5	Endoplasmic reticulum resident protein 44 OS=Mus musculus OX=10090 GN=Erp44 PE=1 SV=1
Q8K3W0|BABA2_MOUSE	0	0	5	4	BRISC and BRCA1-A complex member 2 OS=Mus musculus OX=10090 GN=Babam2 PE=1 SV=2
Q8BZ98|DYN3_MOUSE	0	0	5	1	Dynamin-3 OS=Mus musculus OX=10090 GN=Dnm3 PE=1 SV=1
Q9JI19|FIBP_MOUSE	0	0	5	4	Acidic fibroblast growth factor intracellular-binding protein OS=Mus musculus OX=10090 GN=Fibp PE=1 SV=1
Q5F2E7|NUFP2_MOUSE	0	0	5	5	Nuclear fragile X mental retardation-interacting protein 2 OS=Mus musculus OX=10090 GN=Nufip2 PE=1 SV=1
Q8VBZ3|CLPT1_MOUSE	0	0	5	5	Cleft lip and palate transmembrane protein 1 homolog OS=Mus musculus OX=10090 GN=Clptm1 PE=1 SV=1
Q9R1P0|PSA4_MOUSE	0	0	5	5	Proteasome subunit alpha type-4 OS=Mus musculus OX=10090 GN=Psma4 PE=1 SV=1
Q8CDJ8|STON1_MOUSE	0	0	5	4	Stonin-1 OS=Mus musculus OX=10090 GN=Ston1 PE=1 SV=2
Q8C0D4|RHG12_MOUSE	0	0	5	3	Rho GTPase-activating protein 12 OS=Mus musculus OX=10090 GN=Arhgap12 PE=1 SV=2
O88844|IDHC_MOUSE	0	0	5	5	Isocitrate dehydrogenase [NADP] cytoplasmic OS=Mus musculus OX=10090 GN=Idh1 PE=1 SV=2
O08739|AMPD3_MOUSE	0	0	5	4	AMP deaminase 3 OS=Mus musculus OX=10090 GN=Ampd3 PE=1 SV=2
Q61550|RAD21_MOUSE	0	0	5	5	Double-strand-break repair protein rad21 homolog OS=Mus musculus OX=10090 GN=Rad21 PE=1 SV=3
Q9ET30|TM9S3_MOUSE	0	0	5	4	Transmembrane 9 superfamily member 3 OS=Mus musculus OX=10090 GN=Tm9sf3 PE=1 SV=1
O08917|FLOT1_MOUSE	0	0	5	5	Flotillin-1 OS=Mus musculus OX=10090 GN=Flot1 PE=1 SV=1
Q99LH2|PTSS1_MOUSE	0	0	5	4	Phosphatidylserine synthase 1 OS=Mus musculus OX=10090 GN=Ptdss1 PE=1 SV=1
O88545|CSN6_MOUSE	0	0	5	5	COP9 signalosome complex subunit 6 OS=Mus musculus OX=10090 GN=Cops6 PE=1 SV=1
Q9D024|CCD47_MOUSE	0	0	5	4	Coiled-coil domain-containing protein 47 OS=Mus musculus OX=10090 GN=Ccdc47 PE=1 SV=2
Q8R105|VP37C_MOUSE	0	0	5	4	Vacuolar protein sorting-associated protein 37C OS=Mus musculus OX=10090 GN=Vps37c PE=1 SV=1
Q9DBG6|RPN2_MOUSE	0	0	5	5	Dolichyl-diphosphooligosaccharide--protein glycosyltransferase subunit 2 OS=Mus musculus OX=10090 GN=Rpn2 PE=1 SV=1
Q3UJV1|CCD61_MOUSE	0	0	5	3	Coiled-coil domain-containing protein 61 OS=Mus musculus OX=10090 GN=Ccdc61 PE=1 SV=1
Q8CHS8|VP37A_MOUSE	0	0	5	4	Vacuolar protein sorting-associated protein 37A OS=Mus musculus OX=10090 GN=Vps37a PE=1 SV=1
Q8C6G1|CU002_MOUSE	0	0	5	3	Protein C21orf2 homolog OS=Mus musculus OX=10090 PE=1 SV=1
Q6P4S6|SIK3_MOUSE	0	0	5	3	Serine/threonine-protein kinase SIK3 OS=Mus musculus OX=10090 GN=Sik3 PE=1 SV=3
Q80U49|C170B_MOUSE	0	0	5	3	Centrosomal protein of 170 kDa protein B OS=Mus musculus OX=10090 GN=Cep170b PE=1 SV=2
P46737|BRCC3_MOUSE	0	0	5	4	Lys-63-specific deubiquitinase BRCC36 OS=Mus musculus OX=10090 GN=Brcc3 PE=1 SV=1
Q6P9Q6|FKB15_MOUSE	0	0	5	4	FK506-binding protein 15 OS=Mus musculus OX=10090 GN=Fkbp15 PE=1 SV=2
Q80Z96|VANG1_MOUSE	0	0	5	3	Vang-like protein 1 OS=Mus musculus OX=10090 GN=Vangl1 PE=1 SV=2
Q8BUR4|DOCK1_MOUSE	0	0	5	5	Dedicator of cytokinesis protein 1 OS=Mus musculus OX=10090 GN=Dock1 PE=1 SV=3
Q9R0Q3|TMED2_MOUSE	0	0	5	4	Transmembrane emp24 domain-containing protein 2 OS=Mus musculus OX=10090 GN=Tmed2 PE=1 SV=1
Q91YN9|BAG2_MOUSE	0	0	5	5	BAG family molecular chaperone regulator 2 OS=Mus musculus OX=10090 GN=Bag2 PE=1 SV=1
Q8CCG1|ZC21C_MOUSE	0	0	5	3	Zinc finger C2HC domain-containing protein 1C OS=Mus musculus OX=10090 GN=Zc2hc1c PE=2 SV=1
Q99MR3|S12A9_MOUSE	0	0	5	4	Solute carrier family 12 member 9 OS=Mus musculus OX=10090 GN=Slc12a9 PE=1 SV=2
Q8VI75|IPO4_MOUSE	0	0	5	4	Importin-4 OS=Mus musculus OX=10090 GN=Ipo4 PE=1 SV=1
Q91YE6|IPO9_MOUSE	0	0	5	3	Importin-9 OS=Mus musculus OX=10090 GN=Ipo9 PE=1 SV=3
P48410|ABCD1_MOUSE	0	0	5	2	ATP-binding cassette sub-family D member 1 OS=Mus musculus OX=10090 GN=Abcd1 PE=1 SV=1
Q9JMC3|DNJA4_MOUSE	0	0	5	5	DnaJ homolog subfamily A member 4 OS=Mus musculus OX=10090 GN=Dnaja4 PE=1 SV=1
Q6RHR9|MAGI1_MOUSE	0	0	5	2	Membrane-associated guanylate kinase WW and PDZ domain-containing protein 1 OS=Mus musculus OX=10090 GN=Magi1 PE=1 SV=1
P63325|RS10_MOUSE	0	0	5	4	40S ribosomal protein S10 OS=Mus musculus OX=10090 GN=Rps10 PE=1 SV=1
O54950|AAKG1_MOUSE	0	0	5	5	5'-AMP-activated protein kinase subunit gamma-1 OS=Mus musculus OX=10090 GN=Prkag1 PE=1 SV=2
Q8BKC5|IPO5_MOUSE	0	0	5	4	Importin-5 OS=Mus musculus OX=10090 GN=Ipo5 PE=1 SV=3
Q8C1B7|SEP11_MOUSE	0	0	5	1	Septin-11 OS=Mus musculus OX=10090 GN=Sept11 PE=1 SV=4
Q9ES28|ARHG7_MOUSE	0	0	5	3	Rho guanine nucleotide exchange factor 7 OS=Mus musculus OX=10090 GN=Arhgef7 PE=1 SV=2
Q69Z89|RADIL_MOUSE	0	0	5	3	Ras-associating and dilute domain-containing protein OS=Mus musculus OX=10090 GN=Radil PE=1 SV=2
Q8BTY8|SCFD2_MOUSE	0	0	5	3	Sec1 family domain-containing protein 2 OS=Mus musculus OX=10090 GN=Scfd2 PE=1 SV=1
P43277|H13_MOUSE	0	0	5	1	Histone H1.3 OS=Mus musculus OX=10090 GN=Hist1h1d PE=1 SV=2
Q9DBY8|NVL_MOUSE	0	0	5	1	Nuclear valosin-containing protein-like OS=Mus musculus OX=10090 GN=Nvl PE=1 SV=1
Q9CZX2|CEP89_MOUSE	0	0	5	4	Centrosomal protein of 89 kDa OS=Mus musculus OX=10090 GN=Cep89 PE=1 SV=1
Q8BH44|COR2B_MOUSE	0	0	5	2	Coronin-2B OS=Mus musculus OX=10090 GN=Coro2b PE=1 SV=2
Q8CI95|OSB11_MOUSE	0	0	5	1	Oxysterol-binding protein-related protein 11 OS=Mus musculus OX=10090 GN=Osbpl11 PE=1 SV=2
Q9QYE6|GOGA5_MOUSE	0	0	5	4	Golgin subfamily A member 5 OS=Mus musculus OX=10090 GN=Golga5 PE=1 SV=2
Q3UH60|DIP2B_MOUSE	0	0	5	5	Disco-interacting protein 2 homolog B OS=Mus musculus OX=10090 GN=Dip2b PE=1 SV=1
Q8R1Q8|DC1L1_MOUSE	0	0	5	5	Cytoplasmic dynein 1 light intermediate chain 1 OS=Mus musculus OX=10090 GN=Dync1li1 PE=1 SV=1
Q8BML9|SYQ_MOUSE	0	0	5	3	Glutamine--tRNA ligase OS=Mus musculus OX=10090 GN=Qars PE=1 SV=1
Q99P91|GPNMB_MOUSE	0	0	5	4	Transmembrane glycoprotein NMB OS=Mus musculus OX=10090 GN=Gpnmb PE=1 SV=2
Q05BC3|EMAL1_MOUSE	0	0	5	3	Echinoderm microtubule-associated protein-like 1 OS=Mus musculus OX=10090 GN=Eml1 PE=1 SV=1
Q8K310|MATR3_MOUSE	0	0	5	3	Matrin-3 OS=Mus musculus OX=10090 GN=Matr3 PE=1 SV=1
Q8BR92|PALM2_MOUSE	0	0	5	3	Paralemmin-2 OS=Mus musculus OX=10090 GN=Palm2 PE=1 SV=1
O35245|PKD2_MOUSE	0	0	5	3	Polycystin-2 OS=Mus musculus OX=10090 GN=Pkd2 PE=1 SV=2
Q9CRT8|XPOT_MOUSE	0	0	5	3	Exportin-T OS=Mus musculus OX=10090 GN=Xpot PE=1 SV=3
Q9JLV5|CUL3_MOUSE	0	0	5	4	Cullin-3 OS=Mus musculus OX=10090 GN=Cul3 PE=1 SV=1
P08032|SPTA1_MOUSE	0	0	5	1	Spectrin alpha chain erythrocytic 1 OS=Mus musculus OX=10090 GN=Spta1 PE=1 SV=3
Q9QXK3|COPG2_MOUSE	0	0	5	3	Coatomer subunit gamma-2 OS=Mus musculus OX=10090 GN=Copg2 PE=1 SV=1
Q80U78|PUM1_MOUSE	0	0	5	3	Pumilio homolog 1 OS=Mus musculus OX=10090 GN=Pum1 PE=1 SV=2
Q6P5D3|DHX57_MOUSE	0	0	5	1	Putative ATP-dependent RNA helicase DHX57 OS=Mus musculus OX=10090 GN=Dhx57 PE=1 SV=2
Q8BZF8|PGM5_MOUSE	0	0	5	3	Phosphoglucomutase-like protein 5 OS=Mus musculus OX=10090 GN=Pgm5 PE=1 SV=2
Q04735|CDK16_MOUSE	0	0	5	2	Cyclin-dependent kinase 16 OS=Mus musculus OX=10090 GN=Cdk16 PE=1 SV=1
P58390|KCNN2_MOUSE	0	0	5	1	Small conductance calcium-activated potassium channel protein 2 OS=Mus musculus OX=10090 GN=Kcnn2 PE=1 SV=2
Q9Z160|COG1_MOUSE	0	0	5	2	Conserved oligomeric Golgi complex subunit 1 OS=Mus musculus OX=10090 GN=Cog1 PE=1 SV=3
Q91W86|VPS11_MOUSE	0	0	5	3	Vacuolar protein sorting-associated protein 11 homolog OS=Mus musculus OX=10090 GN=Vps11 PE=1 SV=3
Q6P4T2|U520_MOUSE	0	0	5	2	U5 small nuclear ribonucleoprotein 200 kDa helicase OS=Mus musculus OX=10090 GN=Snrnp200 PE=1 SV=1
P52332|JAK1_MOUSE	0	0	5	2	Tyrosine-protein kinase JAK1 OS=Mus musculus OX=10090 GN=Jak1 PE=1 SV=1
Q99PU8|DHX30_MOUSE	0	0	5	3	Putative ATP-dependent RNA helicase DHX30 OS=Mus musculus OX=10090 GN=Dhx30 PE=1 SV=1
Q3UMB9|WASC4_MOUSE	0	0	5	1	WASH complex subunit 4 OS=Mus musculus OX=10090 GN=Washc4 PE=1 SV=2
Q3URV1|BROMI_MOUSE	0	0	5	2	Protein broad-minded OS=Mus musculus OX=10090 GN=Tbc1d32 PE=1 SV=2
Q8K245|UVRAG_MOUSE	0	0	5	1	UV radiation resistance associated protein OS=Mus musculus OX=10090 GN=Uvrag PE=1 SV=2
Q91VW5|GOGA4_MOUSE	0	0	5	1	Golgin subfamily A member 4 OS=Mus musculus OX=10090 GN=Golga4 PE=1 SV=2
Q9Z0W3|NU160_MOUSE	0	0	5	2	Nuclear pore complex protein Nup160 OS=Mus musculus OX=10090 GN=Nup160 PE=1 SV=2
Q8VCM8|NCLN_MOUSE	0	0	5	3	Nicalin OS=Mus musculus OX=10090 GN=Ncln PE=1 SV=2
P97390|VPS45_MOUSE	0	0	5	1	Vacuolar protein sorting-associated protein 45 OS=Mus musculus OX=10090 GN=Vps45 PE=1 SV=1
Q7TPH6|MYCB2_MOUSE	0	0	5	1	E3 ubiquitin-protein ligase MYCBP2 OS=Mus musculus OX=10090 GN=Mycbp2 PE=1 SV=3
Q571H0|NPA1P_MOUSE	0	0	5	1	Nucleolar pre-ribosomal-associated protein 1 OS=Mus musculus OX=10090 GN=Urb1 PE=1 SV=2
Q8BZ36|RINT1_MOUSE	0	0	5	1	RAD50-interacting protein 1 OS=Mus musculus OX=10090 GN=Rint1 PE=1 SV=2
P97494|GSH1_MOUSE	17	16	4	3	Glutamate--cysteine ligase catalytic subunit OS=Mus musculus OX=10090 GN=Gclc PE=1 SV=4
Q91ZE0|TMLH_MOUSE	11	10	4	4	Trimethyllysine dioxygenase mitochondrial OS=Mus musculus OX=10090 GN=Tmlhe PE=1 SV=2
Q5F201|CFA52_MOUSE	10	10	4	4	Cilia- and flagella-associated protein 52 OS=Mus musculus OX=10090 GN=Cfap52 PE=1 SV=1
Q78J03|MSRB2_MOUSE	10	10	4	4	Methionine-R-sulfoxide reductase B2 mitochondrial OS=Mus musculus OX=10090 GN=Msrb2 PE=1 SV=1
P50543|S10AB_MOUSE	8	8	4	4	Protein S100-A11 OS=Mus musculus OX=10090 GN=S100a11 PE=1 SV=1
Q497V5|SRBD1_MOUSE	8	4	4	1	S1 RNA-binding domain-containing protein 1 OS=Mus musculus OX=10090 GN=Srbd1 PE=2 SV=2
Q60631|GRB2_MOUSE	8	7	4	4	Growth factor receptor-bound protein 2 OS=Mus musculus OX=10090 GN=Grb2 PE=1 SV=1
Q9DAM7|TM263_MOUSE	8	8	4	4	Transmembrane protein 263 OS=Mus musculus OX=10090 GN=Tmem263 PE=1 SV=1
O89112|LANC1_MOUSE	7	7	4	4	LanC-like protein 1 OS=Mus musculus OX=10090 GN=Lancl1 PE=1 SV=1
P84099|RL19_MOUSE	7	5	4	3	60S ribosomal protein L19 OS=Mus musculus OX=10090 GN=Rpl19 PE=1 SV=1
P29416|HEXA_MOUSE	6	6	4	4	Beta-hexosaminidase subunit alpha OS=Mus musculus OX=10090 GN=Hexa PE=1 SV=2
P98156|VLDLR_MOUSE	6	6	4	4	Very low-density lipoprotein receptor OS=Mus musculus OX=10090 GN=Vldlr PE=1 SV=1
Q80V91|DTX3_MOUSE	6	6	4	4	Probable E3 ubiquitin-protein ligase DTX3 OS=Mus musculus OX=10090 GN=Dtx3 PE=1 SV=2
Q9WUM5|SUCA_MOUSE	6	5	4	3	Succinate--CoA ligase [ADP/GDP-forming] subunit alpha mitochondrial OS=Mus musculus OX=10090 GN=Suclg1 PE=1 SV=4
P15864|H12_MOUSE	5	1	4	1	Histone H1.2 OS=Mus musculus OX=10090 GN=Hist1h1c PE=1 SV=2
Q3UL36|ARGL1_MOUSE	5	4	4	4	Arginine and glutamate-rich protein 1 OS=Mus musculus OX=10090 GN=Arglu1 PE=1 SV=2
Q505F5|LRC47_MOUSE	5	4	4	1	Leucine-rich repeat-containing protein 47 OS=Mus musculus OX=10090 GN=Lrrc47 PE=1 SV=1
Q61029|LAP2B_MOUSE	5	2	4	4	Lamina-associated polypeptide 2 isoforms beta/delta/epsilon/gamma OS=Mus musculus OX=10090 GN=Tmpo PE=1 SV=4
Q9CYA0|CREL2_MOUSE	5	5	4	4	Cysteine-rich with EGF-like domain protein 2 OS=Mus musculus OX=10090 GN=Creld2 PE=1 SV=1
Q9D0F4|NKAP_MOUSE	5	5	4	4	NF-kappa-B-activating protein OS=Mus musculus OX=10090 GN=Nkap PE=2 SV=1
P02802|MT1_MOUSE	4	3	4	3	Metallothionein-1 OS=Mus musculus OX=10090 GN=Mt1 PE=1 SV=1
P32921|SYWC_MOUSE	4	4	4	3	Tryptophan--tRNA ligase cytoplasmic OS=Mus musculus OX=10090 GN=Wars PE=1 SV=2
P42125|ECI1_MOUSE	4	3	4	4	Enoyl-CoA delta isomerase 1 mitochondrial OS=Mus musculus OX=10090 GN=Eci1 PE=1 SV=2
P49312|ROA1_MOUSE	4	1	4	1	Heterogeneous nuclear ribonucleoprotein A1 OS=Mus musculus OX=10090 GN=Hnrnpa1 PE=1 SV=2
P62331|ARF6_MOUSE	4	1	4	2	ADP-ribosylation factor 6 OS=Mus musculus OX=10090 GN=Arf6 PE=1 SV=2
Q8BWT1|THIM_MOUSE	4	3	4	3	3-ketoacyl-CoA thiolase mitochondrial OS=Mus musculus OX=10090 GN=Acaa2 PE=1 SV=3
Q9CVB6|ARPC2_MOUSE	4	4	4	4	Actin-related protein 2/3 complex subunit 2 OS=Mus musculus OX=10090 GN=Arpc2 PE=1 SV=3
Q9CXY6|ILF2_MOUSE	4	3	4	3	Interleukin enhancer-binding factor 2 OS=Mus musculus OX=10090 GN=Ilf2 PE=1 SV=1
Q9WTX5|SKP1_MOUSE	4	3	4	3	S-phase kinase-associated protein 1 OS=Mus musculus OX=10090 GN=Skp1 PE=1 SV=3
Q8JZV7|NAGA_MOUSE	3	3	4	4	N-acetylglucosamine-6-phosphate deacetylase OS=Mus musculus OX=10090 GN=Amdhd2 PE=1 SV=1
Q8R2T8|TF3C5_MOUSE	3	1	4	1	General transcription factor 3C polypeptide 5 OS=Mus musculus OX=10090 GN=Gtf3c5 PE=2 SV=2
Q8VCK3|TBG2_MOUSE	3	1	4	3	Tubulin gamma-2 chain OS=Mus musculus OX=10090 GN=Tubg2 PE=1 SV=1
Q91VK4|ITM2C_MOUSE	3	3	4	4	Integral membrane protein 2C OS=Mus musculus OX=10090 GN=Itm2c PE=1 SV=2
Q9CPV4|GLOD4_MOUSE	3	3	4	4	Glyoxalase domain-containing protein 4 OS=Mus musculus OX=10090 GN=Glod4 PE=1 SV=1
Q9R0P9|UCHL1_MOUSE	3	3	4	4	Ubiquitin carboxyl-terminal hydrolase isozyme L1 OS=Mus musculus OX=10090 GN=Uchl1 PE=1 SV=1
D3YXK2|SAFB1_MOUSE	2	2	4	2	Scaffold attachment factor B1 OS=Mus musculus OX=10090 GN=Safb PE=1 SV=2
P61514|RL37A_MOUSE	2	2	4	4	60S ribosomal protein L37a OS=Mus musculus OX=10090 GN=Rpl37a PE=1 SV=2
Q3TDQ1|STT3B_MOUSE	2	1	4	3	Dolichyl-diphosphooligosaccharide--protein glycosyltransferase subunit STT3B OS=Mus musculus OX=10090 GN=Stt3b PE=1 SV=2
Q3U186|SYRM_MOUSE	2	2	4	4	Probable arginine--tRNA ligase mitochondrial OS=Mus musculus OX=10090 GN=Rars2 PE=1 SV=1
Q62425|NDUA4_MOUSE	2	2	4	4	Cytochrome c oxidase subunit NDUFA4 OS=Mus musculus OX=10090 GN=Ndufa4 PE=1 SV=2
Q99NB1|ACS2L_MOUSE	2	2	4	3	Acetyl-coenzyme A synthetase 2-like mitochondrial OS=Mus musculus OX=10090 GN=Acss1 PE=1 SV=1
Q9QXE0|HACL1_MOUSE	2	2	4	2	2-hydroxyacyl-CoA lyase 1 OS=Mus musculus OX=10090 GN=Hacl1 PE=1 SV=2
P51807|DYLT1_MOUSE	1	1	4	4	Dynein light chain Tctex-type 1 OS=Mus musculus OX=10090 GN=Dynlt1 PE=1 SV=1
Q62419|SH3G1_MOUSE	1	1	4	4	Endophilin-A2 OS=Mus musculus OX=10090 GN=Sh3gl1 PE=1 SV=1
Q80XI4|PI42B_MOUSE	1	1	4	3	Phosphatidylinositol 5-phosphate 4-kinase type-2 beta OS=Mus musculus OX=10090 GN=Pip4k2b PE=1 SV=1
Q8BMG7|RBGPR_MOUSE	1	1	4	2	Rab3 GTPase-activating protein non-catalytic subunit OS=Mus musculus OX=10090 GN=Rab3gap2 PE=1 SV=2
Q8CAM5|RAB36_MOUSE	1	1	4	4	Ras-related protein Rab-36 OS=Mus musculus OX=10090 GN=Rab36 PE=1 SV=1
Q8CGY8|OGT1_MOUSE	1	1	4	4	UDP-N-acetylglucosamine--peptide N-acetylglucosaminyltransferase 110 kDa subunit OS=Mus musculus OX=10090 GN=Ogt PE=1 SV=2
Q8R0G7|SPNS1_MOUSE	1	1	4	4	Protein spinster homolog 1 OS=Mus musculus OX=10090 GN=Spns1 PE=2 SV=1
Q9CZ62|CEP97_MOUSE	1	1	4	4	Centrosomal protein of 97 kDa OS=Mus musculus OX=10090 GN=Cep97 PE=1 SV=1
Q9QYA2|TOM40_MOUSE	1	1	4	4	Mitochondrial import receptor subunit TOM40 homolog OS=Mus musculus OX=10090 GN=Tomm40 PE=1 SV=3
A6H639|DRC5_MOUSE	0	0	4	4	Dynein regulatory complex subunit 5 OS=Mus musculus OX=10090 GN=Tcte1 PE=1 SV=1
Q9CQ22|LTOR1_MOUSE	0	0	4	4	Ragulator complex protein LAMTOR1 OS=Mus musculus OX=10090 GN=Lamtor1 PE=1 SV=1
O55022|PGRC1_MOUSE	0	0	4	4	Membrane-associated progesterone receptor component 1 OS=Mus musculus OX=10090 GN=Pgrmc1 PE=1 SV=4
Q9CZ44|NSF1C_MOUSE	0	0	4	4	NSFL1 cofactor p47 OS=Mus musculus OX=10090 GN=Nsfl1c PE=1 SV=1
Q6ZPU9|KBP_MOUSE	0	0	4	4	KIF1-binding protein OS=Mus musculus OX=10090 GN=Kif1bp PE=1 SV=2
P16675|PPGB_MOUSE	0	0	4	3	Lysosomal protective protein OS=Mus musculus OX=10090 GN=Ctsa PE=1 SV=1
Q99KQ4|NAMPT_MOUSE	0	0	4	4	Nicotinamide phosphoribosyltransferase OS=Mus musculus OX=10090 GN=Nampt PE=1 SV=1
Q80VP2|SPAT7_MOUSE	0	0	4	4	Spermatogenesis-associated protein 7 homolog OS=Mus musculus OX=10090 GN=Spata7 PE=1 SV=1
Q91X84|CRTC3_MOUSE	0	0	4	4	CREB-regulated transcription coactivator 3 OS=Mus musculus OX=10090 GN=Crtc3 PE=1 SV=2
Q2KN98|CYTSA_MOUSE	0	0	4	4	Cytospin-A OS=Mus musculus OX=10090 GN=Specc1l PE=1 SV=1
Q9D6H2|IFT25_MOUSE	0	0	4	4	Intraflagellar transport protein 25 homolog OS=Mus musculus OX=10090 GN=Hspb11 PE=1 SV=2
Q8C570|RAE1L_MOUSE	0	0	4	4	mRNA export factor OS=Mus musculus OX=10090 GN=Rae1 PE=1 SV=1
Q80UW2|FBX2_MOUSE	0	0	4	4	F-box only protein 2 OS=Mus musculus OX=10090 GN=Fbxo2 PE=1 SV=1
Q60838|DVL2_MOUSE	0	0	4	2	Segment polarity protein dishevelled homolog DVL-2 OS=Mus musculus OX=10090 GN=Dvl2 PE=1 SV=2
Q9ER00|STX12_MOUSE	0	0	4	4	Syntaxin-12 OS=Mus musculus OX=10090 GN=Stx12 PE=1 SV=1
Q99JX4|EIF3M_MOUSE	0	0	4	4	Eukaryotic translation initiation factor 3 subunit M OS=Mus musculus OX=10090 GN=Eif3m PE=1 SV=1
Q60737|CSK21_MOUSE	0	0	4	3	Casein kinase II subunit alpha OS=Mus musculus OX=10090 GN=Csnk2a1 PE=1 SV=2
P63028|TCTP_MOUSE	0	0	4	3	Translationally-controlled tumor protein OS=Mus musculus OX=10090 GN=Tpt1 PE=1 SV=1
Q9CQ45|NENF_MOUSE	0	0	4	4	Neudesin OS=Mus musculus OX=10090 GN=Nenf PE=1 SV=1
Q6Q2Z6|ACOT5_MOUSE	0	0	4	1	Acyl-coenzyme A thioesterase 5 OS=Mus musculus OX=10090 GN=Acot5 PE=2 SV=2
Q923U0|TM1L1_MOUSE	0	0	4	3	TOM1-like protein 1 OS=Mus musculus OX=10090 GN=Tom1l1 PE=1 SV=1
B0V2N1|PTPRS_MOUSE	0	0	4	1	Receptor-type tyrosine-protein phosphatase S OS=Mus musculus OX=10090 GN=Ptprs PE=1 SV=1
Q9CZX7|PP4P2_MOUSE	0	0	4	3	Type 2 phosphatidylinositol 4 5-bisphosphate 4-phosphatase OS=Mus musculus OX=10090 GN=Pip4p2 PE=1 SV=1
Q9R0M6|RAB9A_MOUSE	0	0	4	2	Ras-related protein Rab-9A OS=Mus musculus OX=10090 GN=Rab9a PE=1 SV=1
Q91Z67|SRGP2_MOUSE	0	0	4	3	SLIT-ROBO Rho GTPase-activating protein 2 OS=Mus musculus OX=10090 GN=Srgap2 PE=1 SV=2
Q9WV60|GSK3B_MOUSE	0	0	4	4	Glycogen synthase kinase-3 beta OS=Mus musculus OX=10090 GN=Gsk3b PE=1 SV=2
P56546|CTBP2_MOUSE	0	0	4	3	C-terminal-binding protein 2 OS=Mus musculus OX=10090 GN=Ctbp2 PE=1 SV=2
Q9DBS5|KLC4_MOUSE	0	0	4	2	Kinesin light chain 4 OS=Mus musculus OX=10090 GN=Klc4 PE=1 SV=1
Q149C2|MIPT3_MOUSE	0	0	4	4	TRAF3-interacting protein 1 OS=Mus musculus OX=10090 GN=Traf3ip1 PE=1 SV=2
Q8BLA1|DLEC1_MOUSE	0	0	4	3	Deleted in lung and esophageal cancer protein 1 homolog OS=Mus musculus OX=10090 GN=Dlec1 PE=2 SV=1
P62746|RHOB_MOUSE	0	0	4	2	Rho-related GTP-binding protein RhoB OS=Mus musculus OX=10090 GN=Rhob PE=1 SV=1
Q9JKS5|HABP4_MOUSE	0	0	4	3	Intracellular hyaluronan-binding protein 4 OS=Mus musculus OX=10090 GN=Habp4 PE=1 SV=2
Q9DAK2|PACRG_MOUSE	0	0	4	4	Parkin coregulated gene protein homolog OS=Mus musculus OX=10090 GN=Pacrg PE=1 SV=1
Q9QXL2|KI21A_MOUSE	0	0	4	1	Kinesin-like protein KIF21A OS=Mus musculus OX=10090 GN=Kif21a PE=1 SV=2
Q91VH2|SNX9_MOUSE	0	0	4	4	Sorting nexin-9 OS=Mus musculus OX=10090 GN=Snx9 PE=1 SV=1
Q6ZWY3|RS27L_MOUSE	0	0	4	1	40S ribosomal protein S27-like OS=Mus musculus OX=10090 GN=Rps27l PE=1 SV=3
Q9Z0E6|GBP2_MOUSE	0	0	4	2	Guanylate-binding protein 2 OS=Mus musculus OX=10090 GN=Gbp2 PE=1 SV=1
O35874|SATT_MOUSE	0	0	4	2	Neutral amino acid transporter A OS=Mus musculus OX=10090 GN=Slc1a4 PE=1 SV=1
Q9R1P1|PSB3_MOUSE	0	0	4	3	Proteasome subunit beta type-3 OS=Mus musculus OX=10090 GN=Psmb3 PE=1 SV=1
Q62165|DAG1_MOUSE	0	0	4	4	Dystroglycan OS=Mus musculus OX=10090 GN=Dag1 PE=1 SV=4
Q61549|AGRE1_MOUSE	0	0	4	3	Adhesion G protein-coupled receptor E1 OS=Mus musculus OX=10090 GN=Adgre1 PE=1 SV=1
P12367|KAP2_MOUSE	0	0	4	1	cAMP-dependent protein kinase type II-alpha regulatory subunit OS=Mus musculus OX=10090 GN=Prkar2a PE=1 SV=2
O08759|UBE3A_MOUSE	0	0	4	3	Ubiquitin-protein ligase E3A OS=Mus musculus OX=10090 GN=Ube3a PE=1 SV=2
Q6PGN3|DCLK2_MOUSE	0	0	4	3	Serine/threonine-protein kinase DCLK2 OS=Mus musculus OX=10090 GN=Dclk2 PE=1 SV=1
P53995|APC1_MOUSE	0	0	4	3	Anaphase-promoting complex subunit 1 OS=Mus musculus OX=10090 GN=Anapc1 PE=1 SV=2
Q01768|NDKB_MOUSE	0	0	4	1	Nucleoside diphosphate kinase B OS=Mus musculus OX=10090 GN=Nme2 PE=1 SV=1
Q03141|MARK3_MOUSE	0	0	4	1	MAP/microtubule affinity-regulating kinase 3 OS=Mus musculus OX=10090 GN=Mark3 PE=1 SV=2
P97363|SPTC2_MOUSE	0	0	4	3	Serine palmitoyltransferase 2 OS=Mus musculus OX=10090 GN=Sptlc2 PE=1 SV=2
Q9Z204|HNRPC_MOUSE	0	0	4	3	Heterogeneous nuclear ribonucleoproteins C1/C2 OS=Mus musculus OX=10090 GN=Hnrnpc PE=1 SV=1
Q80UU9|PGRC2_MOUSE	0	0	4	3	Membrane-associated progesterone receptor component 2 OS=Mus musculus OX=10090 GN=Pgrmc2 PE=1 SV=2
Q922Y0|DYRK3_MOUSE	0	0	4	4	Dual specificity tyrosine-phosphorylation-regulated kinase 3 OS=Mus musculus OX=10090 GN=Dyrk3 PE=1 SV=1
Q91VX2|UBAP2_MOUSE	0	0	4	3	Ubiquitin-associated protein 2 OS=Mus musculus OX=10090 GN=Ubap2 PE=1 SV=1
Q9WVR4|FXR2_MOUSE	0	0	4	2	Fragile X mental retardation syndrome-related protein 2 OS=Mus musculus OX=10090 GN=Fxr2 PE=1 SV=1
O88384|VTI1B_MOUSE	0	0	4	4	Vesicle transport through interaction with t-SNAREs homolog 1B OS=Mus musculus OX=10090 GN=Vti1b PE=1 SV=1
Q8VDQ8|SIR2_MOUSE	0	0	4	3	NAD-dependent protein deacetylase sirtuin-2 OS=Mus musculus OX=10090 GN=Sirt2 PE=1 SV=2
Q80U63|MFN2_MOUSE	0	0	4	4	Mitofusin-2 OS=Mus musculus OX=10090 GN=Mfn2 PE=1 SV=3
P55258|RAB8A_MOUSE	0	0	4	1	Ras-related protein Rab-8A OS=Mus musculus OX=10090 GN=Rab8a PE=1 SV=2
P49817|CAV1_MOUSE	0	0	4	4	Caveolin-1 OS=Mus musculus OX=10090 GN=Cav1 PE=1 SV=1
Q8CBY8|DCTN4_MOUSE	0	0	4	3	Dynactin subunit 4 OS=Mus musculus OX=10090 GN=Dctn4 PE=1 SV=1
Q9D517|PLCC_MOUSE	0	0	4	4	1-acyl-sn-glycerol-3-phosphate acyltransferase gamma OS=Mus musculus OX=10090 GN=Agpat3 PE=1 SV=2
O35382|EXOC4_MOUSE	0	0	4	3	Exocyst complex component 4 OS=Mus musculus OX=10090 GN=Exoc4 PE=1 SV=2
O88543|CSN3_MOUSE	0	0	4	4	COP9 signalosome complex subunit 3 OS=Mus musculus OX=10090 GN=Cops3 PE=1 SV=3
Q8BL48|UNK_MOUSE	0	0	4	2	RING finger protein unkempt homolog OS=Mus musculus OX=10090 GN=Unk PE=1 SV=1
Q91VN4|MIC25_MOUSE	0	0	4	3	MICOS complex subunit Mic25 OS=Mus musculus OX=10090 GN=Chchd6 PE=1 SV=2
Q9D394|RUFY3_MOUSE	0	0	4	4	Protein RUFY3 OS=Mus musculus OX=10090 GN=Rufy3 PE=1 SV=1
O88983|STX8_MOUSE	0	0	4	3	Syntaxin-8 OS=Mus musculus OX=10090 GN=Stx8 PE=1 SV=1
Q9JK48|SHLB1_MOUSE	0	0	4	4	Endophilin-B1 OS=Mus musculus OX=10090 GN=Sh3glb1 PE=1 SV=1
Q811U4|MFN1_MOUSE	0	0	4	4	Mitofusin-1 OS=Mus musculus OX=10090 GN=Mfn1 PE=1 SV=3
Q80W32|DRC9_MOUSE	0	0	4	4	Dynein regulatory complex protein 9 OS=Mus musculus OX=10090 GN=Iqcg PE=1 SV=1
Q9Z1G3|VATC1_MOUSE	0	0	4	4	V-type proton ATPase subunit C 1 OS=Mus musculus OX=10090 GN=Atp6v1c1 PE=1 SV=4
Q91X78|ERLN1_MOUSE	0	0	4	1	Erlin-1 OS=Mus musculus OX=10090 GN=Erlin1 PE=1 SV=1
Q8CGE9|RGS12_MOUSE	0	0	4	4	Regulator of G-protein signaling 12 OS=Mus musculus OX=10090 GN=Rgs12 PE=1 SV=2
Q923J1|TRPM7_MOUSE	0	0	4	2	Transient receptor potential cation channel subfamily M member 7 OS=Mus musculus OX=10090 GN=Trpm7 PE=1 SV=1
Q9WUM4|COR1C_MOUSE	0	0	4	2	Coronin-1C OS=Mus musculus OX=10090 GN=Coro1c PE=1 SV=2
Q5DTX6|JCAD_MOUSE	0	0	4	4	Junctional protein associated with coronary artery disease OS=Mus musculus OX=10090 GN=Jcad PE=1 SV=2
Q8C0V9|FRMD6_MOUSE	0	0	4	4	FERM domain-containing protein 6 OS=Mus musculus OX=10090 GN=Frmd6 PE=1 SV=2
P62046|LRCH1_MOUSE	0	0	4	3	Leucine-rich repeat and calponin homology domain-containing protein 1 OS=Mus musculus OX=10090 GN=Lrch1 PE=1 SV=2
P63328|PP2BA_MOUSE	0	0	4	1	Serine/threonine-protein phosphatase 2B catalytic subunit alpha isoform OS=Mus musculus OX=10090 GN=Ppp3ca PE=1 SV=1
P48453|PP2BB_MOUSE	0	0	4	1	Serine/threonine-protein phosphatase 2B catalytic subunit beta isoform OS=Mus musculus OX=10090 GN=Ppp3cb PE=1 SV=2
Q9CZ04|CSN7A_MOUSE	0	0	4	3	COP9 signalosome complex subunit 7a OS=Mus musculus OX=10090 GN=Cops7a PE=1 SV=2
Q8CE72|CPLN1_MOUSE	0	0	4	1	Ciliogenesis and planar polarity effector 1 OS=Mus musculus OX=10090 GN=Cplane1 PE=1 SV=4
O08810|U5S1_MOUSE	0	0	4	2	116 kDa U5 small nuclear ribonucleoprotein component OS=Mus musculus OX=10090 GN=Eftud2 PE=1 SV=1
P83887|TBG1_MOUSE	0	0	4	3	Tubulin gamma-1 chain OS=Mus musculus OX=10090 GN=Tubg1 PE=1 SV=1
Q9JJG0|TACC2_MOUSE	0	0	4	4	Transforming acidic coiled-coil-containing protein 2 OS=Mus musculus OX=10090 GN=Tacc2 PE=1 SV=2
Q91ZR2|SNX18_MOUSE	0	0	4	3	Sorting nexin-18 OS=Mus musculus OX=10090 GN=Snx18 PE=1 SV=1
P07310|KCRM_MOUSE	0	0	4	1	Creatine kinase M-type OS=Mus musculus OX=10090 GN=Ckm PE=1 SV=1
A3KGV1|ODFP2_MOUSE	0	0	4	2	Outer dense fiber protein 2 OS=Mus musculus OX=10090 GN=Odf2 PE=1 SV=1
Q05512|MARK2_MOUSE	0	0	4	1	Serine/threonine-protein kinase MARK2 OS=Mus musculus OX=10090 GN=Mark2 PE=1 SV=3
Q9QZ88|VPS29_MOUSE	0	0	4	3	Vacuolar protein sorting-associated protein 29 OS=Mus musculus OX=10090 GN=Vps29 PE=1 SV=1
P17047|LAMP2_MOUSE	0	0	4	2	Lysosome-associated membrane glycoprotein 2 OS=Mus musculus OX=10090 GN=Lamp2 PE=1 SV=2
Q9JIW9|RALB_MOUSE	0	0	4	1	Ras-related protein Ral-B OS=Mus musculus OX=10090 GN=Ralb PE=1 SV=1
P08414|KCC4_MOUSE	0	0	4	4	Calcium/calmodulin-dependent protein kinase type IV OS=Mus musculus OX=10090 GN=Camk4 PE=1 SV=2
Q6A065|CE170_MOUSE	0	0	4	3	Centrosomal protein of 170 kDa OS=Mus musculus OX=10090 GN=Cep170 PE=1 SV=2
Q99JI4|PSMD6_MOUSE	0	0	4	3	26S proteasome non-ATPase regulatory subunit 6 OS=Mus musculus OX=10090 GN=Psmd6 PE=1 SV=1
Q60766|IRGM1_MOUSE	0	0	4	3	Immunity-related GTPase family M protein 1 OS=Mus musculus OX=10090 GN=Irgm1 PE=1 SV=1
P54818|GALC_MOUSE	0	0	4	3	Galactocerebrosidase OS=Mus musculus OX=10090 GN=Galc PE=1 SV=2
Q9JHS3|LTOR2_MOUSE	0	0	4	4	Ragulator complex protein LAMTOR2 OS=Mus musculus OX=10090 GN=Lamtor2 PE=1 SV=1
P32883|RASK_MOUSE	0	0	4	2	GTPase KRas OS=Mus musculus OX=10090 GN=Kras PE=1 SV=1
P08556|RASN_MOUSE	0	0	4	2	GTPase NRas OS=Mus musculus OX=10090 GN=Nras PE=1 SV=1
Q9CXF4|TBC15_MOUSE	0	0	4	2	TBC1 domain family member 15 OS=Mus musculus OX=10090 GN=Tbc1d15 PE=1 SV=1
P31324|KAP3_MOUSE	0	0	4	2	cAMP-dependent protein kinase type II-beta regulatory subunit OS=Mus musculus OX=10090 GN=Prkar2b PE=1 SV=3
Q8CCN5|BCAS3_MOUSE	0	0	4	4	Breast carcinoma-amplified sequence 3 homolog OS=Mus musculus OX=10090 GN=Bcas3 PE=1 SV=2
B2RXR6|ANR44_MOUSE	0	0	4	1	Serine/threonine-protein phosphatase 6 regulatory ankyrin repeat subunit B OS=Mus musculus OX=10090 GN=Ankrd44 PE=1 SV=1
P59708|SF3B6_MOUSE	0	0	4	2	Splicing factor 3B subunit 6 OS=Mus musculus OX=10090 GN=Sf3b6 PE=1 SV=1
Q91XY4|PCDG4_MOUSE	0	0	4	2	Protocadherin gamma-A4 OS=Mus musculus OX=10090 GN=Pcdhga4 PE=1 SV=1
Q8BGZ4|CDC23_MOUSE	0	0	4	3	Cell division cycle protein 23 homolog OS=Mus musculus OX=10090 GN=Cdc23 PE=1 SV=2
O88653|LTOR3_MOUSE	0	0	4	4	Ragulator complex protein LAMTOR3 OS=Mus musculus OX=10090 GN=Lamtor3 PE=1 SV=1
P58854|GCP3_MOUSE	0	0	4	2	Gamma-tubulin complex component 3 OS=Mus musculus OX=10090 GN=Tubgcp3 PE=1 SV=2
Q920I9|WDR7_MOUSE	0	0	4	1	WD repeat-containing protein 7 OS=Mus musculus OX=10090 GN=Wdr7 PE=1 SV=3
P0C192|LRC4B_MOUSE	0	0	4	1	Leucine-rich repeat-containing protein 4B OS=Mus musculus OX=10090 GN=Lrrc4b PE=1 SV=1
Q8BZ60|STON2_MOUSE	0	0	4	2	Stonin-2 OS=Mus musculus OX=10090 GN=Ston2 PE=1 SV=1
Q99NH2|PARD3_MOUSE	0	0	4	2	Partitioning defective 3 homolog OS=Mus musculus OX=10090 GN=Pard3 PE=1 SV=2
Q8K1H1|TDRD7_MOUSE	0	0	4	1	Tudor domain-containing protein 7 OS=Mus musculus OX=10090 GN=Tdrd7 PE=1 SV=1
P62270|RS18_MOUSE	0	0	4	4	40S ribosomal protein S18 OS=Mus musculus OX=10090 GN=Rps18 PE=1 SV=3
Q8VC57|KCTD5_MOUSE	0	0	4	4	BTB/POZ domain-containing protein KCTD5 OS=Mus musculus OX=10090 GN=Kctd5 PE=1 SV=1
Q5PR68|CE112_MOUSE	0	0	4	1	Centrosomal protein of 112 kDa OS=Mus musculus OX=10090 GN=Cep112 PE=2 SV=2
Q8BZ03|KPCD2_MOUSE	0	0	4	1	Serine/threonine-protein kinase D2 OS=Mus musculus OX=10090 GN=Prkd2 PE=1 SV=1
Q99104|MYO5A_MOUSE	0	0	4	1	Unconventional myosin-Va OS=Mus musculus OX=10090 GN=Myo5a PE=1 SV=2
Q9JMA1|UBP14_MOUSE	0	0	4	3	Ubiquitin carboxyl-terminal hydrolase 14 OS=Mus musculus OX=10090 GN=Usp14 PE=1 SV=3
Q8BUN5|SMAD3_MOUSE	0	0	4	1	Mothers against decapentaplegic homolog 3 OS=Mus musculus OX=10090 GN=Smad3 PE=1 SV=2
Q8BUK6|HOOK3_MOUSE	0	0	4	2	Protein Hook homolog 3 OS=Mus musculus OX=10090 GN=Hook3 PE=1 SV=2
Q9JKJ9|CP39A_MOUSE	0	0	4	2	24-hydroxycholesterol 7-alpha-hydroxylase OS=Mus musculus OX=10090 GN=Cyp39a1 PE=1 SV=1
Q9D4H8|CUL2_MOUSE	0	0	4	4	Cullin-2 OS=Mus musculus OX=10090 GN=Cul2 PE=1 SV=2
Q8BUG5|CAYP2_MOUSE	0	0	4	2	Calcyphosin-2 OS=Mus musculus OX=10090 GN=Caps2 PE=2 SV=2
Q80TE4|SI1L2_MOUSE	0	0	4	1	Signal-induced proliferation-associated 1-like protein 2 OS=Mus musculus OX=10090 GN=Sipa1l2 PE=1 SV=3
Q3UPH7|ARH40_MOUSE	0	0	4	2	Rho guanine nucleotide exchange factor 40 OS=Mus musculus OX=10090 GN=Arhgef40 PE=1 SV=1
P51863|VA0D1_MOUSE	0	0	4	2	V-type proton ATPase subunit d 1 OS=Mus musculus OX=10090 GN=Atp6v0d1 PE=1 SV=2
Q9CUL5|DRC11_MOUSE	0	0	4	2	Dynein regulatory complex protein 11 OS=Mus musculus OX=10090 GN=Iqca1 PE=2 SV=2
Q69ZS0|PZRN3_MOUSE	0	0	4	1	E3 ubiquitin-protein ligase PDZRN3 OS=Mus musculus OX=10090 GN=Pdzrn3 PE=1 SV=3
Q8BFV2|PCID2_MOUSE	0	0	4	1	PCI domain-containing protein 2 OS=Mus musculus OX=10090 GN=Pcid2 PE=1 SV=1
P83741|WNK1_MOUSE	0	0	4	2	Serine/threonine-protein kinase WNK1 OS=Mus musculus OX=10090 GN=Wnk1 PE=1 SV=2
Q9D071|MMS19_MOUSE	0	0	4	1	MMS19 nucleotide excision repair protein homolog OS=Mus musculus OX=10090 GN=Mms19 PE=1 SV=1
Q9CQY1|ATG12_MOUSE	0	0	4	1	Ubiquitin-like protein ATG12 OS=Mus musculus OX=10090 GN=Atg12 PE=1 SV=1
Q80YE7|DAPK1_MOUSE	0	0	4	3	Death-associated protein kinase 1 OS=Mus musculus OX=10090 GN=Dapk1 PE=1 SV=3
Q505D1|ANR28_MOUSE	0	0	4	2	Serine/threonine-protein phosphatase 6 regulatory ankyrin repeat subunit A OS=Mus musculus OX=10090 GN=Ankrd28 PE=1 SV=1
P70268|PKN1_MOUSE	0	0	4	2	Serine/threonine-protein kinase N1 OS=Mus musculus OX=10090 GN=Pkn1 PE=1 SV=3
P54822|PUR8_MOUSE	0	0	4	3	Adenylosuccinate lyase OS=Mus musculus OX=10090 GN=Adsl PE=1 SV=2
O70585|DTNB_MOUSE	0	0	4	1	Dystrobrevin beta OS=Mus musculus OX=10090 GN=Dtnb PE=1 SV=3
O70475|UGDH_MOUSE	0	0	4	2	UDP-glucose 6-dehydrogenase OS=Mus musculus OX=10090 GN=Ugdh PE=1 SV=1
Q640N3|RHG30_MOUSE	0	0	4	1	Rho GTPase-activating protein 30 OS=Mus musculus OX=10090 GN=Arhgap30 PE=1 SV=3
O88327|CTNL1_MOUSE	0	0	4	2	Alpha-catulin OS=Mus musculus OX=10090 GN=Ctnnal1 PE=1 SV=1
E9Q3S4|M3K19_MOUSE	0	0	4	2	Mitogen-activated protein kinase kinase kinase 19 OS=Mus musculus OX=10090 GN=Map3k19 PE=3 SV=1
Q4VAC9|PKHG3_MOUSE	0	0	4	3	Pleckstrin homology domain-containing family G member 3 OS=Mus musculus OX=10090 GN=Plekhg3 PE=1 SV=2
Q8BPN8|DMXL2_MOUSE	0	0	4	1	DmX-like protein 2 OS=Mus musculus OX=10090 GN=Dmxl2 PE=1 SV=3
Q8CC88|VWA8_MOUSE	0	0	4	2	von Willebrand factor A domain-containing protein 8 OS=Mus musculus OX=10090 GN=Vwa8 PE=1 SV=2
Q61315|APC_MOUSE	0	0	4	2	Adenomatous polyposis coli protein OS=Mus musculus OX=10090 GN=Apc PE=1 SV=1
Q91YP2|NEUL_MOUSE	0	0	4	1	Neurolysin mitochondrial OS=Mus musculus OX=10090 GN=Nln PE=1 SV=1
B1AZI6|THOC2_MOUSE	0	0	4	1	THO complex subunit 2 OS=Mus musculus OX=10090 GN=Thoc2 PE=1 SV=1
B2RRD7|BRPF1_MOUSE	0	0	4	1	Peregrin OS=Mus musculus OX=10090 GN=Brpf1 PE=1 SV=1
Q6V4S5|SDK2_MOUSE	0	0	4	1	Protein sidekick-2 OS=Mus musculus OX=10090 GN=Sdk2 PE=1 SV=1
Q9CZT5|VASN_MOUSE	0	0	4	1	Vasorin OS=Mus musculus OX=10090 GN=Vasn PE=2 SV=2
Q61292|LAMB2_MOUSE	12	11	3	1	Laminin subunit beta-2 OS=Mus musculus OX=10090 GN=Lamb2 PE=1 SV=2
Q91VM9|IPYR2_MOUSE	12	12	3	3	Inorganic pyrophosphatase 2 mitochondrial OS=Mus musculus OX=10090 GN=Ppa2 PE=1 SV=1
P01029|CO4B_MOUSE	11	9	3	1	Complement C4-B OS=Mus musculus OX=10090 GN=C4b PE=1 SV=3
Q9ESX4|NO40_MOUSE	11	11	3	3	Nucleolar protein of 40 kDa OS=Mus musculus OX=10090 GN=Zcchc17 PE=1 SV=1
Q9Z2W0|DNPEP_MOUSE	9	7	3	3	Aspartyl aminopeptidase OS=Mus musculus OX=10090 GN=Dnpep PE=1 SV=2
Q60710|SAMH1_MOUSE	7	6	3	3	Deoxynucleoside triphosphate triphosphohydrolase SAMHD1 OS=Mus musculus OX=10090 GN=Samhd1 PE=1 SV=3
Q60866|PTER_MOUSE	7	6	3	1	Phosphotriesterase-related protein OS=Mus musculus OX=10090 GN=Pter PE=1 SV=1
Q99KB8|GLO2_MOUSE	6	5	3	2	Hydroxyacylglutathione hydrolase mitochondrial OS=Mus musculus OX=10090 GN=Hagh PE=1 SV=2
O08997|ATOX1_MOUSE	5	5	3	3	Copper transport protein ATOX1 OS=Mus musculus OX=10090 GN=Atox1 PE=1 SV=1
P00493|HPRT_MOUSE	5	5	3	3	Hypoxanthine-guanine phosphoribosyltransferase OS=Mus musculus OX=10090 GN=Hprt1 PE=1 SV=3
P51880|FABP7_MOUSE	5	5	3	3	Fatty acid-binding protein brain OS=Mus musculus OX=10090 GN=Fabp7 PE=1 SV=2
P83940|ELOC_MOUSE	5	5	3	3	Elongin-C OS=Mus musculus OX=10090 GN=Eloc PE=1 SV=1
Q02780|NFIA_MOUSE	5	4	3	1	Nuclear factor 1 A-type OS=Mus musculus OX=10090 GN=Nfia PE=1 SV=1
Q9JLF6|TGM1_MOUSE	5	5	3	2	Protein-glutamine gamma-glutamyltransferase K OS=Mus musculus OX=10090 GN=Tgm1 PE=1 SV=2
A1L317|K1C24_MOUSE	4	1	3	1	Keratin type I cytoskeletal 24 OS=Mus musculus OX=10090 GN=Krt24 PE=2 SV=2
P02798|MT2_MOUSE	4	3	3	2	Metallothionein-2 OS=Mus musculus OX=10090 GN=Mt2 PE=1 SV=2
P67984|RL22_MOUSE	4	4	3	3	60S ribosomal protein L22 OS=Mus musculus OX=10090 GN=Rpl22 PE=1 SV=2
P83870|PHF5A_MOUSE	4	4	3	3	PHD finger-like domain-containing protein 5A OS=Mus musculus OX=10090 GN=Phf5a PE=1 SV=1
Q8C854|MYEF2_MOUSE	4	4	3	3	Myelin expression factor 2 OS=Mus musculus OX=10090 GN=Myef2 PE=1 SV=1
Q8VI56|LRP4_MOUSE	4	1	3	1	Low-density lipoprotein receptor-related protein 4 OS=Mus musculus OX=10090 GN=Lrp4 PE=1 SV=3
Q9Z2I8|SUCB2_MOUSE	4	4	3	2	Succinate--CoA ligase [GDP-forming] subunit beta mitochondrial OS=Mus musculus OX=10090 GN=Suclg2 PE=1 SV=3
O08583|THOC4_MOUSE	3	3	3	3	THO complex subunit 4 OS=Mus musculus OX=10090 GN=Alyref PE=1 SV=3
P33215|NEDD1_MOUSE	3	3	3	1	Protein NEDD1 OS=Mus musculus OX=10090 GN=Nedd1 PE=1 SV=2
P47738|ALDH2_MOUSE	3	3	3	2	Aldehyde dehydrogenase mitochondrial OS=Mus musculus OX=10090 GN=Aldh2 PE=1 SV=1
Q62318|TIF1B_MOUSE	3	2	3	2	Transcription intermediary factor 1-beta OS=Mus musculus OX=10090 GN=Trim28 PE=1 SV=3
Q8C0C7|SYFA_MOUSE	3	2	3	3	Phenylalanine--tRNA ligase alpha subunit OS=Mus musculus OX=10090 GN=Farsa PE=1 SV=1
Q99LX5|MMTA2_MOUSE	3	3	3	3	Multiple myeloma tumor-associated protein 2 homolog OS=Mus musculus OX=10090 GN=Mmtag2 PE=2 SV=1
Q9CS42|PRPS2_MOUSE	3	1	3	2	Ribose-phosphate pyrophosphokinase 2 OS=Mus musculus OX=10090 GN=Prps2 PE=1 SV=4
Q9D7G0|PRPS1_MOUSE	3	1	3	2	Ribose-phosphate pyrophosphokinase 1 OS=Mus musculus OX=10090 GN=Prps1 PE=1 SV=4
O89051|ITM2B_MOUSE	2	2	3	3	Integral membrane protein 2B OS=Mus musculus OX=10090 GN=Itm2b PE=1 SV=1
P50637|TSPO_MOUSE	2	2	3	3	Translocator protein OS=Mus musculus OX=10090 GN=Tspo PE=1 SV=1
P62301|RS13_MOUSE	2	2	3	2	40S ribosomal protein S13 OS=Mus musculus OX=10090 GN=Rps13 PE=1 SV=2
Q62186|SSRD_MOUSE	2	2	3	3	Translocon-associated protein subunit delta OS=Mus musculus OX=10090 GN=Ssr4 PE=1 SV=1
Q8JZQ2|AFG32_MOUSE	2	1	3	1	AFG3-like protein 2 OS=Mus musculus OX=10090 GN=Afg3l2 PE=1 SV=1
Q91YQ1|RAB7L_MOUSE	2	1	3	2	Ras-related protein Rab-7L1 OS=Mus musculus OX=10090 GN=Rab29 PE=1 SV=1
Q9CXT8|MPPB_MOUSE	2	2	3	3	Mitochondrial-processing peptidase subunit beta OS=Mus musculus OX=10090 GN=Pmpcb PE=1 SV=1
Q9ES97|RTN3_MOUSE	2	1	3	2	Reticulon-3 OS=Mus musculus OX=10090 GN=Rtn3 PE=1 SV=2
Q9JM76|ARPC3_MOUSE	2	1	3	2	Actin-related protein 2/3 complex subunit 3 OS=Mus musculus OX=10090 GN=Arpc3 PE=1 SV=3
Q9QZX7|SRR_MOUSE	2	2	3	3	Serine racemase OS=Mus musculus OX=10090 GN=Srr PE=1 SV=1
Q9R0Q6|ARC1A_MOUSE	2	2	3	2	Actin-related protein 2/3 complex subunit 1A OS=Mus musculus OX=10090 GN=Arpc1a PE=1 SV=1
Q9WU79|PROD_MOUSE	2	2	3	2	Proline dehydrogenase 1 mitochondrial OS=Mus musculus OX=10090 GN=Prodh PE=1 SV=2
O35226|PSMD4_MOUSE	1	1	3	3	26S proteasome non-ATPase regulatory subunit 4 OS=Mus musculus OX=10090 GN=Psmd4 PE=1 SV=1
P00405|COX2_MOUSE	1	1	3	3	Cytochrome c oxidase subunit 2 OS=Mus musculus OX=10090 GN=Mtco2 PE=1 SV=1
P09411|PGK1_MOUSE	1	1	3	2	Phosphoglycerate kinase 1 OS=Mus musculus OX=10090 GN=Pgk1 PE=1 SV=4
P14206|RSSA_MOUSE	1	1	3	3	40S ribosomal protein SA OS=Mus musculus OX=10090 GN=Rpsa PE=1 SV=4
P15209|NTRK2_MOUSE	1	1	3	2	BDNF/NT-3 growth factors receptor OS=Mus musculus OX=10090 GN=Ntrk2 PE=1 SV=1
P21619|LMNB2_MOUSE	1	1	3	1	Lamin-B2 OS=Mus musculus OX=10090 GN=Lmnb2 PE=1 SV=2
P26443|DHE3_MOUSE	1	1	3	3	Glutamate dehydrogenase 1 mitochondrial OS=Mus musculus OX=10090 GN=Glud1 PE=1 SV=1
P27048|RSMB_MOUSE	1	1	3	2	Small nuclear ribonucleoprotein-associated protein B OS=Mus musculus OX=10090 GN=Snrpb PE=1 SV=1
P41105|RL28_MOUSE	1	1	3	3	60S ribosomal protein L28 OS=Mus musculus OX=10090 GN=Rpl28 PE=1 SV=2
P63163|RSMN_MOUSE	1	1	3	2	Small nuclear ribonucleoprotein-associated protein N OS=Mus musculus OX=10090 GN=Snrpn PE=1 SV=1
P70202|LXN_MOUSE	1	1	3	3	Latexin OS=Mus musculus OX=10090 GN=Lxn PE=1 SV=2
Q0VBL3|RBM15_MOUSE	1	1	3	2	RNA-binding protein 15 OS=Mus musculus OX=10090 GN=Rbm15 PE=1 SV=1
Q3UQN2|FCHO2_MOUSE	1	1	3	2	F-BAR domain only protein 2 OS=Mus musculus OX=10090 GN=Fcho2 PE=1 SV=1
Q61191|HCFC1_MOUSE	1	1	3	3	Host cell factor 1 OS=Mus musculus OX=10090 GN=Hcfc1 PE=1 SV=2
Q8BGQ7|SYAC_MOUSE	1	1	3	2	Alanine--tRNA ligase cytoplasmic OS=Mus musculus OX=10090 GN=Aars PE=1 SV=1
Q8BVU0|LRCH3_MOUSE	1	1	3	3	Leucine-rich repeat and calponin homology domain-containing protein 3 OS=Mus musculus OX=10090 GN=Lrch3 PE=1 SV=3
Q8K2F8|LS14A_MOUSE	1	1	3	2	Protein LSM14 homolog A OS=Mus musculus OX=10090 GN=Lsm14a PE=1 SV=1
Q8R0Y8|S2542_MOUSE	1	1	3	2	Mitochondrial coenzyme A transporter SLC25A42 OS=Mus musculus OX=10090 GN=Slc25a42 PE=1 SV=1
Q91Z49|UIF_MOUSE	1	1	3	3	UAP56-interacting factor OS=Mus musculus OX=10090 GN=Fyttd1 PE=1 SV=1
Q9CR26|VTA1_MOUSE	0	0	3	3	Vacuolar protein sorting-associated protein VTA1 homolog OS=Mus musculus OX=10090 GN=Vta1 PE=1 SV=1
Q8R3Q0|SARAF_MOUSE	0	0	3	3	Store-operated calcium entry-associated regulatory factor OS=Mus musculus OX=10090 GN=Saraf PE=1 SV=2
Q8BP92|RCN2_MOUSE	0	0	3	3	Reticulocalbin-2 OS=Mus musculus OX=10090 GN=Rcn2 PE=1 SV=1
Q04207|TF65_MOUSE	0	0	3	3	Transcription factor p65 OS=Mus musculus OX=10090 GN=Rela PE=1 SV=1
Q80VD1|FA98B_MOUSE	0	0	3	3	Protein FAM98B OS=Mus musculus OX=10090 GN=Fam98b PE=1 SV=1
Q8VCH8|UBXN4_MOUSE	0	0	3	3	UBX domain-containing protein 4 OS=Mus musculus OX=10090 GN=Ubxn4 PE=1 SV=1
Q9QYH6|MAGD1_MOUSE	0	0	3	3	Melanoma-associated antigen D1 OS=Mus musculus OX=10090 GN=Maged1 PE=1 SV=1
Q4VAA2|CDV3_MOUSE	0	0	3	3	Protein CDV3 OS=Mus musculus OX=10090 GN=Cdv3 PE=1 SV=2
B2RXV4|FLVC1_MOUSE	0	0	3	3	Feline leukemia virus subgroup C receptor-related protein 1 OS=Mus musculus OX=10090 GN=Flvcr1 PE=2 SV=1
Q8R0J7|VP37B_MOUSE	0	0	3	3	Vacuolar protein sorting-associated protein 37B OS=Mus musculus OX=10090 GN=Vps37b PE=1 SV=1
Q8BVI4|DHPR_MOUSE	0	0	3	3	Dihydropteridine reductase OS=Mus musculus OX=10090 GN=Qdpr PE=1 SV=2
Q9ERS5|PKHA2_MOUSE	0	0	3	3	Pleckstrin homology domain-containing family A member 2 OS=Mus musculus OX=10090 GN=Plekha2 PE=1 SV=1
Q9CRD0|OCAD1_MOUSE	0	0	3	3	OCIA domain-containing protein 1 OS=Mus musculus OX=10090 GN=Ociad1 PE=1 SV=1
Q9ESN6|TRIM2_MOUSE	0	0	3	3	Tripartite motif-containing protein 2 OS=Mus musculus OX=10090 GN=Trim2 PE=1 SV=1
P99026|PSB4_MOUSE	0	0	3	3	Proteasome subunit beta type-4 OS=Mus musculus OX=10090 GN=Psmb4 PE=1 SV=1
Q9Z2X8|KEAP1_MOUSE	0	0	3	3	Kelch-like ECH-associated protein 1 OS=Mus musculus OX=10090 GN=Keap1 PE=1 SV=1
Q8BXZ1|TMX3_MOUSE	0	0	3	3	Protein disulfide-isomerase TMX3 OS=Mus musculus OX=10090 GN=Tmx3 PE=1 SV=2
Q08509|EPS8_MOUSE	0	0	3	3	Epidermal growth factor receptor kinase substrate 8 OS=Mus musculus OX=10090 GN=Eps8 PE=1 SV=2
P62071|RRAS2_MOUSE	0	0	3	2	Ras-related protein R-Ras2 OS=Mus musculus OX=10090 GN=Rras2 PE=1 SV=1
Q9CR51|VATG1_MOUSE	0	0	3	3	V-type proton ATPase subunit G 1 OS=Mus musculus OX=10090 GN=Atp6v1g1 PE=1 SV=3
Q9R078|AAKB1_MOUSE	0	0	3	3	5'-AMP-activated protein kinase subunit beta-1 OS=Mus musculus OX=10090 GN=Prkab1 PE=1 SV=2
P28656|NP1L1_MOUSE	0	0	3	3	Nucleosome assembly protein 1-like 1 OS=Mus musculus OX=10090 GN=Nap1l1 PE=1 SV=2
P97797|SHPS1_MOUSE	0	0	3	2	Tyrosine-protein phosphatase non-receptor type substrate 1 OS=Mus musculus OX=10090 GN=Sirpa PE=1 SV=1
Q9D880|TIM50_MOUSE	0	0	3	3	Mitochondrial import inner membrane translocase subunit TIM50 OS=Mus musculus OX=10090 GN=Timm50 PE=1 SV=1
Q9DBG7|SRPRA_MOUSE	0	0	3	2	Signal recognition particle receptor subunit alpha OS=Mus musculus OX=10090 GN=Srpra PE=1 SV=1
P58196|PLS4_MOUSE	0	0	3	3	Phospholipid scramblase 4 OS=Mus musculus OX=10090 GN=Plscr4 PE=2 SV=2
Q8R1X6|SPART_MOUSE	0	0	3	3	Spartin OS=Mus musculus OX=10090 GN=Spart PE=1 SV=1
Q99JW4|LIMS1_MOUSE	0	0	3	2	LIM and senescent cell antigen-like-containing domain protein 1 OS=Mus musculus OX=10090 GN=Lims1 PE=1 SV=3
Q62048|PEA15_MOUSE	0	0	3	3	Astrocytic phosphoprotein PEA-15 OS=Mus musculus OX=10090 GN=Pea15 PE=1 SV=1
Q6PIU9|YJ005_MOUSE	0	0	3	3	Uncharacterized protein FLJ45252 homolog OS=Mus musculus OX=10090 PE=1 SV=2
Q9Z2G6|SE1L1_MOUSE	0	0	3	3	Protein sel-1 homolog 1 OS=Mus musculus OX=10090 GN=Sel1l PE=1 SV=2
O35345|IMA7_MOUSE	0	0	3	3	Importin subunit alpha-7 OS=Mus musculus OX=10090 GN=Kpna6 PE=1 SV=2
Q60960|IMA5_MOUSE	0	0	3	3	Importin subunit alpha-5 OS=Mus musculus OX=10090 GN=Kpna1 PE=1 SV=2
O88532|ZFR_MOUSE	0	0	3	2	Zinc finger RNA-binding protein OS=Mus musculus OX=10090 GN=Zfr PE=1 SV=2
Q7TSH4|CP110_MOUSE	0	0	3	2	Centriolar coiled-coil protein of 110 kDa OS=Mus musculus OX=10090 GN=Ccp110 PE=1 SV=1
O88958|GNPI1_MOUSE	0	0	3	3	Glucosamine-6-phosphate isomerase 1 OS=Mus musculus OX=10090 GN=Gnpda1 PE=1 SV=3
Q9D832|DNJB4_MOUSE	0	0	3	3	DnaJ homolog subfamily B member 4 OS=Mus musculus OX=10090 GN=Dnajb4 PE=1 SV=1
Q9QYI5|DNJB2_MOUSE	0	0	3	2	DnaJ homolog subfamily B member 2 OS=Mus musculus OX=10090 GN=Dnajb2 PE=1 SV=3
Q8CB62|CNTRB_MOUSE	0	0	3	3	Centrobin OS=Mus musculus OX=10090 GN=Cntrob PE=2 SV=2
Q9JKY0|CNOT9_MOUSE	0	0	3	3	CCR4-NOT transcription complex subunit 9 OS=Mus musculus OX=10090 GN=Cnot9 PE=1 SV=1
Q9QY76|VAPB_MOUSE	0	0	3	2	Vesicle-associated membrane protein-associated protein B OS=Mus musculus OX=10090 GN=Vapb PE=1 SV=3
O88811|STAM2_MOUSE	0	0	3	2	Signal transducing adapter molecule 2 OS=Mus musculus OX=10090 GN=Stam2 PE=1 SV=1
Q7TNR9|ARHG4_MOUSE	0	0	3	3	Rho guanine nucleotide exchange factor 4 OS=Mus musculus OX=10090 GN=Arhgef4 PE=2 SV=2
O09061|PSB1_MOUSE	0	0	3	2	Proteasome subunit beta type-1 OS=Mus musculus OX=10090 GN=Psmb1 PE=1 SV=1
Q8CB59|F161B_MOUSE	0	0	3	3	Protein FAM161B OS=Mus musculus OX=10090 GN=Fam161b PE=1 SV=1
Q8R001|MARE2_MOUSE	0	0	3	1	Microtubule-associated protein RP/EB family member 2 OS=Mus musculus OX=10090 GN=Mapre2 PE=1 SV=1
Q3UGS4|MCRI1_MOUSE	0	0	3	3	Mapk-regulated corepressor-interacting protein 1 OS=Mus musculus OX=10090 GN=Mcrip1 PE=1 SV=1
O55091|IMPCT_MOUSE	0	0	3	3	Protein IMPACT OS=Mus musculus OX=10090 GN=Impact PE=1 SV=2
P70302|STIM1_MOUSE	0	0	3	3	Stromal interaction molecule 1 OS=Mus musculus OX=10090 GN=Stim1 PE=1 SV=2
Q5FWK3|RHG01_MOUSE	0	0	3	2	Rho GTPase-activating protein 1 OS=Mus musculus OX=10090 GN=Arhgap1 PE=1 SV=1
Q9WTK7|STK11_MOUSE	0	0	3	2	Serine/threonine-protein kinase STK11 OS=Mus musculus OX=10090 GN=Stk11 PE=1 SV=1
Q3TFD2|PCAT1_MOUSE	0	0	3	3	Lysophosphatidylcholine acyltransferase 1 OS=Mus musculus OX=10090 GN=Lpcat1 PE=1 SV=1
Q9CYN2|SPCS2_MOUSE	0	0	3	3	Signal peptidase complex subunit 2 OS=Mus musculus OX=10090 GN=Spcs2 PE=1 SV=1
Q14BP6|LR74B_MOUSE	0	0	3	2	Leucine-rich repeat-containing protein 74B OS=Mus musculus OX=10090 GN=Lrrc74b PE=2 SV=1
Q61062|DVL3_MOUSE	0	0	3	1	Segment polarity protein dishevelled homolog DVL-3 OS=Mus musculus OX=10090 GN=Dvl3 PE=1 SV=2
Q8R3P7|CLUA1_MOUSE	0	0	3	3	Clusterin-associated protein 1 OS=Mus musculus OX=10090 GN=Cluap1 PE=1 SV=1
Q3UN04|UBP30_MOUSE	0	0	3	2	Ubiquitin carboxyl-terminal hydrolase 30 OS=Mus musculus OX=10090 GN=Usp30 PE=1 SV=1
Q5U458|DJC11_MOUSE	0	0	3	3	DnaJ homolog subfamily C member 11 OS=Mus musculus OX=10090 GN=Dnajc11 PE=1 SV=2
Q8CI96|CLIP4_MOUSE	0	0	3	3	CAP-Gly domain-containing linker protein 4 OS=Mus musculus OX=10090 GN=Clip4 PE=1 SV=1
P97465|DOK1_MOUSE	0	0	3	2	Docking protein 1 OS=Mus musculus OX=10090 GN=Dok1 PE=1 SV=2
P59017|B2L13_MOUSE	0	0	3	3	Bcl-2-like protein 13 OS=Mus musculus OX=10090 GN=Bcl2l13 PE=1 SV=2
P52875|TM165_MOUSE	0	0	3	2	Transmembrane protein 165 OS=Mus musculus OX=10090 GN=Tmem165 PE=1 SV=2
Q5F2E8|TAOK1_MOUSE	0	0	3	2	Serine/threonine-protein kinase TAO1 OS=Mus musculus OX=10090 GN=Taok1 PE=1 SV=1
Q922Q8|LRC59_MOUSE	0	0	3	2	Leucine-rich repeat-containing protein 59 OS=Mus musculus OX=10090 GN=Lrrc59 PE=1 SV=1
P40336|VP26A_MOUSE	0	0	3	2	Vacuolar protein sorting-associated protein 26A OS=Mus musculus OX=10090 GN=Vps26a PE=1 SV=1
Q8BWW4|LARP4_MOUSE	0	0	3	2	La-related protein 4 OS=Mus musculus OX=10090 GN=Larp4 PE=1 SV=2
Q05186|RCN1_MOUSE	0	0	3	3	Reticulocalbin-1 OS=Mus musculus OX=10090 GN=Rcn1 PE=1 SV=1
P35585|AP1M1_MOUSE	0	0	3	3	AP-1 complex subunit mu-1 OS=Mus musculus OX=10090 GN=Ap1m1 PE=1 SV=3
Q8C6G8|WDR26_MOUSE	0	0	3	1	WD repeat-containing protein 26 OS=Mus musculus OX=10090 GN=Wdr26 PE=1 SV=3
Q9WUK2|IF4H_MOUSE	0	0	3	3	Eukaryotic translation initiation factor 4H OS=Mus musculus OX=10090 GN=Eif4h PE=1 SV=3
Q8R2K1|FUCM_MOUSE	0	0	3	2	Fucose mutarotase OS=Mus musculus OX=10090 GN=Fuom PE=1 SV=1
Q9EPK2|XRP2_MOUSE	0	0	3	3	Protein XRP2 OS=Mus musculus OX=10090 GN=Rp2 PE=1 SV=3
Q80U35|ARHGH_MOUSE	0	0	3	2	Rho guanine nucleotide exchange factor 17 OS=Mus musculus OX=10090 GN=Arhgef17 PE=1 SV=2
P70303|PYRG2_MOUSE	0	0	3	2	CTP synthase 2 OS=Mus musculus OX=10090 GN=Ctps2 PE=1 SV=1
Q9JLQ0|CD2AP_MOUSE	0	0	3	3	CD2-associated protein OS=Mus musculus OX=10090 GN=Cd2ap PE=1 SV=3
Q60996|2A5G_MOUSE	0	0	3	1	Serine/threonine-protein phosphatase 2A 56 kDa regulatory subunit gamma isoform OS=Mus musculus OX=10090 GN=Ppp2r5c PE=1 SV=2
E9PZJ8|ASCC3_MOUSE	0	0	3	3	Activating signal cointegrator 1 complex subunit 3 OS=Mus musculus OX=10090 GN=Ascc3 PE=1 SV=1
A2A432|CUL4B_MOUSE	0	0	3	2	Cullin-4B OS=Mus musculus OX=10090 GN=Cul4b PE=1 SV=1
Q6P9J5|KANK4_MOUSE	0	0	3	1	KN motif and ankyrin repeat domain-containing protein 4 OS=Mus musculus OX=10090 GN=Kank4 PE=1 SV=1
A0AUP1|CC112_MOUSE	0	0	3	3	Coiled-coil domain-containing protein 112 OS=Mus musculus OX=10090 GN=Ccdc112 PE=2 SV=2
P50247|SAHH_MOUSE	0	0	3	2	Adenosylhomocysteinase OS=Mus musculus OX=10090 GN=Ahcy PE=1 SV=3
Q3UHJ0|AAK1_MOUSE	0	0	3	1	AP2-associated protein kinase 1 OS=Mus musculus OX=10090 GN=Aak1 PE=1 SV=2
O88587|COMT_MOUSE	0	0	3	2	Catechol O-methyltransferase OS=Mus musculus OX=10090 GN=Comt PE=1 SV=2
Q9JJE7|FADS3_MOUSE	0	0	3	1	Fatty acid desaturase 3 OS=Mus musculus OX=10090 GN=Fads3 PE=2 SV=2
P54823|DDX6_MOUSE	0	0	3	2	Probable ATP-dependent RNA helicase DDX6 OS=Mus musculus OX=10090 GN=Ddx6 PE=1 SV=1
Q8VHK9|DHX36_MOUSE	0	0	3	2	ATP-dependent RNA helicase DHX36 OS=Mus musculus OX=10090 GN=Dhx36 PE=1 SV=2
A2RSJ4|UH1BL_MOUSE	0	0	3	2	UHRF1-binding protein 1-like OS=Mus musculus OX=10090 GN=Uhrf1bp1l PE=1 SV=2
Q8BMF4|ODP2_MOUSE	0	0	3	2	Dihydrolipoyllysine-residue acetyltransferase component of pyruvate dehydrogenase complex mitochondrial OS=Mus musculus OX=10090 GN=Dlat PE=1 SV=2
Q05D44|IF2P_MOUSE	0	0	3	2	Eukaryotic translation initiation factor 5B OS=Mus musculus OX=10090 GN=Eif5b PE=1 SV=2
Q03173|ENAH_MOUSE	0	0	3	2	Protein enabled homolog OS=Mus musculus OX=10090 GN=Enah PE=1 SV=2
Q8C4S8|DEN2A_MOUSE	0	0	3	1	DENN domain-containing protein 2A OS=Mus musculus OX=10090 GN=Dennd2a PE=1 SV=1
Q6PAJ1|BCR_MOUSE	0	0	3	3	Breakpoint cluster region protein OS=Mus musculus OX=10090 GN=Bcr PE=1 SV=3
Q8BRV5|K1671_MOUSE	0	0	3	3	Uncharacterized protein KIAA1671 OS=Mus musculus OX=10090 GN=Kiaa1671 PE=2 SV=1
Q8K2L8|TPC12_MOUSE	0	0	3	2	Trafficking protein particle complex subunit 12 OS=Mus musculus OX=10090 GN=Trappc12 PE=1 SV=2
Q80VM3|TTC29_MOUSE	0	0	3	2	Tetratricopeptide repeat protein 29 OS=Mus musculus OX=10090 GN=Ttc29 PE=2 SV=1
O35864|CSN5_MOUSE	0	0	3	3	COP9 signalosome complex subunit 5 OS=Mus musculus OX=10090 GN=Cops5 PE=1 SV=3
Q6A4J8|UBP7_MOUSE	0	0	3	2	Ubiquitin carboxyl-terminal hydrolase 7 OS=Mus musculus OX=10090 GN=Usp7 PE=1 SV=1
O35658|C1QBP_MOUSE	0	0	3	2	Complement component 1 Q subcomponent-binding protein mitochondrial OS=Mus musculus OX=10090 GN=C1qbp PE=1 SV=1
Q8K4K1|CETN4_MOUSE	0	0	3	2	Centrin-4 OS=Mus musculus OX=10090 GN=Cetn4 PE=1 SV=1
Q9QWY8|ASAP1_MOUSE	0	0	3	2	Arf-GAP with SH3 domain ANK repeat and PH domain-containing protein 1 OS=Mus musculus OX=10090 GN=Asap1 PE=1 SV=2
Q8R180|ERO1A_MOUSE	0	0	3	2	ERO1-like protein alpha OS=Mus musculus OX=10090 GN=Ero1a PE=1 SV=2
Q8VBV7|CSN8_MOUSE	0	0	3	2	COP9 signalosome complex subunit 8 OS=Mus musculus OX=10090 GN=Cops8 PE=1 SV=1
Q99J56|DERL1_MOUSE	0	0	3	2	Derlin-1 OS=Mus musculus OX=10090 GN=Derl1 PE=1 SV=1
O70435|PSA3_MOUSE	0	0	3	3	Proteasome subunit alpha type-3 OS=Mus musculus OX=10090 GN=Psma3 PE=1 SV=3
Q9CQU3|RER1_MOUSE	0	0	3	2	Protein RER1 OS=Mus musculus OX=10090 GN=Rer1 PE=1 SV=1
Q8CHC4|SYNJ1_MOUSE	0	0	3	2	Synaptojanin-1 OS=Mus musculus OX=10090 GN=Synj1 PE=1 SV=3
Q8BRG8|TM209_MOUSE	0	0	3	2	Transmembrane protein 209 OS=Mus musculus OX=10090 GN=Tmem209 PE=2 SV=1
Q8R2R9|AP3M2_MOUSE	0	0	3	3	AP-3 complex subunit mu-2 OS=Mus musculus OX=10090 GN=Ap3m2 PE=1 SV=1
Q6P1H6|ANKL2_MOUSE	0	0	3	3	Ankyrin repeat and LEM domain-containing protein 2 OS=Mus musculus OX=10090 GN=Ankle2 PE=1 SV=2
Q9CQ56|USE1_MOUSE	0	0	3	2	Vesicle transport protein USE1 OS=Mus musculus OX=10090 GN=Use1 PE=1 SV=1
Q9Z0N1|IF2G_MOUSE	0	0	3	2	Eukaryotic translation initiation factor 2 subunit 3 X-linked OS=Mus musculus OX=10090 GN=Eif2s3x PE=1 SV=2
Q922J3|CLIP1_MOUSE	0	0	3	1	CAP-Gly domain-containing linker protein 1 OS=Mus musculus OX=10090 GN=Clip1 PE=1 SV=1
Q8BH48|UBAP1_MOUSE	0	0	3	3	Ubiquitin-associated protein 1 OS=Mus musculus OX=10090 GN=Ubap1 PE=1 SV=1
Q3UJU9|RMD3_MOUSE	0	0	3	2	Regulator of microtubule dynamics protein 3 OS=Mus musculus OX=10090 GN=Rmdn3 PE=1 SV=2
Q925I1|ATAD3_MOUSE	0	0	3	3	ATPase family AAA domain-containing protein 3 OS=Mus musculus OX=10090 GN=Atad3 PE=1 SV=1
Q01730|RSU1_MOUSE	0	0	3	3	Ras suppressor protein 1 OS=Mus musculus OX=10090 GN=Rsu1 PE=1 SV=3
Q4VA53|PDS5B_MOUSE	0	0	3	1	Sister chromatid cohesion protein PDS5 homolog B OS=Mus musculus OX=10090 GN=Pds5b PE=1 SV=1
Q6PD26|PIGS_MOUSE	0	0	3	1	GPI transamidase component PIG-S OS=Mus musculus OX=10090 GN=Pigs PE=1 SV=3
O54754|AOXA_MOUSE	0	0	3	2	Aldehyde oxidase 1 OS=Mus musculus OX=10090 GN=Aox1 PE=1 SV=2
P59325|IF5_MOUSE	0	0	3	3	Eukaryotic translation initiation factor 5 OS=Mus musculus OX=10090 GN=Eif5 PE=1 SV=1
Q9D8S3|ARFG3_MOUSE	0	0	3	1	ADP-ribosylation factor GTPase-activating protein 3 OS=Mus musculus OX=10090 GN=Arfgap3 PE=1 SV=2
Q9R0P6|SC11A_MOUSE	0	0	3	3	Signal peptidase complex catalytic subunit SEC11A OS=Mus musculus OX=10090 GN=Sec11a PE=1 SV=1
Q5SXY1|CYTSB_MOUSE	0	0	3	3	Cytospin-B OS=Mus musculus OX=10090 GN=Specc1 PE=1 SV=2
Q9R062|GLYG_MOUSE	0	0	3	2	Glycogenin-1 OS=Mus musculus OX=10090 GN=Gyg1 PE=1 SV=3
Q99KY4|GAK_MOUSE	0	0	3	2	Cyclin-G-associated kinase OS=Mus musculus OX=10090 GN=Gak PE=1 SV=2
Q8CHB8|TTLL5_MOUSE	0	0	3	1	Tubulin polyglutamylase TTLL5 OS=Mus musculus OX=10090 GN=Ttll5 PE=2 SV=3
Q04859|MAK_MOUSE	0	0	3	2	Serine/threonine-protein kinase MAK OS=Mus musculus OX=10090 GN=Mak PE=1 SV=2
G3X9J0|SI1L3_MOUSE	0	0	3	1	Signal-induced proliferation-associated 1-like protein 3 OS=Mus musculus OX=10090 GN=Sipa1l3 PE=1 SV=1
Q9EP53|TSC1_MOUSE	0	0	3	2	Hamartin OS=Mus musculus OX=10090 GN=Tsc1 PE=1 SV=1
A2AF47|DOC11_MOUSE	0	0	3	1	Dedicator of cytokinesis protein 11 OS=Mus musculus OX=10090 GN=Dock11 PE=1 SV=1
O70400|PDLI1_MOUSE	0	0	3	3	PDZ and LIM domain protein 1 OS=Mus musculus OX=10090 GN=Pdlim1 PE=1 SV=4
Q8BQZ4|RLGPB_MOUSE	0	0	3	1	Ral GTPase-activating protein subunit beta OS=Mus musculus OX=10090 GN=Ralgapb PE=1 SV=2
Q62448|IF4G2_MOUSE	0	0	3	2	Eukaryotic translation initiation factor 4 gamma 2 OS=Mus musculus OX=10090 GN=Eif4g2 PE=1 SV=2
Q8CHY7|TTC23_MOUSE	0	0	3	1	Tetratricopeptide repeat protein 23 OS=Mus musculus OX=10090 GN=Ttc23 PE=2 SV=1
Q80SY4|MIB1_MOUSE	0	0	3	2	E3 ubiquitin-protein ligase MIB1 OS=Mus musculus OX=10090 GN=Mib1 PE=1 SV=1
P60670|NPL4_MOUSE	0	0	3	2	Nuclear protein localization protein 4 homolog OS=Mus musculus OX=10090 GN=Nploc4 PE=1 SV=3
O35685|NUDC_MOUSE	0	0	3	2	Nuclear migration protein nudC OS=Mus musculus OX=10090 GN=Nudc PE=1 SV=1
Q8R1Z4|PPR42_MOUSE	0	0	3	1	Protein phosphatase 1 regulatory subunit 42 OS=Mus musculus OX=10090 GN=Ppp1r42 PE=1 SV=1
Q8VC88|GRAN_MOUSE	0	0	3	2	Grancalcin OS=Mus musculus OX=10090 GN=Gca PE=1 SV=1
Q9D572|UBX11_MOUSE	0	0	3	2	UBX domain-containing protein 11 OS=Mus musculus OX=10090 GN=Ubxn11 PE=1 SV=1
P06537|GCR_MOUSE	0	0	3	2	Glucocorticoid receptor OS=Mus musculus OX=10090 GN=Nr3c1 PE=1 SV=1
Q8BMJ2|SYLC_MOUSE	0	0	3	2	Leucine--tRNA ligase cytoplasmic OS=Mus musculus OX=10090 GN=Lars PE=1 SV=2
O35098|DPYL4_MOUSE	0	0	3	1	Dihydropyrimidinase-related protein 4 OS=Mus musculus OX=10090 GN=Dpysl4 PE=1 SV=1
Q61214|DYR1A_MOUSE	0	0	3	2	Dual specificity tyrosine-phosphorylation-regulated kinase 1A OS=Mus musculus OX=10090 GN=Dyrk1a PE=1 SV=1
Q99KH8|STK24_MOUSE	0	0	3	1	Serine/threonine-protein kinase 24 OS=Mus musculus OX=10090 GN=Stk24 PE=1 SV=1
Q7TPS5|C2CD5_MOUSE	0	0	3	2	C2 domain-containing protein 5 OS=Mus musculus OX=10090 GN=C2cd5 PE=1 SV=2
Q9JJ28|FLII_MOUSE	0	0	3	1	Protein flightless-1 homolog OS=Mus musculus OX=10090 GN=Flii PE=1 SV=1
Q99M51|NCK1_MOUSE	0	0	3	1	Cytoplasmic protein NCK1 OS=Mus musculus OX=10090 GN=Nck1 PE=1 SV=1
Q9D706|RPAP3_MOUSE	0	0	3	2	RNA polymerase II-associated protein 3 OS=Mus musculus OX=10090 GN=Rpap3 PE=1 SV=1
P43006|EAA2_MOUSE	0	0	3	1	Excitatory amino acid transporter 2 OS=Mus musculus OX=10090 GN=Slc1a2 PE=1 SV=1
Q8VEK2|RHBD2_MOUSE	0	0	3	2	Rhomboid domain-containing protein 2 OS=Mus musculus OX=10090 GN=Rhbdd2 PE=1 SV=1
Q60692|PSB6_MOUSE	0	0	3	3	Proteasome subunit beta type-6 OS=Mus musculus OX=10090 GN=Psmb6 PE=1 SV=3
O88487|DC1I2_MOUSE	0	0	3	2	Cytoplasmic dynein 1 intermediate chain 2 OS=Mus musculus OX=10090 GN=Dync1i2 PE=1 SV=1
Q80Y86|MK15_MOUSE	0	0	3	1	Mitogen-activated protein kinase 15 OS=Mus musculus OX=10090 GN=Mapk15 PE=1 SV=1
Q9EP75|CP4FE_MOUSE	0	0	3	1	Leukotriene-B4 omega-hydroxylase 3 OS=Mus musculus OX=10090 GN=Cyp4f14 PE=1 SV=1
Q9Z1X2|PTSS2_MOUSE	0	0	3	2	Phosphatidylserine synthase 2 OS=Mus musculus OX=10090 GN=Ptdss2 PE=1 SV=2
Q9CQR6|PPP6_MOUSE	0	0	3	1	Serine/threonine-protein phosphatase 6 catalytic subunit OS=Mus musculus OX=10090 GN=Ppp6c PE=1 SV=1
Q7TMC8|FUK_MOUSE	0	0	3	2	L-fucose kinase OS=Mus musculus OX=10090 GN=Fuk PE=1 SV=1
Q8C754|VPS52_MOUSE	0	0	3	2	Vacuolar protein sorting-associated protein 52 homolog OS=Mus musculus OX=10090 GN=Vps52 PE=1 SV=1
Q99MU3|DSRAD_MOUSE	0	0	3	1	Double-stranded RNA-specific adenosine deaminase OS=Mus musculus OX=10090 GN=Adar PE=1 SV=2
Q8BH43|WASF2_MOUSE	0	0	3	3	Wiskott-Aldrich syndrome protein family member 2 OS=Mus musculus OX=10090 GN=Wasf2 PE=1 SV=1
Q80VN0|CP100_MOUSE	0	0	3	1	Cilia- and flagella-associated protein 100 OS=Mus musculus OX=10090 GN=Cfap100 PE=2 SV=2
Q9R1P3|PSB2_MOUSE	0	0	3	2	Proteasome subunit beta type-2 OS=Mus musculus OX=10090 GN=Psmb2 PE=1 SV=1
Q71B07|D19L3_MOUSE	0	0	3	2	Probable C-mannosyltransferase DPY19L3 OS=Mus musculus OX=10090 GN=Dpy19l3 PE=2 SV=2
Q6VVW5|ANPRB_MOUSE	0	0	3	2	Atrial natriuretic peptide receptor 2 OS=Mus musculus OX=10090 GN=Npr2 PE=1 SV=2
Q8QZX2|HAUS3_MOUSE	0	0	3	2	HAUS augmin-like complex subunit 3 OS=Mus musculus OX=10090 GN=Haus3 PE=1 SV=1
Q8BP00|IQCB1_MOUSE	0	0	3	2	IQ calmodulin-binding motif-containing protein 1 OS=Mus musculus OX=10090 GN=Iqcb1 PE=1 SV=2
Q9ES00|UBE4B_MOUSE	0	0	3	1	Ubiquitin conjugation factor E4 B OS=Mus musculus OX=10090 GN=Ube4b PE=1 SV=3
P81122|IRS2_MOUSE	0	0	3	2	Insulin receptor substrate 2 OS=Mus musculus OX=10090 GN=Irs2 PE=1 SV=2
Q8BFR4|GNS_MOUSE	0	0	3	2	N-acetylglucosamine-6-sulfatase OS=Mus musculus OX=10090 GN=Gns PE=1 SV=1
Q6Y685|TACC1_MOUSE	0	0	3	2	Transforming acidic coiled-coil-containing protein 1 OS=Mus musculus OX=10090 GN=Tacc1 PE=1 SV=1
Q9ESJ4|SPN90_MOUSE	0	0	3	2	NCK-interacting protein with SH3 domain OS=Mus musculus OX=10090 GN=Nckipsd PE=1 SV=2
Q9JIZ0|CMLO1_MOUSE	0	0	3	1	Probable N-acetyltransferase CML1 OS=Mus musculus OX=10090 GN=Cml1 PE=1 SV=1
Q8BYC6|TAOK3_MOUSE	0	0	3	1	Serine/threonine-protein kinase TAO3 OS=Mus musculus OX=10090 GN=Taok3 PE=1 SV=2
Q9DC37|MFSD1_MOUSE	0	0	3	2	Major facilitator superfamily domain-containing protein 1 OS=Mus musculus OX=10090 GN=Mfsd1 PE=1 SV=1
Q9EPK6|SIL1_MOUSE	0	0	3	2	Nucleotide exchange factor SIL1 OS=Mus musculus OX=10090 GN=Sil1 PE=1 SV=2
Q9EQK5|MVP_MOUSE	0	0	3	1	Major vault protein OS=Mus musculus OX=10090 GN=Mvp PE=1 SV=4
P31230|AIMP1_MOUSE	0	0	3	3	Aminoacyl tRNA synthase complex-interacting multifunctional protein 1 OS=Mus musculus OX=10090 GN=Aimp1 PE=1 SV=2
Q5DTY9|KCD16_MOUSE	0	0	3	1	BTB/POZ domain-containing protein KCTD16 OS=Mus musculus OX=10090 GN=Kctd16 PE=1 SV=2
Q3TKT4|SMCA4_MOUSE	0	0	3	2	Transcription activator BRG1 OS=Mus musculus OX=10090 GN=Smarca4 PE=1 SV=1
Q3TEA8|HP1B3_MOUSE	0	0	3	3	Heterochromatin protein 1-binding protein 3 OS=Mus musculus OX=10090 GN=Hp1bp3 PE=1 SV=1
Q80YS6|AFAP1_MOUSE	0	0	3	1	Actin filament-associated protein 1 OS=Mus musculus OX=10090 GN=Afap1 PE=1 SV=1
P97326|CADH6_MOUSE	0	0	3	1	Cadherin-6 OS=Mus musculus OX=10090 GN=Cdh6 PE=1 SV=2
Q9QXE7|TBL1X_MOUSE	0	0	3	2	F-box-like/WD repeat-containing protein TBL1X OS=Mus musculus OX=10090 GN=Tbl1x PE=1 SV=2
Q8VDM6|HNRL1_MOUSE	0	0	3	1	Heterogeneous nuclear ribonucleoprotein U-like protein 1 OS=Mus musculus OX=10090 GN=Hnrnpul1 PE=1 SV=1
Q9JJG6|TMM47_MOUSE	0	0	3	2	Transmembrane protein 47 OS=Mus musculus OX=10090 GN=Tmem47 PE=1 SV=1
Q3UGY8|BIG3_MOUSE	0	0	3	1	Brefeldin A-inhibited guanine nucleotide-exchange protein 3 OS=Mus musculus OX=10090 GN=Arfgef3 PE=1 SV=1
Q9QZW0|AT11C_MOUSE	0	0	3	1	Phospholipid-transporting ATPase 11C OS=Mus musculus OX=10090 GN=Atp11c PE=1 SV=2
Q8R4H9|ZNT5_MOUSE	0	0	3	1	Zinc transporter 5 OS=Mus musculus OX=10090 GN=Slc30a5 PE=1 SV=1
Q8R310|TMCC3_MOUSE	0	0	3	1	Transmembrane and coiled-coil domain protein 3 OS=Mus musculus OX=10090 GN=Tmcc3 PE=1 SV=2
Q6S5J6|KRIT1_MOUSE	0	0	3	1	Krev interaction trapped protein 1 OS=Mus musculus OX=10090 GN=Krit1 PE=1 SV=1
Q9CRC8|LRC40_MOUSE	0	0	3	1	Leucine-rich repeat-containing protein 40 OS=Mus musculus OX=10090 GN=Lrrc40 PE=1 SV=2
Q76KF0|SEM6D_MOUSE	0	0	3	1	Semaphorin-6D OS=Mus musculus OX=10090 GN=Sema6d PE=1 SV=1
O35239|PTN9_MOUSE	0	0	3	1	Tyrosine-protein phosphatase non-receptor type 9 OS=Mus musculus OX=10090 GN=Ptpn9 PE=1 SV=2
C0LLJ0|IMA8_MOUSE	0	0	3	1	Importin subunit alpha-8 OS=Mus musculus OX=10090 GN=Kpna7 PE=1 SV=1
Q02384|SOS2_MOUSE	0	0	3	1	Son of sevenless homolog 2 OS=Mus musculus OX=10090 GN=Sos2 PE=1 SV=2
Q7TN29|SMAP2_MOUSE	0	0	3	2	Stromal membrane-associated protein 2 OS=Mus musculus OX=10090 GN=Smap2 PE=1 SV=1
Q91V83|TTI1_MOUSE	0	0	3	1	TELO2-interacting protein 1 homolog OS=Mus musculus OX=10090 GN=Tti1 PE=1 SV=2
Q8C5T8|CC113_MOUSE	0	0	3	1	Coiled-coil domain-containing protein 113 OS=Mus musculus OX=10090 GN=Ccdc113 PE=2 SV=1
O70228|ATP9A_MOUSE	0	0	3	1	Probable phospholipid-transporting ATPase IIA OS=Mus musculus OX=10090 GN=Atp9a PE=1 SV=3
Q8VE73|CUL7_MOUSE	0	0	3	1	Cullin-7 OS=Mus musculus OX=10090 GN=Cul7 PE=1 SV=2
Q923Q2|STA13_MOUSE	0	0	3	1	StAR-related lipid transfer protein 13 OS=Mus musculus OX=10090 GN=Stard13 PE=1 SV=5
Q80XC6|NRDE2_MOUSE	0	0	3	1	Protein NRDE2 homolog OS=Mus musculus OX=10090 GN=Nrde2 PE=1 SV=3
P39061|COIA1_MOUSE	0	0	3	1	Collagen alpha-1(XVIII) chain OS=Mus musculus OX=10090 GN=Col18a1 PE=1 SV=4
Q8BIL5|HOOK1_MOUSE	0	0	3	1	Protein Hook homolog 1 OS=Mus musculus OX=10090 GN=Hook1 PE=1 SV=2
Q8C176|TAF2_MOUSE	0	0	3	1	Transcription initiation factor TFIID subunit 2 OS=Mus musculus OX=10090 GN=Taf2 PE=2 SV=2
Q8VI59|PCX3_MOUSE	0	0	3	1	Pecanex-like protein 3 OS=Mus musculus OX=10090 GN=Pcnx3 PE=1 SV=2
Q3UDE2|TTL12_MOUSE	0	0	3	1	Tubulin--tyrosine ligase-like protein 12 OS=Mus musculus OX=10090 GN=Ttll12 PE=1 SV=1
A0JP43|EFCB5_MOUSE	0	0	3	1	EF-hand calcium-binding domain-containing protein 5 OS=Mus musculus OX=10090 GN=Efcab5 PE=1 SV=2
Q9Z1P5|CD320_MOUSE	0	0	3	1	CD320 antigen OS=Mus musculus OX=10090 GN=Cd320 PE=2 SV=1
P24527|LKHA4_MOUSE	0	0	3	2	Leukotriene A-4 hydrolase OS=Mus musculus OX=10090 GN=Lta4h PE=1 SV=4
P61079|UB2D3_MOUSE	10	9	2	1	Ubiquitin-conjugating enzyme E2 D3 OS=Mus musculus OX=10090 GN=Ube2d3 PE=1 SV=1
Q9QUH0|GLRX1_MOUSE	9	8	2	2	Glutaredoxin-1 OS=Mus musculus OX=10090 GN=Glrx PE=1 SV=3
Q9Z2V5|HDAC6_MOUSE	9	9	2	2	Histone deacetylase 6 OS=Mus musculus OX=10090 GN=Hdac6 PE=1 SV=3
P07724|ALBU_MOUSE	8	8	2	1	Serum albumin OS=Mus musculus OX=10090 GN=Alb PE=1 SV=3
P62774|MTPN_MOUSE	8	7	2	2	Myotrophin OS=Mus musculus OX=10090 GN=Mtpn PE=1 SV=2
Q9D8S9|BOLA1_MOUSE	8	8	2	2	BolA-like protein 1 OS=Mus musculus OX=10090 GN=Bola1 PE=1 SV=1
Q9WVQ5|MTNB_MOUSE	8	8	2	2	Methylthioribulose-1-phosphate dehydratase OS=Mus musculus OX=10090 GN=Apip PE=1 SV=1
Q9DCB8|ISCA2_MOUSE	7	6	2	2	Iron-sulfur cluster assembly 2 homolog mitochondrial OS=Mus musculus OX=10090 GN=Isca2 PE=1 SV=2
Q9JJU8|SH3L1_MOUSE	7	7	2	2	SH3 domain-binding glutamic acid-rich-like protein OS=Mus musculus OX=10090 GN=Sh3bgrl PE=1 SV=1
Q99M71|EPDR1_MOUSE	6	5	2	2	Mammalian ependymin-related protein 1 OS=Mus musculus OX=10090 GN=Epdr1 PE=1 SV=1
P35980|RL18_MOUSE	5	5	2	2	60S ribosomal protein L18 OS=Mus musculus OX=10090 GN=Rpl18 PE=1 SV=3
P46414|CDN1B_MOUSE	5	5	2	2	Cyclin-dependent kinase inhibitor 1B OS=Mus musculus OX=10090 GN=Cdkn1b PE=1 SV=2
P50429|ARSB_MOUSE	5	5	2	1	Arylsulfatase B OS=Mus musculus OX=10090 GN=Arsb PE=1 SV=3
P60867|RS20_MOUSE	5	4	2	2	40S ribosomal protein S20 OS=Mus musculus OX=10090 GN=Rps20 PE=1 SV=1
P68037|UB2L3_MOUSE	5	5	2	1	Ubiquitin-conjugating enzyme E2 L3 OS=Mus musculus OX=10090 GN=Ube2l3 PE=1 SV=1
Q8BL97|SRSF7_MOUSE	5	4	2	1	Serine/arginine-rich splicing factor 7 OS=Mus musculus OX=10090 GN=Srsf7 PE=1 SV=1
Q8CDN6|TXNL1_MOUSE	5	5	2	2	Thioredoxin-like protein 1 OS=Mus musculus OX=10090 GN=Txnl1 PE=1 SV=3
Q9QZQ8|H2AY_MOUSE	5	3	2	1	Core histone macro-H2A.1 OS=Mus musculus OX=10090 GN=H2afy PE=1 SV=3
Q9Z320|K1C27_MOUSE	5	4	2	1	Keratin type I cytoskeletal 27 OS=Mus musculus OX=10090 GN=Krt27 PE=1 SV=1
O35405|PLD3_MOUSE	4	4	2	2	Phospholipase D3 OS=Mus musculus OX=10090 GN=Pld3 PE=1 SV=1
O55128|SAP18_MOUSE	4	4	2	2	Histone deacetylase complex subunit SAP18 OS=Mus musculus OX=10090 GN=Sap18 PE=1 SV=1
P0C027|NUD10_MOUSE	4	2	2	2	Diphosphoinositol polyphosphate phosphohydrolase 3-alpha OS=Mus musculus OX=10090 GN=Nudt10 PE=1 SV=1
P0C028|NUD11_MOUSE	4	2	2	2	Diphosphoinositol polyphosphate phosphohydrolase 3-beta OS=Mus musculus OX=10090 GN=Nudt11 PE=1 SV=1
Q8BYI6|PCAT2_MOUSE	4	2	2	2	Lysophosphatidylcholine acyltransferase 2 OS=Mus musculus OX=10090 GN=Lpcat2 PE=1 SV=1
Q9CQ65|MTAP_MOUSE	4	4	2	2	S-methyl-5'-thioadenosine phosphorylase OS=Mus musculus OX=10090 GN=Mtap PE=1 SV=1
Q9QYG0|NDRG2_MOUSE	4	4	2	2	Protein NDRG2 OS=Mus musculus OX=10090 GN=Ndrg2 PE=1 SV=1
P10922|H10_MOUSE	3	3	2	2	Histone H1.0 OS=Mus musculus OX=10090 GN=H1f0 PE=2 SV=4
P35441|TSP1_MOUSE	3	3	2	2	Thrombospondin-1 OS=Mus musculus OX=10090 GN=Thbs1 PE=1 SV=1
P43276|H15_MOUSE	3	2	2	1	Histone H1.5 OS=Mus musculus OX=10090 GN=Hist1h1b PE=1 SV=2
P62858|RS28_MOUSE	3	2	2	2	40S ribosomal protein S28 OS=Mus musculus OX=10090 GN=Rps28 PE=1 SV=1
P63254|CRIP1_MOUSE	3	3	2	2	Cysteine-rich protein 1 OS=Mus musculus OX=10090 GN=Crip1 PE=1 SV=2
Q3UJP5|CH037_MOUSE	3	3	2	2	Protein C8orf37 homolog OS=Mus musculus OX=10090 PE=1 SV=1
Q61545|EWS_MOUSE	3	3	2	2	RNA-binding protein EWS OS=Mus musculus OX=10090 GN=Ewsr1 PE=1 SV=2
Q61908|CMC4_MOUSE	3	2	2	1	Cx9C motif-containing protein 4 OS=Mus musculus OX=10090 GN=Cmc4 PE=2 SV=1
Q9D9V3|ECHD1_MOUSE	3	3	2	2	Ethylmalonyl-CoA decarboxylase OS=Mus musculus OX=10090 GN=Echdc1 PE=1 SV=2
Q9QZN4|FBX6_MOUSE	3	3	2	1	F-box only protein 6 OS=Mus musculus OX=10090 GN=Fbxo6 PE=1 SV=1
P02468|LAMC1_MOUSE	2	2	2	2	Laminin subunit gamma-1 OS=Mus musculus OX=10090 GN=Lamc1 PE=1 SV=2
P29391|FRIL1_MOUSE	2	1	2	1	Ferritin light chain 1 OS=Mus musculus OX=10090 GN=Ftl1 PE=1 SV=2
P49945|FRIL2_MOUSE	2	1	2	1	Ferritin light chain 2 OS=Mus musculus OX=10090 GN=Ftl2 PE=3 SV=2
P61211|ARL1_MOUSE	2	2	2	2	ADP-ribosylation factor-like protein 1 OS=Mus musculus OX=10090 GN=Arl1 PE=1 SV=1
P63089|PTN_MOUSE	2	2	2	2	Pleiotrophin OS=Mus musculus OX=10090 GN=Ptn PE=1 SV=1
Q0P557|MIEAP_MOUSE	2	2	2	2	Mitochondria-eating protein OS=Mus musculus OX=10090 GN=Spata18 PE=1 SV=2
Q60634|FLOT2_MOUSE	2	1	2	2	Flotillin-2 OS=Mus musculus OX=10090 GN=Flot2 PE=1 SV=2
Q61464|ZN638_MOUSE	2	1	2	2	Zinc finger protein 638 OS=Mus musculus OX=10090 GN=Znf638 PE=1 SV=2
Q62426|CYTB_MOUSE	2	2	2	2	Cystatin-B OS=Mus musculus OX=10090 GN=Cstb PE=1 SV=1
Q8BI72|CARF_MOUSE	2	1	2	1	CDKN2A-interacting protein OS=Mus musculus OX=10090 GN=Cdkn2aip PE=1 SV=1
Q8BWT5|DIP2A_MOUSE	2	2	2	1	Disco-interacting protein 2 homolog A OS=Mus musculus OX=10090 GN=Dip2a PE=1 SV=3
Q8R127|SCPDL_MOUSE	2	2	2	2	Saccharopine dehydrogenase-like oxidoreductase OS=Mus musculus OX=10090 GN=Sccpdh PE=1 SV=1
Q9D823|RL37_MOUSE	2	2	2	2	60S ribosomal protein L37 OS=Mus musculus OX=10090 GN=Rpl37 PE=3 SV=3
Q9EQQ2|YIPF5_MOUSE	2	2	2	2	Protein YIPF5 OS=Mus musculus OX=10090 GN=Yipf5 PE=1 SV=1
Q9QX47|SON_MOUSE	2	2	2	2	Protein SON OS=Mus musculus OX=10090 GN=Son PE=1 SV=2
Q9R0Q7|TEBP_MOUSE	2	2	2	2	Prostaglandin E synthase 3 OS=Mus musculus OX=10090 GN=Ptges3 PE=1 SV=1
Q9WV80|SNX1_MOUSE	2	2	2	2	Sorting nexin-1 OS=Mus musculus OX=10090 GN=Snx1 PE=1 SV=1
A2AJI0|MA7D1_MOUSE	1	1	2	2	MAP7 domain-containing protein 1 OS=Mus musculus OX=10090 GN=Map7d1 PE=1 SV=1
O88413|TULP3_MOUSE	1	1	2	2	Tubby-related protein 3 OS=Mus musculus OX=10090 GN=Tulp3 PE=1 SV=1
P35487|ODPAT_MOUSE	1	1	2	1	Pyruvate dehydrogenase E1 component subunit alpha testis-specific form mitochondrial OS=Mus musculus OX=10090 GN=Pdha2 PE=1 SV=1
P55065|PLTP_MOUSE	1	1	2	2	Phospholipid transfer protein OS=Mus musculus OX=10090 GN=Pltp PE=1 SV=1
P63242|IF5A1_MOUSE	1	1	2	2	Eukaryotic translation initiation factor 5A-1 OS=Mus musculus OX=10090 GN=Eif5a PE=1 SV=2
Q566J8|COQ8B_MOUSE	1	1	2	2	Atypical kinase COQ8B mitochondrial OS=Mus musculus OX=10090 GN=Coq8b PE=1 SV=1
Q5SUR0|PUR4_MOUSE	1	1	2	1	Phosphoribosylformylglycinamidine synthase OS=Mus musculus OX=10090 GN=Pfas PE=1 SV=1
Q60668|HNRPD_MOUSE	1	1	2	2	Heterogeneous nuclear ribonucleoprotein D0 OS=Mus musculus OX=10090 GN=Hnrnpd PE=1 SV=2
Q60875|ARHG2_MOUSE	1	1	2	2	Rho guanine nucleotide exchange factor 2 OS=Mus musculus OX=10090 GN=Arhgef2 PE=1 SV=4
Q6ZWX6|IF2A_MOUSE	1	1	2	2	Eukaryotic translation initiation factor 2 subunit 1 OS=Mus musculus OX=10090 GN=Eif2s1 PE=1 SV=3
Q8BGY2|IF5A2_MOUSE	1	1	2	2	Eukaryotic translation initiation factor 5A-2 OS=Mus musculus OX=10090 GN=Eif5a2 PE=1 SV=3
Q8BZS9|DHX32_MOUSE	1	1	2	1	Putative pre-mRNA-splicing factor ATP-dependent RNA helicase DHX32 OS=Mus musculus OX=10090 GN=Dhx32 PE=1 SV=2
Q8CHK3|MBOA7_MOUSE	1	1	2	1	Lysophospholipid acyltransferase 7 OS=Mus musculus OX=10090 GN=Mboat7 PE=1 SV=1
Q8R3I2|MBOA2_MOUSE	1	1	2	2	Lysophospholipid acyltransferase 2 OS=Mus musculus OX=10090 GN=Mboat2 PE=1 SV=1
Q91V01|MBOA5_MOUSE	1	1	2	2	Lysophospholipid acyltransferase 5 OS=Mus musculus OX=10090 GN=Lpcat3 PE=1 SV=1
Q9CYS6|CB072_MOUSE	1	1	2	2	Uncharacterized protein C2orf72 homolog OS=Mus musculus OX=10090 PE=1 SV=2
Q9D819|IPYR_MOUSE	1	1	2	2	Inorganic pyrophosphatase OS=Mus musculus OX=10090 GN=Ppa1 PE=1 SV=1
Q9JMH6|TRXR1_MOUSE	1	1	2	1	Thioredoxin reductase 1 cytoplasmic OS=Mus musculus OX=10090 GN=Txnrd1 PE=1 SV=3
Q9QXD8|LIMD1_MOUSE	1	1	2	2	LIM domain-containing protein 1 OS=Mus musculus OX=10090 GN=Limd1 PE=1 SV=2
Q9R0Q9|MPU1_MOUSE	1	1	2	2	Mannose-P-dolichol utilization defect 1 protein OS=Mus musculus OX=10090 GN=Mpdu1 PE=1 SV=1
Q78ZA7|NP1L4_MOUSE	0	0	2	2	Nucleosome assembly protein 1-like 4 OS=Mus musculus OX=10090 GN=Nap1l4 PE=1 SV=1
Q9DAJ5|DLRB2_MOUSE	0	0	2	2	Dynein light chain roadblock-type 2 OS=Mus musculus OX=10090 GN=Dynlrb2 PE=1 SV=1
Q9CWD8|NUBPL_MOUSE	0	0	2	2	Iron-sulfur protein NUBPL OS=Mus musculus OX=10090 GN=Nubpl PE=1 SV=2
Q6KAU4|MB12B_MOUSE	0	0	2	2	Multivesicular body subunit 12B OS=Mus musculus OX=10090 GN=Mvb12b PE=1 SV=2
Q9DAI9|MORN5_MOUSE	0	0	2	2	MORN repeat-containing protein 5 OS=Mus musculus OX=10090 GN=Morn5 PE=2 SV=1
Q8BHW2|OSCP1_MOUSE	0	0	2	2	Protein OSCP1 OS=Mus musculus OX=10090 GN=Oscp1 PE=1 SV=1
Q91V36|NRBP2_MOUSE	0	0	2	2	Nuclear receptor-binding protein 2 OS=Mus musculus OX=10090 GN=Nrbp2 PE=1 SV=2
Q99J99|THTM_MOUSE	0	0	2	2	3-mercaptopyruvate sulfurtransferase OS=Mus musculus OX=10090 GN=Mpst PE=1 SV=4
Q3UK10|B9D2_MOUSE	0	0	2	1	B9 domain-containing protein 2 OS=Mus musculus OX=10090 GN=B9d2 PE=1 SV=2
O89017|LGMN_MOUSE	0	0	2	2	Legumain OS=Mus musculus OX=10090 GN=Lgmn PE=1 SV=1
O88746|TOM1_MOUSE	0	0	2	2	Target of Myb protein 1 OS=Mus musculus OX=10090 GN=Tom1 PE=1 SV=1
B2RQE8|RHG42_MOUSE	0	0	2	2	Rho GTPase-activating protein 42 OS=Mus musculus OX=10090 GN=Arhgap42 PE=1 SV=1
Q3TLI0|TPC10_MOUSE	0	0	2	2	Trafficking protein particle complex subunit 10 OS=Mus musculus OX=10090 GN=Trappc10 PE=1 SV=2
O89079|COPE_MOUSE	0	0	2	2	Coatomer subunit epsilon OS=Mus musculus OX=10090 GN=Cope PE=1 SV=3
Q9CRC9|GNPI2_MOUSE	0	0	2	2	Glucosamine-6-phosphate isomerase 2 OS=Mus musculus OX=10090 GN=Gnpda2 PE=1 SV=1
P62482|KCAB2_MOUSE	0	0	2	2	Voltage-gated potassium channel subunit beta-2 OS=Mus musculus OX=10090 GN=Kcnab2 PE=1 SV=1
Q9DAU1|CNPY3_MOUSE	0	0	2	2	Protein canopy homolog 3 OS=Mus musculus OX=10090 GN=Cnpy3 PE=1 SV=1
P59279|RAB2B_MOUSE	0	0	2	1	Ras-related protein Rab-2B OS=Mus musculus OX=10090 GN=Rab2b PE=1 SV=1
Q61937|NPM_MOUSE	0	0	2	2	Nucleophosmin OS=Mus musculus OX=10090 GN=Npm1 PE=1 SV=1
Q9CQW9|IFM3_MOUSE	0	0	2	2	Interferon-induced transmembrane protein 3 OS=Mus musculus OX=10090 GN=Ifitm3 PE=1 SV=1
Q922R1|CP070_MOUSE	0	0	2	2	UPF0183 protein C16orf70 homolog OS=Mus musculus OX=10090 PE=1 SV=2
P48302|EDNRB_MOUSE	0	0	2	2	Endothelin receptor type B OS=Mus musculus OX=10090 GN=Ednrb PE=2 SV=1
P54728|RD23B_MOUSE	0	0	2	2	UV excision repair protein RAD23 homolog B OS=Mus musculus OX=10090 GN=Rad23b PE=1 SV=2
P56812|PDCD5_MOUSE	0	0	2	2	Programmed cell death protein 5 OS=Mus musculus OX=10090 GN=Pdcd5 PE=1 SV=3
Q99K28|ARFG2_MOUSE	0	0	2	1	ADP-ribosylation factor GTPase-activating protein 2 OS=Mus musculus OX=10090 GN=Arfgap2 PE=1 SV=1
Q61144|PSN2_MOUSE	0	0	2	2	Presenilin-2 OS=Mus musculus OX=10090 GN=Psen2 PE=1 SV=3
Q9Z0V7|TI17B_MOUSE	0	0	2	2	Mitochondrial import inner membrane translocase subunit Tim17-B OS=Mus musculus OX=10090 GN=Timm17b PE=1 SV=1
Q8C042|ENO4_MOUSE	0	0	2	2	Enolase 4 OS=Mus musculus OX=10090 GN=Eno4 PE=1 SV=2
Q6P5U8|CC148_MOUSE	0	0	2	2	Coiled-coil domain-containing protein 148 OS=Mus musculus OX=10090 GN=Ccdc148 PE=2 SV=1
Q8C804|SPICE_MOUSE	0	0	2	2	Spindle and centriole-associated protein 1 OS=Mus musculus OX=10090 GN=Spice1 PE=1 SV=2
O88522|NEMO_MOUSE	0	0	2	2	NF-kappa-B essential modulator OS=Mus musculus OX=10090 GN=Ikbkg PE=1 SV=2
O88342|WDR1_MOUSE	0	0	2	2	WD repeat-containing protein 1 OS=Mus musculus OX=10090 GN=Wdr1 PE=1 SV=3
Q8BP47|SYNC_MOUSE	0	0	2	2	Asparagine--tRNA ligase cytoplasmic OS=Mus musculus OX=10090 GN=Nars PE=1 SV=2
Q3TJZ6|FA98A_MOUSE	0	0	2	2	Protein FAM98A OS=Mus musculus OX=10090 GN=Fam98a PE=1 SV=1
P61080|UB2D1_MOUSE	0	0	2	1	Ubiquitin-conjugating enzyme E2 D1 OS=Mus musculus OX=10090 GN=Ube2d1 PE=1 SV=1
P62838|UB2D2_MOUSE	0	0	2	1	Ubiquitin-conjugating enzyme E2 D2 OS=Mus musculus OX=10090 GN=Ube2d2 PE=1 SV=1
Q3TWL2|PP4P1_MOUSE	0	0	2	2	Type 1 phosphatidylinositol 4 5-bisphosphate 4-phosphatase OS=Mus musculus OX=10090 GN=Pip4p1 PE=1 SV=1
Q8BNI4|DERL2_MOUSE	0	0	2	1	Derlin-2 OS=Mus musculus OX=10090 GN=Derl2 PE=1 SV=2
Q9CQZ1|HSBP1_MOUSE	0	0	2	2	Heat shock factor-binding protein 1 OS=Mus musculus OX=10090 GN=Hsbp1 PE=1 SV=1
Q9ERR7|SEP15_MOUSE	0	0	2	2	Selenoprotein F OS=Mus musculus OX=10090 GN=Selenof PE=1 SV=3
Q99L43|CDS2_MOUSE	0	0	2	2	Phosphatidate cytidylyltransferase 2 OS=Mus musculus OX=10090 GN=Cds2 PE=1 SV=1
Q9WVK0|ATRAP_MOUSE	0	0	2	2	Type-1 angiotensin II receptor-associated protein OS=Mus musculus OX=10090 GN=Agtrap PE=1 SV=2
Q9DCD0|6PGD_MOUSE	0	0	2	2	6-phosphogluconate dehydrogenase decarboxylating OS=Mus musculus OX=10090 GN=Pgd PE=1 SV=3
Q8R1K1|UBAC2_MOUSE	0	0	2	2	Ubiquitin-associated domain-containing protein 2 OS=Mus musculus OX=10090 GN=Ubac2 PE=1 SV=1
Q3UVL4|VPS51_MOUSE	0	0	2	2	Vacuolar protein sorting-associated protein 51 homolog OS=Mus musculus OX=10090 GN=Vps51 PE=1 SV=2
Q8BL06|UBP54_MOUSE	0	0	2	2	Inactive ubiquitin carboxyl-terminal hydrolase 54 OS=Mus musculus OX=10090 GN=Usp54 PE=1 SV=2
P70349|HINT1_MOUSE	0	0	2	2	Histidine triad nucleotide-binding protein 1 OS=Mus musculus OX=10090 GN=Hint1 PE=1 SV=3
Q99LC9|PEX6_MOUSE	0	0	2	1	Peroxisome assembly factor 2 OS=Mus musculus OX=10090 GN=Pex6 PE=1 SV=1
Q00612|G6PD1_MOUSE	0	0	2	1	Glucose-6-phosphate 1-dehydrogenase X OS=Mus musculus OX=10090 GN=G6pdx PE=1 SV=3
[truncated: 679 more rows]
