# Supplementary material for: JHY enables the transition from switchable to fixed ciliary waveforms in metazoan evolution
Source: EMBO Rep. 2025 Dec 10;27(5):1161–79. doi: 10.1038/s44319-025-00671-7 (PMC12979858; doi:10.1038/s44319-025-00671-7)
Supplement: Supplementary file 9 — Source data Fig. 1 [file 44319_2025_671_MOESM9_ESM.zip › SD figure 1/1C GO analysis.xlsx]

## Sheet: Sheet1
GroupID	Category	Term	Description	LogP	Log(q-value)	Genes	Symbols	InTerm_InList
1_Summary	GO Cellular Components	GO:0005813	centrosome	-74.1963	-69.8495	11972,12009,12121,12211,12313,12314,12387,12464,12465,12469,12488,12540,12589,12695,13191,13196,13205,13367,13424,13427,13430,13548,13589,13669,13726,14248,14251,14381,14678,14679,14815,15277,16202,16563,16568,16569,16573,16579,17152,17245,17274,17931,18004,18080,18148,18226,18286,18472,18536,18541,18571,18747,18749,18751,19084,19088,19165,19173,19353,19878,19893,20174,20336,20411,20501,20650,208…	Atp6v0d1,Cep131,Bicd1,Birc6,Calm1,Calm2,Ctnnb1,Cct4,Cct5,Cct8,Cd2ap,Cdc42,Ift81,Patj,Dctn1,Asap1,Ddx3x,Diaph1,Dync1h1,Dync1i2,Dnm2,Dyrk1a,Mapre1,Eif3a,Emd,Flii,Flot1,G6pdx,Gnai2,Gnai3,Nr3c1,Hk2,Ilk,Kif2a,Kif3a,Kif3b,Kif5b,Kifap3,Mak,Mdm1,Rab8a,Ppp1r12a,Nek1,Nin,Npm1,Nup62,Odf2,Pafah1b1,Pcm1,Pcnt,Pdcd6ip,Prkaca,Prkacb,Prkcb,Prkar1a,Prkar2b,Psen2,Psmb5,Rac1,Rock2,Rpgr,Ruvbl2,Exoc4,Sorbs1,Slc16a1,Sn…	293/-
2_Summary	GO Biological Processes	GO:0044782	cilium organization	-71.7585	-67.7127	11972,12009,12589,13191,13196,13589,13660,14894,16513,16568,16569,16579,16977,17152,17274,17427,18000,18003,18004,18286,18536,18541,18764,19726,19893,21821,22092,22284,26941,26942,50525,51938,52028,54138,56297,56350,64436,66061,66717,66722,67042,67161,67286,67378,67474,67661,67694,67884,68146,68259,68270,68339,68625,68708,68922,69329,69387,69707,70989,70997,71492,71820,72140,72421,72569,72938,736…	Atp6v0d1,Cep131,Ift81,Dctn1,Asap1,Mapre1,Ehd1,Cfap20,Kcnj10,Kif3a,Kif3b,Kifap3,Lrrc23,Mak,Rab8a,Mns1,Septin2,Nedd9,Nek1,Odf2,Pcm1,Pcnt,Pkd2,Rfx3,Rpgr,Ift88,Rsph1,Usp9x,Nherf1,Spag1,Spag6l,Ccdc39,Bbs1,Atxn10,Arl6,Arl3,Inpp5e,Dynlt2b,Ccdc96,Spag16,Ift27,Sclt1,Ift22,Bbs2,Snap29,Ift172,Ift74,Cfap410,Arl13b,Ift80,Dnaaf1,Ccdc88c,Cfap57,Rabl2,Dnai1,Cfap206,Dnajb13,Iqcg,Jhy,Spef1,Bbs7,Dync2i2,Cep89,Ift70…	410/-
3_Summary	GO Biological Processes	GO:0007018	microtubule-based movement	-69.9277	-66.0579	11774,11776,11829,12009,12121,12540,12589,12752,13424,13427,13518,14894,15481,15502,16211,16561,16563,16564,16568,16569,16573,16578,16579,16709,16977,17152,17281,17427,17754,17755,17760,17762,17918,18472,18536,18830,19726,19893,20853,21645,21648,21821,22092,26941,30957,50525,51938,52028,53860,54160,54161,54418,56350,59040,64933,66061,66611,66722,67042,67068,67166,67203,67286,67378,67483,67661,676…	Ap3b1,Ap3d1,Aqp4,Cep131,Bicd1,Cdc42,Ift81,Cln3,Dync1h1,Dync1i2,Dst,Cfap20,Hspa8,Dnaja1,Kpnb1,Kif1b,Kif2a,Kif21a,Kif3a,Kif3b,Kif5b,Kif9,Kifap3,Ktn1,Lrrc23,Mak,Fyco1,Mns1,Map1a,Map1b,Map6,Mapt,Myo5a,Pafah1b1,Pcm1,Pltp,Rfx3,Rpgr,Stau1,Tcte1,Dynlt1b,Ift88,Rsph1,Nherf1,Mapk8ip3,Spag6l,Ccdc39,Bbs1,Septin9,Copg2,Copg1,Fmn2,Arl3,Rhot1,Ap3m2,Dynlt2b,Ribc1,Spag16,Ift27,Dynlrb1,Arl8b,Nde1,Ift22,Bbs2,Cfap95,…	189/-
4_Summary	GO Cellular Components	GO:0099513	polymeric cytoskeletal fiber	-57.3587	-54.0532	11636,11816,12121,12313,12314,12461,12462,12464,12465,12466,12468,12469,12488,12934,13169,13191,13209,13367,13383,13405,13424,13427,13430,13518,13548,13589,13669,13726,13728,14609,14894,15481,15505,16480,16498,16561,16563,16564,16568,16569,16573,16578,16579,16800,16906,16907,17245,17427,17754,17755,17756,17760,17762,17912,17918,17920,18000,18008,18080,18103,18221,18286,18472,18518,18541,18810,192…	Ak1,Apoe,Bicd1,Calm1,Calm2,Cct2,Cct3,Cct4,Cct5,Cct6a,Cct7,Cct8,Cd2ap,Dpysl2,Dbnl,Dctn1,Ddx6,Diaph1,Dlg1,Dmd,Dync1h1,Dync1i2,Dnm2,Dst,Dyrk1a,Mapre1,Eif3a,Emd,Mark2,Gja1,Cfap20,Hspa8,Hsph1,Jup,Kcnab2,Kif1b,Kif2a,Kif21a,Kif3a,Kif3b,Kif5b,Kif9,Kifap3,Arhgef2,Lmnb1,Lmnb2,Mdm1,Mns1,Map1a,Map1b,Map2,Map6,Mapt,Myo1b,Myo5a,Myo6,Septin2,Nes,Nin,Nme2,Nudc,Odf2,Pafah1b1,Igbp1,Pcnt,Plec,Twf1,Rac1,Sntb2,Src,St…	251/-
5_Summary	GO Cellular Components	GO:0070161	anchoring junction	-42.4066	-39.2638	11518,11747,11749,11829,11877,11928,11931,12334,12361,12385,12386,12387,12388,12389,12402,12488,12540,12558,12563,12695,13052,13138,13169,13209,13383,13405,13430,13518,13589,13800,13823,14158,14248,14251,14388,14609,14924,16202,16400,16403,16412,16414,16419,16480,16796,16800,17356,17475,17698,17973,18003,18163,18260,18391,18571,18708,18711,18750,18764,18810,19055,19157,19230,19262,19272,19303,196…	Add1,Anxa5,Anxa6,Aqp4,Arvcf,Atp1a1,Atp1b1,Capn2,Cask,Ctnna1,Ctnna2,Ctnnb1,Ctnnd1,Cav1,Cbl,Cd2ap,Cdc42,Cdh2,Cdh6,Patj,Cxadr,Dag1,Dbnl,Ddx6,Dlg1,Dmd,Dnm2,Dst,Mapre1,Enah,Epb41l3,Fer,Flii,Flot1,Gab1,Gja1,Magi1,Ilk,Itga3,Itga6,Itgb1,Itgb2,Itgb5,Jup,Lasp1,Arhgef2,Afdn,Mpdz,Msn,Nck1,Nedd9,Ctnnd2,Ocln,Sigmar1,Pdcd6ip,Pik3r1,Pikfyve,Prkca,Pkd2,Plec,Ppp3ca,Cyth1,Twf1,Ptpra,Ptprk,Pxn,Rdx,Sh3gl1,Sorbs3,Sorb…	193/-
6_Summary	GO Biological Processes	GO:0006886	intracellular protein transport	-42.3511	-39.2347	11764,11765,11767,11771,11772,11773,11774,11776,11852,11993,12009,12034,12317,12847,13548,13660,14828,14950,15239,15481,15944,16211,16412,16573,16646,16648,16649,16650,16784,17274,17475,17754,17918,17921,17999,18015,18148,18195,18226,18412,18570,18708,18747,19055,19305,19325,19336,19344,19345,19349,19386,20334,20338,20844,20912,22027,22284,22365,22629,24045,27054,28185,30930,30957,50797,52348,534…	Ap1b1,Ap1g1,Ap1m1,Ap2a1,Ap2a2,Ap2m1,Ap3b1,Ap3d1,Rhob,Aup1,Cep131,Phb2,Calr,Copa,Dyrk1a,Ehd1,Hspa5,H13,Hgs,Hspa8,Irgm1,Kpnb1,Itgb1,Kif5b,Kpna1,Kpna3,Kpna4,Kpna6,Lamp2,Rab8a,Mpdz,Map1a,Myo5a,Myo7a,Nedd4,Nf1,Npm1,Nsf,Nup62,Sqstm1,Pdcd6,Pik3r1,Prkaca,Ppp3ca,Pex5,Rab10,Rab24,Rab5b,Rab5c,Rab7,Ranbp2,Sec23a,Sel1l,Stam,Stxbp3,Hsp90b1,Usp9x,Vps45,Ywhah,Scamp3,Sec23b,Tomm70a,Vps26a,Mapk8ip3,Copb2,Vps37a,Se…	156/-
7_Summary	GO Cellular Components	GO:0015629	actin cytoskeleton	-34.3736	-31.3884	11468,11518,11674,12331,12343,12385,12386,12488,12558,12928,13007,13169,13196,13367,13430,13518,13548,13728,13800,13822,14158,14248,14251,14469,15381,16202,16443,16480,16578,16796,16800,17274,17756,17909,17912,17918,17920,17921,17931,18000,18571,18751,18810,19230,19303,19353,19684,20405,20411,20739,20740,20742,20779,22051,22240,22330,22350,22388,22612,22793,23789,23790,26936,27428,29810,29816,298…	Actg2,Add1,Aldoa,Cap1,Capza2,Ctnna1,Ctnna2,Cd2ap,Cdh2,Crk,Csrp1,Dbnl,Asap1,Diaph1,Dnm2,Dst,Dyrk1a,Mark2,Enah,Epb41l2,Fer,Flii,Flot1,Gbp2,Hnrnpc,Ilk,Itsn1,Jup,Kif9,Lasp1,Arhgef2,Rab8a,Map2,Myo10,Myo1b,Myo5a,Myo6,Myo7a,Ppp1r12a,Septin2,Pdcd6ip,Prkcb,Plec,Twf1,Pxn,Rac1,Rdx,Sh3gl1,Sorbs1,Spta1,Sptan1,Sptbn1,Src,Trip6,Dpysl3,Vcl,Ezr,Wdr1,Yes1,Zyx,Coro1b,Coro1c,Mprip,Shroom3,Bag3,Hip1r,Iqgap1,Keap1,Nck…	283/-
8_Summary	GO Biological Processes	GO:0061024	membrane organization	-34.2475	-31.2808	11303,11666,11736,11750,11765,11773,11774,11776,11816,11981,12028,12313,12314,12322,12389,12488,12540,12558,12752,13191,13383,13430,13726,13823,14251,14679,14792,15239,15277,15481,16202,16412,16414,16906,16907,17274,18145,18472,18570,18571,18711,18739,18810,18828,18830,19261,19305,19349,19353,19679,20194,20333,20334,20336,20619,20739,20742,20932,20973,21648,21968,23790,23970,26554,26903,26941,270…	Abca1,Abcd1,Ankfy1,Anxa7,Ap1g1,Ap2m1,Ap3b1,Ap3d1,Apoe,Atp9a,Bax,Calm1,Calm2,Camk2a,Cav1,Cd2ap,Cdc42,Cdh2,Cln3,Dctn1,Dlg1,Dnm2,Emd,Epb41l3,Flot1,Gnai3,Lpcat3,Hgs,Hk2,Hspa8,Ilk,Itgb1,Itgb2,Lmnb1,Lmnb2,Rab8a,Npc1,Pafah1b1,Pdcd6,Pdcd6ip,Pikfyve,Pitpnm1,Plec,Plscr2,Pltp,Sirpa,Pex5,Rab7,Rac1,Pitpnm2,S100a10,Sec22b,Sec23a,Exoc4,Snap23,Spta1,Sptbn1,Surf4,Syngr2,Dynlt1b,Tom1,Coro1c,Pacsin2,Cul3,Dysf,Nherf…	225/-
9_Summary	GO Biological Processes	GO:0051493	regulation of cytoskeleton organization	-33.4024	-30.4534	11518,12121,12333,12343,12386,12389,12488,12540,12752,12928,13169,13191,13367,13383,13424,13494,13548,13589,13728,13860,14158,14248,14609,15505,16202,16332,16564,16800,17127,17245,17754,17755,17756,17760,17762,17973,17974,18003,18008,18148,18226,18472,18481,18643,18708,19053,19230,19303,19353,19684,19877,19878,20194,20410,20430,20739,20740,20742,21648,21872,22388,23789,26413,26417,27360,29816,508…	Add1,Bicd1,Capn1,Capza2,Ctnna2,Cav1,Cd2ap,Cdc42,Cln3,Crk,Dbnl,Dctn1,Diaph1,Dlg1,Dync1h1,Drg1,Dyrk1a,Mapre1,Mark2,Eps8,Fer,Flii,Gja1,Hsph1,Ilk,Inppl1,Kif21a,Arhgef2,Smad3,Mdm1,Map1a,Map1b,Map2,Map6,Mapt,Nck1,Nck2,Nedd9,Nes,Npm1,Nup62,Pafah1b1,Pak3,Pfn1,Pik3r1,Ppp2cb,Twf1,Pxn,Rac1,Rdx,Rock1,Rock2,S100a10,Sorbs3,Cyfip1,Spta1,Sptan1,Sptbn1,Dynlt1b,Tjp1,Wdr1,Coro1b,Mapk1,Mapk3,Add3,Hip1r,Nckap1,Ngef,A…	266/-
10_Summary	GO Molecular Functions	GO:0017111	ribonucleoside triphosphate phosphatase activity	-31.6182	-28.7027	11303,11666,11750,11852,11928,11964,11981,12461,12462,12464,12465,12466,12468,12469,12540,13006,13205,13209,13430,13494,13495,13680,13681,13682,14469,14670,14672,14675,14678,14679,14681,14682,14688,14693,14828,14852,15481,15944,16561,16563,16564,16568,16569,16573,16578,16653,17274,17918,18000,18195,19179,19181,19182,19184,19299,19325,19326,19328,19336,19344,19345,19349,19353,19704,20130,20174,203…	Abca1,Abcd1,Anxa7,Rhob,Atp1a1,Atp6v1a,Atp9a,Cct2,Cct3,Cct4,Cct5,Cct6a,Cct7,Cct8,Cdc42,Smc3,Ddx3x,Ddx6,Dnm2,Drg1,Drg2,Ddx19a,Eif4a1,Eif4a2,Gbp2,Gnl1,Gna11,Gna14,Gnai2,Gnai3,Gnao1,Gnaq,Gnb1,Gnb2,Hspa5,Gspt1,Hspa8,Irgm1,Kif1b,Kif2a,Kif21a,Kif3a,Kif3b,Kif5b,Kif9,Kras,Rab8a,Myo5a,Septin2,Nsf,Psmc1,Psmc2,Psmc3,Psmc5,Abcd3,Rab10,Rab11b,Rab12,Rab24,Rab5b,Rab5c,Rab7,Rac1,Upf1,Rras,Ruvbl2,Septin8,Smarca4,E…	216/-
