# Supplementary material for: JHY enables the transition from switchable to fixed ciliary waveforms in metazoan evolution
Source: EMBO Rep. 2025 Dec 10;27(5):1161–79. doi: 10.1038/s44319-025-00671-7 (PMC12979858; doi:10.1038/s44319-025-00671-7)
Supplement: Supplementary file 9 — Source data Fig. 1 [file 44319_2025_671_MOESM9_ESM.zip › SD figure 1/1D zhuxueliang118-proteins APEX2-WDR47.csv]

Protein Group	Protein ID	Accession	-10lgP	Coverage (%)	Coverage (%) zhuxueliang118	Area zhuxueliang118	#Peptides	#Unique	#Spec zhuxueliang118	PTM	Avg. Mass	Description
2	8	Q5SWU9|ACACA_MOUSE	570.83	81	81	4.97E9	295	245	457	Carbamidomethylation; Oxidation (M); Biotinylation	265254	Acetyl-CoA carboxylase 1 OS=Mus musculus OX=10090 GN=Acaca PE=1 SV=1
6	670	P16546|SPTN1_MOUSE	551.55	79	79	2.66E9	241	228	349	Carbamidomethylation; Oxidation (M); Biotinylation	284596	Spectrin alpha chain non-erythrocytic 1 OS=Mus musculus OX=10090 GN=Sptan1 PE=1 SV=4
3	49	Q9QXS1|PLEC_MOUSE	546.26	64	64	2.44E9	345	316	451	Carbamidomethylation; Oxidation (M); Biotinylation	534193	Plectin OS=Mus musculus OX=10090 GN=Plec PE=1 SV=3
7	501	Q62261|SPTB2_MOUSE	521.32	74	74	2.24E9	207	177	299	Carbamidomethylation; Oxidation (M)	274221	Spectrin beta chain non-erythrocytic 1 OS=Mus musculus OX=10090 GN=Sptbn1 PE=1 SV=2
9	168	Q9QXZ0|MACF1_MOUSE	514.35	44	44	4.42E8	250	228	285	Carbamidomethylation; Oxidation (M); Biotinylation	831894	Microtubule-actin cross-linking factor 1 OS=Mus musculus OX=10090 GN=Macf1 PE=1 SV=2
1	5	Q05920|PYC_MOUSE	503.84	90	90	1.49E10	234	222	457	Carbamidomethylation; Oxidation (M); Biotinylation	129684	Pyruvate carboxylase mitochondrial OS=Mus musculus OX=10090 GN=Pc PE=1 SV=1
12	45	Q8BTM8|FLNA_MOUSE	501.55	73	73	2.33E9	168	145	252	Carbamidomethylation; Oxidation (M); Biotinylation	281219	Filamin-A OS=Mus musculus OX=10090 GN=Flna PE=1 SV=5
11	30	Q80X90|FLNB_MOUSE	501.26	80	80	1.77E9	182	164	256	Carbamidomethylation; Oxidation (M); Biotinylation	277822	Filamin-B OS=Mus musculus OX=10090 GN=Flnb PE=1 SV=3
5	1	P20152|VIME_MOUSE	489.53	94	94	2.21E10	146	130	387	Carbamidomethylation; Oxidation (M); Biotinylation	53688	Vimentin OS=Mus musculus OX=10090 GN=Vim PE=1 SV=3
4	7	Q91ZA3|PCCA_MOUSE	488.08	86	86	2.15E10	171	160	394	Carbamidomethylation; Oxidation (M); Biotinylation	79922	Propionyl-CoA carboxylase alpha chain mitochondrial OS=Mus musculus OX=10090 GN=Pcca PE=1 SV=2
15	236	Q68FD5|CLH1_MOUSE	487.44	78	78	1.73E9	164	157	221	Carbamidomethylation; Oxidation (M)	191555	Clathrin heavy chain 1 OS=Mus musculus OX=10090 GN=Cltc PE=1 SV=3
10	497	Q8CGF6|WDR47_MOUSE	480.31	91	91	4.73E9	155	147	263	Carbamidomethylation; Oxidation (M)	102312	WD repeat-containing protein 47 OS=Mus musculus OX=10090 GN=Wdr47 PE=1 SV=2
14	891	Q6ZWR6|SYNE1_MOUSE	472.31	32	32	2.82E8	218	194	238	Carbamidomethylation; Oxidation (M)	1009946	Nesprin-1 OS=Mus musculus OX=10090 GN=Syne1 PE=1 SV=2
19	6393	Q8VHE6|DYH5_MOUSE	471.94	44	44	3.27E8	174	149	200	Carbamidomethylation	527563	Dynein heavy chain 5 axonemal OS=Mus musculus OX=10090 GN=Dnah5 PE=1 SV=2
18	945	Q45VK7|DYHC2_MOUSE	471.86	47	47	3.31E8	174	154	201	Carbamidomethylation; Oxidation (M); Biotinylation	492344	Cytoplasmic dynein 2 heavy chain 1 OS=Mus musculus OX=10090 GN=Dync2h1 PE=1 SV=1
20	16	E9Q4Z2|ACACB_MOUSE	467.17	60	60	4.02E8	148	101	198	Carbamidomethylation; Oxidation (M)	275748	Acetyl-CoA carboxylase 2 OS=Mus musculus OX=10090 GN=Acacb PE=1 SV=1
25	127	Q9JHU4|DYHC1_MOUSE	463.80	40	40	3.46E8	153	146	174	Carbamidomethylation	532050	Cytoplasmic dynein 1 heavy chain 1 OS=Mus musculus OX=10090 GN=Dync1h1 PE=1 SV=2
13	12	Q99MR8|MCCA_MOUSE	455.39	82	82	9.66E9	119	110	246	Carbamidomethylation; Oxidation (M); Biotinylation	79344	Methylcrotonoyl-CoA carboxylase subunit alpha mitochondrial OS=Mus musculus OX=10090 GN=Mccc1 PE=1 SV=2
16	2	P68369|TBA1A_MOUSE	450.30	96	96	2.52E8	130	3	212	Carbamidomethylation; Oxidation (M)	50136	Tubulin alpha-1A chain OS=Mus musculus OX=10090 GN=Tuba1a PE=1 SV=1
39	114	P14873|MAP1B_MOUSE	446.74	52	52	4.15E8	82	75	103	Carbamidomethylation; Biotinylation	270252	Microtubule-associated protein 1B OS=Mus musculus OX=10090 GN=Map1b PE=1 SV=2
21	6	P68373|TBA1C_MOUSE	444.65	92	92	3.8E5	124	1	199	Carbamidomethylation; Oxidation (M)	49909	Tubulin alpha-1C chain OS=Mus musculus OX=10090 GN=Tuba1c PE=1 SV=1
8	11	Q99MN9|PCCB_MOUSE	444.16	85	85	1.38E10	118	116	295	Carbamidomethylation; Oxidation (M); Biotinylation	58409	Propionyl-CoA carboxylase beta chain mitochondrial OS=Mus musculus OX=10090 GN=Pccb PE=1 SV=2
24	426	P57780|ACTN4_MOUSE	434.42	82	82	1.04E9	114	61	186	Carbamidomethylation; Oxidation (M)	104977	Alpha-actinin-4 OS=Mus musculus OX=10090 GN=Actn4 PE=1 SV=1
22	132	Q7TPR4|ACTN1_MOUSE	433.16	82	82	1.09E9	117	59	192	Carbamidomethylation; Oxidation (M)	103068	Alpha-actinin-1 OS=Mus musculus OX=10090 GN=Actn1 PE=1 SV=1
31	10	Q3ULD5|MCCB_MOUSE	428.50	84	84	3.28E9	91	87	146	Carbamidomethylation; Oxidation (M)	61379	Methylcrotonoyl-CoA carboxylase beta chain mitochondrial OS=Mus musculus OX=10090 GN=Mccc2 PE=1 SV=1
27	19	P68368|TBA4A_MOUSE	426.95	75	75	1.19E5	103	1	165	Carbamidomethylation; Oxidation (M)	49924	Tubulin alpha-4A chain OS=Mus musculus OX=10090 GN=Tuba4a PE=1 SV=1
35	48	Q8VBX6|MPDZ_MOUSE	424.36	56	56	4.06E8	88	81	116	Carbamidomethylation; Oxidation (M); Biotinylation	218709	Multiple PDZ domain protein OS=Mus musculus OX=10090 GN=Mpdz PE=1 SV=2
32	3843	Q01853|TERA_MOUSE	421.84	82	82	1E9	92	86	131	Carbamidomethylation; Oxidation (M)	89322	Transitional endoplasmic reticulum ATPase OS=Mus musculus OX=10090 GN=Vcp PE=1 SV=4
37	29	Q91ZX7|LRP1_MOUSE	420.02	28	28	2.3E8	95	88	107	Carbamidomethylation	504745	Prolow-density lipoprotein receptor-related protein 1 OS=Mus musculus OX=10090 GN=Lrp1 PE=1 SV=1
34	753	Q91ZU6|DYST_MOUSE	414.63	21	21	1.02E8	109	96	116	Carbamidomethylation	834234	Dystonin OS=Mus musculus OX=10090 GN=Dst PE=1 SV=2
26	15	P68372|TBB4B_MOUSE	412.34	83	83	4.45E8	88	4	167	Carbamidomethylation; Oxidation (M)	49831	Tubulin beta-4B chain OS=Mus musculus OX=10090 GN=Tubb4b PE=1 SV=1
28	14	P99024|TBB5_MOUSE	407.43	82	82	3.74E7	85	5	157	Carbamidomethylation; Oxidation (M)	49671	Tubulin beta-5 chain OS=Mus musculus OX=10090 GN=Tubb5 PE=1 SV=1
45	50	Q6P5H2|NEST_MOUSE	402.94	53	53	3.77E8	70	70	95	Carbamidomethylation; Oxidation (M); Biotinylation	207122	Nestin OS=Mus musculus OX=10090 GN=Nes PE=1 SV=1
43	122	Q8C8R3|ANK2_MOUSE	402.80	26	26	3.54E8	76	58	98	Carbamidomethylation	426265	Ankyrin-2 OS=Mus musculus OX=10090 GN=Ank2 PE=1 SV=2
29	18	Q9CWF2|TBB2B_MOUSE	401.22	81	81	1.42E7	81	1	153	Carbamidomethylation; Oxidation (M)	49953	Tubulin beta-2B chain OS=Mus musculus OX=10090 GN=Tubb2b PE=1 SV=1
42	200	Q8VHX6|FLNC_MOUSE	400.51	40	40	1.83E8	90	65	99	Carbamidomethylation	291117	Filamin-C OS=Mus musculus OX=10090 GN=Flnc PE=1 SV=3
23	13	P03995|GFAP_MOUSE	399.95	87	87	9.37E9	98	82	191	Carbamidomethylation; Oxidation (M)	49900	Glial fibrillary acidic protein OS=Mus musculus OX=10090 GN=Gfap PE=1 SV=4
36	4986	Q80W93|HYDIN_MOUSE	396.95	28	28	1.49E8	110	101	114	Carbamidomethylation	581532	Hydrocephalus-inducing protein OS=Mus musculus OX=10090 GN=Hydin PE=1 SV=2
30	17	Q7TMM9|TBB2A_MOUSE	395.33	81	81	1.89E7	79	2	150	Carbamidomethylation; Oxidation (M)	49907	Tubulin beta-2A chain OS=Mus musculus OX=10090 GN=Tubb2a PE=1 SV=1
41	278	Q6VH22|IF172_MOUSE	394.03	59	59	2.43E8	85	79	98	Carbamidomethylation	197547	Intraflagellar transport protein 172 homolog OS=Mus musculus OX=10090 GN=Ift172 PE=1 SV=1
57	444	Q9ERU9|RBP2_MOUSE	391.76	31	31	1.76E8	70	65	75	Carbamidomethylation	341122	E3 SUMO-protein ligase RanBP2 OS=Mus musculus OX=10090 GN=Ranbp2 PE=1 SV=2
56	25	Q8VDD5|MYH9_MOUSE	391.31	41	41	7.23E7	66	45	75	Carbamidomethylation; Oxidation (M)	226370	Myosin-9 OS=Mus musculus OX=10090 GN=Myh9 PE=1 SV=4
62	204	Q8CI94|PYGB_MOUSE	383.56	67	67	2.32E8	57	40	74	Carbamidomethylation; Oxidation (M)	96730	Glycogen phosphorylase brain form OS=Mus musculus OX=10090 GN=Pygb PE=1 SV=3
80	834	Q99P72|RTN4_MOUSE	382.43	64	64	3.2E8	46	46	63	Carbamidomethylation; Oxidation (M)	126613	Reticulon-4 OS=Mus musculus OX=10090 GN=Rtn4 PE=1 SV=2
46	965	P70398|USP9X_MOUSE	382.18	33	33	1.28E8	73	63	87	Carbamidomethylation; Oxidation (M); Biotinylation	290709	Probable ubiquitin carboxyl-terminal hydrolase FAF-X OS=Mus musculus OX=10090 GN=Usp9x PE=1 SV=2
40	39	P63017|HSP7C_MOUSE	381.90	74	74	7.83E8	65	34	104	Carbamidomethylation; Oxidation (M)	70871	Heat shock cognate 71 kDa protein OS=Mus musculus OX=10090 GN=Hspa8 PE=1 SV=1
50	500	Q02248|CTNB1_MOUSE	381.02	68	68	4.55E8	56	44	83	Carbamidomethylation; Oxidation (M)	85471	Catenin beta-1 OS=Mus musculus OX=10090 GN=Ctnnb1 PE=1 SV=1
33	9	P60710|ACTB_MOUSE	380.54	88	88	1.59E9	63	33	119	Carbamidomethylation; Oxidation (M)	41737	Actin cytoplasmic 1 OS=Mus musculus OX=10090 GN=Actb PE=1 SV=1
65	1039	Q9JKF1|IQGA1_MOUSE	376.94	46	46	1.24E8	61	51	71	Carbamidomethylation; Oxidation (M)	188741	Ras GTPase-activating-like protein IQGAP1 OS=Mus musculus OX=10090 GN=Iqgap1 PE=1 SV=2
76	21	O08553|DPYL2_MOUSE	374.42	82	82	5.91E8	48	42	64	Carbamidomethylation; Oxidation (M)	62278	Dihydropyrimidinase-related protein 2 OS=Mus musculus OX=10090 GN=Dpysl2 PE=1 SV=2
60	1083	Q7M6Z4|KIF27_MOUSE	374.32	46	46	1.42E8	63	54	74	Carbamidomethylation; Oxidation (M)	158955	Kinesin-like protein KIF27 OS=Mus musculus OX=10090 GN=Kif27 PE=1 SV=1
61	55	Q9QXN0|SHRM3_MOUSE	372.25	46	46	1.67E8	65	62	76	Carbamidomethylation	214886	Protein Shroom3 OS=Mus musculus OX=10090 GN=Shroom3 PE=1 SV=2
78	260	P98203|ARVC_MOUSE	370.68	59	59	2.23E8	50	48	65	Carbamidomethylation	105066	Armadillo repeat protein deleted in velo-cardio-facial syndrome homolog OS=Mus musculus OX=10090 GN=Arvcf PE=1 SV=2
82	5836	Q8BND3|WDR35_MOUSE	369.93	54	54	1.65E8	54	46	62	Carbamidomethylation	133991	WD repeat-containing protein 35 OS=Mus musculus OX=10090 GN=Wdr35 PE=1 SV=3
70	3534	Q71LX4|TLN2_MOUSE	369.64	36	36	7.28E7	60	50	67	Carbamidomethylation	253618	Talin-2 OS=Mus musculus OX=10090 GN=Tln2 PE=1 SV=3
100	140	P97434|MPRIP_MOUSE	368.61	56	56	1.21E8	43	42	56	Carbamidomethylation; Biotinylation	116408	Myosin phosphatase Rho-interacting protein OS=Mus musculus OX=10090 GN=Mprip PE=1 SV=2
58	42	P07901|HS90A_MOUSE	367.53	63	63	2.44E8	56	29	75	Carbamidomethylation	84788	Heat shock protein HSP 90-alpha OS=Mus musculus OX=10090 GN=Hsp90aa1 PE=1 SV=4
55	304	P08113|ENPL_MOUSE	367.34	60	60	5.81E8	55	49	76	Carbamidomethylation; Oxidation (M)	92476	Endoplasmin OS=Mus musculus OX=10090 GN=Hsp90b1 PE=1 SV=2
48	8486	P39447|ZO1_MOUSE	367.26	54	54	2.74E8	67	63	85	Carbamidomethylation; Biotinylation	194740	Tight junction protein ZO-1 OS=Mus musculus OX=10090 GN=Tjp1 PE=1 SV=2
66	249	P20357|MTAP2_MOUSE	366.57	44	44	2.21E8	59	59	69	Carbamidomethylation; Biotinylation	199130	Microtubule-associated protein 2 OS=Mus musculus OX=10090 GN=Map2 PE=1 SV=2
75	8608	B2RY50|ARMC4_MOUSE	365.97	59	59	1.67E8	52	50	65	Carbamidomethylation	115266	Armadillo repeat-containing protein 4 OS=Mus musculus OX=10090 GN=Armc4 PE=1 SV=1
51	1456	E9PY46|IF140_MOUSE	365.32	52	52	2.01E8	71	66	82	Carbamidomethylation; Oxidation (M)	165874	Intraflagellar transport protein 140 homolog OS=Mus musculus OX=10090 GN=Ift140 PE=1 SV=1
54	1385	P14824|ANXA6_MOUSE	364.69	71	71	3.12E8	59	53	80	Carbamidomethylation; Oxidation (M)	75885	Annexin A6 OS=Mus musculus OX=10090 GN=Anxa6 PE=1 SV=3
73	24	Q61879|MYH10_MOUSE	364.31	35	35	5.04E7	57	37	66	Carbamidomethylation; Oxidation (M)	228994	Myosin-10 OS=Mus musculus OX=10090 GN=Myh10 PE=1 SV=2
122	47	O55143|AT2A2_MOUSE	363.76	46	46	1.08E8	39	25	48	Carbamidomethylation; Biotinylation	114858	Sarcoplasmic/endoplasmic reticulum calcium ATPase 2 OS=Mus musculus OX=10090 GN=Atp2a2 PE=1 SV=2
86	549	Q9QYR6|MAP1A_MOUSE	361.89	35	35	9.52E7	54	50	60	Carbamidomethylation	300139	Microtubule-associated protein 1A OS=Mus musculus OX=10090 GN=Map1a PE=1 SV=2
68	530	Q3UGF1|WDR19_MOUSE	361.80	50	50	1.56E8	56	54	68	Carbamidomethylation	151456	WD repeat-containing protein 19 OS=Mus musculus OX=10090 GN=Wdr19 PE=1 SV=1
88	1870	P30999|CTND1_MOUSE	359.63	64	64	2.14E8	48	47	61	Carbamidomethylation	104925	Catenin delta-1 OS=Mus musculus OX=10090 GN=Ctnnd1 PE=1 SV=2
83	8601	P05063|ALDOC_MOUSE	359.61	88	88	4.08E8	43	33	61	Carbamidomethylation; Oxidation (M)	39395	Fructose-bisphosphate aldolase C OS=Mus musculus OX=10090 GN=Aldoc PE=1 SV=4
69	826	Q04447|KCRB_MOUSE	357.18	90	90	7.73E8	39	34	69	Carbamidomethylation; Oxidation (M)	42713	Creatine kinase B-type OS=Mus musculus OX=10090 GN=Ckb PE=1 SV=1
74	40	P11499|HS90B_MOUSE	357.10	63	63	1.37E8	49	21	65	Carbamidomethylation	83281	Heat shock protein HSP 90-beta OS=Mus musculus OX=10090 GN=Hsp90ab1 PE=1 SV=3
44	428	Q62036|CP131_MOUSE	354.81	68	68	3.55E8	73	68	95	Carbamidomethylation; Oxidation (M); Biotinylation	120313	Centrosomal protein of 131 kDa OS=Mus musculus OX=10090 GN=Cep131 PE=1 SV=2
72	26	P27546|MAP4_MOUSE	354.64	52	52	3.07E8	48	48	66	Carbamidomethylation; Oxidation (M); Biotinylation	117429	Microtubule-associated protein 4 OS=Mus musculus OX=10090 GN=Map4 PE=1 SV=3
116	643	Q9D9T8|EFHC1_MOUSE	353.79	68	68	2.3E8	37	37	49	Carbamidomethylation	75142	EF-hand domain-containing protein 1 OS=Mus musculus OX=10090 GN=Efhc1 PE=1 SV=1
87	8618	Q8R1A4|DOCK7_MOUSE	352.94	34	34	7.32E7	54	48	60	Carbamidomethylation	241436	Dedicator of cytokinesis protein 7 OS=Mus musculus OX=10090 GN=Dock7 PE=1 SV=3
101	1339	Q70IV5|SYNEM_MOUSE	352.01	39	39	9.28E7	48	42	54	Carbamidomethylation	173208	Synemin OS=Mus musculus OX=10090 GN=Synm PE=1 SV=2
99	765	E9Q743|CF251_MOUSE	351.00	42	42	9.9E7	48	45	54	Carbamidomethylation; Oxidation (M)	148608	Cilia- and flagella-associated protein 251 OS=Mus musculus OX=10090 GN=Wdr66 PE=1 SV=1
59	988	Q8CJ40|CROCC_MOUSE	350.76	39	39	9.49E7	65	59	74	Carbamidomethylation	226942	Rootletin OS=Mus musculus OX=10090 GN=Crocc PE=1 SV=2
119	4439	Q80ST9|LCA5_MOUSE	349.45	60	60	1.87E8	41	37	48	Carbamidomethylation	80162	Lebercilin OS=Mus musculus OX=10090 GN=Lca5 PE=1 SV=1
115	68	Q9WUA3|PFKAP_MOUSE	349.11	61	61	1.37E8	41	35	50	Carbamidomethylation	85455	ATP-dependent 6-phosphofructokinase platelet type OS=Mus musculus OX=10090 GN=Pfkp PE=1 SV=1
97	56	Q8VDN2|AT1A1_MOUSE	348.46	44	44	9.99E7	44	23	54	Carbamidomethylation; Oxidation (M)	112982	Sodium/potassium-transporting ATPase subunit alpha-1 OS=Mus musculus OX=10090 GN=Atp1a1 PE=1 SV=1
77	6287	Q8BI79|CCD40_MOUSE	348.35	48	48	1.32E8	48	46	64	Carbamidomethylation	136772	Coiled-coil domain-containing protein 40 OS=Mus musculus OX=10090 GN=Ccdc40 PE=1 SV=1
107	1214	Q6NWV3|IF122_MOUSE	347.18	43	43	1.01E8	45	40	53	Carbamidomethylation	134798	Intraflagellar transport protein 122 homolog OS=Mus musculus OX=10090 GN=Ift122 PE=1 SV=1
95	1525	Q9D180|CFA57_MOUSE	345.97	44	44	1.17E8	54	48	57	Carbamidomethylation	144933	Cilia- and flagella-associated protein 57 OS=Mus musculus OX=10090 GN=Cfap57 PE=1 SV=3
98	6086	P26039|TLN1_MOUSE	345.01	28	28	4.7E7	51	42	54	Carbamidomethylation	269819	Talin-1 OS=Mus musculus OX=10090 GN=Tln1 PE=1 SV=2
64	54	P20029|BIP_MOUSE	344.09	61	61	5.29E8	49	40	72	Carbamidomethylation; Oxidation (M)	72422	Endoplasmic reticulum chaperone BiP OS=Mus musculus OX=10090 GN=Hspa5 PE=1 SV=3
52	22	P17156|HSP72_MOUSE	342.37	71	71	3.32E8	56	27	82	Carbamidomethylation; Oxidation (M); Biotinylation	69642	Heat shock-related 70 kDa protein 2 OS=Mus musculus OX=10090 GN=Hspa2 PE=1 SV=2
47	1768	Q6A078|CE290_MOUSE	339.93	31	31	1.3E8	77	68	87	Carbamidomethylation	289075	Centrosomal protein of 290 kDa OS=Mus musculus OX=10090 GN=Cep290 PE=1 SV=2
94	5534	Q9Z0U1|ZO2_MOUSE	339.81	46	46	1.37E8	48	43	57	Carbamidomethylation	131280	Tight junction protein ZO-2 OS=Mus musculus OX=10090 GN=Tjp2 PE=1 SV=2
125	177	Q8K010|OPLA_MOUSE	339.40	41	41	1.04E8	42	39	48	Carbamidomethylation	137611	5-oxoprolinase OS=Mus musculus OX=10090 GN=Oplah PE=1 SV=1
108	8632	P05064|ALDOA_MOUSE	338.74	86	86	3.13E8	36	27	53	Carbamidomethylation	39356	Fructose-bisphosphate aldolase A OS=Mus musculus OX=10090 GN=Aldoa PE=1 SV=2
106	69	Q02257|PLAK_MOUSE	338.64	70	70	1.34E8	44	31	53	Carbamidomethylation; Oxidation (M)	81801	Junction plakoglobin OS=Mus musculus OX=10090 GN=Jup PE=1 SV=3
104	383	Q8K4G5|ABLM1_MOUSE	338.60	51	51	2.37E8	40	37	54	Carbamidomethylation	96805	Actin-binding LIM protein 1 OS=Mus musculus OX=10090 GN=Ablim1 PE=1 SV=1
113	135	Q6A0A9|F120A_MOUSE	338.21	51	51	1.39E8	42	36	51	Carbamidomethylation	121646	Constitutive coactivator of PPAR-gamma-like protein 1 OS=Mus musculus OX=10090 GN=FAM120A PE=1 SV=2
49	76	Q9ERD7|TBB3_MOUSE	337.41	54	54	9.18E5	45	1	85	Carbamidomethylation; Oxidation (M)	50419	Tubulin beta-3 chain OS=Mus musculus OX=10090 GN=Tubb3 PE=1 SV=1
79	510	P97479|MYO7A_MOUSE	337.29	27	27	8.48E7	58	48	63	Carbamidomethylation	254936	Unconventional myosin-VIIa OS=Mus musculus OX=10090 GN=Myo7a PE=1 SV=2
102	1040	Q9EPU0|RENT1_MOUSE	336.44	51	51	9.57E7	45	41	55	Carbamidomethylation	123967	Regulator of nonsense transcripts 1 OS=Mus musculus OX=10090 GN=Upf1 PE=1 SV=2
105	58	P19096|FAS_MOUSE	336.28	31	31	7.05E7	51	49	53	Carbamidomethylation	272426	Fatty acid synthase OS=Mus musculus OX=10090 GN=Fasn PE=1 SV=2
85	33	P07356|ANXA2_MOUSE	336.14	78	78	9.31E8	40	39	61	Carbamidomethylation; Oxidation (M)	38676	Annexin A2 OS=Mus musculus OX=10090 GN=Anxa2 PE=1 SV=2
123	263	Q9QYC0|ADDA_MOUSE	335.34	62	62	1.49E8	39	33	47	Carbamidomethylation	80647	Alpha-adducin OS=Mus musculus OX=10090 GN=Add1 PE=1 SV=2
84	8602	P26040|EZRI_MOUSE	333.76	65	65	2.19E8	47	32	62	Carbamidomethylation; Oxidation (M)	69407	Ezrin OS=Mus musculus OX=10090 GN=Ezr PE=1 SV=3
71	3084	Q8CG73|FTM_MOUSE	332.39	52	52	1.24E8	52	48	66	Carbamidomethylation; Oxidation (M)	145000	Protein fantom OS=Mus musculus OX=10090 GN=Rpgrip1l PE=1 SV=2
53	94	Q922F4|TBB6_MOUSE	331.68	55	55	2E6	47	1	80	Carbamidomethylation; Oxidation (M)	50090	Tubulin beta-6 chain OS=Mus musculus OX=10090 GN=Tubb6 PE=1 SV=1
207	976	Q01405|SC23A_MOUSE	331.03	55	55	8.64E7	29	24	32	Carbamidomethylation	86162	Protein transport protein Sec23A OS=Mus musculus OX=10090 GN=Sec23a PE=1 SV=2
147	5551	P15116|CADH2_MOUSE	331.03	35	35	2.89E8	26	26	40	Carbamidomethylation	99796	Cadherin-2 OS=Mus musculus OX=10090 GN=Cdh2 PE=1 SV=2
96	5156	Q8C6S9|CFA54_MOUSE	330.78	21	21	4.59E7	49	44	55	Carbamidomethylation	353760	Cilia- and flagella-associated protein 54 OS=Mus musculus OX=10090 GN=Cfap54 PE=2 SV=4
112	37	P10126|EF1A1_MOUSE	329.47	68	68	4.48E8	35	33	50	Carbamidomethylation; Oxidation (M)	50114	Elongation factor 1-alpha 1 OS=Mus musculus OX=10090 GN=Eef1a1 PE=1 SV=3
121	20	Q03265|ATPA_MOUSE	329.37	61	61	4.17E8	37	34	47	Carbamidomethylation; Oxidation (M)	59753	ATP synthase subunit alpha mitochondrial OS=Mus musculus OX=10090 GN=Atp5f1a PE=1 SV=1
117	3513	O35594|IFT81_MOUSE	329.23	55	55	1.16E8	40	36	49	Carbamidomethylation	79285	Intraflagellar transport protein 81 homolog OS=Mus musculus OX=10090 GN=Ift81 PE=1 SV=4
134	99	Q8K0T0|RTN1_MOUSE	329.11	56	56	3.45E8	27	26	43	Carbamidomethylation; Oxidation (M)	83572	Reticulon-1 OS=Mus musculus OX=10090 GN=Rtn1 PE=1 SV=1
120	8605	Q8BYM7|RSH4A_MOUSE	329.11	65	65	4.74E8	37	34	49	Carbamidomethylation	80147	Radial spoke head protein 4 homolog A OS=Mus musculus OX=10090 GN=Rsph4a PE=1 SV=2
131	875	P97393|RHG05_MOUSE	328.76	31	31	5.38E7	38	34	44	Carbamidomethylation	172112	Rho GTPase-activating protein 5 OS=Mus musculus OX=10090 GN=Arhgap5 PE=1 SV=2
202	369	P58871|TB182_MOUSE	327.94	29	29	4.95E7	30	30	32	Carbamidomethylation	181824	182 kDa tankyrase-1-binding protein OS=Mus musculus OX=10090 GN=Tnks1bp1 PE=1 SV=2
90	3202	E9Q8T7|DYH1_MOUSE	327.63	17	17	7.63E7	55	47	59	Carbamidomethylation	487074	Dynein heavy chain 1 axonemal OS=Mus musculus OX=10090 GN=Dnah1 PE=1 SV=1
270	8611	Q8C5W0|CLMN_MOUSE	327.28	34	34	5.32E7	23	22	27	Carbamidomethylation	117227	Calmin OS=Mus musculus OX=10090 GN=Clmn PE=1 SV=2
129	325	P16858|G3P_MOUSE	326.45	73	73	4.27E8	32	26	45	Carbamidomethylation; Oxidation (M)	35810	Glyceraldehyde-3-phosphate dehydrogenase OS=Mus musculus OX=10090 GN=Gapdh PE=1 SV=2
174	8606	P50516|VATA_MOUSE	325.94	56	56	8.82E7	27	26	35	Carbamidomethylation	68326	V-type proton ATPase catalytic subunit A OS=Mus musculus OX=10090 GN=Atp6v1a PE=1 SV=2
182	8613	Q61371|IFT88_MOUSE	325.82	44	44	7.76E7	29	28	35	Carbamidomethylation	92994	Intraflagellar transport protein 88 homolog OS=Mus musculus OX=10090 GN=Ift88 PE=1 SV=2
114	156	Q3UTJ2|SRBS2_MOUSE	325.23	39	39	2.67E8	38	35	50	Carbamidomethylation; Biotinylation	132349	Sorbin and SH3 domain-containing protein 2 OS=Mus musculus OX=10090 GN=Sorbs2 PE=1 SV=2
118	3351	Q5S003|SPG17_MOUSE	325.20	25	25	5.46E7	46	42	48	Carbamidomethylation	263099	Sperm-associated antigen 17 OS=Mus musculus OX=10090 GN=Spag17 PE=1 SV=2
169	440	P26231|CTNA1_MOUSE	323.90	52	52	4.89E7	31	22	36	Carbamidomethylation	100106	Catenin alpha-1 OS=Mus musculus OX=10090 GN=Ctnna1 PE=1 SV=1
149	23	O70133|DHX9_MOUSE	323.32	32	32	6.96E7	37	32	40	Carbamidomethylation	149474	ATP-dependent RNA helicase A OS=Mus musculus OX=10090 GN=Dhx9 PE=1 SV=2
132	648	Q99PL5|RRBP1_MOUSE	321.52	31	31	7.12E7	41	39	45	Carbamidomethylation; Biotinylation	172878	Ribosome-binding protein 1 OS=Mus musculus OX=10090 GN=Rrbp1 PE=1 SV=2
103	90	Q9DAW9|CNN3_MOUSE	321.10	90	90	5.78E8	33	29	54	Carbamidomethylation; Oxidation (M)	36429	Calponin-3 OS=Mus musculus OX=10090 GN=Cnn3 PE=1 SV=1
111	8604	P27773|PDIA3_MOUSE	321.01	70	70	3.2E8	38	38	50	Carbamidomethylation; Oxidation (M)	56678	Protein disulfide-isomerase A3 OS=Mus musculus OX=10090 GN=Pdia3 PE=1 SV=2
216	1634	Q9D662|SC23B_MOUSE	320.49	48	48	6.37E7	27	22	30	Carbamidomethylation	86437	Protein transport protein Sec23B OS=Mus musculus OX=10090 GN=Sec23b PE=1 SV=1
109	294	Q3UIL6|PKHA7_MOUSE	320.43	47	47	1.17E8	43	43	52	Carbamidomethylation	126742	Pleckstrin homology domain-containing family A member 7 OS=Mus musculus OX=10090 GN=Plekha7 PE=1 SV=2
203	7504	Q65CL1|CTNA3_MOUSE	320.43	41	41	3.53E8	27	23	32	Carbamidomethylation	99803	Catenin alpha-3 OS=Mus musculus OX=10090 GN=Ctnna3 PE=1 SV=2
127	792	Q9R0L6|PCM1_MOUSE	320.31	28	28	5.62E7	42	40	45	Carbamidomethylation	228845	Pericentriolar material 1 protein OS=Mus musculus OX=10090 GN=Pcm1 PE=1 SV=2
171	2878	Q8K389|CK5P2_MOUSE	320.18	23	23	2.41E7	33	27	35	Carbamidomethylation	205943	CDK5 regulatory subunit-associated protein 2 OS=Mus musculus OX=10090 GN=Cdk5rap2 PE=1 SV=3
126	148	Q62417|SRBS1_MOUSE	319.37	30	30	2.13E8	35	30	45	Carbamidomethylation	143070	Sorbin and SH3 domain-containing protein 1 OS=Mus musculus OX=10090 GN=Sorbs1 PE=1 SV=2
89	775	Q9D5Y1|CCD39_MOUSE	318.59	53	53	1.31E8	49	44	60	Carbamidomethylation	110072	Coiled-coil domain-containing protein 39 OS=Mus musculus OX=10090 GN=Ccdc39 PE=1 SV=1
148	395	Q6DFV3|RHG21_MOUSE	318.27	26	26	5.54E7	35	33	40	Carbamidomethylation	215741	Rho GTPase-activating protein 21 OS=Mus musculus OX=10090 GN=Arhgap21 PE=1 SV=1
208	7547	B2RX88|CSPP1_MOUSE	317.53	32	32	4.64E7	28	27	31	Carbamidomethylation	138312	Centrosome and spindle pole associated protein 1 OS=Mus musculus OX=10090 GN=Cspp1 PE=1 SV=2
167	241	Q91YE8|SYNP2_MOUSE	316.80	53	53	1.02E8	32	31	37	Carbamidomethylation	116527	Synaptopodin-2 OS=Mus musculus OX=10090 GN=Synpo2 PE=1 SV=2
159	151	Q9JLB2|MPP5_MOUSE	315.93	55	55	8.23E7	31	29	37	Carbamidomethylation	77230	MAGUK p55 subfamily member 5 OS=Mus musculus OX=10090 GN=Mpp5 PE=1 SV=1
165	8616	Q3UPL0|SC31A_MOUSE	315.35	40	40	5.61E7	36	33	38	Carbamidomethylation	133569	Protein transport protein Sec31A OS=Mus musculus OX=10090 GN=Sec31a PE=1 SV=2
144	7540	Q6P5E4|UGGG1_MOUSE	315.17	35	35	6.84E7	41	40	41	Carbamidomethylation	176433	UDP-glucose:glycoprotein glucosyltransferase 1 OS=Mus musculus OX=10090 GN=Uggt1 PE=1 SV=4
172	1004	Q8C0M8|DNAI1_MOUSE	314.39	57	57	7.9E7	31	29	35	Carbamidomethylation	79758	Dynein intermediate chain 1 axonemal OS=Mus musculus OX=10090 GN=Dnai1 PE=1 SV=1
146	1572	Q9WU78|PDC6I_MOUSE	313.99	52	52	8.2E7	36	36	40	Carbamidomethylation	96024	Programmed cell death 6-interacting protein OS=Mus musculus OX=10090 GN=Pdcd6ip PE=1 SV=3
133	4244	Q9CY00|TT30B_MOUSE	313.93	61	61	1.51E8	35	32	43	Carbamidomethylation	76096	Tetratricopeptide repeat protein 30B OS=Mus musculus OX=10090 GN=Ttc30b PE=2 SV=1
124	3993	Q8BKE9|IFT74_MOUSE	312.96	59	59	1.34E8	37	35	46	Carbamidomethylation	69302	Intraflagellar transport protein 74 homolog OS=Mus musculus OX=10090 GN=Ift74 PE=1 SV=2
209	136	Q60598|SRC8_MOUSE	312.95	42	42	2.09E8	21	21	31	Carbamidomethylation	61250	Src substrate cortactin OS=Mus musculus OX=10090 GN=Cttn PE=1 SV=2
128	614	Q8C0S4|TT21A_MOUSE	312.39	32	32	6.09E7	39	32	45	Carbamidomethylation; Biotinylation	148616	Tetratricopeptide repeat protein 21A OS=Mus musculus OX=10090 GN=Ttc21a PE=1 SV=2
158	385	Q68FH0|PKP4_MOUSE	311.19	40	40	7.14E7	36	30	38	Carbamidomethylation; Biotinylation	131551	Plakophilin-4 OS=Mus musculus OX=10090 GN=Pkp4 PE=1 SV=1
191	277	Q8VDM4|PSMD2_MOUSE	310.65	42	42	4.74E7	30	26	33	Carbamidomethylation	100203	26S proteasome non-ATPase regulatory subunit 2 OS=Mus musculus OX=10090 GN=Psmd2 PE=1 SV=1
92	80	P51881|ADT2_MOUSE	309.13	77	77	2.97E8	49	18	59	Carbamidomethylation; Oxidation (M)	32931	ADP/ATP translocase 2 OS=Mus musculus OX=10090 GN=Slc25a5 PE=1 SV=3
189	8655	Q69ZM6|STK36_MOUSE	308.64	33	33	4.18E7	29	25	33	Carbamidomethylation	144180	Serine/threonine-protein kinase 36 OS=Mus musculus OX=10090 GN=Stk36 PE=1 SV=3
91	4224	P0C6F1|DYH2_MOUSE	308.59	14	14	5E7	54	45	59	Carbamidomethylation	511569	Dynein heavy chain 2 axonemal OS=Mus musculus OX=10090 GN=Dnah2 PE=1 SV=1
130	124	P35700|PRDX1_MOUSE	307.59	84	84	7.1E8	29	25	46	Carbamidomethylation; Oxidation (M)	22176	Peroxiredoxin-1 OS=Mus musculus OX=10090 GN=Prdx1 PE=1 SV=1
110	3533	Q3UX62|CC114_MOUSE	307.35	68	68	1.44E8	42	36	51	Carbamidomethylation	74120	Coiled-coil domain-containing protein 114 OS=Mus musculus OX=10090 GN=Ccdc114 PE=2 SV=1
170	2458	Q8R0Y6|AL1L1_MOUSE	307.13	49	49	4.7E7	33	26	35	Carbamidomethylation	98709	Cytosolic 10-formyltetrahydrofolate dehydrogenase OS=Mus musculus OX=10090 GN=Aldh1l1 PE=1 SV=1
138	885	O70318|E41L2_MOUSE	307.07	39	39	8.66E7	34	28	42	Carbamidomethylation	109940	Band 4.1-like protein 2 OS=Mus musculus OX=10090 GN=Epb41l2 PE=1 SV=2
218	786	Q80X50|UBP2L_MOUSE	306.38	35	35	7.46E7	24	24	30	Carbamidomethylation	116799	Ubiquitin-associated protein 2-like OS=Mus musculus OX=10090 GN=Ubap2l PE=1 SV=1
161	8648	Q9DA80|RSH3B_MOUSE	305.31	72	72	1.84E8	24	24	37	Oxidation (M)	45168	Radial spoke head protein 3 homolog B OS=Mus musculus OX=10090 GN=Rsph3b PE=2 SV=1
161	8649	Q3UFY4|RSH3A_MOUSE	305.31	54	54	1.84E8	24	24	37	Oxidation (M)	58786	Radial spoke head protein 3 homolog A OS=Mus musculus OX=10090 GN=Rsph3a PE=2 SV=1
151	866	P29341|PABP1_MOUSE	303.39	53	53	1.72E8	32	30	39	Carbamidomethylation	70671	Polyadenylate-binding protein 1 OS=Mus musculus OX=10090 GN=Pabpc1 PE=1 SV=2
81	51	P63268|ACTH_MOUSE	302.48	82	82	1.36E6	34	1	63	Carbamidomethylation; Oxidation (M)	41877	Actin gamma-enteric smooth muscle OS=Mus musculus OX=10090 GN=Actg2 PE=1 SV=1
135	8619	B2RW38|CFA58_MOUSE	302.48	46	46	7.08E7	40	34	43	Carbamidomethylation	103524	Cilia- and flagella-associated protein 58 OS=Mus musculus OX=10090 GN=Cfap58 PE=2 SV=1
201	170	Q6PIE5|AT1A2_MOUSE	301.52	29	29	1.29E7	27	9	32	Carbamidomethylation; Oxidation (M)	112217	Sodium/potassium-transporting ATPase subunit alpha-2 OS=Mus musculus OX=10090 GN=Atp1a2 PE=1 SV=1
195	81	P18242|CATD_MOUSE	301.16	51	51	1.81E8	26	24	33	Carbamidomethylation; Oxidation (M)	44954	Cathepsin D OS=Mus musculus OX=10090 GN=Ctsd PE=1 SV=1
438	8633	Q9JLI7|SPAG6_MOUSE	300.61	51	51	4.44E7	16	16	18	Carbamidomethylation; Oxidation (M); Biotinylation	55269	Sperm-associated antigen 6 OS=Mus musculus OX=10090 GN=Spag6 PE=1 SV=1
188	8666	Q0VBV7|CE126_MOUSE	300.37	36	36	6.24E7	27	25	33	Carbamidomethylation	123685	Centrosomal protein of 126 kDa OS=Mus musculus OX=10090 GN=Cep126 PE=2 SV=1
150	353	Q61595|KTN1_MOUSE	299.75	34	34	5.1E7	34	31	38	Carbamidomethylation	152592	Kinectin OS=Mus musculus OX=10090 GN=Ktn1 PE=1 SV=1
160	812	Q8C008|DZAN1_MOUSE	298.99	50	50	1.05E8	31	28	38	Carbamidomethylation; Oxidation (M)	85025	Double zinc ribbon and ankyrin repeat-containing protein 1 OS=Mus musculus OX=10090 GN=Dzank1 PE=1 SV=2
237	8630	Q52KR3|PRUN2_MOUSE	298.82	14	14	2.9E7	25	25	28	Carbamidomethylation; Biotinylation	339517	Protein prune homolog 2 OS=Mus musculus OX=10090 GN=Prune2 PE=1 SV=2
214	8162	Q8CFW7|C2D2A_MOUSE	298.32	29	29	4.27E7	30	27	30	Carbamidomethylation	187528	Coiled-coil and C2 domain-containing protein 2A OS=Mus musculus OX=10090 GN=Cc2d2a PE=1 SV=1
178	5675	Q9D9V4|RSPH9_MOUSE	298.11	78	78	3.13E8	25	23	36	Oxidation (M)	31331	Radial spoke head protein 9 homolog OS=Mus musculus OX=10090 GN=Rsph9 PE=1 SV=1
156	1703	P11881|ITPR1_MOUSE	297.97	18	18	3.24E7	37	32	38	Carbamidomethylation	313166	Inositol 1 4 5-trisphosphate receptor type 1 OS=Mus musculus OX=10090 GN=Itpr1 PE=1 SV=2
175	78	P58252|EF2_MOUSE	297.49	44	44	8.36E7	32	31	35	Carbamidomethylation	95314	Elongation factor 2 OS=Mus musculus OX=10090 GN=Eef2 PE=1 SV=2
187	172	Q8CGC7|SYEP_MOUSE	297.19	27	27	3.94E7	31	28	33	Carbamidomethylation; Oxidation (M)	170078	Bifunctional glutamate/proline--tRNA ligase OS=Mus musculus OX=10090 GN=Eprs PE=1 SV=4
139	4979	P23116|EIF3A_MOUSE	296.62	25	25	7.95E7	37	36	42	Carbamidomethylation	161936	Eukaryotic translation initiation factor 3 subunit A OS=Mus musculus OX=10090 GN=Eif3a PE=1 SV=5
248	3266	P60122|RUVB1_MOUSE	296.24	60	60	1.06E8	23	20	28	Carbamidomethylation; Oxidation (M)	50214	RuvB-like 1 OS=Mus musculus OX=10090 GN=Ruvbl1 PE=1 SV=1
234	8709	Q8VIG3|RSPH1_MOUSE	294.65	51	51	3.08E8	17	17	29	Carbamidomethylation	34181	Radial spoke head 1 homolog OS=Mus musculus OX=10090 GN=Rsph1 PE=1 SV=2
163	196	Q8BFZ9|ERLN2_MOUSE	294.48	78	78	1.29E8	27	22	37	Carbamidomethylation; Oxidation (M)	37873	Erlin-2 OS=Mus musculus OX=10090 GN=Erlin2 PE=1 SV=1
221	656	P35564|CALX_MOUSE	293.88	44	44	7.83E7	23	22	30	Carbamidomethylation	67278	Calnexin OS=Mus musculus OX=10090 GN=Canx PE=1 SV=1
212	5035	Q9WV04|KIF9_MOUSE	293.69	43	43	6.32E7	27	24	31	Carbamidomethylation	89898	Kinesin-like protein KIF9 OS=Mus musculus OX=10090 GN=Kif9 PE=1 SV=2
136	927	P97384|ANX11_MOUSE	293.69	44	44	2.69E8	32	29	43	Carbamidomethylation; Oxidation (M)	54079	Annexin A11 OS=Mus musculus OX=10090 GN=Anxa11 PE=1 SV=2
219	5696	Q6PCQ0|IQCE_MOUSE	292.55	40	40	5.65E7	25	24	30	Carbamidomethylation	86356	IQ domain-containing protein E OS=Mus musculus OX=10090 GN=Iqce PE=1 SV=1
265	8623	Q9DBG3|AP2B1_MOUSE	291.88	32	32	2.87E7	26	16	27	Carbamidomethylation	104583	AP-2 complex subunit beta OS=Mus musculus OX=10090 GN=Ap2b1 PE=1 SV=1
211	8614	Q8BRC6|CFA91_MOUSE	291.65	43	43	4.8E7	29	26	31		91623	Cilia- and flagella-associated protein 91 OS=Mus musculus OX=10090 GN=Maats1 PE=1 SV=3
198	8603	Q32M07|KAD8_MOUSE	291.62	58	58	1.3E8	30	29	33	Carbamidomethylation	55073	Adenylate kinase 8 OS=Mus musculus OX=10090 GN=Ak8 PE=1 SV=1
366	939	P14211|CALR_MOUSE	291.29	52	52	5.68E7	18	18	21	Carbamidomethylation	47995	Calreticulin OS=Mus musculus OX=10090 GN=Calr PE=1 SV=1
196	92	P46935|NEDD4_MOUSE	290.52	43	43	5.72E7	30	23	33	Carbamidomethylation	102706	E3 ubiquitin-protein ligase NEDD4 OS=Mus musculus OX=10090 GN=Nedd4 PE=1 SV=3
224	705	Q61768|KINH_MOUSE	290.31	37	37	2.64E7	27	22	29	Carbamidomethylation; Biotinylation	109551	Kinesin-1 heavy chain OS=Mus musculus OX=10090 GN=Kif5b PE=1 SV=3
257	1778	Q8JZQ9|EIF3B_MOUSE	288.86	38	38	4.76E7	24	24	27	Carbamidomethylation	91370	Eukaryotic translation initiation factor 3 subunit B OS=Mus musculus OX=10090 GN=Eif3b PE=1 SV=1
180	72	P19324|SERPH_MOUSE	288.59	62	62	1.43E8	26	26	35		46534	Serpin H1 OS=Mus musculus OX=10090 GN=Serpinh1 PE=1 SV=3
192	690	A2ALU4|SHRM2_MOUSE	288.37	31	31	3.33E7	31	27	33	Carbamidomethylation; Oxidation (M)	164703	Protein Shroom2 OS=Mus musculus OX=10090 GN=Shroom2 PE=1 SV=1
93	67	P48962|ADT1_MOUSE	287.90	73	73	3.01E8	46	16	58	Carbamidomethylation; Oxidation (M)	32904	ADP/ATP translocase 1 OS=Mus musculus OX=10090 GN=Slc25a4 PE=1 SV=4
193	8271	Q3UQ44|IQGA2_MOUSE	287.50	26	26	2.33E7	34	24	34	Carbamidomethylation	180527	Ras GTPase-activating-like protein IQGAP2 OS=Mus musculus OX=10090 GN=Iqgap2 PE=1 SV=2
154	877	Q8BSN3|CC151_MOUSE	287.32	53	53	1.02E8	34	30	38	Carbamidomethylation	69732	Coiled-coil domain-containing protein 151 OS=Mus musculus OX=10090 GN=Ccdc151 PE=2 SV=1
179	522	P56564|EAA1_MOUSE	286.27	28	28	2.41E8	17	12	35	Carbamidomethylation; Oxidation (M)	59622	Excitatory amino acid transporter 1 OS=Mus musculus OX=10090 GN=Slc1a3 PE=1 SV=2
292	855	P63330|PP2AA_MOUSE	285.88	78	78	1.21E7	24	2	25	Carbamidomethylation	35608	Serine/threonine-protein phosphatase 2A catalytic subunit alpha isoform OS=Mus musculus OX=10090 GN=Ppp2ca PE=1 SV=1
140	4901	A6PWD2|FHAD1_MOUSE	285.86	29	29	6.58E7	36	33	41	Carbamidomethylation; Biotinylation	163727	Forkhead-associated domain-containing protein 1 OS=Mus musculus OX=10090 GN=Fhad1 PE=2 SV=1
173	8634	Q8BS45|IFT56_MOUSE	285.44	59	59	9.47E7	34	30	37	Carbamidomethylation	64151	Intraflagellar transport protein 56 OS=Mus musculus OX=10090 GN=Ttc26 PE=1 SV=1
295	4690	Q8C1B1|CAMP2_MOUSE	284.85	21	21	2.89E7	22	20	25	Carbamidomethylation	164332	Calmodulin-regulated spectrin-associated protein 2 OS=Mus musculus OX=10090 GN=Camsap2 PE=1 SV=3
351	8664	Q9R0X5|RPGR_MOUSE	284.28	32	32	5.72E7	18	17	21	Carbamidomethylation	111801	X-linked retinitis pigmentosa GTPase regulator OS=Mus musculus OX=10090 GN=Rpgr PE=1 SV=2
266	1109	O35927|CTND2_MOUSE	284.23	27	27	3.8E7	26	24	27	Carbamidomethylation	134999	Catenin delta-2 OS=Mus musculus OX=10090 GN=Ctnnd2 PE=1 SV=1
168	44	Q62167|DDX3X_MOUSE	284.15	47	47	2.98E7	30	6	37	Carbamidomethylation; Oxidation (M)	73102	ATP-dependent RNA helicase DDX3X OS=Mus musculus OX=10090 GN=Ddx3x PE=1 SV=3
155	3962	Q9D2I5|ARMC9_MOUSE	284.08	38	38	7.42E7	28	24	37	Carbamidomethylation; Oxidation (M)	91922	LisH domain-containing protein ARMC9 OS=Mus musculus OX=10090 GN=Armc9 PE=1 SV=1
152	102	P11983|TCPA_MOUSE	284.01	59	59	7.76E7	31	27	38	Carbamidomethylation	60449	T-complex protein 1 subunit alpha OS=Mus musculus OX=10090 GN=Tcp1 PE=1 SV=3
181	8884	Q6P1E8|EFCB6_MOUSE	284.00	23	23	2.74E7	29	24	35	Carbamidomethylation	175770	EF-hand calcium-binding domain-containing protein 6 OS=Mus musculus OX=10090 GN=Efcab6 PE=1 SV=2
246	209	P08752|GNAI2_MOUSE	283.77	60	60	4.72E7	21	13	28	Carbamidomethylation	40489	Guanine nucleotide-binding protein G(i) subunit alpha-2 OS=Mus musculus OX=10090 GN=Gnai2 PE=1 SV=5
145	194	Q61696|HS71A_MOUSE	283.65	47	47	1.58E7	34	8	42	Carbamidomethylation	70079	Heat shock 70 kDa protein 1A OS=Mus musculus OX=10090 GN=Hspa1a PE=1 SV=2
162	1915	Q8CDK3|IQUB_MOUSE	283.30	40	40	7.07E7	33	30	37	Carbamidomethylation	92130	IQ and ubiquitin-like domain-containing protein OS=Mus musculus OX=10090 GN=Iqub PE=1 SV=2
245	1891	Q148A4|PPR32_MOUSE	283.19	63	63	6.91E7	22	21	28	Oxidation (M)	47809	Protein phosphatase 1 regulatory subunit 32 OS=Mus musculus OX=10090 GN=Ppp1r32 PE=1 SV=1
197	732	B2RXS4|PLXB2_MOUSE	282.98	25	25	2.94E7	31	26	33	Carbamidomethylation	206229	Plexin-B2 OS=Mus musculus OX=10090 GN=Plxnb2 PE=1 SV=1
294	125	O08709|PRDX6_MOUSE	282.97	76	76	1.58E8	19	19	25	Carbamidomethylation	24871	Peroxiredoxin-6 OS=Mus musculus OX=10090 GN=Prdx6 PE=1 SV=3
200	8610	Q9DBR7|MYPT1_MOUSE	282.73	31	31	5.83E7	27	23	32	Carbamidomethylation	114996	Protein phosphatase 1 regulatory subunit 12A OS=Mus musculus OX=10090 GN=Ppp1r12a PE=1 SV=2
213	198	Q8CI51|PDLI5_MOUSE	282.34	49	49	8.53E7	22	22	31	Carbamidomethylation	63299	PDZ and LIM domain protein 5 OS=Mus musculus OX=10090 GN=Pdlim5 PE=1 SV=4
239	8836	P59240|NPHP4_MOUSE	282.25	29	29	3.91E7	27	26	30	Carbamidomethylation	157268	Nephrocystin-4 OS=Mus musculus OX=10090 GN=Nphp4 PE=1 SV=2
164	6586	O88738|BIRC6_MOUSE	282.24	9	9	9.76E6	34	22	36	Carbamidomethylation	532176	Baculoviral IAP repeat-containing protein 6 OS=Mus musculus OX=10090 GN=Birc6 PE=1 SV=2
230	101	P12382|PFKAL_MOUSE	281.87	38	38	4.93E7	24	17	29	Carbamidomethylation	85360	ATP-dependent 6-phosphofructokinase liver type OS=Mus musculus OX=10090 GN=Pfkl PE=1 SV=4
243	1257	Q61301|CTNA2_MOUSE	281.86	36	36	2.3E7	27	20	28	Carbamidomethylation	105286	Catenin alpha-2 OS=Mus musculus OX=10090 GN=Ctnna2 PE=1 SV=3
166	1697	A2AGT5|CKAP5_MOUSE	281.64	19	19	2.19E7	35	30	37	Carbamidomethylation	225633	Cytoskeleton-associated protein 5 OS=Mus musculus OX=10090 GN=Ckap5 PE=1 SV=1
274	60	P60335|PCBP1_MOUSE	281.63	84	84	9.89E7	20	15	26	Carbamidomethylation; Oxidation (M)	37498	Poly(rC)-binding protein 1 OS=Mus musculus OX=10090 GN=Pcbp1 PE=1 SV=1
288	213	O08807|PRDX4_MOUSE	281.44	64	64	9.64E7	18	14	26	Carbamidomethylation	31053	Peroxiredoxin-4 OS=Mus musculus OX=10090 GN=Prdx4 PE=1 SV=1
264	164	P62141|PP1B_MOUSE	281.25	76	76	2.21E7	21	7	28	Carbamidomethylation	37187	Serine/threonine-protein phosphatase PP1-beta catalytic subunit OS=Mus musculus OX=10090 GN=Ppp1cb PE=1 SV=3
308	854	P62715|PP2AB_MOUSE	281.04	73	73	1.71E6	23	1	24	Carbamidomethylation	35575	Serine/threonine-protein phosphatase 2A catalytic subunit beta isoform OS=Mus musculus OX=10090 GN=Ppp2cb PE=1 SV=1
340	145	Q8BMS1|ECHA_MOUSE	280.65	41	41	2.96E7	20	19	22	Carbamidomethylation	82670	Trifunctional enzyme subunit alpha mitochondrial OS=Mus musculus OX=10090 GN=Hadha PE=1 SV=1
205	355	Q6PHZ2|KCC2D_MOUSE	280.47	61	61	5.62E7	29	15	32	Carbamidomethylation	56369	Calcium/calmodulin-dependent protein kinase type II subunit delta OS=Mus musculus OX=10090 GN=Camk2d PE=1 SV=1
313	8714	Q922R8|PDIA6_MOUSE	280.42	50	50	1.21E8	18	17	23	Carbamidomethylation	48100	Protein disulfide-isomerase A6 OS=Mus musculus OX=10090 GN=Pdia6 PE=1 SV=3
241	8624	Q8C761|WDR60_MOUSE	280.03	27	27	4.54E7	22	18	28	Carbamidomethylation; Biotinylation	115382	WD repeat-containing protein 60 OS=Mus musculus OX=10090 GN=Wdr60 PE=1 SV=1
157	126	Q8CAQ8|MIC60_MOUSE	279.97	43	43	8.57E7	33	31	37	Carbamidomethylation	83900	MICOS complex subunit Mic60 OS=Mus musculus OX=10090 GN=Immt PE=1 SV=1
185	8651	P08003|PDIA4_MOUSE	279.77	42	42	7.76E7	28	24	35	Oxidation (M)	71982	Protein disulfide-isomerase A4 OS=Mus musculus OX=10090 GN=Pdia4 PE=1 SV=3
362	2732	Q61598|GDIB_MOUSE	279.77	53	53	2.4E7	18	12	21	Carbamidomethylation	50537	Rab GDP dissociation inhibitor beta OS=Mus musculus OX=10090 GN=Gdi2 PE=1 SV=1
194	1075	Q80U72|SCRIB_MOUSE	279.64	23	23	2.63E7	28	22	33	Carbamidomethylation	174058	Protein scribble homolog OS=Mus musculus OX=10090 GN=Scrib PE=1 SV=2
262	412	Q99PU5|ACBG1_MOUSE	279.51	45	45	4.69E7	25	25	27	Carbamidomethylation	80426	Long-chain-fatty-acid--CoA ligase ACSBG1 OS=Mus musculus OX=10090 GN=Acsbg1 PE=1 SV=1
335	150	Q8C3F2|F120C_MOUSE	279.35	29	29	3.46E7	21	17	22	Carbamidomethylation	119718	Constitutive coactivator of PPAR-gamma-like protein 2 OS=Mus musculus OX=10090 GN=Fam120c PE=1 SV=3
315	8621	E9Q793|JHY_MOUSE	278.98	33	33	6.05E7	21	21	23		87416	Jhy protein OS=Mus musculus OX=10090 GN=Jhy PE=1 SV=1
251	8645	P62814|VATB2_MOUSE	278.62	52	52	7.34E7	20	20	28	Carbamidomethylation	56551	V-type proton ATPase subunit B brain isoform OS=Mus musculus OX=10090 GN=Atp6v1b2 PE=1 SV=1
347	8631	Q3TLH4|PRC2C_MOUSE	278.60	11	11	2.44E7	19	17	21	Carbamidomethylation	310891	Protein PRRC2C OS=Mus musculus OX=10090 GN=Prrc2c PE=1 SV=3
326	1856	Q8K057|IFT80_MOUSE	277.68	32	32	3.42E7	18	17	23	Carbamidomethylation	87811	Intraflagellar transport protein 80 homolog OS=Mus musculus OX=10090 GN=Ift80 PE=1 SV=1
137	1113	Q8CGB3|UACA_MOUSE	276.99	28	28	4.08E7	35	31	42	Carbamidomethylation	160812	Uveal autoantigen with coiled-coil domains and ankyrin repeats OS=Mus musculus OX=10090 GN=Uaca PE=1 SV=2
342	311	Q62188|DPYL3_MOUSE	276.74	46	46	2.48E7	20	15	22	Carbamidomethylation; Oxidation (M); Biotinylation	61936	Dihydropyrimidinase-related protein 3 OS=Mus musculus OX=10090 GN=Dpysl3 PE=1 SV=1
286	6453	Q9D4B2|TTC25_MOUSE	276.63	38	38	6.01E7	20	20	25	Carbamidomethylation	71530	Tetratricopeptide repeat protein 25 OS=Mus musculus OX=10090 GN=Ttc25 PE=1 SV=3
381	189	P68040|RACK1_MOUSE	276.53	73	73	5.98E7	17	16	20	Carbamidomethylation	35077	Receptor of activated protein C kinase 1 OS=Mus musculus OX=10090 GN=Rack1 PE=1 SV=3
383	944	Q02053|UBA1_MOUSE	276.36	23	23	1.71E7	18	14	20	Carbamidomethylation	117809	Ubiquitin-like modifier-activating enzyme 1 OS=Mus musculus OX=10090 GN=Uba1 PE=1 SV=1
231	8659	Q8BSY0|ASPH_MOUSE	276.29	35	35	6.41E7	25	24	29	Carbamidomethylation	83042	Aspartyl/asparaginyl beta-hydroxylase OS=Mus musculus OX=10090 GN=Asph PE=1 SV=1
401	128	P17225|PTBP1_MOUSE	275.73	50	50	2.75E7	16	10	20		56478	Polypyrimidine tract-binding protein 1 OS=Mus musculus OX=10090 GN=Ptbp1 PE=1 SV=2
176	5135	Q8R1B4|EIF3C_MOUSE	275.16	37	37	7.2E7	32	30	35	Carbamidomethylation	105531	Eukaryotic translation initiation factor 3 subunit C OS=Mus musculus OX=10090 GN=Eif3c PE=1 SV=1
247	153	Q9JIF7|COPB_MOUSE	274.69	37	37	3.57E7	26	21	28	Carbamidomethylation	107066	Coatomer subunit beta OS=Mus musculus OX=10090 GN=Copb1 PE=1 SV=1
285	6723	Q3V129|ULK4_MOUSE	274.54	23	23	3.09E7	25	22	25	Carbamidomethylation	145342	Serine/threonine-protein kinase ULK4 OS=Mus musculus OX=10090 GN=Ulk4 PE=1 SV=2
269	532	Q91YQ5|RPN1_MOUSE	274.01	51	51	5.18E7	25	24	27	Carbamidomethylation	68528	Dolichyl-diphosphooligosaccharide--protein glycosyltransferase subunit 1 OS=Mus musculus OX=10090 GN=Rpn1 PE=1 SV=1
450	484	Q99LF4|RTCB_MOUSE	273.77	40	40	1.97E7	16	14	18	Carbamidomethylation	55249	tRNA-splicing ligase RtcB homolog OS=Mus musculus OX=10090 GN=Rtcb PE=1 SV=1
306	154	P10107|ANXA1_MOUSE	272.63	58	58	4.57E7	20	18	24	Carbamidomethylation; Oxidation (M)	38734	Annexin A1 OS=Mus musculus OX=10090 GN=Anxa1 PE=1 SV=2
267	8697	Q9D3W1|RSP14_MOUSE	272.34	59	59	6.67E7	22	22	27	Carbamidomethylation	37809	Radial spoke head 14 homolog OS=Mus musculus OX=10090 GN=Rsph14 PE=2 SV=1
250	159	Q9DB41|GHC2_MOUSE	272.33	72	72	1.03E8	23	17	28	Carbamidomethylation	34166	Mitochondrial glutamate carrier 2 OS=Mus musculus OX=10090 GN=Slc25a18 PE=1 SV=4
341	2144	Q8QZY1|EIF3L_MOUSE	272.22	37	37	5.53E7	20	20	22	Carbamidomethylation	66613	Eukaryotic translation initiation factor 3 subunit L OS=Mus musculus OX=10090 GN=Eif3l PE=1 SV=1
282	59	Q8BTI8|SRRM2_MOUSE	271.20	13	13	5.57E7	24	23	26	Carbamidomethylation	294841	Serine/arginine repetitive matrix protein 2 OS=Mus musculus OX=10090 GN=Srrm2 PE=1 SV=3
244	529	Q923T9|KCC2G_MOUSE	271.19	48	48	2.34E7	23	6	28	Carbamidomethylation	59607	Calcium/calmodulin-dependent protein kinase type II subunit gamma OS=Mus musculus OX=10090 GN=Camk2g PE=1 SV=1
316	8643	Q91YH5|ATLA3_MOUSE	271.14	54	54	2.54E7	19	17	23	Carbamidomethylation	60575	Atlastin-3 OS=Mus musculus OX=10090 GN=Atl3 PE=1 SV=1
502	107	P28798|GRN_MOUSE	270.97	36	36	1.99E7	13	13	16	Carbamidomethylation	63458	Granulins OS=Mus musculus OX=10090 GN=Grn PE=1 SV=2
284	8622	P17710|HXK1_MOUSE	270.92	28	28	2.86E7	23	19	25	Carbamidomethylation	108303	Hexokinase-1 OS=Mus musculus OX=10090 GN=Hk1 PE=1 SV=3
289	38	P48678|LMNA_MOUSE	270.89	35	35	4.21E7	20	18	25	Carbamidomethylation; Oxidation (M)	74238	Prelamin-A/C OS=Mus musculus OX=10090 GN=Lmna PE=1 SV=2
293	100	P16125|LDHB_MOUSE	270.44	63	63	6.82E7	21	18	25	Carbamidomethylation; Oxidation (M)	36572	L-lactate dehydrogenase B chain OS=Mus musculus OX=10090 GN=Ldhb PE=1 SV=2
183	27	Q8VEK3|HNRPU_MOUSE	270.18	36	36	1.14E8	27	25	34	Carbamidomethylation	87918	Heterogeneous nuclear ribonucleoprotein U OS=Mus musculus OX=10090 GN=Hnrnpu PE=1 SV=1
273	8653	Q8BXG3|IFT57_MOUSE	270.10	56	56	4.31E7	22	20	26	Carbamidomethylation	48772	Intraflagellar transport protein 57 homolog OS=Mus musculus OX=10090 GN=Ift57 PE=1 SV=1
240	5728	Q9JKR6|HYOU1_MOUSE	269.61	33	33	3.22E7	25	22	28		111181	Hypoxia up-regulated protein 1 OS=Mus musculus OX=10090 GN=Hyou1 PE=1 SV=1
311	7866	Q8K2G4|BBS7_MOUSE	269.55	37	37	2.81E7	22	19	23	Carbamidomethylation	80320	Bardet-Biedl syndrome 7 protein homolog OS=Mus musculus OX=10090 GN=Bbs7 PE=1 SV=1
199	8627	Q64512|PTN13_MOUSE	269.45	18	18	2.53E7	29	26	32	Carbamidomethylation	270332	Tyrosine-protein phosphatase non-receptor type 13 OS=Mus musculus OX=10090 GN=Ptpn13 PE=1 SV=2
259	400	Q6Q477|AT2B4_MOUSE	269.33	23	23	1.65E7	24	11	27	Carbamidomethylation; Biotinylation	133068	Plasma membrane calcium-transporting ATPase 4 OS=Mus musculus OX=10090 GN=Atp2b4 PE=1 SV=1
378	8628	Q3TRM4|PLPL6_MOUSE	269.12	21	21	1.16E7	20	17	20	Carbamidomethylation	149537	Neuropathy target esterase OS=Mus musculus OX=10090 GN=Pnpla6 PE=1 SV=2
236	8658	A2AU72|ARMC3_MOUSE	269.12	30	30	2.44E7	24	22	28	Carbamidomethylation	97357	Armadillo repeat-containing protein 3 OS=Mus musculus OX=10090 GN=Armc3 PE=1 SV=1
379	810	P40124|CAP1_MOUSE	268.94	48	48	4E7	18	18	20	Carbamidomethylation	51565	Adenylyl cyclase-associated protein 1 OS=Mus musculus OX=10090 GN=Cap1 PE=1 SV=4
565	129	P62960|YBOX1_MOUSE	268.90	54	54	5.06E7	13	6	15		35730	Nuclease-sensitive element-binding protein 1 OS=Mus musculus OX=10090 GN=Ybx1 PE=1 SV=3
443	28	P42227|STAT3_MOUSE	268.84	34	34	1.94E7	17	16	18	Carbamidomethylation	88054	Signal transducer and activator of transcription 3 OS=Mus musculus OX=10090 GN=Stat3 PE=1 SV=2
409	290	Q8K1R7|NEK9_MOUSE	268.44	26	26	2.8E7	19	17	19	Carbamidomethylation	107144	Serine/threonine-protein kinase Nek9 OS=Mus musculus OX=10090 GN=Nek9 PE=1 SV=2
298	1352	Q7TSG1|CE120_MOUSE	267.95	28	28	2.58E7	23	20	24	Carbamidomethylation	112579	Centrosomal protein of 120 kDa OS=Mus musculus OX=10090 GN=Cep120 PE=1 SV=1
302	166	P97447|FHL1_MOUSE	267.74	66	66	2.54E8	18	18	24	Carbamidomethylation	31889	Four and a half LIM domains protein 1 OS=Mus musculus OX=10090 GN=Fhl1 PE=1 SV=3
258	4854	Q8BRT1|CLAP2_MOUSE	267.65	25	25	2.85E7	26	22	28	Carbamidomethylation; Biotinylation	140738	CLIP-associating protein 2 OS=Mus musculus OX=10090 GN=Clasp2 PE=1 SV=1
328	184	Q91V41|RAB14_MOUSE	267.34	79	79	6.54E7	16	13	23	Carbamidomethylation	23897	Ras-related protein Rab-14 OS=Mus musculus OX=10090 GN=Rab14 PE=1 SV=3
177	509	Q6ZQ38|CAND1_MOUSE	267.16	30	30	4.17E7	30	26	35	Carbamidomethylation	136331	Cullin-associated NEDD8-dissociated protein 1 OS=Mus musculus OX=10090 GN=Cand1 PE=1 SV=2
263	8612	Q811D0|DLG1_MOUSE	267.08	40	40	5.03E7	26	21	27	Carbamidomethylation	100120	Disks large homolog 1 OS=Mus musculus OX=10090 GN=Dlg1 PE=1 SV=1
353	2898	Q5SPX1|CC157_MOUSE	266.93	30	30	4.1E7	17	16	21	Carbamidomethylation	79795	Coiled-coil domain-containing protein 157 OS=Mus musculus OX=10090 GN=Ccdc157 PE=1 SV=1
186	636	Q9QYB5|ADDG_MOUSE	266.83	32	32	8.89E7	29	24	34	Carbamidomethylation	78777	Gamma-adducin OS=Mus musculus OX=10090 GN=Add3 PE=1 SV=2
223	6104	Q64727|VINC_MOUSE	266.68	38	38	3.72E7	28	26	29	Carbamidomethylation; Oxidation (M)	116717	Vinculin OS=Mus musculus OX=10090 GN=Vcl PE=1 SV=4
184	840	Q9Z0R9|FADS2_MOUSE	266.37	39	39	3.24E8	26	21	34	Oxidation (M)	52387	Fatty acid desaturase 2 OS=Mus musculus OX=10090 GN=Fads2 PE=1 SV=1
283	34	Q9QWR8|NAGAB_MOUSE	266.01	46	46	7.71E7	21	18	26	Carbamidomethylation; Oxidation (M)	47235	Alpha-N-acetylgalactosaminidase OS=Mus musculus OX=10090 GN=Naga PE=1 SV=2
235	898	Q8BL66|EEA1_MOUSE	265.65	22	22	2.54E7	27	23	30	Carbamidomethylation	160914	Early endosome antigen 1 OS=Mus musculus OX=10090 GN=Eea1 PE=1 SV=2
304	8692	Q80Y75|DJB13_MOUSE	265.35	54	54	1.4E8	17	16	24	Carbamidomethylation; Oxidation (M)	36155	DnaJ homolog subfamily B member 13 OS=Mus musculus OX=10090 GN=Dnajb13 PE=1 SV=1
423	829	Q91VI7|RINI_MOUSE	265.29	53	53	2.27E7	18	15	19	Carbamidomethylation	49817	Ribonuclease inhibitor OS=Mus musculus OX=10090 GN=Rnh1 PE=1 SV=1
312	222	P63087|PP1G_MOUSE	265.23	65	65	3.55E6	18	2	24	Carbamidomethylation; Oxidation (M)	36984	Serine/threonine-protein phosphatase PP1-gamma catalytic subunit OS=Mus musculus OX=10090 GN=Ppp1cc PE=1 SV=1
300	374	Q9DCL9|PUR6_MOUSE	265.04	56	56	4.47E7	22	21	24	Carbamidomethylation	47006	Multifunctional protein ADE2 OS=Mus musculus OX=10090 GN=Paics PE=1 SV=4
204	8194	Q6NZJ6|IF4G1_MOUSE	265.00	21	21	3.41E7	29	23	32	Carbamidomethylation; Oxidation (M)	176076	Eukaryotic translation initiation factor 4 gamma 1 OS=Mus musculus OX=10090 GN=Eif4g1 PE=1 SV=1
320	881	Q99LR1|ABD12_MOUSE	264.78	52	52	3.06E7	19	16	23	Carbamidomethylation	45270	Monoacylglycerol lipase ABHD12 OS=Mus musculus OX=10090 GN=Abhd12 PE=1 SV=2
375	8656	A2AC93|DNAI2_MOUSE	264.77	36	36	3.11E7	17	16	20	Carbamidomethylation	70968	Dynein intermediate chain 2 axonemal OS=Mus musculus OX=10090 GN=Dnai2 PE=1 SV=2
330	7099	Q80VC9|CAMP3_MOUSE	264.68	25	25	2.08E7	21	18	22	Carbamidomethylation	135175	Calmodulin-regulated spectrin-associated protein 3 OS=Mus musculus OX=10090 GN=Camsap3 PE=1 SV=1
349	7878	P48722|HS74L_MOUSE	264.44	33	33	2.24E7	21	20	22	Carbamidomethylation	94382	Heat shock 70 kDa protein 4L OS=Mus musculus OX=10090 GN=Hspa4l PE=1 SV=2
296	235	Q3V0B4|CFA65_MOUSE	264.40	17	17	2.85E7	23	21	24	Carbamidomethylation	209132	Cilia- and flagella-associated protein 65 OS=Mus musculus OX=10090 GN=Cfap65 PE=1 SV=1
268	115	P62908|RS3_MOUSE	264.33	74	74	2.93E8	21	20	27	Carbamidomethylation; Oxidation (M)	26674	40S ribosomal protein S3 OS=Mus musculus OX=10090 GN=Rps3 PE=1 SV=1
361	8650	P21981|TGM2_MOUSE	264.33	36	36	2.49E7	21	18	21	Carbamidomethylation	77061	Protein-glutamine gamma-glutamyltransferase 2 OS=Mus musculus OX=10090 GN=Tgm2 PE=1 SV=4
233	7880	D3YV10|CCD13_MOUSE	264.25	36	36	5.51E7	21	20	29		79750	Coiled-coil domain-containing protein 13 OS=Mus musculus OX=10090 GN=Ccdc13 PE=1 SV=1
217	896	Q8R4Y4|STAB1_MOUSE	263.95	12	12	2.15E7	28	24	30	Carbamidomethylation	276255	Stabilin-1 OS=Mus musculus OX=10090 GN=Stab1 PE=1 SV=1
254	425	Q76MZ3|2AAA_MOUSE	263.41	46	46	8.7E7	22	21	27	Carbamidomethylation	65323	Serine/threonine-protein phosphatase 2A 65 kDa regulatory subunit A alpha isoform OS=Mus musculus OX=10090 GN=Ppp2r1a PE=1 SV=3
417	473	Q9QYY0|GAB1_MOUSE	263.27	39	39	3.74E7	17	16	19	Carbamidomethylation	76813	GRB2-associated-binding protein 1 OS=Mus musculus OX=10090 GN=Gab1 PE=1 SV=2
473	8671	O08529|CAN2_MOUSE	263.22	34	34	2.16E7	17	16	17	Carbamidomethylation	79872	Calpain-2 catalytic subunit OS=Mus musculus OX=10090 GN=Capn2 PE=1 SV=4
484	8670	O54931|AKAP2_MOUSE	263.02	29	29	2.87E7	16	15	17	Carbamidomethylation	98579	A-kinase anchor protein 2 OS=Mus musculus OX=10090 GN=Akap2 PE=1 SV=3
624	244	Q60932|VDAC1_MOUSE	262.75	47	47	6.64E7	12	9	14	Carbamidomethylation	32351	Voltage-dependent anion-selective channel protein 1 OS=Mus musculus OX=10090 GN=Vdac1 PE=1 SV=3
206	3319	Q3U1J4|DDB1_MOUSE	262.36	29	29	2.85E7	27	23	32	Carbamidomethylation	126853	DNA damage-binding protein 1 OS=Mus musculus OX=10090 GN=Ddb1 PE=1 SV=2
339	205	P62137|PP1A_MOUSE	262.28	57	57	1.75E6	17	2	23	Carbamidomethylation	37540	Serine/threonine-protein phosphatase PP1-alpha catalytic subunit OS=Mus musculus OX=10090 GN=Ppp1ca PE=1 SV=1
249	53	Q8BFR5|EFTU_MOUSE	262.23	53	53	1.05E8	23	21	28	Carbamidomethylation; Oxidation (M)	49508	Elongation factor Tu mitochondrial OS=Mus musculus OX=10090 GN=Tufm PE=1 SV=1
281	6229	Q69ZN7|MYOF_MOUSE	262.01	16	16	2.55E7	27	24	27	Carbamidomethylation	233322	Myoferlin OS=Mus musculus OX=10090 GN=Myof PE=1 SV=2
436	8652	P37040|NCPR_MOUSE	261.51	36	36	3.26E7	17	17	18	Carbamidomethylation	77044	NADPH--cytochrome P450 reductase OS=Mus musculus OX=10090 GN=Por PE=1 SV=2
395	619	Q5SSG4|GA2L2_MOUSE	261.41	28	28	3.26E7	18	17	19	Carbamidomethylation	94318	GAS2-like protein 2 OS=Mus musculus OX=10090 GN=Gas2l2 PE=2 SV=1
222	1157	P41233|ABCA1_MOUSE	260.59	15	15	2.68E7	29	23	29	Carbamidomethylation	253909	ATP-binding cassette sub-family A member 1 OS=Mus musculus OX=10090 GN=Abca1 PE=1 SV=4
314	4499	Q9QZQ1|AFAD_MOUSE	260.49	18	18	2.03E7	21	21	23	Carbamidomethylation	206497	Afadin OS=Mus musculus OX=10090 GN=Afdn PE=1 SV=3
317	74	Q8C0M9|ASGL1_MOUSE	260.46	64	64	1.66E8	20	18	23	Carbamidomethylation; Oxidation (M)	33950	Isoaspartyl peptidase/L-asparaginase OS=Mus musculus OX=10090 GN=Asrgl1 PE=1 SV=1
291	1173	Q9WTM5|RUVB2_MOUSE	260.09	53	53	8.13E7	22	20	25	Carbamidomethylation	51113	RuvB-like 2 OS=Mus musculus OX=10090 GN=Ruvbl2 PE=1 SV=3
426	219	Q60931|VDAC3_MOUSE	260.02	56	56	1.13E8	15	12	19	Carbamidomethylation	30753	Voltage-dependent anion-selective channel protein 3 OS=Mus musculus OX=10090 GN=Vdac3 PE=1 SV=1
225	8625	Q6NZC7|S23IP_MOUSE	259.92	25	25	5.16E7	23	18	29	Carbamidomethylation	110780	SEC23-interacting protein OS=Mus musculus OX=10090 GN=Sec23ip PE=1 SV=2
439	73	Q8R081|HNRPL_MOUSE	258.96	37	37	4.36E7	16	14	18	Carbamidomethylation	63964	Heterogeneous nuclear ribonucleoprotein L OS=Mus musculus OX=10090 GN=Hnrnpl PE=1 SV=2
303	851	P62259|1433E_MOUSE	258.65	76	76	1.37E8	21	18	24	Carbamidomethylation	29174	14-3-3 protein epsilon OS=Mus musculus OX=10090 GN=Ywhae PE=1 SV=1
337	1261	P40142|TKT_MOUSE	258.25	44	44	4.46E7	18	16	22	Carbamidomethylation	67631	Transketolase OS=Mus musculus OX=10090 GN=Tkt PE=1 SV=1
215	1590	P09103|PDIA1_MOUSE	258.10	52	52	8.96E7	25	22	30	Carbamidomethylation	57059	Protein disulfide-isomerase OS=Mus musculus OX=10090 GN=P4hb PE=1 SV=2
520	971	Q3V0Q6|SPAG8_MOUSE	257.46	61	61	2.92E7	15	14	16	Carbamidomethylation	50541	Sperm-associated antigen 8 OS=Mus musculus OX=10090 GN=Spag8 PE=1 SV=1
459	130	Q5SSZ5|TENS3_MOUSE	257.43	27	27	3.9E7	19	18	19	Carbamidomethylation	155588	Tensin-3 OS=Mus musculus OX=10090 GN=Tns3 PE=1 SV=1
389	8657	Q9D485|EFHC2_MOUSE	256.64	33	33	2.82E7	19	19	20	Carbamidomethylation	87646	EF-hand domain-containing family member C2 OS=Mus musculus OX=10090 GN=Efhc2 PE=2 SV=2
580	8804	Q9DAI2|IFT22_MOUSE	256.36	65	65	6.07E7	11	11	15	Carbamidomethylation	20833	Intraflagellar transport protein 22 homolog OS=Mus musculus OX=10090 GN=Ift22 PE=1 SV=1
377	342	Q925B0|PAWR_MOUSE	256.27	75	75	1.1E8	15	14	20	Carbamidomethylation; Oxidation (M)	35908	PRKC apoptosis WT1 regulator protein OS=Mus musculus OX=10090 GN=Pawr PE=1 SV=2
491	1169	O54774|AP3D1_MOUSE	255.57	16	16	8.67E6	17	13	17	Carbamidomethylation	135081	AP-3 complex subunit delta-1 OS=Mus musculus OX=10090 GN=Ap3d1 PE=1 SV=1
290	77	P61979|HNRPK_MOUSE	255.55	49	49	1.01E8	19	18	25	Carbamidomethylation	50976	Heterogeneous nuclear ribonucleoprotein K OS=Mus musculus OX=10090 GN=Hnrnpk PE=1 SV=1
324	324	Q61171|PRDX2_MOUSE	255.11	73	73	1.92E8	17	13	23	Carbamidomethylation	21779	Peroxiredoxin-2 OS=Mus musculus OX=10090 GN=Prdx2 PE=1 SV=3
403	8661	Q9D2H2|KAD7_MOUSE	254.42	38	38	1.97E7	19	16	19	Carbamidomethylation	70676	Adenylate kinase 7 OS=Mus musculus OX=10090 GN=Ak7 PE=1 SV=1
424	174	O55137|ACOT1_MOUSE	254.41	44	44	1.46E7	17	5	19	Carbamidomethylation	46136	Acyl-coenzyme A thioesterase 1 OS=Mus musculus OX=10090 GN=Acot1 PE=1 SV=1
358	310	P18872|GNAO_MOUSE	254.06	53	53	7.82E7	17	14	21	Carbamidomethylation	40085	Guanine nucleotide-binding protein G(o) subunit alpha OS=Mus musculus OX=10090 GN=Gnao1 PE=1 SV=3
227	46	Q569Z6|TR150_MOUSE	253.38	25	25	4.68E7	21	19	29	Oxidation (M)	108178	Thyroid hormone receptor-associated protein 3 OS=Mus musculus OX=10090 GN=Thrap3 PE=1 SV=1
394	8617	Q61316|HSP74_MOUSE	253.09	30	30	1.75E7	18	16	19	Carbamidomethylation	94133	Heat shock 70 kDa protein 4 OS=Mus musculus OX=10090 GN=Hspa4 PE=1 SV=1
578	433	P10605|CATB_MOUSE	252.99	42	42	5.34E7	13	13	15	Carbamidomethylation; Biotinylation	37280	Cathepsin B OS=Mus musculus OX=10090 GN=Ctsb PE=1 SV=2
422	521	Q8BVE3|VATH_MOUSE	252.88	52	52	3.68E7	18	17	19	Carbamidomethylation	55855	V-type proton ATPase subunit H OS=Mus musculus OX=10090 GN=Atp6v1h PE=1 SV=1
276	6643	A0JLY1|CC173_MOUSE	252.80	42	42	3.6E7	20	18	26	Carbamidomethylation	65132	Coiled-coil domain-containing protein 173 OS=Mus musculus OX=10090 GN=Ccdc173 PE=2 SV=1
318	417	Q8VEH3|ARL8A_MOUSE	252.67	74	74	3.23E7	16	9	23	Oxidation (M)	21390	ADP-ribosylation factor-like protein 8A OS=Mus musculus OX=10090 GN=Arl8a PE=1 SV=1
506	71	Q9DC23|DJC10_MOUSE	252.55	26	26	1.45E7	15	12	16	Carbamidomethylation	90583	DnaJ homolog subfamily C member 10 OS=Mus musculus OX=10090 GN=Dnajc10 PE=1 SV=2
319	253	P85094|ISC2A_MOUSE	252.37	75	75	6.75E7	16	15	23	Carbamidomethylation	22417	Isochorismatase domain-containing protein 2A OS=Mus musculus OX=10090 GN=Isoc2a PE=1 SV=1
346	2656	E9Q3L2|PI4KA_MOUSE	251.87	12	12	1.07E7	20	17	22	Carbamidomethylation	237040	Phosphatidylinositol 4-kinase alpha OS=Mus musculus OX=10090 GN=Pi4ka PE=1 SV=2
277	701	P97742|CPT1A_MOUSE	251.75	32	32	4.14E7	24	20	26	Carbamidomethylation	88252	Carnitine O-palmitoyltransferase 1 liver isoform OS=Mus musculus OX=10090 GN=Cpt1a PE=1 SV=4
402	999	Q8VDJ3|VIGLN_MOUSE	251.49	18	18	1.78E7	18	16	19		141742	Vigilin OS=Mus musculus OX=10090 GN=Hdlbp PE=1 SV=1
398	4744	A2AHC3|CAMP1_MOUSE	251.39	14	14	1.8E7	19	15	19	Carbamidomethylation	175886	Calmodulin-regulated spectrin-associated protein 1 OS=Mus musculus OX=10090 GN=Camsap1 PE=1 SV=1
418	191	P70290|EM55_MOUSE	251.16	44	44	2.74E7	17	17	19	Carbamidomethylation	52227	55 kDa erythrocyte membrane protein OS=Mus musculus OX=10090 GN=Mpp1 PE=1 SV=1
228	5452	Q9JLN9|MTOR_MOUSE	250.81	13	13	1.76E7	27	20	29	Carbamidomethylation	288788	Serine/threonine-protein kinase mTOR OS=Mus musculus OX=10090 GN=Mtor PE=1 SV=2
360	87	Q8VEM8|MPCP_MOUSE	250.67	48	48	8.36E7	18	18	21	Carbamidomethylation	39632	Phosphate carrier protein mitochondrial OS=Mus musculus OX=10090 GN=Slc25a3 PE=1 SV=1
356	8615	Q8CDU5|EFHB_MOUSE	250.56	37	37	2.93E7	19	19	21	Carbamidomethylation	95743	EF-hand domain-containing family member B OS=Mus musculus OX=10090 GN=Efhb PE=1 SV=2
373	5732	Q80XJ3|TTC28_MOUSE	250.22	12	12	1.16E7	20	19	20	Carbamidomethylation	267457	Tetratricopeptide repeat protein 28 OS=Mus musculus OX=10090 GN=Ttc28 PE=1 SV=3
336	889	P70261|PALD_MOUSE	250.00	32	32	2.12E7	21	20	22	Carbamidomethylation	96740	Paladin OS=Mus musculus OX=10090 GN=Pald1 PE=1 SV=1
467	394	P70271|PDLI4_MOUSE	249.66	60	60	4.56E7	13	13	17	Carbamidomethylation	35556	PDZ and LIM domain protein 4 OS=Mus musculus OX=10090 GN=Pdlim4 PE=1 SV=3
350	8626	P17426|AP2A1_MOUSE	249.65	25	25	1.61E7	20	11	21	Carbamidomethylation	107664	AP-2 complex subunit alpha-1 OS=Mus musculus OX=10090 GN=Ap2a1 PE=1 SV=1
363	665	P60843|IF4A1_MOUSE	249.63	48	48	1.4E7	20	9	21	Carbamidomethylation	46154	Eukaryotic initiation factor 4A-I OS=Mus musculus OX=10090 GN=Eif4a1 PE=1 SV=1
275	8609	P26041|MOES_MOUSE	249.35	31	31	5.88E6	21	8	26	Carbamidomethylation; Oxidation (M)	67767	Moesin OS=Mus musculus OX=10090 GN=Msn PE=1 SV=3
305	8665	Q60865|CAPR1_MOUSE	249.20	35	35	1.05E8	19	18	24	Carbamidomethylation	78169	Caprin-1 OS=Mus musculus OX=10090 GN=Caprin1 PE=1 SV=2
271	1652	Q8C9J3|SPEF2_MOUSE	249.03	20	20	4.99E7	26	24	26	Carbamidomethylation; Biotinylation	199143	Sperm flagellar protein 2 OS=Mus musculus OX=10090 GN=Spef2 PE=2 SV=2
605	208	Q8BG60|TXNIP_MOUSE	248.91	43	43	4.07E7	12	12	14	Carbamidomethylation	44363	Thioredoxin-interacting protein OS=Mus musculus OX=10090 GN=Txnip PE=1 SV=1
648	8741	P57776|EF1D_MOUSE	248.62	49	49	6.59E7	12	12	13	Carbamidomethylation	31293	Elongation factor 1-delta OS=Mus musculus OX=10090 GN=Eef1d PE=1 SV=3
278	109	P25444|RS2_MOUSE	248.31	57	57	2.12E8	20	19	26	Carbamidomethylation	31231	40S ribosomal protein S2 OS=Mus musculus OX=10090 GN=Rps2 PE=1 SV=3
364	931	P42208|SEPT2_MOUSE	248.14	54	54	3.95E7	17	12	21	Carbamidomethylation	41526	Septin-2 OS=Mus musculus OX=10090 GN=Sept2 PE=1 SV=2
252	8734	P55302|AMRP_MOUSE	247.35	54	54	5.79E7	24	24	28		42215	Alpha-2-macroglobulin receptor-associated protein OS=Mus musculus OX=10090 GN=Lrpap1 PE=1 SV=1
272	3442	Q811G0|PTHB1_MOUSE	247.34	34	34	3.02E7	20	19	26	Carbamidomethylation	99057	Protein PTHB1 OS=Mus musculus OX=10090 GN=Bbs9 PE=1 SV=2
309	97	P27659|RL3_MOUSE	246.46	39	39	8.18E7	17	15	24	Carbamidomethylation	46110	60S ribosomal protein L3 OS=Mus musculus OX=10090 GN=Rpl3 PE=1 SV=3
543	70	P52963|E41LA_MOUSE	246.43	28	28	1.89E7	15	14	16	Carbamidomethylation	78533	Band 4.1-like protein 4A OS=Mus musculus OX=10090 GN=Epb41l4a PE=2 SV=2
370	8636	G3UZ78|ADGB_MOUSE	246.02	15	15	1.68E7	20	19	20	Carbamidomethylation	188555	Androglobin OS=Mus musculus OX=10090 GN=Adgb PE=1 SV=1
498	908	Q8R0W0|EPIPL_MOUSE	245.69	3	3	3.87E6	13	9	16	Carbamidomethylation	724747	Epiplakin OS=Mus musculus OX=10090 GN=Eppk1 PE=1 SV=2
446	43	Q8VDP4|CCAR2_MOUSE	245.26	23	23	1.38E7	15	12	18	Carbamidomethylation	103002	Cell cycle and apoptosis regulator protein 2 OS=Mus musculus OX=10090 GN=Ccar2 PE=1 SV=2
493	646	Q8BH59|CMC1_MOUSE	244.90	32	32	1.15E7	15	15	16	Carbamidomethylation	74570	Calcium-binding mitochondrial carrier protein Aralar1 OS=Mus musculus OX=10090 GN=Slc25a12 PE=1 SV=1
606	445	P62192|PRS4_MOUSE	244.55	38	38	1.83E7	12	11	14	Carbamidomethylation	49185	26S proteasome regulatory subunit 4 OS=Mus musculus OX=10090 GN=Psmc1 PE=1 SV=1
540	7412	Q8BI84|TGO1_MOUSE	244.20	8	8	9.74E6	14	10	15	Carbamidomethylation	213673	Transport and Golgi organization protein 1 homolog OS=Mus musculus OX=10090 GN=Mia3 PE=1 SV=2
331	993	E9Q634|MYO1E_MOUSE	244.19	22	22	1.26E7	20	12	22	Carbamidomethylation	126818	Unconventional myosin-Ie OS=Mus musculus OX=10090 GN=Myo1e PE=1 SV=1
611	1999	Q8K3G9|DP13B_MOUSE	244.09	33	33	1.28E7	14	14	14	Carbamidomethylation	73854	DCC-interacting protein 13-beta OS=Mus musculus OX=10090 GN=Appl2 PE=1 SV=1
325	8607	Q91ZJ5|UGPA_MOUSE	243.90	47	47	5.05E7	19	18	23	Carbamidomethylation	56979	UTP--glucose-1-phosphate uridylyltransferase OS=Mus musculus OX=10090 GN=Ugp2 PE=1 SV=3
527	8693	Q61166|MARE1_MOUSE	243.53	68	68	4.6E7	14	12	16	Carbamidomethylation	30016	Microtubule-associated protein RP/EB family member 1 OS=Mus musculus OX=10090 GN=Mapre1 PE=1 SV=3
522	914	P46471|PRS7_MOUSE	243.15	48	48	2.72E7	15	14	16	Carbamidomethylation	48648	26S proteasome regulatory subunit 7 OS=Mus musculus OX=10090 GN=Psmc2 PE=1 SV=5
226	91	Q62095|DDX3Y_MOUSE	243.01	38	38	0E0	25	1	30	Carbamidomethylation; Oxidation (M)	73428	ATP-dependent RNA helicase DDX3Y OS=Mus musculus OX=10090 GN=Ddx3y PE=1 SV=2
299	329	G5E870|TRIPC_MOUSE	242.90	12	12	1.36E7	21	18	24	Carbamidomethylation	224126	E3 ubiquitin-protein ligase TRIP12 OS=Mus musculus OX=10090 GN=Trip12 PE=1 SV=1
220	8629	Q6PB44|PTN23_MOUSE	242.87	18	18	2.8E7	28	25	30	Carbamidomethylation	185215	Tyrosine-protein phosphatase non-receptor type 23 OS=Mus musculus OX=10090 GN=Ptpn23 PE=1 SV=2
430	6629	Q9QWI6|SRCN1_MOUSE	242.84	18	18	1.68E7	17	16	19	Carbamidomethylation	134858	SRC kinase signaling inhibitor 1 OS=Mus musculus OX=10090 GN=Srcin1 PE=1 SV=2
365	8892	Q62252|SP17_MOUSE	242.80	81	81	7.58E7	15	14	22	Carbamidomethylation	17296	Sperm surface protein Sp17 OS=Mus musculus OX=10090 GN=Spa17 PE=1 SV=1
469	282	P97314|CSRP2_MOUSE	242.78	66	66	1.1E8	13	13	17	Carbamidomethylation; Oxidation (M)	20926	Cysteine and glycine-rich protein 2 OS=Mus musculus OX=10090 GN=Csrp2 PE=1 SV=3
371	8654	Q03146|DDR1_MOUSE	242.66	30	30	8.96E7	19	18	21	Carbamidomethylation	101161	Epithelial discoidin domain-containing receptor 1 OS=Mus musculus OX=10090 GN=Ddr1 PE=2 SV=2
504	699	P62196|PRS8_MOUSE	242.42	44	44	2.02E7	14	12	16	Carbamidomethylation	45626	26S proteasome regulatory subunit 8 OS=Mus musculus OX=10090 GN=Psmc5 PE=1 SV=1
390	613	O55131|SEPT7_MOUSE	242.33	50	50	3.59E7	15	12	20	Carbamidomethylation	50550	Septin-7 OS=Mus musculus OX=10090 GN=Sept7 PE=1 SV=1
380	275	Q61584|FXR1_MOUSE	242.10	34	34	3.65E7	17	16	20	Carbamidomethylation	76222	Fragile X mental retardation syndrome-related protein 1 OS=Mus musculus OX=10090 GN=Fxr1 PE=1 SV=2
385	239	Q91VR5|DDX1_MOUSE	242.06	29	29	3.64E7	15	15	20	Carbamidomethylation	82500	ATP-dependent RNA helicase DDX1 OS=Mus musculus OX=10090 GN=Ddx1 PE=1 SV=1
437	1117	Q8K4Q0|RPTOR_MOUSE	241.98	16	16	1.91E7	18	16	18	Carbamidomethylation	149471	Regulatory-associated protein of mTOR OS=Mus musculus OX=10090 GN=Rptor PE=1 SV=1
539	272	Q8K0L9|ZBT20_MOUSE	241.92	22	22	2.21E7	11	10	15	Carbamidomethylation	81034	Zinc finger and BTB domain-containing protein 20 OS=Mus musculus OX=10090 GN=Zbtb20 PE=1 SV=1
822	760	Q9Z1Y4|TRIP6_MOUSE	241.61	33	33	1.12E7	9	9	10	Carbamidomethylation	50934	Thyroid receptor-interacting protein 6 OS=Mus musculus OX=10090 GN=Trip6 PE=1 SV=1
323	180	Q6ZWV3|RL10_MOUSE	241.40	63	63	8.9E7	18	16	23	Carbamidomethylation	24604	60S ribosomal protein L10 OS=Mus musculus OX=10090 GN=Rpl10 PE=1 SV=3
474	9032	O09159|MA2B1_MOUSE	240.92	20	20	1.7E7	15	14	17	Carbamidomethylation	114648	Lysosomal alpha-mannosidase OS=Mus musculus OX=10090 GN=Man2b1 PE=1 SV=4
232	8759	Q8K3E5|AHI1_MOUSE	240.91	27	27	4.79E7	24	21	29	Carbamidomethylation	119650	Jouberin OS=Mus musculus OX=10090 GN=Ahi1 PE=1 SV=2
533	6319	Q3UH68|LIMC1_MOUSE	240.88	19	19	2.04E7	15	14	15	Carbamidomethylation	118196	LIM and calponin homology domains-containing protein 1 OS=Mus musculus OX=10090 GN=Limch1 PE=1 SV=2
523	1078	Q3UJB9|EDC4_MOUSE	240.42	19	19	1.22E7	16	14	16	Carbamidomethylation	152483	Enhancer of mRNA-decapping protein 4 OS=Mus musculus OX=10090 GN=Edc4 PE=1 SV=2
410	8727	Q80ZU5|CC181_MOUSE	239.82	52	52	3.82E7	19	17	20	Carbamidomethylation; Oxidation (M)	59241	Coiled-coil domain-containing protein 181 OS=Mus musculus OX=10090 GN=Ccdc181 PE=1 SV=1
661	407	O35295|PURB_MOUSE	239.45	48	48	3.18E7	12	10	13	Carbamidomethylation	33901	Transcriptional activator protein Pur-beta OS=Mus musculus OX=10090 GN=Purb PE=1 SV=3
386	4438	Q58A65|JIP4_MOUSE	239.08	17	17	7.29E6	19	12	20	Carbamidomethylation	146219	C-Jun-amino-terminal kinase-interacting protein 4 OS=Mus musculus OX=10090 GN=Spag9 PE=1 SV=2
559	108	O08749|DLDH_MOUSE	239.08	37	37	1.68E7	13	11	15	Carbamidomethylation	54272	Dihydrolipoyl dehydrogenase mitochondrial OS=Mus musculus OX=10090 GN=Dld PE=1 SV=2
345	406	P68254|1433T_MOUSE	239.06	64	64	2.92E7	18	10	22	Carbamidomethylation; Oxidation (M)	27778	14-3-3 protein theta OS=Mus musculus OX=10090 GN=Ywhaq PE=1 SV=1
414	300	Q99ME2|WDR6_MOUSE	239.05	24	24	2.86E7	18	17	19	Carbamidomethylation	121898	WD repeat-containing protein 6 OS=Mus musculus OX=10090 GN=Wdr6 PE=1 SV=1
287	106	P02535|K1C10_MOUSE	238.75	25	25	3.63E8	18	12	25	Oxidation (M)	57770	Keratin type I cytoskeletal 10 OS=Mus musculus OX=10090 GN=Krt10 PE=1 SV=3
475	274	Q6R0H7|GNAS1_MOUSE	238.69	15	15	3.81E7	16	14	17	Carbamidomethylation	121505	Guanine nucleotide-binding protein G(s) subunit alpha isoforms XLas OS=Mus musculus OX=10090 GN=Gnas PE=1 SV=1
475	261	P63094|GNAS2_MOUSE	238.69	44	44	3.81E7	16	14	17	Carbamidomethylation	45664	Guanine nucleotide-binding protein G(s) subunit alpha isoforms short OS=Mus musculus OX=10090 GN=Gnas PE=1 SV=1
322	8691	P61164|ACTZ_MOUSE	238.58	52	52	1.5E7	16	3	23	Carbamidomethylation	42614	Alpha-centractin OS=Mus musculus OX=10090 GN=Actr1a PE=1 SV=1
392	298	P51410|RL9_MOUSE	238.44	70	70	9.47E7	16	15	20	Carbamidomethylation	21881	60S ribosomal protein L9 OS=Mus musculus OX=10090 GN=Rpl9 PE=2 SV=2
419	215	P23242|CXA1_MOUSE	238.37	44	44	5.98E7	15	14	19	Carbamidomethylation; Oxidation (M)	43004	Gap junction alpha-1 protein OS=Mus musculus OX=10090 GN=Gja1 PE=1 SV=2
577	8764	O35887|CALU_MOUSE	238.34	48	48	4.45E7	10	10	15		37064	Calumenin OS=Mus musculus OX=10090 GN=Calu PE=1 SV=1
280	344	P21107|TPM3_MOUSE	238.31	49	49	7.13E7	17	11	26	Carbamidomethylation	32994	Tropomyosin alpha-3 chain OS=Mus musculus OX=10090 GN=Tpm3 PE=1 SV=3
453	269	P97351|RS3A_MOUSE	238.16	50	50	5.19E7	15	15	18	Carbamidomethylation; Oxidation (M)	29885	40S ribosomal protein S3a OS=Mus musculus OX=10090 GN=Rps3a PE=1 SV=3
588	155	P47857|PFKAM_MOUSE	237.97	26	26	1.25E7	14	11	14	Carbamidomethylation	85269	ATP-dependent 6-phosphofructokinase muscle type OS=Mus musculus OX=10090 GN=Pfkm PE=1 SV=3
141	2301	Q8BW94|DYH3_MOUSE	237.65	9	9	1.55E7	37	26	42	Carbamidomethylation	467780	Dynein heavy chain 3 axonemal OS=Mus musculus OX=10090 GN=Dnah3 PE=1 SV=2
427	65	Q8K019|BCLF1_MOUSE	237.60	21	21	4.65E7	16	14	18		106002	Bcl-2-associated transcription factor 1 OS=Mus musculus OX=10090 GN=Bclaf1 PE=1 SV=2
608	8690	Q640N2|AR13B_MOUSE	237.00	37	37	3.02E7	12	12	14	Carbamidomethylation	48144	ADP-ribosylation factor-like protein 13B OS=Mus musculus OX=10090 GN=Arl13b PE=1 SV=2
369	6760	Q6VGS5|DAPLE_MOUSE	236.92	15	15	1.24E7	21	20	21	Carbamidomethylation; Oxidation (M)	226533	Protein Daple OS=Mus musculus OX=10090 GN=Ccdc88c PE=1 SV=1
470	157	Q8BG05|ROA3_MOUSE	236.74	32	32	3.42E7	14	11	17	Carbamidomethylation	39652	Heterogeneous nuclear ribonucleoprotein A3 OS=Mus musculus OX=10090 GN=Hnrnpa3 PE=1 SV=1
471	4922	P39054|DYN2_MOUSE	236.63	26	26	1.32E7	17	12	17	Carbamidomethylation	98145	Dynamin-2 OS=Mus musculus OX=10090 GN=Dnm2 PE=1 SV=2
508	254	Q60930|VDAC2_MOUSE	236.57	57	57	1.42E8	13	13	16	Carbamidomethylation	31733	Voltage-dependent anion-selective channel protein 2 OS=Mus musculus OX=10090 GN=Vdac2 PE=1 SV=2
499	250	Q9QZD8|DIC_MOUSE	236.42	43	43	3.12E7	13	11	16	Carbamidomethylation	31715	Mitochondrial dicarboxylate carrier OS=Mus musculus OX=10090 GN=Slc25a10 PE=1 SV=2
593	276	P47754|CAZA2_MOUSE	235.83	64	64	2.51E7	14	8	14	Carbamidomethylation	32967	F-actin-capping protein subunit alpha-2 OS=Mus musculus OX=10090 GN=Capza2 PE=1 SV=3
310	4907	P26043|RADI_MOUSE	235.80	24	24	1.95E6	17	2	23	Carbamidomethylation; Oxidation (M)	68543	Radixin OS=Mus musculus OX=10090 GN=Rdx PE=1 SV=3
555	338	Q922P9|GLYR1_MOUSE	235.75	39	39	1.65E7	14	13	15	Carbamidomethylation	59716	Putative oxidoreductase GLYR1 OS=Mus musculus OX=10090 GN=Glyr1 PE=1 SV=1
407	5024	Q8BHN3|GANAB_MOUSE	235.25	27	27	2.26E7	18	17	19	Carbamidomethylation	106911	Neutral alpha-glucosidase AB OS=Mus musculus OX=10090 GN=Ganab PE=1 SV=1
590	206	P17182|ENOA_MOUSE	234.94	37	37	2.12E7	14	11	14	Carbamidomethylation	47141	Alpha-enolase OS=Mus musculus OX=10090 GN=Eno1 PE=1 SV=3
480	347	P61205|ARF3_MOUSE	234.88	62	62	2.65E7	13	5	17	Oxidation (M)	20601	ADP-ribosylation factor 3 OS=Mus musculus OX=10090 GN=Arf3 PE=2 SV=2
480	348	P84078|ARF1_MOUSE	234.88	62	62	2.65E7	13	5	17	Oxidation (M)	20697	ADP-ribosylation factor 1 OS=Mus musculus OX=10090 GN=Arf1 PE=1 SV=2
357	1824	Q7TMK9|HNRPQ_MOUSE	234.68	40	40	5.61E7	21	20	21	Carbamidomethylation	69633	Heterogeneous nuclear ribonucleoprotein Q OS=Mus musculus OX=10090 GN=Syncrip PE=1 SV=2
415	450	Q8BQB6|SAXO2_MOUSE	234.50	46	46	4.51E7	15	14	19	Carbamidomethylation	45533	Stabilizer of axonemal microtubules 2 OS=Mus musculus OX=10090 GN=Saxo2 PE=2 SV=2
492	808	Q9D0I9|SYRC_MOUSE	234.44	30	30	1.55E7	16	14	16	Carbamidomethylation	75674	Arginine--tRNA ligase cytoplasmic OS=Mus musculus OX=10090 GN=Rars PE=1 SV=2
393	8695	P51954|NEK1_MOUSE	234.28	19	19	1.61E7	17	15	19	Carbamidomethylation; Biotinylation	136690	Serine/threonine-protein kinase Nek1 OS=Mus musculus OX=10090 GN=Nek1 PE=1 SV=2
505	8683	P97855|G3BP1_MOUSE	234.01	43	43	2.78E7	14	13	16	Carbamidomethylation	51829	Ras GTPase-activating protein-binding protein 1 OS=Mus musculus OX=10090 GN=G3bp1 PE=1 SV=1
242	8646	Q07076|ANXA7_MOUSE	233.94	44	44	8.76E7	24	22	29	Carbamidomethylation; Biotinylation	49925	Annexin A7 OS=Mus musculus OX=10090 GN=Anxa7 PE=1 SV=2
238	2720	Q70FJ1|AKAP9_MOUSE	233.87	8	8	6.92E6	25	20	28	Carbamidomethylation	436231	A-kinase anchor protein 9 OS=Mus musculus OX=10090 GN=Akap9 PE=1 SV=2
612	268	Q3TVI8|PBIP1_MOUSE	233.76	29	29	1.44E7	14	13	14	Carbamidomethylation	81165	Pre-B-cell leukemia transcription factor-interacting protein 1 OS=Mus musculus OX=10090 GN=Pbxip1 PE=1 SV=2
434	64	Q99KC8|VMA5A_MOUSE	233.62	25	25	2.79E7	17	15	18	Carbamidomethylation	87143	von Willebrand factor A domain-containing protein 5A OS=Mus musculus OX=10090 GN=Vwa5a PE=1 SV=2
376	8694	Q8R5C5|ACTY_MOUSE	232.67	51	51	8.1E6	15	3	20	Carbamidomethylation	42281	Beta-centractin OS=Mus musculus OX=10090 GN=Actr1b PE=1 SV=1
413	147	P38647|GRP75_MOUSE	232.52	33	33	1.73E7	19	13	19	Carbamidomethylation	73461	Stress-70 protein mitochondrial OS=Mus musculus OX=10090 GN=Hspa9 PE=1 SV=3
483	5611	Q3UHH1|ZSWM8_MOUSE	232.51	13	13	1.05E7	16	15	17	Carbamidomethylation	197060	Zinc finger SWIM domain-containing protein 8 OS=Mus musculus OX=10090 GN=Zswim8 PE=1 SV=1
777	416	Q3UNZ8|QORL2_MOUSE	232.43	45	45	1.25E7	10	8	11	Carbamidomethylation	37809	Quinone oxidoreductase-like protein 2 OS=Mus musculus OX=10090 GN=Cryzl2 PE=1 SV=1
463	727	P09055|ITB1_MOUSE	232.33	23	23	3.45E7	17	15	17	Carbamidomethylation	88231	Integrin beta-1 OS=Mus musculus OX=10090 GN=Itgb1 PE=1 SV=1
466	4658	Q3UMF0|COBL1_MOUSE	232.31	19	19	2.05E7	16	16	17	Carbamidomethylation	137381	Cordon-bleu protein-like 1 OS=Mus musculus OX=10090 GN=Cobll1 PE=1 SV=2
352	8640	Q6P5F9|XPO1_MOUSE	231.05	22	22	1.69E7	18	16	21	Carbamidomethylation; Oxidation (M)	123093	Exportin-1 OS=Mus musculus OX=10090 GN=Xpo1 PE=1 SV=1
307	86	P20060|HEXB_MOUSE	230.88	43	43	6.89E7	20	18	24	Carbamidomethylation; Oxidation (M)	61116	Beta-hexosaminidase subunit beta OS=Mus musculus OX=10090 GN=Hexb PE=1 SV=2
589	876	Q99K70|RRAGC_MOUSE	230.81	44	44	1.91E7	13	13	14	Carbamidomethylation	44121	Ras-related GTP-binding protein C OS=Mus musculus OX=10090 GN=Rragc PE=1 SV=1
477	8686	Q9JLV1|BAG3_MOUSE	230.79	38	38	1.14E7	16	13	17	Carbamidomethylation	61860	BAG family molecular chaperone regulator 3 OS=Mus musculus OX=10090 GN=Bag3 PE=1 SV=2
400	9134	Q3V096|ANR42_MOUSE	230.77	42	42	1.96E7	17	14	19	Carbamidomethylation	58533	Ankyrin repeat domain-containing protein 42 OS=Mus musculus OX=10090 GN=Ankrd42 PE=1 SV=1
604	8087	E9PYY5|WDR78_MOUSE	230.45	22	22	1.28E7	14	13	14	Carbamidomethylation	90173	WD repeat-containing protein 78 OS=Mus musculus OX=10090 GN=Wdr78 PE=1 SV=1
444	424	P14685|PSMD3_MOUSE	230.40	35	35	2.7E7	16	15	18		60718	26S proteasome non-ATPase regulatory subunit 3 OS=Mus musculus OX=10090 GN=Psmd3 PE=1 SV=3
592	1633	Q9WV92|E41L3_MOUSE	230.29	17	17	8.21E6	13	7	14	Carbamidomethylation	103338	Band 4.1-like protein 3 OS=Mus musculus OX=10090 GN=Epb41l3 PE=1 SV=1
595	798	Q8BGD9|IF4B_MOUSE	230.29	30	30	2.58E7	14	14	14	Carbamidomethylation	68840	Eukaryotic translation initiation factor 4B OS=Mus musculus OX=10090 GN=Eif4b PE=1 SV=1
512	907	P63101|1433Z_MOUSE	230.14	52	52	4.19E7	13	5	16	Carbamidomethylation; Oxidation (M)	27771	14-3-3 protein zeta/delta OS=Mus musculus OX=10090 GN=Ywhaz PE=1 SV=1
673	696	Q99L04|DHRS1_MOUSE	230.03	47	47	1.65E9	13	13	14	Carbamidomethylation	34005	Dehydrogenase/reductase SDR family member 1 OS=Mus musculus OX=10090 GN=Dhrs1 PE=1 SV=1
397	8660	Q80V31|CE104_MOUSE	229.85	26	26	1.92E7	19	17	20	Carbamidomethylation	103946	Centrosomal protein of 104 kDa OS=Mus musculus OX=10090 GN=Cep104 PE=1 SV=1
399	326	Q9CR62|M2OM_MOUSE	229.83	52	52	4.09E7	18	18	19		34155	Mitochondrial 2-oxoglutarate/malate carrier protein OS=Mus musculus OX=10090 GN=Slc25a11 PE=1 SV=3
374	629	A2AAY5|SPD2B_MOUSE	229.76	31	31	4.07E7	18	17	20	Carbamidomethylation	101517	SH3 and PX domain-containing protein 2B OS=Mus musculus OX=10090 GN=Sh3pxd2b PE=1 SV=1
729	79	Q80YA8|CRUM2_MOUSE	229.76	13	13	1.73E7	11	11	11	Carbamidomethylation	134760	Protein crumbs homolog 2 OS=Mus musculus OX=10090 GN=Crb2 PE=1 SV=3
384	8647	Q61884|MNS1_MOUSE	229.25	38	38	3.79E7	19	17	20		60236	Meiosis-specific nuclear structural protein 1 OS=Mus musculus OX=10090 GN=Mns1 PE=1 SV=1
526	691	O88685|PRS6A_MOUSE	228.68	38	38	1.63E7	14	13	16		49549	26S proteasome regulatory subunit 6A OS=Mus musculus OX=10090 GN=Psmc3 PE=1 SV=2
153	93	Q922U2|K2C5_MOUSE	228.36	23	23	6.43E7	23	9	38	Carbamidomethylation; Oxidation (M)	61767	Keratin type II cytoskeletal 5 OS=Mus musculus OX=10090 GN=Krt5 PE=1 SV=1
564	335	P84084|ARF5_MOUSE	227.97	81	81	9.13E6	14	5	15	Carbamidomethylation	20530	ADP-ribosylation factor 5 OS=Mus musculus OX=10090 GN=Arf5 PE=1 SV=2
646	694	P62334|PRS10_MOUSE	227.80	42	42	2.16E7	11	11	13	Carbamidomethylation	44173	26S proteasome regulatory subunit 10B OS=Mus musculus OX=10090 GN=Psmc6 PE=1 SV=1
536	8710	Q9DAM1|LRC34_MOUSE	227.79	43	43	1.67E7	13	13	15	Carbamidomethylation	46635	Leucine-rich repeat-containing protein 34 OS=Mus musculus OX=10090 GN=Lrrc34 PE=1 SV=1
472	1184	Q812A2|SRGP3_MOUSE	227.70	21	21	1.61E7	17	14	17	Carbamidomethylation	124420	SLIT-ROBO Rho GTPase-activating protein 3 OS=Mus musculus OX=10090 GN=Srgap3 PE=1 SV=1
479	1035	Q99NF3|CEP41_MOUSE	227.66	42	42	2.5E7	12	12	17	Carbamidomethylation	41442	Centrosomal protein of 41 kDa OS=Mus musculus OX=10090 GN=Cep41 PE=1 SV=1
687	265	Q91V61|SFXN3_MOUSE	227.20	55	55	1.74E7	12	9	12	Carbamidomethylation	35406	Sideroflexin-3 OS=Mus musculus OX=10090 GN=Sfxn3 PE=1 SV=1
688	667	P35123|UBP4_MOUSE	227.10	18	18	8.31E6	12	11	12	Carbamidomethylation	108343	Ubiquitin carboxyl-terminal hydrolase 4 OS=Mus musculus OX=10090 GN=Usp4 PE=1 SV=3
255	7108	Q9JIS8|S12A4_MOUSE	227.05	24	24	2.66E7	26	19	27	Carbamidomethylation	120624	Solute carrier family 12 member 4 OS=Mus musculus OX=10090 GN=Slc12a4 PE=1 SV=2
525	131	O35737|HNRH1_MOUSE	226.81	35	35	8.16E6	13	3	16	Carbamidomethylation	49199	Heterogeneous nuclear ribonucleoprotein H OS=Mus musculus OX=10090 GN=Hnrnph1 PE=1 SV=3
494	8529	Q69ZR2|HECD1_MOUSE	226.80	8	8	5.15E6	16	10	16	Carbamidomethylation	290085	E3 ubiquitin-protein ligase HECTD1 OS=Mus musculus OX=10090 GN=Hectd1 PE=1 SV=2
566	8767	Q6P8Y0|CF161_MOUSE	226.75	44	44	5.14E7	13	11	15	Carbamidomethylation	34388	Cilia- and flagella-associated protein 161 OS=Mus musculus OX=10090 GN=Cfap161 PE=1 SV=1
332	6809	P70336|ROCK2_MOUSE	226.68	16	16	1.61E7	20	12	22	Carbamidomethylation	160585	Rho-associated protein kinase 2 OS=Mus musculus OX=10090 GN=Rock2 PE=1 SV=1
327	187	Q9QXL8|NDK7_MOUSE	226.56	50	50	9.47E7	20	20	23	Carbamidomethylation	44434	Nucleoside diphosphate kinase 7 OS=Mus musculus OX=10090 GN=Nme7 PE=1 SV=1
567	403	Q9CQW2|ARL8B_MOUSE	226.34	61	61	1.13E7	12	3	15	Oxidation (M)	21539	ADP-ribosylation factor-like protein 8B OS=Mus musculus OX=10090 GN=Arl8b PE=1 SV=1
359	1005	P20444|KPCA_MOUSE	226.29	26	26	3.86E7	18	12	21	Carbamidomethylation	76852	Protein kinase C alpha type OS=Mus musculus OX=10090 GN=Prkca PE=1 SV=3
388	6870	Q99LI8|HGS_MOUSE	225.91	23	23	6.94E7	17	15	20	Carbamidomethylation	86015	Hepatocyte growth factor-regulated tyrosine kinase substrate OS=Mus musculus OX=10090 GN=Hgs PE=1 SV=2
510	103	Q61990|PCBP2_MOUSE	225.78	58	58	3.6E7	13	8	16	Carbamidomethylation; Oxidation (M)	38222	Poly(rC)-binding protein 2 OS=Mus musculus OX=10090 GN=Pcbp2 PE=1 SV=1
457	31	Q61136|PRP4B_MOUSE	225.67	15	15	2.76E7	16	15	17	Carbamidomethylation	116976	Serine/threonine-protein kinase PRP4 homolog OS=Mus musculus OX=10090 GN=Prpf4b PE=1 SV=3
445	1252	P28741|KIF3A_MOUSE	225.25	26	26	1.58E7	17	14	18		80170	Kinesin-like protein KIF3A OS=Mus musculus OX=10090 GN=Kif3a PE=1 SV=2
616	809	P10630|IF4A2_MOUSE	225.05	34	34	8.81E6	13	3	14	Carbamidomethylation	46402	Eukaryotic initiation factor 4A-II OS=Mus musculus OX=10090 GN=Eif4a2 PE=1 SV=2
476	6737	Q9D3R6|KATL2_MOUSE	225.01	35	35	1.87E7	14	13	17	Carbamidomethylation	61153	Katanin p60 ATPase-containing subunit A-like 2 OS=Mus musculus OX=10090 GN=Katnal2 PE=2 SV=2
550	1002	G5E829|AT2B1_MOUSE	224.54	12	12	1.24E6	12	1	15	Carbamidomethylation	134747	Plasma membrane calcium-transporting ATPase 1 OS=Mus musculus OX=10090 GN=Atp2b1 PE=1 SV=1
518	657	P53986|MOT1_MOUSE	224.50	24	24	6.67E7	10	9	16	Carbamidomethylation	53267	Monocarboxylate transporter 1 OS=Mus musculus OX=10090 GN=Slc16a1 PE=1 SV=1
468	488	Q6PER3|MARE3_MOUSE	224.32	52	52	3.31E7	15	12	17	Carbamidomethylation	31966	Microtubule-associated protein RP/EB family member 3 OS=Mus musculus OX=10090 GN=Mapre3 PE=1 SV=1
412	8782	Q8BYK6|YTHD3_MOUSE	224.23	30	30	2.09E7	17	8	19	Carbamidomethylation	63961	YTH domain-containing family protein 3 OS=Mus musculus OX=10090 GN=Ythdf3 PE=1 SV=2
749	767	O70305|ATX2_MOUSE	224.09	10	10	1.73E7	10	10	11	Carbamidomethylation	136485	Ataxin-2 OS=Mus musculus OX=10090 GN=Atxn2 PE=1 SV=1
628	456	Q8VHK5|MLC1_MOUSE	224.07	27	27	5.32E7	10	9	14	Carbamidomethylation	41596	Membrane protein MLC1 OS=Mus musculus OX=10090 GN=Mlc1 PE=1 SV=1
817	182	P52480|KPYM_MOUSE	223.91	26	26	1.59E7	10	10	10	Carbamidomethylation	57845	Pyruvate kinase PKM OS=Mus musculus OX=10090 GN=Pkm PE=1 SV=4
425	8717	P97379|G3BP2_MOUSE	223.85	34	34	4.55E7	13	12	19	Carbamidomethylation	54088	Ras GTPase-activating protein-binding protein 2 OS=Mus musculus OX=10090 GN=G3bp2 PE=1 SV=2
610	973	P59108|CPNE2_MOUSE	223.65	23	23	9.03E6	11	8	14	Carbamidomethylation	61036	Copine-2 OS=Mus musculus OX=10090 GN=Cpne2 PE=1 SV=1
256	3996	Q80TH2|ERBIN_MOUSE	223.37	20	20	2.61E7	23	18	27	Carbamidomethylation	157248	Erbin OS=Mus musculus OX=10090 GN=Erbin PE=1 SV=3
368	5738	E9PVA8|GCN1_MOUSE	222.80	9	9	8.26E6	19	18	20	Carbamidomethylation	293018	eIF-2-alpha kinase activator GCN1 OS=Mus musculus OX=10090 GN=Gcn1 PE=1 SV=1
411	7833	Q9QY53|NPHP1_MOUSE	222.78	33	33	1.85E7	18	16	20	Carbamidomethylation; Biotinylation	77035	Nephrocystin-1 OS=Mus musculus OX=10090 GN=Nphp1 PE=1 SV=1
818	1260	Q99LI2|CLCC1_MOUSE	222.63	29	29	1.13E7	10	8	10	Carbamidomethylation	60621	Chloride channel CLIC-like protein 1 OS=Mus musculus OX=10090 GN=Clcc1 PE=1 SV=1
511	8707	Q62559|IFT52_MOUSE	222.50	36	36	4.22E7	13	13	16	Carbamidomethylation	48248	Intraflagellar transport protein 52 homolog OS=Mus musculus OX=10090 GN=Ift52 PE=1 SV=2
1052	8752	P70297|STAM1_MOUSE	222.25	22	22	1.62E7	8	7	8	Carbamidomethylation	59771	Signal transducing adapter molecule 1 OS=Mus musculus OX=10090 GN=Stam PE=1 SV=3
449	112	Q9Z2X1|HNRPF_MOUSE	222.00	46	46	7.02E7	13	11	18	Carbamidomethylation	45730	Heterogeneous nuclear ribonucleoprotein F OS=Mus musculus OX=10090 GN=Hnrnpf PE=1 SV=3
279	861	Q61792|LASP1_MOUSE	221.97	71	71	1.38E8	19	17	26	Carbamidomethylation; Oxidation (M)	29994	LIM and SH3 domain protein 1 OS=Mus musculus OX=10090 GN=Lasp1 PE=1 SV=1
801	863	Q9D2N4|DTNA_MOUSE	221.96	18	18	8.56E6	11	9	11	Carbamidomethylation	84067	Dystrobrevin alpha OS=Mus musculus OX=10090 GN=Dtna PE=1 SV=2
521	110	P06151|LDHA_MOUSE	221.80	52	52	3.5E7	15	13	16	Carbamidomethylation; Biotinylation	36499	L-lactate dehydrogenase A chain OS=Mus musculus OX=10090 GN=Ldha PE=1 SV=3
838	291	P56959|FUS_MOUSE	221.64	23	23	1.41E7	9	9	10	Carbamidomethylation	52673	RNA-binding protein FUS OS=Mus musculus OX=10090 GN=Fus PE=1 SV=1
722	902	P35822|PTPRK_MOUSE	221.64	9	9	6.35E6	11	8	11	Carbamidomethylation	164185	Receptor-type tyrosine-protein phosphatase kappa OS=Mus musculus OX=10090 GN=Ptprk PE=1 SV=1
448	4174	P97429|ANXA4_MOUSE	221.48	48	48	2.63E7	15	13	18	Carbamidomethylation	35916	Annexin A4 OS=Mus musculus OX=10090 GN=Anxa4 PE=1 SV=4
594	221	P35235|PTN11_MOUSE	221.34	27	27	9.1E6	12	10	14	Carbamidomethylation	68460	Tyrosine-protein phosphatase non-receptor type 11 OS=Mus musculus OX=10090 GN=Ptpn11 PE=1 SV=2
1097	543	Q8BFW7|LPP_MOUSE	221.12	22	22	7.28E6	7	7	8	Carbamidomethylation	65891	Lipoma-preferred partner homolog OS=Mus musculus OX=10090 GN=Lpp PE=1 SV=1
769	82	Q3U5Q7|CMPK2_MOUSE	220.93	38	38	1.76E7	11	10	11	Carbamidomethylation	50036	UMP-CMP kinase 2 mitochondrial OS=Mus musculus OX=10090 GN=Cmpk2 PE=1 SV=2
657	207	P70333|HNRH2_MOUSE	220.92	33	33	3.34E6	12	3	13	Carbamidomethylation	49280	Heterogeneous nuclear ribonucleoprotein H2 OS=Mus musculus OX=10090 GN=Hnrnph2 PE=1 SV=1
586	2134	Q9JMH9|MY18A_MOUSE	220.76	11	11	1.33E7	15	15	15	Carbamidomethylation	232753	Unconventional myosin-XVIIIa OS=Mus musculus OX=10090 GN=Myo18a PE=1 SV=2
667	828	Q9D0M5|DYL2_MOUSE	220.54	69	69	1.05E7	11	3	13	Carbamidomethylation; Oxidation (M); Biotinylation	10350	Dynein light chain 2 cytoplasmic OS=Mus musculus OX=10090 GN=Dynll2 PE=1 SV=1
509	8847	Q8C1Z7|BBS4_MOUSE	220.38	34	34	1.56E7	13	12	16	Carbamidomethylation	58256	Bardet-Biedl syndrome 4 protein homolog OS=Mus musculus OX=10090 GN=Bbs4 PE=1 SV=1
678	8858	P50427|STS_MOUSE	220.29	21	21	1.81E7	12	11	12	Carbamidomethylation	66591	Steryl-sulfatase OS=Mus musculus OX=10090 GN=Sts PE=1 SV=1
455	257	P62242|RS8_MOUSE	220.07	59	59	2.63E8	15	15	18	Carbamidomethylation	24205	40S ribosomal protein S8 OS=Mus musculus OX=10090 GN=Rps8 PE=1 SV=2
663	520	Q9CQE8|RTRAF_MOUSE	219.85	49	49	1.33E7	11	8	13	Carbamidomethylation; Biotinylation	28152	RNA transcription translation and transport factor protein OS=Mus musculus OX=10090 GN=RTRAF PE=1 SV=1
644	8736	Q62418|DBNL_MOUSE	219.70	36	36	1.59E7	11	11	13	Carbamidomethylation	48700	Drebrin-like protein OS=Mus musculus OX=10090 GN=Dbnl PE=1 SV=2
500	186	Q99P88|NU155_MOUSE	219.60	15	15	1.03E7	16	16	16	Carbamidomethylation	155117	Nuclear pore complex protein Nup155 OS=Mus musculus OX=10090 GN=Nup155 PE=1 SV=1
632	2127	Q5BLK4|TUT7_MOUSE	219.58	11	11	7.27E6	13	11	14	Carbamidomethylation	169102	Terminal uridylyltransferase 7 OS=Mus musculus OX=10090 GN=Tut7 PE=1 SV=3
344	63	Q61781|K1C14_MOUSE	219.58	32	32	2.1E6	18	3	22	Carbamidomethylation; Oxidation (M)	52867	Keratin type I cytoskeletal 14 OS=Mus musculus OX=10090 GN=Krt14 PE=1 SV=2
253	8718	P16110|LEG3_MOUSE	219.41	44	44	5E8	14	13	28	Carbamidomethylation; Biotinylation	27515	Galectin-3 OS=Mus musculus OX=10090 GN=Lgals3 PE=1 SV=3
619	8801	Q9D6D8|PPIL6_MOUSE	219.14	50	50	2.24E7	11	10	14	Carbamidomethylation	31869	Problable inactive peptidyl-prolyl cis-trans isomerase-like 6 OS=Mus musculus OX=10090 GN=Ppil6 PE=1 SV=1
730	8678	Q9DBG5|PLIN3_MOUSE	218.79	39	39	1.55E7	10	10	11		47262	Perilipin-3 OS=Mus musculus OX=10090 GN=Plin3 PE=1 SV=1
420	345	P62827|RAN_MOUSE	218.55	67	67	1.04E8	14	13	19	Carbamidomethylation	24423	GTP-binding nuclear protein Ran OS=Mus musculus OX=10090 GN=Ran PE=1 SV=3
553	1033	Q8BT60|CPNE3_MOUSE	217.92	32	32	2.29E7	14	13	15	Carbamidomethylation	59585	Copine-3 OS=Mus musculus OX=10090 GN=Cpne3 PE=1 SV=2
961	8818	Q5U4F6|WDR34_MOUSE	217.79	23	23	9.39E6	9	8	9	Carbamidomethylation	57971	WD repeat-containing protein 34 OS=Mus musculus OX=10090 GN=Wdr34 PE=1 SV=2
496	1732	Q6ZPR5|NSMA3_MOUSE	217.75	21	21	1.08E7	15	13	16	Carbamidomethylation	93276	Sphingomyelin phosphodiesterase 4 OS=Mus musculus OX=10090 GN=Smpd4 PE=1 SV=2
556	853	O70572|NSMA_MOUSE	217.72	40	40	1.54E7	13	11	15	Carbamidomethylation	47467	Sphingomyelin phosphodiesterase 2 OS=Mus musculus OX=10090 GN=Smpd2 PE=1 SV=1
554	8689	Q9Z321|TOP3B_MOUSE	217.63	23	23	2.18E7	14	14	15	Carbamidomethylation	96949	DNA topoisomerase 3-beta-1 OS=Mus musculus OX=10090 GN=Top3b PE=1 SV=1
464	6718	P57759|ERP29_MOUSE	217.27	58	58	7.58E7	13	11	17	Carbamidomethylation; Oxidation (M)	28823	Endoplasmic reticulum resident protein 29 OS=Mus musculus OX=10090 GN=Erp29 PE=1 SV=2
478	1738	Q9D5S7|LRGUK_MOUSE	217.06	21	21	4.75E6	15	9	17	Carbamidomethylation	93190	Leucine-rich repeat and guanylate kinase domain-containing protein OS=Mus musculus OX=10090 GN=Lrguk PE=1 SV=1
514	319	Q9D1G1|RAB1B_MOUSE	216.92	60	60	9.22E6	13	4	16	Oxidation (M)	22187	Ras-related protein Rab-1B OS=Mus musculus OX=10090 GN=Rab1b PE=1 SV=1
387	8669	Q9EQH3|VPS35_MOUSE	216.91	26	26	1.56E7	18	15	20	Carbamidomethylation	91713	Vacuolar protein sorting-associated protein 35 OS=Mus musculus OX=10090 GN=Vps35 PE=1 SV=1
408	1644	Q8CIE6|COPA_MOUSE	216.67	22	22	1.67E7	20	18	21	Carbamidomethylation	138432	Coatomer subunit alpha OS=Mus musculus OX=10090 GN=Copa PE=1 SV=2
503	8956	Q6ZPR1|CFA97_MOUSE	216.64	27	27	3.49E7	14	13	17	Biotinylation	60837	Cilia- and flagella-associated protein 97 OS=Mus musculus OX=10090 GN=Cfap97 PE=1 SV=2
579	398	P62821|RAB1A_MOUSE	216.58	52	52	7.2E6	12	3	15		22678	Ras-related protein Rab-1A OS=Mus musculus OX=10090 GN=Rab1A PE=1 SV=3
460	160	Q64331|MYO6_MOUSE	216.58	16	16	1.08E7	17	14	17	Carbamidomethylation	146409	Unconventional myosin-VI OS=Mus musculus OX=10090 GN=Myo6 PE=1 SV=1
845	432	P80316|TCPE_MOUSE	216.57	32	32	7.57E6	10	9	10	Carbamidomethylation	59624	T-complex protein 1 subunit epsilon OS=Mus musculus OX=10090 GN=Cct5 PE=1 SV=1
429	464	Q3TZZ7|ESYT2_MOUSE	216.47	28	28	1.25E7	18	16	19	Carbamidomethylation	94139	Extended synaptotagmin-2 OS=Mus musculus OX=10090 GN=Esyt2 PE=1 SV=1
548	364	P42669|PURA_MOUSE	216.30	43	43	4.76E7	12	10	15	Carbamidomethylation	34884	Transcriptional activator protein Pur-alpha OS=Mus musculus OX=10090 GN=Pura PE=1 SV=1
573	8698	P84091|AP2M1_MOUSE	215.89	36	36	1.36E7	15	11	15	Carbamidomethylation	49655	AP-2 complex subunit mu OS=Mus musculus OX=10090 GN=Ap2m1 PE=1 SV=1
367	8733	P22437|PGH1_MOUSE	215.70	30	30	2.03E7	15	10	21	Carbamidomethylation	69042	Prostaglandin G/H synthase 1 OS=Mus musculus OX=10090 GN=Ptgs1 PE=1 SV=1
603	8641	Q3UJD6|UBP19_MOUSE	215.67	15	15	8.77E6	14	12	14	Carbamidomethylation	150548	Ubiquitin carboxyl-terminal hydrolase 19 OS=Mus musculus OX=10090 GN=Usp19 PE=1 SV=1
731	1485	Q8BGH2|SAM50_MOUSE	215.52	28	28	9.53E6	10	9	11	Carbamidomethylation	51864	Sorting and assembly machinery component 50 homolog OS=Mus musculus OX=10090 GN=Samm50 PE=1 SV=1
428	959	Q9WUB3|PYGM_MOUSE	215.51	18	18	3.63E6	16	1	19	Carbamidomethylation	97286	Glycogen phosphorylase muscle form OS=Mus musculus OX=10090 GN=Pygm PE=1 SV=3
338	8676	Q9CWF6|BBS2_MOUSE	215.26	29	29	2.96E7	20	18	22	Carbamidomethylation	79932	Bardet-Biedl syndrome 2 protein homolog OS=Mus musculus OX=10090 GN=Bbs2 PE=1 SV=1
519	7414	Q9CRB6|TPPP3_MOUSE	215.18	45	45	2.8E8	12	12	16	Carbamidomethylation	18965	Tubulin polymerization-promoting protein family member 3 OS=Mus musculus OX=10090 GN=Tppp3 PE=1 SV=1
614	8750	O70194|EIF3D_MOUSE	215.14	27	27	1.46E7	13	11	14	Carbamidomethylation	63989	Eukaryotic translation initiation factor 3 subunit D OS=Mus musculus OX=10090 GN=Eif3d PE=1 SV=2
544	8682	Q7TQH0|ATX2L_MOUSE	214.96	20	20	2.04E7	14	13	15		110649	Ataxin-2-like protein OS=Mus musculus OX=10090 GN=Atxn2l PE=1 SV=1
570	252	P54071|IDHP_MOUSE	214.72	37	37	1.59E7	14	13	15	Carbamidomethylation	50906	Isocitrate dehydrogenase [NADP] mitochondrial OS=Mus musculus OX=10090 GN=Idh2 PE=1 SV=3
451	503	Q9R1Z8|VINEX_MOUSE	214.54	32	32	1.43E7	14	13	18	Carbamidomethylation	82349	Vinexin OS=Mus musculus OX=10090 GN=Sorbs3 PE=1 SV=1
447	868	B2RQC6|PYR1_MOUSE	213.84	9	9	9.03E6	18	13	18	Carbamidomethylation	243236	CAD protein OS=Mus musculus OX=10090 GN=Cad PE=1 SV=1
596	1444	Q8BJY1|PSMD5_MOUSE	213.78	31	31	1.07E7	11	10	14	Carbamidomethylation	55972	26S proteasome non-ATPase regulatory subunit 5 OS=Mus musculus OX=10090 GN=Psmd5 PE=1 SV=4
621	8715	Q9D1C8|VPS28_MOUSE	213.77	57	57	2.04E7	12	12	14	Carbamidomethylation	25452	Vacuolar protein sorting-associated protein 28 homolog OS=Mus musculus OX=10090 GN=Vps28 PE=1 SV=1
574	8677	O35643|AP1B1_MOUSE	213.70	15	15	2.34E6	14	4	15	Carbamidomethylation	103935	AP-1 complex subunit beta-1 OS=Mus musculus OX=10090 GN=Ap1b1 PE=1 SV=2
754	8770	Q9DBS1|TMM43_MOUSE	213.60	30	30	1.81E7	10	10	11		44783	Transmembrane protein 43 OS=Mus musculus OX=10090 GN=Tmem43 PE=1 SV=1
545	5644	Q7TSC1|PRC2A_MOUSE	213.39	10	10	1.84E7	15	13	15		229200	Protein PRRC2A OS=Mus musculus OX=10090 GN=Prrc2a PE=1 SV=1
440	5394	P48036|ANXA5_MOUSE	213.33	51	51	5.45E7	16	14	18		35752	Annexin A5 OS=Mus musculus OX=10090 GN=Anxa5 PE=1 SV=1
690	8746	Q91WJ7|SPS2L_MOUSE	213.24	27	27	1.18E7	13	10	13	Carbamidomethylation	61669	SPATS2-like protein OS=Mus musculus OX=10090 GN=Spats2l PE=2 SV=2
647	3465	P17427|AP2A2_MOUSE	213.05	16	16	7.57E5	12	3	13	Carbamidomethylation	104016	AP-2 complex subunit alpha-2 OS=Mus musculus OX=10090 GN=Ap2a2 PE=1 SV=2
441	143	O08638|MYH11_MOUSE	212.88	8	8	3.35E6	18	1	19	Carbamidomethylation	227026	Myosin-11 OS=Mus musculus OX=10090 GN=Myh11 PE=1 SV=1
680	9033	Q3V3N7|BBS1_MOUSE	212.87	32	32	9.19E6	13	12	13	Carbamidomethylation	65095	Bardet-Biedl syndrome 1 protein homolog OS=Mus musculus OX=10090 GN=Bbs1 PE=1 SV=1
431	5427	P70335|ROCK1_MOUSE	212.73	15	15	1.01E7	19	13	19	Carbamidomethylation	158170	Rho-associated protein kinase 1 OS=Mus musculus OX=10090 GN=Rock1 PE=1 SV=1
781	1733	Q99JL1|SPEF1_MOUSE	212.38	51	51	9.56E6	11	9	11	Carbamidomethylation	26839	Sperm flagellar protein 1 OS=Mus musculus OX=10090 GN=Spef1 PE=1 SV=1
675	288	P55096|ABCD3_MOUSE	212.32	25	25	2.64E7	12	11	12	Carbamidomethylation	75475	ATP-binding cassette sub-family D member 3 OS=Mus musculus OX=10090 GN=Abcd3 PE=1 SV=2
784	8712	Q99MH5|NDK5_MOUSE	212.29	45	45	5.06E7	9	9	11	Carbamidomethylation	24002	Nucleoside diphosphate kinase homolog 5 OS=Mus musculus OX=10090 GN=Nme5 PE=1 SV=2
884	4040	Q8K1G2|LBN_MOUSE	212.15	11	11	6.72E6	9	8	9		137638	Limbin OS=Mus musculus OX=10090 GN=Evc2 PE=1 SV=1
712	295	P62983|RS27A_MOUSE	212.05	53	53	5.81E7	8	3	12	Carbamidomethylation; Oxidation (M)	17951	Ubiquitin-40S ribosomal protein S27a OS=Mus musculus OX=10090 GN=Rps27a PE=1 SV=2
517	8785	Q9DB07|IFT46_MOUSE	212.05	41	41	5.59E7	11	10	17		34054	Intraflagellar transport protein 46 homolog OS=Mus musculus OX=10090 GN=Ift46 PE=1 SV=1
618	558	P54116|STOM_MOUSE	211.86	50	50	1.59E7	12	8	14	Carbamidomethylation	31375	Erythrocyte band 7 integral membrane protein OS=Mus musculus OX=10090 GN=Stom PE=1 SV=3
461	4624	Q0VG85|CC162_MOUSE	211.83	18	18	7.32E6	16	12	17	Carbamidomethylation	104336	Coiled-coil domain-containing protein 162 OS=Mus musculus OX=10090 GN=Ccdc162p PE=1 SV=4
513	8713	P63037|DNJA1_MOUSE	211.71	37	37	2.74E7	12	10	16	Carbamidomethylation	44868	DnaJ homolog subfamily A member 1 OS=Mus musculus OX=10090 GN=Dnaja1 PE=1 SV=1
354	8673	Q9ESE1|LRBA_MOUSE	211.48	8	8	1.03E7	21	16	22	Carbamidomethylation	317062	Lipopolysaccharide-responsive and beige-like anchor protein OS=Mus musculus OX=10090 GN=Lrba PE=1 SV=1
607	7254	Q9D439|CFA53_MOUSE	211.10	26	26	2.16E7	12	12	14		61911	Cilia- and flagella-associated protein 53 OS=Mus musculus OX=10090 GN=Cfap53 PE=2 SV=3
1392	1143	Q8VCF0|MAVS_MOUSE	211.03	25	25	1.14E7	6	6	6	Carbamidomethylation	53399	Mitochondrial antiviral-signaling protein OS=Mus musculus OX=10090 GN=Mavs PE=1 SV=1
655	8749	P42567|EPS15_MOUSE	211.03	20	20	7.26E6	13	13	13	Carbamidomethylation	98471	Epidermal growth factor receptor substrate 15 OS=Mus musculus OX=10090 GN=Eps15 PE=1 SV=1
348	8672	Q3USS3|DRC1_MOUSE	210.81	30	30	2.22E7	20	18	23	Carbamidomethylation; Oxidation (M); Biotinylation	88507	Dynein regulatory complex protein 1 OS=Mus musculus OX=10090 GN=Drc1 PE=1 SV=1
396	66	Q501J6|DDX17_MOUSE	210.75	31	31	5.66E7	18	12	19	Carbamidomethylation; Oxidation (M)	72400	Probable ATP-dependent RNA helicase DDX17 OS=Mus musculus OX=10090 GN=Ddx17 PE=1 SV=1
210	461	Q3UX10|TBAL3_MOUSE	210.53	18	18	2.21E6	20	1	32	Carbamidomethylation; Oxidation (M)	49988	Tubulin alpha chain-like 3 OS=Mus musculus OX=10090 GN=Tubal3 PE=2 SV=2
490	8182	Q3UY96|CFA74_MOUSE	210.37	12	12	1E7	17	13	17	Carbamidomethylation	178927	Cilia- and flagella-associated protein 74 OS=Mus musculus OX=10090 GN=Cfap74 PE=2 SV=3
800	8639	Q8C0X0|LCA5L_MOUSE	210.31	21	21	1.77E7	9	9	10		81290	Lebercilin-like protein OS=Mus musculus OX=10090 GN=Lca5l PE=2 SV=2
855	217	Q9DB29|IAH1_MOUSE	210.17	49	49	1.04E7	9	8	10	Carbamidomethylation	27974	Isoamyl acetate-hydrolyzing esterase 1 homolog OS=Mus musculus OX=10090 GN=Iah1 PE=1 SV=1
707	8791	P12815|PDCD6_MOUSE	210.04	57	57	4.33E7	10	9	12	Carbamidomethylation	21867	Programmed cell death protein 6 OS=Mus musculus OX=10090 GN=Pdcd6 PE=1 SV=2
742	88	Q9D0E1|HNRPM_MOUSE	209.98	19	19	3.34E7	11	11	11		77649	Heterogeneous nuclear ribonucleoprotein M OS=Mus musculus OX=10090 GN=Hnrnpm PE=1 SV=3
501	75	Q9WUA2|SYFB_MOUSE	209.89	31	31	1.67E7	15	14	16	Carbamidomethylation	65697	Phenylalanine--tRNA ligase beta subunit OS=Mus musculus OX=10090 GN=Farsb PE=1 SV=2
495	8675	Q6PE87|CF206_MOUSE	209.88	30	30	2.49E7	14	12	16		70946	Cilia- and flagella-associated protein 206 OS=Mus musculus OX=10090 GN=Cfap206 PE=2 SV=2
771	1952	Q921T2|TOIP1_MOUSE	209.65	25	25	1.54E7	10	8	11	Carbamidomethylation	66781	Torsin-1A-interacting protein 1 OS=Mus musculus OX=10090 GN=Tor1aip1 PE=1 SV=3
482	597	P80318|TCPG_MOUSE	209.38	36	36	2.54E7	17	15	17	Carbamidomethylation	60630	T-complex protein 1 subunit gamma OS=Mus musculus OX=10090 GN=Cct3 PE=1 SV=1
750	8901	Q9D0P8|IFT27_MOUSE	209.24	76	76	2.05E7	10	10	11	Carbamidomethylation	20814	Intraflagellar transport protein 27 homolog OS=Mus musculus OX=10090 GN=Ift27 PE=1 SV=1
734	349	P47757|CAPZB_MOUSE	208.80	39	39	3.68E7	9	8	11	Carbamidomethylation	31345	F-actin-capping protein subunit beta OS=Mus musculus OX=10090 GN=Capzb PE=1 SV=3
659	363	Q9JIF0|ANM1_MOUSE	208.53	37	37	1.24E7	11	11	13	Carbamidomethylation	42436	Protein arginine N-methyltransferase 1 OS=Mus musculus OX=10090 GN=Prmt1 PE=1 SV=1
653	478	P61750|ARF4_MOUSE	208.36	58	58	1.14E7	12	3	13	Carbamidomethylation	20397	ADP-ribosylation factor 4 OS=Mus musculus OX=10090 GN=Arf4 PE=1 SV=2
651	8825	O08579|EMD_MOUSE	208.19	49	49	3.2E7	10	10	13	Oxidation (M)	29436	Emerin OS=Mus musculus OX=10090 GN=Emd PE=1 SV=1
677	1282	Q9D845|TEX9_MOUSE	207.96	41	41	2.87E7	12	10	12	Carbamidomethylation	44066	Testis-expressed protein 9 OS=Mus musculus OX=10090 GN=Tex9 PE=2 SV=1
321	1355	Q6PDH0|PHLB1_MOUSE	207.95	16	16	2.32E7	19	16	23	Carbamidomethylation	150070	Pleckstrin homology-like domain family B member 1 OS=Mus musculus OX=10090 GN=Phldb1 PE=1 SV=1
435	639	P97820|M4K4_MOUSE	207.69	16	16	4.25E6	17	6	18	Carbamidomethylation	140602	Mitogen-activated protein kinase kinase kinase kinase 4 OS=Mus musculus OX=10090 GN=Map4k4 PE=1 SV=1
404	397	Q7TMB8|CYFP1_MOUSE	207.38	16	16	1.96E7	20	20	20	Carbamidomethylation	145241	Cytoplasmic FMR1-interacting protein 1 OS=Mus musculus OX=10090 GN=Cyfip1 PE=1 SV=1
787	664	P62264|RS14_MOUSE	207.01	57	57	3.11E7	8	8	11	Carbamidomethylation	16273	40S ribosomal protein S14 OS=Mus musculus OX=10090 GN=Rps14 PE=1 SV=3
575	8817	P59326|YTHD1_MOUSE	206.88	26	26	5.54E6	13	3	15	Carbamidomethylation	60879	YTH domain-containing family protein 1 OS=Mus musculus OX=10090 GN=Ythdf1 PE=1 SV=1
524	8674	P60229|EIF3E_MOUSE	206.85	37	37	2.49E7	14	14	16	Carbamidomethylation	52221	Eukaryotic translation initiation factor 3 subunit E OS=Mus musculus OX=10090 GN=Eif3e PE=1 SV=1
615	211	P20108|PRDX3_MOUSE	206.54	55	55	3.16E7	13	11	14	Carbamidomethylation	28127	Thioredoxin-dependent peroxide reductase mitochondrial OS=Mus musculus OX=10090 GN=Prdx3 PE=1 SV=1
706	368	Q9WVA4|TAGL2_MOUSE	206.47	54	54	2.48E7	11	11	12	Carbamidomethylation	22395	Transgelin-2 OS=Mus musculus OX=10090 GN=Tagln2 PE=1 SV=4
487	710	P63168|DYL1_MOUSE	206.38	69	69	1.67E8	11	4	17	Carbamidomethylation; Oxidation (M); Biotinylation	10366	Dynein light chain 1 cytoplasmic OS=Mus musculus OX=10090 GN=Dynll1 PE=1 SV=1
700	313	Q60714|S27A1_MOUSE	206.07	22	22	1.79E7	11	8	12	Carbamidomethylation	71276	Long-chain fatty acid transport protein 1 OS=Mus musculus OX=10090 GN=Slc27a1 PE=1 SV=1
828	929	P54775|PRS6B_MOUSE	206.02	31	31	1.16E7	8	8	10	Carbamidomethylation	47408	26S proteasome regulatory subunit 6B OS=Mus musculus OX=10090 GN=Psmc4 PE=1 SV=2
532	1001	Q61771|KIF3B_MOUSE	205.85	23	23	1.34E7	14	13	15		85288	Kinesin-like protein KIF3B OS=Mus musculus OX=10090 GN=Kif3b PE=1 SV=1
629	537	Q8K2C9|HACD3_MOUSE	205.60	25	25	3.68E7	11	10	14		43131	Very-long-chain (3R)-3-hydroxyacyl-CoA dehydratase 3 OS=Mus musculus OX=10090 GN=Hacd3 PE=1 SV=2
682	2152	O35343|IMA3_MOUSE	205.55	25	25	3.03E6	9	3	12	Carbamidomethylation	57923	Importin subunit alpha-3 OS=Mus musculus OX=10090 GN=Kpna4 PE=1 SV=1
456	494	Q9DCT8|CRIP2_MOUSE	205.54	71	71	1.56E8	11	11	18	Carbamidomethylation; Oxidation (M)	22727	Cysteine-rich protein 2 OS=Mus musculus OX=10090 GN=Crip2 PE=1 SV=1
984	339	P53996|CNBP_MOUSE	205.50	44	44	4.43E7	6	6	9	Carbamidomethylation	19592	Cellular nucleic acid-binding protein OS=Mus musculus OX=10090 GN=Cnbp PE=1 SV=2
656	146	Q61592|GAS6_MOUSE	205.33	26	26	1.12E7	13	12	13	Carbamidomethylation	74610	Growth arrest-specific protein 6 OS=Mus musculus OX=10090 GN=Gas6 PE=2 SV=2
689	1273	Q9Z1Z0|USO1_MOUSE	204.94	17	17	7.7E6	12	11	12	Carbamidomethylation	106983	General vesicular transport factor p115 OS=Mus musculus OX=10090 GN=Uso1 PE=1 SV=2
416	492	P11798|KCC2A_MOUSE	204.92	36	36	6.17E6	17	4	19	Carbamidomethylation	54115	Calcium/calmodulin-dependent protein kinase type II subunit alpha OS=Mus musculus OX=10090 GN=Camk2a PE=1 SV=2
452	2233	Q60779|DRC4_MOUSE	204.85	32	32	2E7	17	14	18	Carbamidomethylation	56264	Dynein regulatory complex subunit 4 OS=Mus musculus OX=10090 GN=Gas8 PE=1 SV=2
260	95	P50446|K2C6A_MOUSE	204.67	21	21	1.46E7	19	4	27	Carbamidomethylation	59335	Keratin type II cytoskeletal 6A OS=Mus musculus OX=10090 GN=Krt6a PE=1 SV=3
937	8792	Q9QWV4|MLF1_MOUSE	204.62	41	41	2.38E7	8	8	10	Oxidation (M)	30432	Myeloid leukemia factor 1 OS=Mus musculus OX=10090 GN=Mlf1 PE=1 SV=1
806	2884	A2A8L5|PTPRF_MOUSE	204.51	9	9	4E6	10	6	10	Carbamidomethylation	211488	Receptor-type tyrosine-protein phosphatase F OS=Mus musculus OX=10090 GN=Ptprf PE=1 SV=1
591	1015	Q61187|TS101_MOUSE	204.43	39	39	3.57E7	12	12	15		44124	Tumor susceptibility gene 101 protein OS=Mus musculus OX=10090 GN=Tsg101 PE=1 SV=2
748	8986	Q6ZQI3|MLEC_MOUSE	204.36	42	42	2.58E7	10	9	11	Carbamidomethylation	32342	Malectin OS=Mus musculus OX=10090 GN=Mlec PE=1 SV=2
660	845	P62880|GBB2_MOUSE	204.36	39	39	7.56E6	11	3	13	Carbamidomethylation	37331	Guanine nucleotide-binding protein G(I)/G(S)/G(T) subunit beta-2 OS=Mus musculus OX=10090 GN=Gnb2 PE=1 SV=3
355	1641	Q3TVW5|TCHP_MOUSE	204.23	29	29	3.19E7	15	12	21		60642	Trichoplein keratin filament-binding protein OS=Mus musculus OX=10090 GN=Tchp PE=1 SV=2
836	165	Q9ERU3|ZNF22_MOUSE	203.98	35	35	2.33E7	7	7	10	Carbamidomethylation	27294	Zinc finger protein 22 OS=Mus musculus OX=10090 GN=Znf22 PE=1 SV=2
433	116	Q61656|DDX5_MOUSE	203.79	25	25	1.1E7	17	10	18	Carbamidomethylation; Oxidation (M)	69290	Probable ATP-dependent RNA helicase DDX5 OS=Mus musculus OX=10090 GN=Ddx5 PE=1 SV=2
745	351	Q61753|SERA_MOUSE	203.54	25	25	1.13E7	10	9	11	Carbamidomethylation	56586	D-3-phosphoglycerate dehydrogenase OS=Mus musculus OX=10090 GN=Phgdh PE=1 SV=3
794	1749	P42225|STAT1_MOUSE	203.30	17	17	7.33E6	10	9	10	Carbamidomethylation	87197	Signal transducer and activator of transcription 1 OS=Mus musculus OX=10090 GN=Stat1 PE=1 SV=1
726	926	Q8BGD5|CPT1C_MOUSE	203.22	17	17	7.59E6	11	9	12	Carbamidomethylation	90030	Carnitine O-palmitoyltransferase 1 brain isoform OS=Mus musculus OX=10090 GN=Cpt1c PE=1 SV=1
489	1707	Q5DTU0|AF1L2_MOUSE	203.08	23	23	1.06E7	16	13	16	Carbamidomethylation	92175	Actin filament-associated protein 1-like 2 OS=Mus musculus OX=10090 GN=Afap1l2 PE=1 SV=2
699	8638	Q8BKX1|BAIP2_MOUSE	203.04	29	29	1.66E7	12	12	12	Carbamidomethylation	59237	Brain-specific angiogenesis inhibitor 1-associated protein 2 OS=Mus musculus OX=10090 GN=Baiap2 PE=1 SV=2
871	8851	P0DP27|CALM2_MOUSE	202.88	52	52	3.35E7	8	8	10		16838	Calmodulin-2 OS=Mus musculus OX=10090 GN=Calm2 PE=1 SV=1
871	8852	P0DP28|CALM3_MOUSE	202.88	52	52	3.35E7	8	8	10		16838	Calmodulin-3 OS=Mus musculus OX=10090 GN=Calm3 PE=1 SV=1
871	8853	P0DP26|CALM1_MOUSE	202.88	52	52	3.35E7	8	8	10		16838	Calmodulin-1 OS=Mus musculus OX=10090 GN=Calm1 PE=1 SV=1
558	970	P28740|KIF2A_MOUSE	202.81	20	20	9.04E6	13	10	15	Carbamidomethylation	79756	Kinesin-like protein KIF2A OS=Mus musculus OX=10090 GN=Kif2a PE=1 SV=2
485	6879	Q9DC07|LNEBL_MOUSE	202.65	47	47	1.82E7	14	12	17	Carbamidomethylation	31113	LIM zinc-binding domain-containing Nebulette OS=Mus musculus OX=10090 GN=Nebl PE=1 SV=1
757	935	Q80UG5|SEPT9_MOUSE	202.38	21	21	2.17E7	11	8	11	Carbamidomethylation	65575	Septin-9 OS=Mus musculus OX=10090 GN=Sept9 PE=1 SV=1
964	152	P47941|CRKL_MOUSE	202.28	40	40	1.04E7	9	9	9	Carbamidomethylation	33830	Crk-like protein OS=Mus musculus OX=10090 GN=Crkl PE=1 SV=2
782	373	P14106|C1QB_MOUSE	202.14	42	42	8.03E7	9	9	11	Carbamidomethylation	26717	Complement C1q subcomponent subunit B OS=Mus musculus OX=10090 GN=C1qb PE=1 SV=2
645	144	Q61207|SAP_MOUSE	201.99	27	27	2.22E7	11	10	13	Carbamidomethylation	61422	Prosaposin OS=Mus musculus OX=10090 GN=Psap PE=1 SV=2
535	2748	P28660|NCKP1_MOUSE	201.81	16	16	1E7	15	13	15	Carbamidomethylation	128784	Nck-associated protein 1 OS=Mus musculus OX=10090 GN=Nckap1 PE=1 SV=2
983	387	P97315|CSRP1_MOUSE	201.65	52	52	2.83E7	6	6	9	Carbamidomethylation	20583	Cysteine and glycine-rich protein 1 OS=Mus musculus OX=10090 GN=Csrp1 PE=1 SV=3
744	6471	A2AJ88|PLPL7_MOUSE	201.64	12	12	5.83E6	11	9	11	Carbamidomethylation	150494	Patatin-like phospholipase domain-containing protein 7 OS=Mus musculus OX=10090 GN=Pnpla7 PE=1 SV=1
991	623	Q9JKB3|YBOX3_MOUSE	201.59	20	20	2.54E5	8	1	9		38814	Y-box-binding protein 3 OS=Mus musculus OX=10090 GN=Ybx3 PE=1 SV=2
581	463	P62830|RL23_MOUSE	201.39	53	53	1.14E8	10	10	15	Carbamidomethylation	14865	60S ribosomal protein L23 OS=Mus musculus OX=10090 GN=Rpl23 PE=1 SV=1
1204	382	Q9ESW8|PGPI_MOUSE	201.38	58	58	1.31E7	7	7	7	Carbamidomethylation	22934	Pyroglutamyl-peptidase 1 OS=Mus musculus OX=10090 GN=Pgpep1 PE=1 SV=1
623	431	P35278|RAB5C_MOUSE	200.98	46	46	1.3E7	13	5	14	Carbamidomethylation	23412	Ras-related protein Rab-5C OS=Mus musculus OX=10090 GN=Rab5c PE=1 SV=2
762	8912	Q5NCY3|CB5D1_MOUSE	200.85	57	57	2.05E7	8	8	11	Carbamidomethylation	26719	Cytochrome b5 domain-containing protein 1 OS=Mus musculus OX=10090 GN=Cyb5d1 PE=2 SV=1
904	8700	Q9Z1Q9|SYVC_MOUSE	200.51	10	10	1.1E7	10	10	10	Carbamidomethylation	140215	Valine--tRNA ligase OS=Mus musculus OX=10090 GN=Vars PE=1 SV=1
650	379	Q80XN0|BDH_MOUSE	200.37	35	35	2.17E7	12	10	13	Carbamidomethylation; Oxidation (M)	38299	D-beta-hydroxybutyrate dehydrogenase mitochondrial OS=Mus musculus OX=10090 GN=Bdh1 PE=1 SV=2
571	8928	Q8BMK4|CKAP4_MOUSE	200.30	27	27	1.61E7	14	12	15		63692	Cytoskeleton-associated protein 4 OS=Mus musculus OX=10090 GN=Ckap4 PE=1 SV=2
638	3253	Q0P5X5|ZBBX_MOUSE	200.20	26	26	9.16E6	13	9	13	Carbamidomethylation	80339	Zinc finger B-box domain-containing protein 1 OS=Mus musculus OX=10090 GN=Zbbx PE=1 SV=1
971	8790	P70296|PEBP1_MOUSE	200.14	72	72	4.22E7	8	8	9	Carbamidomethylation	20830	Phosphatidylethanolamine-binding protein 1 OS=Mus musculus OX=10090 GN=Pebp1 PE=1 SV=3
1011	8721	Q80TM9|NISCH_MOUSE	199.86	8	8	5.03E6	8	8	8	Carbamidomethylation	175011	Nischarin OS=Mus musculus OX=10090 GN=Nisch PE=1 SV=2
886	8703	Q8VD72|TTC8_MOUSE	199.79	27	27	1.17E7	9	8	9	Carbamidomethylation	58440	Tetratricopeptide repeat protein 8 OS=Mus musculus OX=10090 GN=Ttc8 PE=1 SV=1
821	8720	Q9QZD9|EIF3I_MOUSE	199.72	39	39	2.57E7	9	9	10	Carbamidomethylation	36461	Eukaryotic translation initiation factor 3 subunit I OS=Mus musculus OX=10090 GN=Eif3i PE=1 SV=1
823	4466	Q9CX34|SGT1_MOUSE	199.44	40	40	1.23E7	10	10	10	Carbamidomethylation	38159	Protein SGT1 homolog OS=Mus musculus OX=10090 GN=Sugt1 PE=1 SV=3
537	8663	Q78PY7|SND1_MOUSE	199.26	19	19	8.02E6	13	11	15	Carbamidomethylation	102088	Staphylococcal nuclease domain-containing protein 1 OS=Mus musculus OX=10090 GN=Snd1 PE=1 SV=1
637	817	P54729|NUB1_MOUSE	199.18	18	18	9.67E6	12	8	13	Carbamidomethylation	70307	NEDD8 ultimate buster 1 OS=Mus musculus OX=10090 GN=Nub1 PE=1 SV=2
563	8753	P51150|RAB7A_MOUSE	199.04	58	58	1.77E7	12	9	15	Carbamidomethylation	23490	Ras-related protein Rab-7a OS=Mus musculus OX=10090 GN=Rab7a PE=1 SV=2
640	5021	P70168|IMB1_MOUSE	198.78	17	17	8.8E6	11	9	13	Carbamidomethylation	97184	Importin subunit beta-1 OS=Mus musculus OX=10090 GN=Kpnb1 PE=1 SV=2
635	3231	Q8BH53|CFA69_MOUSE	198.63	17	17	5.01E6	13	11	13	Carbamidomethylation	106232	Cilia- and flagella-associated protein 69 OS=Mus musculus OX=10090 GN=Cfap69 PE=2 SV=1
1063	8765	Q5SRX1|TM1L2_MOUSE	198.05	20	20	1.33E7	7	7	8		55663	TOM1-like protein 2 OS=Mus musculus OX=10090 GN=Tom1l2 PE=1 SV=1
572	514	P80315|TCPD_MOUSE	197.82	28	28	1.33E7	14	11	15	Carbamidomethylation	58066	T-complex protein 1 subunit delta OS=Mus musculus OX=10090 GN=Cct4 PE=1 SV=3
732	681	Q9DAJ2|TEKT1_MOUSE	197.78	32	32	7.41E6	10	9	11	Carbamidomethylation	48641	Tektin-1 OS=Mus musculus OX=10090 GN=Tekt1 PE=1 SV=1
546	928	P42932|TCPQ_MOUSE	197.74	30	30	1.89E7	15	13	15	Carbamidomethylation	59556	T-complex protein 1 subunit theta OS=Mus musculus OX=10090 GN=Cct8 PE=1 SV=3
795	306	P47753|CAZA1_MOUSE	197.67	41	41	7.69E6	10	5	10		32940	F-actin-capping protein subunit alpha-1 OS=Mus musculus OX=10090 GN=Capza1 PE=1 SV=4
1081	776	Q9DBE8|ALG2_MOUSE	197.54	27	27	1.35E7	8	8	8	Carbamidomethylation	47405	Alpha-1 3/1 6-mannosyltransferase ALG2 OS=Mus musculus OX=10090 GN=Alg2 PE=1 SV=2
1030	361	Q921F2|TADBP_MOUSE	197.42	24	24	1.11E7	8	7	9		44548	TAR DNA-binding protein 43 OS=Mus musculus OX=10090 GN=Tardbp PE=1 SV=1
970	421	Q91W90|TXND5_MOUSE	197.20	23	23	1.15E7	8	7	9	Carbamidomethylation	46416	Thioredoxin domain-containing protein 5 OS=Mus musculus OX=10090 GN=Txndc5 PE=1 SV=2
649	8708	Q9EPL8|IPO7_MOUSE	197.15	13	13	9.88E6	11	8	13	Carbamidomethylation	119486	Importin-7 OS=Mus musculus OX=10090 GN=Ipo7 PE=1 SV=2
613	1369	Q8R0S2|IQEC1_MOUSE	197.10	15	15	9.97E6	13	10	14	Carbamidomethylation	108015	IQ motif and SEC7 domain-containing protein 1 OS=Mus musculus OX=10090 GN=Iqsec1 PE=1 SV=2
620	228	Q91VR2|ATPG_MOUSE	196.93	39	39	8.67E7	11	11	14	Carbamidomethylation	32886	ATP synthase subunit gamma mitochondrial OS=Mus musculus OX=10090 GN=Atp5f1c PE=1 SV=1
854	183	Q791V5|MTCH2_MOUSE	196.06	34	34	2.76E7	8	7	10	Carbamidomethylation	33499	Mitochondrial carrier homolog 2 OS=Mus musculus OX=10090 GN=Mtch2 PE=1 SV=1
832	8921	P50396|GDIA_MOUSE	195.20	22	22	1.56E6	8	2	10	Carbamidomethylation	50522	Rab GDP dissociation inhibitor alpha OS=Mus musculus OX=10090 GN=Gdi1 PE=1 SV=3
908	8840	Q80SW1|SAHH2_MOUSE	194.89	22	22	3.69E6	9	6	9	Carbamidomethylation	58952	S-adenosylhomocysteine hydrolase-like protein 1 OS=Mus musculus OX=10090 GN=Ahcyl1 PE=1 SV=1
847	8724	Q9D5E4|DRC3_MOUSE	194.80	28	28	6.81E6	10	9	10	Carbamidomethylation	60828	Dynein regulatory complex subunit 3 OS=Mus musculus OX=10090 GN=Drc3 PE=1 SV=1
541	234	Q9CZM2|RL15_MOUSE	194.62	41	41	9.32E7	10	9	16		24146	60S ribosomal protein L15 OS=Mus musculus OX=10090 GN=Rpl15 PE=1 SV=4
1474	8946	O70251|EF1B_MOUSE	194.59	44	44	3.49E7	6	6	6	Carbamidomethylation	24694	Elongation factor 1-beta OS=Mus musculus OX=10090 GN=Eef1b PE=1 SV=5
895	8680	Q5SUV2|MYBPP_MOUSE	194.51	13	13	7.79E6	10	8	10	Carbamidomethylation	106452	MYCBP-associated protein OS=Mus musculus OX=10090 GN=Mycbpap PE=1 SV=1
932	8788	P24452|CAPG_MOUSE	194.48	34	34	1.99E7	8	7	9	Carbamidomethylation	39240	Macrophage-capping protein OS=Mus musculus OX=10090 GN=Capg PE=1 SV=2
1066	423	Q9CX86|ROA0_MOUSE	194.40	34	34	1.76E7	8	6	8	Carbamidomethylation	30530	Heterogeneous nuclear ribonucleoprotein A0 OS=Mus musculus OX=10090 GN=Hnrnpa0 PE=1 SV=1
597	8735	Q9EQ00|ROP1L_MOUSE	194.33	66	66	8.94E7	11	11	15	Carbamidomethylation; Oxidation (M)	24516	Ropporin-1-like protein OS=Mus musculus OX=10090 GN=Ropn1l PE=1 SV=2
701	372	Q8JZU2|TXTP_MOUSE	194.02	41	41	1.45E7	10	10	12	Carbamidomethylation	33932	Tricarboxylate transport protein mitochondrial OS=Mus musculus OX=10090 GN=Slc25a1 PE=1 SV=1
717	139	Q9D8E6|RL4_MOUSE	193.17	29	29	1.86E7	11	9	11	Carbamidomethylation	47154	60S ribosomal protein L4 OS=Mus musculus OX=10090 GN=Rpl4 PE=1 SV=3
609	149	P47911|RL6_MOUSE	192.91	40	40	2.27E7	11	11	14		33510	60S ribosomal protein L6 OS=Mus musculus OX=10090 GN=Rpl6 PE=1 SV=3
719	830	Q61655|DD19A_MOUSE	192.67	27	27	1.05E7	10	8	11	Carbamidomethylation	53933	ATP-dependent RNA helicase DDX19A OS=Mus musculus OX=10090 GN=Ddx19a PE=1 SV=2
691	8688	Q6V3W6|DRC7_MOUSE	192.41	16	16	1.09E7	11	10	12	Carbamidomethylation	103269	Dynein regulatory complex subunit 7 OS=Mus musculus OX=10090 GN=Drc7 PE=1 SV=4
562	119	Q6IFX2|K1C42_MOUSE	192.30	26	26	1.97E7	13	4	15	Oxidation (M)	50133	Keratin type I cytoskeletal 42 OS=Mus musculus OX=10090 GN=Krt42 PE=1 SV=1
718	8704	Q91V92|ACLY_MOUSE	192.15	12	12	8.37E6	11	9	11		119728	ATP-citrate synthase OS=Mus musculus OX=10090 GN=Acly PE=1 SV=1
1795	9165	P35762|CD81_MOUSE	192.07	28	28	2.94E7	5	5	5	Carbamidomethylation	25815	CD81 antigen OS=Mus musculus OX=10090 GN=Cd81 PE=1 SV=2
773	225	Q9JLM8|DCLK1_MOUSE	191.72	16	16	7.87E6	11	8	11	Carbamidomethylation	84153	Serine/threonine-protein kinase DCLK1 OS=Mus musculus OX=10090 GN=Dclk1 PE=1 SV=1
694	120	Q91WC3|ACSL6_MOUSE	191.56	21	21	7.06E6	11	10	12	Carbamidomethylation; Biotinylation	78017	Long-chain-fatty-acid--CoA ligase 6 OS=Mus musculus OX=10090 GN=Acsl6 PE=1 SV=1
743	8903	Q9R0E1|PLOD3_MOUSE	191.42	21	21	1.12E7	11	10	11	Carbamidomethylation	84922	Procollagen-lysine 2-oxoglutarate 5-dioxygenase 3 OS=Mus musculus OX=10090 GN=Plod3 PE=1 SV=1
941	8768	Q9DCH4|EIF3F_MOUSE	191.24	25	25	1.63E7	8	8	9		37984	Eukaryotic translation initiation factor 3 subunit F OS=Mus musculus OX=10090 GN=Eif3f PE=1 SV=2
786	321	Q60605|MYL6_MOUSE	191.24	53	53	3.84E7	8	8	11	Carbamidomethylation; Oxidation (M)	16930	Myosin light polypeptide 6 OS=Mus musculus OX=10090 GN=Myl6 PE=1 SV=3
625	414	Q9QUI0|RHOA_MOUSE	191.18	46	46	4.22E7	10	7	14	Carbamidomethylation	21782	Transforming protein RhoA OS=Mus musculus OX=10090 GN=Rhoa PE=1 SV=1
529	301	Q9CXW4|RL11_MOUSE	190.70	49	49	8.43E7	11	10	16	Carbamidomethylation	20252	60S ribosomal protein L11 OS=Mus musculus OX=10090 GN=Rpl11 PE=1 SV=4
636	350	Q922Q1|MARC2_MOUSE	190.63	43	43	2.24E7	15	11	15	Carbamidomethylation	38194	Mitochondrial amidoxime reducing component 2 OS=Mus musculus OX=10090 GN=Marc2 PE=1 SV=1
674	894	Q9CQN1|TRAP1_MOUSE	190.42	24	24	7.25E6	13	10	13	Carbamidomethylation	80209	Heat shock protein 75 kDa mitochondrial OS=Mus musculus OX=10090 GN=Trap1 PE=1 SV=1
968	41	Q8K2B3|SDHA_MOUSE	190.27	20	20	5.57E6	9	9	9	Carbamidomethylation	72585	Succinate dehydrogenase [ubiquinone] flavoprotein subunit mitochondrial OS=Mus musculus OX=10090 GN=Sdha PE=1 SV=1
599	638	O70503|DHB12_MOUSE	189.89	38	38	1.83E7	12	11	14	Carbamidomethylation	34742	Very-long-chain 3-oxoacyl-CoA reductase OS=Mus musculus OX=10090 GN=Hsd17b12 PE=1 SV=1
405	57	Q6URW6|MYH14_MOUSE	189.17	8	8	1.05E6	17	4	19	Carbamidomethylation	228584	Myosin-14 OS=Mus musculus OX=10090 GN=Myh14 PE=1 SV=1
793	1645	Q9JL04|FMN2_MOUSE	189.15	8	8	4.18E6	9	6	10	Carbamidomethylation	167386	Formin-2 OS=Mus musculus OX=10090 GN=Fmn2 PE=1 SV=2
1187	903	Q8C7X2|EMC1_MOUSE	188.96	12	12	4.36E6	7	7	7		111605	ER membrane protein complex subunit 1 OS=Mus musculus OX=10090 GN=Emc1 PE=1 SV=1
507	123	Q9ET54|PALLD_MOUSE	188.90	16	16	2.56E7	15	15	16	Carbamidomethylation; Biotinylation	152131	Palladin OS=Mus musculus OX=10090 GN=Palld PE=1 SV=2
1059	439	Q64518|AT2A3_MOUSE	188.86	11	11	0E0	9	1	9	Carbamidomethylation; Oxidation (M); Biotinylation	113638	Sarcoplasmic/endoplasmic reticulum calcium ATPase 3 OS=Mus musculus OX=10090 GN=Atp2a3 PE=1 SV=3
600	833	Q9JM52|MINK1_MOUSE	188.83	11	11	3.01E6	13	3	14		147294	Misshapen-like kinase 1 OS=Mus musculus OX=10090 GN=Mink1 PE=1 SV=3
846	1777	P35922|FMR1_MOUSE	188.74	16	16	6.43E6	10	6	10		68989	Synaptic functional regulator FMR1 OS=Mus musculus OX=10090 GN=Fmr1 PE=1 SV=1
852	8681	Q6R891|NEB2_MOUSE	188.50	14	14	8.24E6	9	7	10	Carbamidomethylation	89520	Neurabin-2 OS=Mus musculus OX=10090 GN=Ppp1r9b PE=1 SV=1
798	8904	Q5EG47|AAPK1_MOUSE	188.23	22	22	6.6E6	10	8	10	Carbamidomethylation	63929	5'-AMP-activated protein kinase catalytic subunit alpha-1 OS=Mus musculus OX=10090 GN=Prkaa1 PE=1 SV=2
776	8737	Q6P069|SORCN_MOUSE	188.11	46	46	4.61E7	9	8	11	Carbamidomethylation	21627	Sorcin OS=Mus musculus OX=10090 GN=Sri PE=1 SV=1
752	916	Q8BG51|MIRO1_MOUSE	188.04	17	17	6.24E6	10	7	11	Carbamidomethylation	72242	Mitochondrial Rho GTPase 1 OS=Mus musculus OX=10090 GN=Rhot1 PE=1 SV=1
805	1758	Q8R0X7|SGPL1_MOUSE	187.98	20	20	8.2E6	10	8	10	Carbamidomethylation	63677	Sphingosine-1-phosphate lyase 1 OS=Mus musculus OX=10090 GN=Sgpl1 PE=1 SV=1
834	8701	O35125|LRC23_MOUSE	187.92	38	38	1.17E7	9	8	10	Carbamidomethylation	39292	Leucine-rich repeat-containing protein 23 OS=Mus musculus OX=10090 GN=Lrrc23 PE=1 SV=1
1253	8969	Q61474|MSI1H_MOUSE	187.79	24	24	5E6	6	5	7	Carbamidomethylation	39119	RNA-binding protein Musashi homolog 1 OS=Mus musculus OX=10090 GN=Msi1 PE=1 SV=1
963	360	Q9CY58|PAIRB_MOUSE	187.69	26	26	8.63E6	8	7	9	Carbamidomethylation	44714	Plasminogen activator inhibitor 1 RNA-binding protein OS=Mus musculus OX=10090 GN=Serbp1 PE=1 SV=2
1055	8679	O54990|PROM1_MOUSE	187.19	12	12	1.01E7	8	8	8		97113	Prominin-1 OS=Mus musculus OX=10090 GN=Prom1 PE=1 SV=1
1245	117	Q9JJK2|LANC2_MOUSE	187.13	21	21	4.64E6	7	6	7	Carbamidomethylation	50777	LanC-like protein 2 OS=Mus musculus OX=10090 GN=Lancl2 PE=1 SV=1
549	266	Q6ZPG2|WDR90_MOUSE	187.08	8	8	1.04E7	13	10	15	Carbamidomethylation	202971	WD repeat-containing protein 90 OS=Mus musculus OX=10090 GN=Wdr90 PE=1 SV=2
1090	392	Q9QXS6|DREB_MOUSE	186.89	13	13	8.22E6	8	8	8		77287	Drebrin OS=Mus musculus OX=10090 GN=Dbn1 PE=1 SV=4
679	1482	O08788|DCTN1_MOUSE	186.47	12	12	8.13E6	13	11	14		141675	Dynactin subunit 1 OS=Mus musculus OX=10090 GN=Dctn1 PE=1 SV=3
848	2707	P18052|PTPRA_MOUSE	186.39	14	14	7.52E6	9	8	10	Carbamidomethylation	93698	Receptor-type tyrosine-protein phosphatase alpha OS=Mus musculus OX=10090 GN=Ptpra PE=1 SV=3
713	280	Q60749|KHDR1_MOUSE	186.18	26	26	2.56E7	8	7	12		48371	KH domain-containing RNA-binding signal transduction-associated protein 1 OS=Mus musculus OX=10090 GN=Khdrbs1 PE=1 SV=2
1390	8811	Q9Z0P4|PALM_MOUSE	186.14	27	27	7.07E6	6	5	6		41614	Paralemmin-1 OS=Mus musculus OX=10090 GN=Palm PE=1 SV=1
803	4798	G3UYX5|RGS22_MOUSE	186.09	9	9	3.84E6	10	8	10	Carbamidomethylation	145883	Regulator of G-protein signaling 22 OS=Mus musculus OX=10090 GN=Rgs22 PE=1 SV=1
887	9040	Q9D0F3|LMAN1_MOUSE	186.05	24	24	9.42E6	7	6	9		57789	Protein ERGIC-53 OS=Mus musculus OX=10090 GN=Lman1 PE=1 SV=1
334	179	Q3TTY5|K22E_MOUSE	185.74	19	19	1.54E8	16	8	22	Carbamidomethylation; Oxidation (M); Biotinylation	70923	Keratin type II cytoskeletal 2 epidermal OS=Mus musculus OX=10090 GN=Krt2 PE=1 SV=1
1084	666	P84096|RHOG_MOUSE	185.22	57	57	1.58E7	7	6	8	Carbamidomethylation	21308	Rho-related GTP-binding protein RhoG OS=Mus musculus OX=10090 GN=Rhog PE=1 SV=1
1487	322	Q3THE2|ML12B_MOUSE	185.14	41	41	9.28E6	6	6	6	Carbamidomethylation	19779	Myosin regulatory light chain 12B OS=Mus musculus OX=10090 GN=Myl12b PE=1 SV=2
462	1963	E1U8D0|SOGA1_MOUSE	185.12	14	14	6.83E6	16	13	17	Carbamidomethylation	159186	Protein SOGA1 OS=Mus musculus OX=10090 GN=Soga1 PE=1 SV=3
642	8361	Q8K4S1|PLCE1_MOUSE	185.08	7	7	6.11E6	12	8	13	Carbamidomethylation; Biotinylation	255045	1-phosphatidylinositol 4 5-bisphosphate phosphodiesterase epsilon-1 OS=Mus musculus OX=10090 GN=Plce1 PE=1 SV=3
666	419	P62082|RS7_MOUSE	184.92	57	57	2.98E7	10	10	13		22127	40S ribosomal protein S7 OS=Mus musculus OX=10090 GN=Rps7 PE=2 SV=1
975	8758	Q9JII1|INP5E_MOUSE	184.86	15	15	7.18E6	8	7	9		71915	72 kDa inositol polyphosphate 5-phosphatase OS=Mus musculus OX=10090 GN=Inpp5e PE=1 SV=1
658	8798	Q60715|P4HA1_MOUSE	184.85	24	24	1.71E7	12	10	13	Carbamidomethylation	60910	Prolyl 4-hydroxylase subunit alpha-1 OS=Mus musculus OX=10090 GN=P4ha1 PE=1 SV=2
940	716	P35282|RAB21_MOUSE	184.80	37	37	9.26E6	7	5	9	Carbamidomethylation	24106	Ras-related protein Rab-21 OS=Mus musculus OX=10090 GN=Rab21 PE=1 SV=4
897	595	Q62086|PON2_MOUSE	184.79	33	33	7.24E6	9	6	9	Carbamidomethylation	39617	Serum paraoxonase/arylesterase 2 OS=Mus musculus OX=10090 GN=Pon2 PE=1 SV=2
962	1077	O55222|ILK_MOUSE	184.77	21	21	8.78E6	8	8	9	Carbamidomethylation	51373	Integrin-linked protein kinase OS=Mus musculus OX=10090 GN=Ilk PE=1 SV=2
898	8644	Q61382|TRAF4_MOUSE	184.74	20	20	7.53E6	8	6	9	Carbamidomethylation	53504	TNF receptor-associated factor 4 OS=Mus musculus OX=10090 GN=Traf4 PE=1 SV=2
693	1061	F8VPU2|FARP1_MOUSE	184.60	13	13	1.78E7	12	11	12	Carbamidomethylation	118875	FERM ARHGEF and pleckstrin domain-containing protein 1 OS=Mus musculus OX=10090 GN=Farp1 PE=1 SV=1
966	430	P16460|ASSY_MOUSE	184.26	26	26	8.84E6	9	8	9	Carbamidomethylation	46585	Argininosuccinate synthase OS=Mus musculus OX=10090 GN=Ass1 PE=1 SV=1
1102	380	Q02105|C1QC_MOUSE	184.18	31	31	1.01E8	6	6	8	Carbamidomethylation	25992	Complement C1q subcomponent subunit C OS=Mus musculus OX=10090 GN=C1qc PE=1 SV=2
261	3349	Q3V0Q1|DYH12_MOUSE	184.04	6	6	3.87E6	21	10	27	Carbamidomethylation	356231	Dynein heavy chain 12 axonemal OS=Mus musculus OX=10090 GN=Dnah12 PE=1 SV=2
1091	8913	Q9CZQ9|BBS5_MOUSE	183.88	23	23	1.04E7	7	7	8	Carbamidomethylation	38862	Bardet-Biedl syndrome 5 protein homolog OS=Mus musculus OX=10090 GN=Bbs5 PE=1 SV=1
711	495	P16330|CN37_MOUSE	183.86	23	23	5.61E6	8	6	12	Carbamidomethylation	47123	2' 3'-cyclic-nucleotide 3'-phosphodiesterase OS=Mus musculus OX=10090 GN=Cnp PE=1 SV=3
528	5577	A9Q751|PCDP1_MOUSE	183.69	14	14	1.13E7	13	12	16		96956	Cilia- and flagella-associated protein 221 OS=Mus musculus OX=10090 GN=Cfap221 PE=1 SV=1
720	4855	Q80TV8|CLAP1_MOUSE	183.64	8	8	3.49E6	10	5	11	Carbamidomethylation	169227	CLIP-associating protein 1 OS=Mus musculus OX=10090 GN=Clasp1 PE=1 SV=2
724	1046	Q9CZW4|ACSL3_MOUSE	183.60	20	20	1.05E7	11	10	11	Carbamidomethylation	80492	Long-chain-fatty-acid--CoA ligase 3 OS=Mus musculus OX=10090 GN=Acsl3 PE=1 SV=2
804	2030	O35344|IMA4_MOUSE	183.59	28	28	4.26E6	9	4	10	Carbamidomethylation	57773	Importin subunit alpha-4 OS=Mus musculus OX=10090 GN=Kpna3 PE=1 SV=1
709	240	P62918|RL8_MOUSE	183.32	45	45	4.64E7	9	9	12	Carbamidomethylation; Oxidation (M)	28025	60S ribosomal protein L8 OS=Mus musculus OX=10090 GN=Rpl8 PE=1 SV=2
692	987	P68510|1433F_MOUSE	183.26	48	48	3.97E6	12	6	12	Carbamidomethylation	28212	14-3-3 protein eta OS=Mus musculus OX=10090 GN=Ywhah PE=1 SV=2
797	446	Q80Y17|L2GL1_MOUSE	183.22	13	13	8.38E6	10	9	10	Carbamidomethylation	112618	Lethal(2) giant larvae protein homolog 1 OS=Mus musculus OX=10090 GN=Llgl1 PE=1 SV=1
772	470	P47962|RL5_MOUSE	182.99	39	39	2.77E7	10	10	11	Carbamidomethylation	34401	60S ribosomal protein L5 OS=Mus musculus OX=10090 GN=Rpl5 PE=1 SV=3
824	8845	Q8BXQ2|PIGT_MOUSE	182.66	20	20	5.66E6	10	9	10	Carbamidomethylation	65705	GPI transamidase component PIG-T OS=Mus musculus OX=10090 GN=Pigt PE=1 SV=2
1085	9018	Q8BLF1|NCEH1_MOUSE	182.52	25	25	1.76E7	8	8	8		45740	Neutral cholesterol ester hydrolase 1 OS=Mus musculus OX=10090 GN=Nceh1 PE=1 SV=1
927	683	P70699|LYAG_MOUSE	182.51	14	14	7.71E6	9	9	9		106248	Lysosomal alpha-glucosidase OS=Mus musculus OX=10090 GN=Gaa PE=1 SV=2
960	459	P61222|ABCE1_MOUSE	182.38	24	24	8.85E6	9	9	9	Carbamidomethylation	67314	ATP-binding cassette sub-family E member 1 OS=Mus musculus OX=10090 GN=Abce1 PE=1 SV=1
626	631	P58771|TPM1_MOUSE	182.38	32	32	5.09E6	11	5	14	Carbamidomethylation	32681	Tropomyosin alpha-1 chain OS=Mus musculus OX=10090 GN=Tpm1 PE=1 SV=1
1096	286	P18760|COF1_MOUSE	182.12	57	57	2.08E7	7	7	8	Carbamidomethylation	18560	Cofilin-1 OS=Mus musculus OX=10090 GN=Cfl1 PE=1 SV=3
905	6715	Q5DU25|IQEC2_MOUSE	181.92	7	7	4.49E6	9	6	9		161786	IQ motif and SEC7 domain-containing protein 2 OS=Mus musculus OX=10090 GN=Iqsec2 PE=1 SV=3
965	133	O55023|IMPA1_MOUSE	181.84	35	35	1.38E7	8	8	9	Carbamidomethylation	30436	Inositol monophosphatase 1 OS=Mus musculus OX=10090 GN=Impa1 PE=1 SV=1
633	8642	Q6ZQ08|CNOT1_MOUSE	181.83	7	7	6.92E6	14	12	15	Biotinylation	266805	CCR4-NOT transcription complex subunit 1 OS=Mus musculus OX=10090 GN=Cnot1 PE=1 SV=2
755	8835	Q9QYJ0|DNJA2_MOUSE	181.73	28	28	1.21E7	9	9	11	Carbamidomethylation	45746	DnaJ homolog subfamily A member 2 OS=Mus musculus OX=10090 GN=Dnaja2 PE=1 SV=1
721	1347	Q8CHH9|SEPT8_MOUSE	181.64	25	25	9.99E6	9	6	11	Carbamidomethylation	49812	Septin-8 OS=Mus musculus OX=10090 GN=Sept8 PE=1 SV=4
826	9088	Q9D067|MDM1_MOUSE	181.51	19	19	1.6E7	9	9	10	Carbamidomethylation	79689	Nuclear protein MDM1 OS=Mus musculus OX=10090 GN=Mdm1 PE=1 SV=2
1192	7301	O35954|PITM1_MOUSE	181.45	8	8	3.28E6	7	7	7	Carbamidomethylation	134940	Membrane-associated phosphatidylinositol transfer protein 1 OS=Mus musculus OX=10090 GN=Pitpnm1 PE=1 SV=1
1156	8859	Q8C753|K0556_MOUSE	181.30	7	7	6.39E6	7	7	7	Carbamidomethylation	179608	Protein KIAA0556 OS=Mus musculus OX=10090 GN=Kiaa0556 PE=1 SV=2
639	676	Q9DC51|GNAI3_MOUSE	181.12	32	32	8.08E6	11	4	13	Carbamidomethylation	40538	Guanine nucleotide-binding protein G(k) subunit alpha OS=Mus musculus OX=10090 GN=Gnai3 PE=1 SV=3
561	707	P63001|RAC1_MOUSE	180.76	65	65	6.78E7	12	10	15	Carbamidomethylation	21450	Ras-related C3 botulinum toxin substrate 1 OS=Mus musculus OX=10090 GN=Rac1 PE=1 SV=1
969	8793	P62962|PROF1_MOUSE	180.54	66	66	2.54E7	9	7	9	Carbamidomethylation	14957	Profilin-1 OS=Mus musculus OX=10090 GN=Pfn1 PE=1 SV=2
1064	1450	Q9QZ06|TOLIP_MOUSE	179.79	28	28	1.55E7	7	7	8		30345	Toll-interacting protein OS=Mus musculus OX=10090 GN=Tollip PE=1 SV=1
670	285	Q9JLB0|MPP6_MOUSE	179.68	22	22	1.79E7	11	10	12	Carbamidomethylation	62631	MAGUK p55 subfamily member 6 OS=Mus musculus OX=10090 GN=Mpp6 PE=1 SV=1
833	2641	Q0KK55|KNDC1_MOUSE	179.61	7	7	6.01E6	10	8	10	Carbamidomethylation	191312	Kinase non-catalytic C-lobe domain-containing protein 1 OS=Mus musculus OX=10090 GN=Kndc1 PE=1 SV=2
746	8832	Q80WJ7|LYRIC_MOUSE	179.55	23	23	1.24E7	11	10	11		63846	Protein LYRIC OS=Mus musculus OX=10090 GN=Mtdh PE=1 SV=1
973	8896	Q920Q6|MSI2H_MOUSE	179.52	27	27	1.53E7	8	6	9	Carbamidomethylation	36939	RNA-binding protein Musashi homolog 2 OS=Mus musculus OX=10090 GN=Msi2 PE=1 SV=1
799	216	Q6P1F6|2ABA_MOUSE	179.43	28	28	7.48E6	10	6	10		51692	Serine/threonine-protein phosphatase 2A 55 kDa regulatory subunit B alpha isoform OS=Mus musculus OX=10090 GN=Ppp2r2a PE=1 SV=1
1088	9105	Q68FD9|K1549_MOUSE	179.40	8	8	1.29E7	7	7	8		209219	UPF0606 protein KIAA1549 OS=Mus musculus OX=10090 GN=Kiaa1549 PE=1 SV=3
1115	1098	Q8R570|SNP47_MOUSE	179.39	20	20	3.23E6	7	5	8		46524	Synaptosomal-associated protein 47 OS=Mus musculus OX=10090 GN=Snap47 PE=1 SV=1
1389	802	O70152|DPM1_MOUSE	179.27	34	34	1.05E7	6	6	6		29175	Dolichol-phosphate mannosyltransferase subunit 1 OS=Mus musculus OX=10090 GN=Dpm1 PE=1 SV=1
547	756	Q64511|TOP2B_MOUSE	178.87	9	9	1.2E7	14	10	15	Carbamidomethylation	181908	DNA topoisomerase 2-beta OS=Mus musculus OX=10090 GN=Top2b PE=1 SV=2
835	158	Q3U0V1|FUBP2_MOUSE	178.40	13	13	8.36E6	10	5	10	Carbamidomethylation	76776	Far upstream element-binding protein 2 OS=Mus musculus OX=10090 GN=Khsrp PE=1 SV=2
1053	8667	Q60864|STIP1_MOUSE	178.02	16	16	1.09E7	8	8	8	Carbamidomethylation	62582	Stress-induced-phosphoprotein 1 OS=Mus musculus OX=10090 GN=Stip1 PE=1 SV=1
704	320	Q9CQD1|RAB5A_MOUSE	178.01	50	50	6.61E6	11	3	12	Carbamidomethylation	23599	Ras-related protein Rab-5A OS=Mus musculus OX=10090 GN=Rab5a PE=1 SV=1
676	1185	Q922B9|SSFA2_MOUSE	177.98	11	11	1E7	12	11	12		136947	Sperm-specific antigen 2 homolog OS=Mus musculus OX=10090 GN=Ssfa2 PE=1 SV=3
560	2219	Q5DU00|DCDC2_MOUSE	177.49	34	34	1.89E7	12	10	15		51953	Doublecortin domain-containing protein 2 OS=Mus musculus OX=10090 GN=Dcdc2 PE=1 SV=2
1682	1201	A6H639|DRC5_MOUSE	177.47	16	16	5.18E6	4	4	5	Carbamidomethylation	55518	Dynein regulatory complex subunit 5 OS=Mus musculus OX=10090 GN=Tcte1 PE=1 SV=1
857	858	P10649|GSTM1_MOUSE	177.43	39	39	2.25E7	9	7	10		25970	Glutathione S-transferase Mu 1 OS=Mus musculus OX=10090 GN=Gstm1 PE=1 SV=2
967	5031	Q8BRF7|SCFD1_MOUSE	177.42	18	18	3.91E6	8	8	9		72323	Sec1 family domain-containing protein 1 OS=Mus musculus OX=10090 GN=Scfd1 PE=1 SV=1
1086	661	Q99KV1|DJB11_MOUSE	177.23	30	30	9.68E6	8	7	8	Carbamidomethylation	40555	DnaJ homolog subfamily B member 11 OS=Mus musculus OX=10090 GN=Dnajb11 PE=1 SV=1
994	835	P28184|MT3_MOUSE	177.15	66	66	9.96E7	5	5	9	Carbamidomethylation	7009	Metallothionein-3 OS=Mus musculus OX=10090 GN=Mt3 PE=1 SV=1
531	616	Q11011|PSA_MOUSE	176.91	20	20	9.2E6	14	13	15	Carbamidomethylation	103325	Puromycin-sensitive aminopeptidase OS=Mus musculus OX=10090 GN=Npepps PE=1 SV=2
851	1853	Q3UHD6|SNX27_MOUSE	176.89	19	19	8.45E6	9	7	10	Carbamidomethylation	60989	Sorting nexin-27 OS=Mus musculus OX=10090 GN=Snx27 PE=1 SV=2
557	141	Q922B2|SYDC_MOUSE	176.71	32	32	1.93E7	14	12	15	Carbamidomethylation	57147	Aspartate--tRNA ligase cytoplasmic OS=Mus musculus OX=10090 GN=Dars PE=1 SV=2
516	1595	Q6SP97|ENKUR_MOUSE	176.56	46	46	4.31E7	13	12	17		29527	Enkurin OS=Mus musculus OX=10090 GN=Enkur PE=1 SV=1
1009	8156	Q920Q4|VPS16_MOUSE	175.94	12	12	4.59E6	8	6	8	Carbamidomethylation	94928	Vacuolar protein sorting-associated protein 16 homolog OS=Mus musculus OX=10090 GN=Vps16 PE=1 SV=3
936	7577	Q91ZV0|MIA2_MOUSE	175.74	8	8	4.64E6	8	7	9	Carbamidomethylation	156461	Melanoma inhibitory activity protein 2 OS=Mus musculus OX=10090 GN=Mia2 PE=1 SV=3
911	1374	Q9JHQ5|LZTL1_MOUSE	175.69	30	30	9.91E6	8	6	9	Carbamidomethylation	34773	Leucine zipper transcription factor-like protein 1 OS=Mus musculus OX=10090 GN=Lztfl1 PE=1 SV=1
598	940	Q80XI3|IF4G3_MOUSE	175.54	9	9	3.4E6	14	8	15	Carbamidomethylation; Oxidation (M)	174889	Eukaryotic translation initiation factor 4 gamma 3 OS=Mus musculus OX=10090 GN=Eif4g3 PE=1 SV=2
831	8849	Q99L47|F10A1_MOUSE	175.53	23	23	1.47E7	9	8	10		41656	Hsc70-interacting protein OS=Mus musculus OX=10090 GN=St13 PE=1 SV=1
830	1012	P47856|GFPT1_MOUSE	175.46	15	15	7.58E6	10	8	10	Carbamidomethylation	78539	Glutamine--fructose-6-phosphate aminotransferase [isomerizing] 1 OS=Mus musculus OX=10090 GN=Gfpt1 PE=1 SV=3
391	256	P12970|RL7A_MOUSE	175.35	51	51	4.46E7	17	15	20	Carbamidomethylation	29977	60S ribosomal protein L7a OS=Mus musculus OX=10090 GN=Rpl7a PE=1 SV=2
497	5594	Q5SS90|CG057_MOUSE	175.02	50	50	5.3E7	14	13	16	Carbamidomethylation	32895	Uncharacterized protein C7orf57 homolog OS=Mus musculus OX=10090 GN=Gm11992 PE=1 SV=1
716	6516	Q99MI1|RB6I2_MOUSE	174.60	10	10	1.16E6	11	5	12	Carbamidomethylation	128330	ELKS/Rab6-interacting/CAST family member 1 OS=Mus musculus OX=10090 GN=Erc1 PE=1 SV=1
1161	8876	Q91WK2|EIF3H_MOUSE	174.54	31	31	5.72E6	7	7	7		39832	Eukaryotic translation initiation factor 3 subunit H OS=Mus musculus OX=10090 GN=Eif3h PE=1 SV=1
1470	626	Q63836|SBP2_MOUSE	174.41	18	18	5.67E6	6	6	6	Carbamidomethylation	52610	Selenium-binding protein 2 OS=Mus musculus OX=10090 GN=Selenbp2 PE=1 SV=2
1470	483	P17563|SBP1_MOUSE	174.41	18	18	5.67E6	6	6	6	Carbamidomethylation	52514	Methanethiol oxidase OS=Mus musculus OX=10090 GN=Selenbp1 PE=1 SV=2
703	1217	Q9CQV8|1433B_MOUSE	174.07	35	35	1.37E6	10	2	12	Oxidation (M)	28086	14-3-3 protein beta/alpha OS=Mus musculus OX=10090 GN=Ywhab PE=1 SV=3
934	490	O88569|ROA2_MOUSE	173.93	33	33	7.49E6	9	7	9		37403	Heterogeneous nuclear ribonucleoproteins A2/B1 OS=Mus musculus OX=10090 GN=Hnrnpa2b1 PE=1 SV=2
756	949	Q8BIJ7|RUFY1_MOUSE	173.91	17	17	5.81E6	10	7	11	Carbamidomethylation	80376	RUN and FYVE domain-containing protein 1 OS=Mus musculus OX=10090 GN=Rufy1 PE=1 SV=1
946	8797	P68404|KPCB_MOUSE	173.80	9	9	3.79E6	8	2	9	Carbamidomethylation	76751	Protein kinase C beta type OS=Mus musculus OX=10090 GN=Prkcb PE=1 SV=4
1194	8662	Q80W68|KIRR1_MOUSE	173.59	12	12	3.75E6	7	7	7	Carbamidomethylation	87176	Kin of IRRE-like protein 1 OS=Mus musculus OX=10090 GN=Kirrel1 PE=1 SV=1
696	5344	Q9ESN9|JIP3_MOUSE	173.29	9	9	3.27E6	11	5	12	Carbamidomethylation	147560	C-Jun-amino-terminal kinase-interacting protein 3 OS=Mus musculus OX=10090 GN=Mapk8ip3 PE=1 SV=1
1250	210	P17751|TPIS_MOUSE	173.26	31	31	1.27E7	6	6	7	Carbamidomethylation	32192	Triosephosphate isomerase OS=Mus musculus OX=10090 GN=Tpi1 PE=1 SV=4
421	315	Q6NXH9|K2C73_MOUSE	173.11	10	10	1.25E7	12	2	19	Carbamidomethylation; Oxidation (M)	58911	Keratin type II cytoskeletal 73 OS=Mus musculus OX=10090 GN=Krt73 PE=1 SV=1
486	262	P62281|RS11_MOUSE	172.66	66	66	1.82E8	13	11	17	Carbamidomethylation	18431	40S ribosomal protein S11 OS=Mus musculus OX=10090 GN=Rps11 PE=1 SV=3
863	111	Q8BH95|ECHM_MOUSE	172.26	29	29	2.9E7	7	7	10	Carbamidomethylation	31474	Enoyl-CoA hydratase mitochondrial OS=Mus musculus OX=10090 GN=Echs1 PE=1 SV=1
1254	729	Q7TQI3|OTUB1_MOUSE	172.18	28	28	1.15E7	6	6	7	Carbamidomethylation	31270	Ubiquitin thioesterase OTUB1 OS=Mus musculus OX=10090 GN=Otub1 PE=1 SV=2
1116	323	P16045|LEG1_MOUSE	172.15	48	48	5.44E7	5	5	8	Carbamidomethylation	14866	Galectin-1 OS=Mus musculus OX=10090 GN=Lgals1 PE=1 SV=3
862	972	P60766|CDC42_MOUSE	172.09	49	49	2.02E7	8	7	10	Carbamidomethylation	21259	Cell division control protein 42 homolog OS=Mus musculus OX=10090 GN=Cdc42 PE=1 SV=2
534	121	E9Q7G0|NUMA1_MOUSE	172.09	9	9	6.74E6	14	11	15		235628	Nuclear mitotic apparatus protein 1 OS=Mus musculus OX=10090 GN=Numa1 PE=1 SV=1
1491	679	P39428|TRAF1_MOUSE	172.01	23	23	3.39E6	5	4	6	Carbamidomethylation	45465	TNF receptor-associated factor 1 OS=Mus musculus OX=10090 GN=Traf1 PE=1 SV=2
1472	8789	O88544|CSN4_MOUSE	171.96	18	18	4.9E6	6	6	6		46285	COP9 signalosome complex subunit 4 OS=Mus musculus OX=10090 GN=Cops4 PE=1 SV=1
856	8687	Q99KJ8|DCTN2_MOUSE	171.89	24	24	9.03E6	8	7	10	Biotinylation	44117	Dynactin subunit 2 OS=Mus musculus OX=10090 GN=Dctn2 PE=1 SV=3
796	951	P63085|MK01_MOUSE	171.79	28	28	4.11E6	8	4	10	Carbamidomethylation	41276	Mitogen-activated protein kinase 1 OS=Mus musculus OX=10090 GN=Mapk1 PE=1 SV=3
1335	8779	O54724|CAVN1_MOUSE	171.78	22	22	4.73E6	5	5	6		43954	Caveolae-associated protein 1 OS=Mus musculus OX=10090 GN=Cavin1 PE=1 SV=1
867	457	P63323|RS12_MOUSE	171.56	61	61	2.91E7	8	7	10	Carbamidomethylation; Oxidation (M); Biotinylation	14525	40S ribosomal protein S12 OS=Mus musculus OX=10090 GN=Rps12 PE=1 SV=2
780	6978	Q6P2B1|TNPO3_MOUSE	171.48	12	12	5.22E6	10	9	11	Carbamidomethylation	104170	Transportin-3 OS=Mus musculus OX=10090 GN=Tnpo3 PE=1 SV=1
980	190	Q99LX0|PARK7_MOUSE	171.46	51	51	2.01E7	8	8	9	Carbamidomethylation	20021	Protein/nucleic acid deglycase DJ-1 OS=Mus musculus OX=10090 GN=Park7 PE=1 SV=1
849	9154	Q6GQT9|NOMO1_MOUSE	171.26	10	10	4.04E6	10	9	10	Carbamidomethylation	133420	Nodal modulator 1 OS=Mus musculus OX=10090 GN=Nomo1 PE=1 SV=1
1062	1007	Q9CRB9|MIC19_MOUSE	171.08	36	36	1.66E7	7	7	8	Carbamidomethylation	26335	MICOS complex subunit Mic19 OS=Mus musculus OX=10090 GN=Chchd3 PE=1 SV=1
1271	8771	Q8VI36|PAXI_MOUSE	171.02	14	14	4.31E6	6	6	7	Carbamidomethylation	64476	Paxillin OS=Mus musculus OX=10090 GN=Pxn PE=1 SV=1
894	8706	P70188|KIFA3_MOUSE	170.82	12	12	8.95E6	9	8	9	Carbamidomethylation	91291	Kinesin-associated protein 3 OS=Mus musculus OX=10090 GN=Kifap3 PE=1 SV=1
1251	8895	Q9QUM9|PSA6_MOUSE	170.67	33	33	7.19E6	6	6	7	Carbamidomethylation	27372	Proteasome subunit alpha type-6 OS=Mus musculus OX=10090 GN=Psma6 PE=1 SV=1
943	8760	Q9R1K9|CETN2_MOUSE	170.61	62	62	1.52E7	7	6	9		19797	Centrin-2 OS=Mus musculus OX=10090 GN=Cetn2 PE=1 SV=1
802	8880	Q6PD03|2A5A_MOUSE	170.51	22	22	8.02E6	9	8	10	Carbamidomethylation	56347	Serine/threonine-protein phosphatase 2A 56 kDa regulatory subunit alpha isoform OS=Mus musculus OX=10090 GN=Ppp2r5a PE=1 SV=1
1398	436	Q9CZD3|GARS_MOUSE	170.47	10	10	5.4E6	6	6	6	Carbamidomethylation	81878	Glycine--tRNA ligase OS=Mus musculus OX=10090 GN=Gars PE=1 SV=1
622	333	P62245|RS15A_MOUSE	170.43	66	66	9.08E7	12	11	14	Carbamidomethylation; Oxidation (M)	14840	40S ribosomal protein S15a OS=Mus musculus OX=10090 GN=Rps15a PE=1 SV=2
530	5028	Q69Z23|DYH17_MOUSE	170.37	3	3	1.39E7	18	10	19	Carbamidomethylation; Oxidation (M)	511609	Dynein heavy chain 17 axonemal OS=Mus musculus OX=10090 GN=Dnah17 PE=1 SV=2
1409	264	Q9WUU7|CATZ_MOUSE	170.31	29	29	1.23E7	6	6	7	Carbamidomethylation	33996	Cathepsin Z OS=Mus musculus OX=10090 GN=Ctsz PE=1 SV=1
935	1893	Q6PDS3|SARM1_MOUSE	170.14	15	15	4.41E6	9	7	9	Carbamidomethylation	79606	Sterile alpha and TIR motif-containing protein 1 OS=Mus musculus OX=10090 GN=Sarm1 PE=1 SV=1
702	357	Q8CFI0|NED4L_MOUSE	170.12	10	10	2.77E6	11	5	12	Carbamidomethylation	115419	E3 ubiquitin-protein ligase NEDD4-like OS=Mus musculus OX=10090 GN=Nedd4l PE=1 SV=2
861	1195	P62874|GBB1_MOUSE	169.76	26	26	4.76E5	8	1	10	Carbamidomethylation	37377	Guanine nucleotide-binding protein G(I)/G(S)/G(T) subunit beta-1 OS=Mus musculus OX=10090 GN=Gnb1 PE=1 SV=3
652	8719	Q9D3V1|DRC10_MOUSE	169.70	22	22	6.81E6	12	9	13	Carbamidomethylation	53351	Dynein regulatory complex protein 10 OS=Mus musculus OX=10090 GN=Iqcd PE=2 SV=1
617	6860	A6H603|NWD1_MOUSE	169.51	10	10	5.84E6	13	11	14	Carbamidomethylation	173269	NACHT domain- and WD repeat-containing protein 1 OS=Mus musculus OX=10090 GN=Nwd1 PE=2 SV=2
1193	8906	Q5SW45|MKS1_MOUSE	169.40	19	19	7.48E6	7	7	7	Carbamidomethylation	64416	Meckel syndrome type 1 protein homolog OS=Mus musculus OX=10090 GN=Mks1 PE=1 SV=1
819	2165	Q7TMQ7|WDR91_MOUSE	169.30	18	18	8.21E6	10	10	10	Carbamidomethylation	83421	WD repeat-containing protein 91 OS=Mus musculus OX=10090 GN=Wdr91 PE=1 SV=1
1237	524	Q5M8M2|ODF3B_MOUSE	169.30	37	37	1.57E7	7	7	7	Carbamidomethylation	25923	Outer dense fiber protein 3B OS=Mus musculus OX=10090 GN=Odf3b PE=2 SV=1
944	8857	B9EKE5|CATIP_MOUSE	169.28	19	19	1.09E7	9	8	9	Carbamidomethylation	59301	Ciliogenesis-associated TTC17-interacting protein OS=Mus musculus OX=10090 GN=Catip PE=2 SV=1
1985	9193	Q9CQ22|LTOR1_MOUSE	169.26	50	50	1.16E7	4	4	4		17749	Ragulator complex protein LAMTOR1 OS=Mus musculus OX=10090 GN=Lamtor1 PE=1 SV=1
914	9029	Q61263|SOAT1_MOUSE	169.19	16	16	1.08E7	8	6	9	Carbamidomethylation	63799	Sterol O-acyltransferase 1 OS=Mus musculus OX=10090 GN=Soat1 PE=1 SV=2
601	7351	Q6NWW5|KIF24_MOUSE	169.01	10	10	7.13E6	14	8	15	Carbamidomethylation	150206	Kinesin-like protein KIF24 OS=Mus musculus OX=10090 GN=Kif24 PE=1 SV=2
1490	991	Q60676|PPP5_MOUSE	168.84	14	14	3.25E6	6	5	6		56877	Serine/threonine-protein phosphatase 5 OS=Mus musculus OX=10090 GN=Ppp5c PE=1 SV=3
1479	642	Q60803|TRAF3_MOUSE	168.46	12	12	2.32E6	6	5	6	Carbamidomethylation	64294	TNF receptor-associated factor 3 OS=Mus musculus OX=10090 GN=Traf3 PE=1 SV=2
710	390	O09167|RL21_MOUSE	168.40	51	51	5.37E7	9	8	12	Oxidation (M)	18562	60S ribosomal protein L21 OS=Mus musculus OX=10090 GN=Rpl21 PE=1 SV=3
705	523	Q9CR67|TMM33_MOUSE	168.24	40	40	2.05E7	11	9	12	Carbamidomethylation	28031	Transmembrane protein 33 OS=Mus musculus OX=10090 GN=Tmem33 PE=1 SV=1
1333	8725	Q6P9S0|MTSSL_MOUSE	167.98	13	13	7.4E6	5	5	6		76844	MTSS1-like protein OS=Mus musculus OX=10090 GN=Mtss1l PE=1 SV=1
1602	8958	Q921M4|GOGA2_MOUSE	167.70	10	10	2.28E6	5	5	5	Carbamidomethylation	113278	Golgin subfamily A member 2 OS=Mus musculus OX=10090 GN=Golga2 PE=1 SV=3
878	617	P62849|RS24_MOUSE	167.52	35	35	3.92E7	7	7	10		15423	40S ribosomal protein S24 OS=Mus musculus OX=10090 GN=Rps24 PE=1 SV=1
825	162	P35550|FBRL_MOUSE	167.47	29	29	1.33E7	10	8	10	Carbamidomethylation	34307	rRNA 2'-O-methyltransferase fibrillarin OS=Mus musculus OX=10090 GN=Fbl PE=1 SV=2
1031	8810	Q62394|ZN185_MOUSE	167.40	38	38	1.52E7	7	7	8	Carbamidomethylation	38322	Zinc finger protein 185 OS=Mus musculus OX=10090 GN=Znf185 PE=1 SV=1
1259	8953	Q9Z2U0|PSA7_MOUSE	167.13	32	32	5.6E6	7	7	7		27855	Proteasome subunit alpha type-7 OS=Mus musculus OX=10090 GN=Psma7 PE=1 SV=1
664	8668	Q8CJH3|PLXB1_MOUSE	166.90	6	6	2.95E6	11	8	13	Carbamidomethylation	231374	Plexin-B1 OS=Mus musculus OX=10090 GN=Plxnb1 PE=1 SV=2
1628	8910	Q8R010|AIMP2_MOUSE	166.85	26	26	4.78E6	5	4	5	Carbamidomethylation	35378	Aminoacyl tRNA synthase complex-interacting multifunctional protein 2 OS=Mus musculus OX=10090 GN=Aimp2 PE=1 SV=2
913	289	P14148|RL7_MOUSE	166.82	33	33	4.06E6	9	6	9	Carbamidomethylation	31420	60S ribosomal protein L7 OS=Mus musculus OX=10090 GN=Rpl7 PE=1 SV=2
870	227	P56480|ATPB_MOUSE	166.80	19	19	6.53E6	8	6	10		56301	ATP synthase subunit beta mitochondrial OS=Mus musculus OX=10090 GN=Atp5f1b PE=1 SV=2
778	8620	Q9WVQ1|MAGI2_MOUSE	166.59	9	9	7.56E6	11	7	11	Carbamidomethylation	140919	Membrane-associated guanylate kinase WW and PDZ domain-containing protein 2 OS=Mus musculus OX=10090 GN=Magi2 PE=1 SV=2
695	296	P62754|RS6_MOUSE	166.58	37	37	1.11E8	10	8	12	Carbamidomethylation; Oxidation (M)	28681	40S ribosomal protein S6 OS=Mus musculus OX=10090 GN=Rps6 PE=1 SV=1
697	1276	Q99NB9|SF3B1_MOUSE	166.48	8	8	5.51E6	9	7	12	Carbamidomethylation	145816	Splicing factor 3B subunit 1 OS=Mus musculus OX=10090 GN=Sf3b1 PE=1 SV=1
1280	635	P84089|ERH_MOUSE	166.24	43	43	3.14E7	5	4	7	Carbamidomethylation; Oxidation (M)	12259	Enhancer of rudimentary homolog OS=Mus musculus OX=10090 GN=Erh PE=1 SV=1
1032	270	P62702|RS4X_MOUSE	166.19	32	32	4.78E6	8	6	8	Carbamidomethylation	29598	40S ribosomal protein S4 X isoform OS=Mus musculus OX=10090 GN=Rps4x PE=1 SV=2
866	327	Q9JJV2|PROF2_MOUSE	166.05	61	61	4.18E7	10	9	10	Carbamidomethylation; Oxidation (M)	15032	Profilin-2 OS=Mus musculus OX=10090 GN=Pfn2 PE=1 SV=3
933	2848	B9EKR1|PRPTZ_MOUSE	166.03	4	4	5.41E6	9	8	9		254403	Receptor-type tyrosine-protein phosphatase zeta OS=Mus musculus OX=10090 GN=Ptprz1 PE=1 SV=1
1471	9721	Q9R1P4|PSA1_MOUSE	165.65	31	31	1.05E7	6	6	6	Carbamidomethylation	29547	Proteasome subunit alpha type-1 OS=Mus musculus OX=10090 GN=Psma1 PE=1 SV=1
538	1931	Q80TY0|FNBP1_MOUSE	165.65	24	24	1.81E7	14	11	15	Carbamidomethylation	71344	Formin-binding protein 1 OS=Mus musculus OX=10090 GN=Fnbp1 PE=1 SV=2
820	7206	Q9CR92|CCD96_MOUSE	165.53	26	26	1.06E7	11	9	11	Biotinylation	67256	Coiled-coil domain-containing protein 96 OS=Mus musculus OX=10090 GN=Ccdc96 PE=2 SV=1
1089	1159	Q8BU30|SYIC_MOUSE	165.33	8	8	3.84E6	8	7	8	Carbamidomethylation	144270	Isoleucine--tRNA ligase cytoplasmic OS=Mus musculus OX=10090 GN=Iars PE=1 SV=2
1246	872	Q9Z0X1|AIFM1_MOUSE	165.30	15	15	5.34E6	7	6	7		66766	Apoptosis-inducing factor 1 mitochondrial OS=Mus musculus OX=10090 GN=Aifm1 PE=1 SV=1
1020	3815	O88447|KLC1_MOUSE	165.20	17	17	1.99E6	8	5	8		61450	Kinesin light chain 1 OS=Mus musculus OX=10090 GN=Klc1 PE=1 SV=3
891	680	Q61699|HS105_MOUSE	164.82	13	13	6.55E6	9	6	9	Carbamidomethylation	96407	Heat shock protein 105 kDa OS=Mus musculus OX=10090 GN=Hsph1 PE=1 SV=2
1385	8878	O08795|GLU2B_MOUSE	164.70	15	15	8.9E6	6	6	6	Carbamidomethylation	58793	Glucosidase 2 subunit beta OS=Mus musculus OX=10090 GN=Prkcsh PE=1 SV=1
665	2719	O08585|CLCA_MOUSE	164.58	33	33	6.23E7	11	8	13	Carbamidomethylation	25604	Clathrin light chain A OS=Mus musculus OX=10090 GN=Clta PE=1 SV=2
995	9065	Q9EQS3|MYCBP_MOUSE	164.37	47	47	2.14E7	6	4	9		11970	c-Myc-binding protein OS=Mus musculus OX=10090 GN=Mycbp PE=1 SV=5
1411	8806	O08547|SC22B_MOUSE	164.34	35	35	8.5E6	6	6	6		24741	Vesicle-trafficking protein SEC22b OS=Mus musculus OX=10090 GN=Sec22b PE=1 SV=3
681	7345	Q920L1|FADS1_MOUSE	164.33	24	24	1.7E7	11	7	12		52323	Fatty acid desaturase 1 OS=Mus musculus OX=10090 GN=Fads1 PE=1 SV=1
1624	1497	Q7M6Y3|PICAL_MOUSE	164.26	12	12	1.62E6	6	4	6		71543	Phosphatidylinositol-binding clathrin assembly protein OS=Mus musculus OX=10090 GN=Picalm PE=1 SV=1
872	8866	Q9Z0U0|XPR1_MOUSE	164.17	13	13	4.93E6	7	5	10	Carbamidomethylation	81751	Xenotropic and polytropic retrovirus receptor 1 OS=Mus musculus OX=10090 GN=Xpr1 PE=1 SV=1
1669	8965	P14231|AT1B2_MOUSE	163.81	29	29	7.38E6	5	5	5	Carbamidomethylation	33344	Sodium/potassium-transporting ATPase subunit beta-2 OS=Mus musculus OX=10090 GN=Atp1b2 PE=1 SV=2
1095	438	P35293|RAB18_MOUSE	163.74	40	40	1.78E7	8	5	8	Carbamidomethylation	23035	Ras-related protein Rab-18 OS=Mus musculus OX=10090 GN=Rab18 PE=1 SV=2
1013	2493	Q8BGS1|E41L5_MOUSE	163.72	17	17	5.84E6	9	8	9	Carbamidomethylation	81635	Band 4.1-like protein 5 OS=Mus musculus OX=10090 GN=Epb41l5 PE=1 SV=1
1028	856	Q9WV89|STXB4_MOUSE	163.60	18	18	8.45E6	8	8	8	Carbamidomethylation	61689	Syntaxin-binding protein 4 OS=Mus musculus OX=10090 GN=Stxbp4 PE=1 SV=1
837	990	Q80X95|RRAGA_MOUSE	163.58	25	25	1.01E7	8	5	10	Carbamidomethylation	36566	Ras-related GTP-binding protein A OS=Mus musculus OX=10090 GN=Rraga PE=1 SV=1
1626	8722	Q60902|EP15R_MOUSE	163.39	7	7	2.88E6	5	4	5		99309	Epidermal growth factor receptor substrate 15-like 1 OS=Mus musculus OX=10090 GN=Eps15l1 PE=1 SV=3
1613	8684	Q8CIB5|FERM2_MOUSE	163.29	11	11	7.55E6	5	5	5	Carbamidomethylation	77800	Fermitin family homolog 2 OS=Mus musculus OX=10090 GN=Fermt2 PE=1 SV=1
1265	1541	B2RRE7|OTUD4_MOUSE	163.25	7	7	6.05E6	6	5	7	Carbamidomethylation	123055	OTU domain-containing protein 4 OS=Mus musculus OX=10090 GN=Otud4 PE=1 SV=1
481	356	Q8VED5|K2C79_MOUSE	163.06	10	10	4.5E7	11	1	17		57552	Keratin type II cytoskeletal 79 OS=Mus musculus OX=10090 GN=Krt79 PE=1 SV=2
1408	8784	Q3TDN2|FAF2_MOUSE	162.95	18	18	1.19E7	5	5	6	Carbamidomethylation	52471	FAS-associated factor 2 OS=Mus musculus OX=10090 GN=Faf2 PE=1 SV=2
1747	2614	Q9EPJ9|ARFG1_MOUSE	162.86	25	25	5.01E6	5	5	5		45288	ADP-ribosylation factor GTPase-activating protein 1 OS=Mus musculus OX=10090 GN=Arfgap1 PE=1 SV=2
1796	9790	Q99KF1|TMED9_MOUSE	162.73	19	19	4.45E6	5	5	5		27127	Transmembrane emp24 domain-containing protein 9 OS=Mus musculus OX=10090 GN=Tmed9 PE=1 SV=2
1099	8932	P97813|PLD2_MOUSE	162.49	8	8	2.67E6	8	5	8		106168	Phospholipase D2 OS=Mus musculus OX=10090 GN=Pld2 PE=1 SV=2
634	1623	P33173|KIF1A_MOUSE	162.47	8	8	2.17E6	13	5	14	Carbamidomethylation	191724	Kinesin-like protein KIF1A OS=Mus musculus OX=10090 GN=Kif1a PE=1 SV=2
760	402	Q9CY27|TECR_MOUSE	162.27	24	24	3.06E7	9	7	11	Carbamidomethylation	36090	Very-long-chain enoyl-CoA reductase OS=Mus musculus OX=10090 GN=Tecr PE=1 SV=1
827	675	Q6EDY6|CARL1_MOUSE	162.08	10	10	1.39E7	10	9	10	Carbamidomethylation	151860	F-actin-uncapping protein LRRC16A OS=Mus musculus OX=10090 GN=Carmil1 PE=1 SV=2
809	8889	Q5SVR0|TBC9B_MOUSE	162.03	7	7	1.83E6	10	4	10	Carbamidomethylation	141779	TBC1 domain family member 9B OS=Mus musculus OX=10090 GN=Tbc1d9b PE=1 SV=1
1080	14426	Q9R0E2|PLOD1_MOUSE	162.03	15	15	6.67E6	8	7	8	Carbamidomethylation	83595	Procollagen-lysine 2-oxoglutarate 5-dioxygenase 1 OS=Mus musculus OX=10090 GN=Plod1 PE=1 SV=1
779	1612	Q3UVV9|VWA3A_MOUSE	161.98	11	11	3.17E6	11	8	11	Carbamidomethylation	130106	von Willebrand factor A domain-containing protein 3A OS=Mus musculus OX=10090 GN=Vwa3a PE=2 SV=1
1745	337	Q8VHL5|CRGN_MOUSE	161.86	32	32	2.81E6	5	3	5	Carbamidomethylation	21392	Gamma-crystallin N OS=Mus musculus OX=10090 GN=Crygn PE=1 SV=2
770	6751	Q8CG79|ASPP2_MOUSE	161.83	14	14	5.43E6	11	10	11	Carbamidomethylation	125301	Apoptosis-stimulating of p53 protein 2 OS=Mus musculus OX=10090 GN=Tp53bp2 PE=1 SV=3
788	561	Q8CGP6|H2A1H_MOUSE	161.67	50	50	4.3E7	8	6	11		13950	Histone H2A type 1-H OS=Mus musculus OX=10090 GN=Hist1h2ah PE=1 SV=3
788	562	Q8R1M2|H2AJ_MOUSE	161.67	50	50	4.3E7	8	6	11		14045	Histone H2A.J OS=Mus musculus OX=10090 GN=H2afj PE=1 SV=1
788	563	Q8BFU2|H2A3_MOUSE	161.67	49	49	4.3E7	8	6	11		14121	Histone H2A type 3 OS=Mus musculus OX=10090 GN=Hist3h2a PE=1 SV=3
788	564	C0HKE9|H2A1P_MOUSE	161.67	49	49	4.3E7	8	6	11		14135	Histone H2A type 1-P OS=Mus musculus OX=10090 GN=Hist1h2ap PE=1 SV=1
788	565	Q8CGP5|H2A1F_MOUSE	161.67	49	49	4.3E7	8	6	11		14162	Histone H2A type 1-F OS=Mus musculus OX=10090 GN=Hist1h2af PE=1 SV=3
788	566	C0HKE5|H2A1G_MOUSE	161.67	49	49	4.3E7	8	6	11		14135	Histone H2A type 1-G OS=Mus musculus OX=10090 GN=Hist1h2ag PE=1 SV=1
788	567	C0HKE7|H2A1N_MOUSE	161.67	49	49	4.3E7	8	6	11		14135	Histone H2A type 1-N OS=Mus musculus OX=10090 GN=Hist1h2an PE=1 SV=1
788	568	C0HKE3|H2A1D_MOUSE	161.67	49	49	4.3E7	8	6	11		14135	Histone H2A type 1-D OS=Mus musculus OX=10090 GN=Hist1h2ad PE=1 SV=1
788	569	C0HKE6|H2A1I_MOUSE	161.67	49	49	4.3E7	8	6	11		14135	Histone H2A type 1-I OS=Mus musculus OX=10090 GN=Hist1h2ai PE=1 SV=1
788	570	Q8CGP7|H2A1K_MOUSE	161.67	49	49	4.3E7	8	6	11		14150	Histone H2A type 1-K OS=Mus musculus OX=10090 GN=Hist1h2ak PE=1 SV=3
788	571	C0HKE4|H2A1E_MOUSE	161.67	49	49	4.3E7	8	6	11		14135	Histone H2A type 1-E OS=Mus musculus OX=10090 GN=Hist1h2ae PE=1 SV=1
788	572	C0HKE1|H2A1B_MOUSE	161.67	49	49	4.3E7	8	6	11		14135	Histone H2A type 1-B OS=Mus musculus OX=10090 GN=Hist1h2ab PE=1 SV=1
788	573	C0HKE2|H2A1C_MOUSE	161.67	49	49	4.3E7	8	6	11		14135	Histone H2A type 1-C OS=Mus musculus OX=10090 GN=Hist1h2ac PE=1 SV=1
788	574	C0HKE8|H2A1O_MOUSE	161.67	49	49	4.3E7	8	6	11		14135	Histone H2A type 1-O OS=Mus musculus OX=10090 GN=Hist1h2ao PE=1 SV=1
788	607	P27661|H2AX_MOUSE	161.67	45	45	4.3E7	8	6	11		15143	Histone H2AX OS=Mus musculus OX=10090 GN=H2afx PE=1 SV=2
982	1267	Q8BX02|KANK2_MOUSE	161.66	11	11	3.76E6	8	4	9	Carbamidomethylation	90245	KN motif and ankyrin repeat domain-containing protein 2 OS=Mus musculus OX=10090 GN=Kank2 PE=1 SV=1
1087	197	P27601|GNA13_MOUSE	161.62	22	22	6.24E6	7	6	8		44055	Guanine nucleotide-binding protein subunit alpha-13 OS=Mus musculus OX=10090 GN=Gna13 PE=1 SV=1
1277	8897	Q9Z1D1|EIF3G_MOUSE	161.54	26	26	1.11E7	5	5	7	Carbamidomethylation	35638	Eukaryotic translation initiation factor 3 subunit G OS=Mus musculus OX=10090 GN=Eif3g PE=1 SV=2
736	4734	B1AY13|UBP24_MOUSE	161.41	4	4	3.36E6	10	7	11	Carbamidomethylation	293999	Ubiquitin carboxyl-terminal hydrolase 24 OS=Mus musculus OX=10090 GN=Usp24 PE=1 SV=1
1215	7251	Q99NH0|ANR17_MOUSE	161.17	3	3	2.14E6	7	4	7		274211	Ankyrin repeat domain-containing protein 17 OS=Mus musculus OX=10090 GN=Ankrd17 PE=1 SV=2
708	8702	Q8BFY9|TNPO1_MOUSE	160.48	13	13	5.55E6	11	5	12	Carbamidomethylation	102357	Transportin-1 OS=Mus musculus OX=10090 GN=Tnpo1 PE=1 SV=2
1067	8807	Q9CX00|IST1_MOUSE	160.37	29	29	1.18E7	7	6	8	Carbamidomethylation	39468	IST1 homolog OS=Mus musculus OX=10090 GN=Ist1 PE=1 SV=1
1249	8902	Q91W18|TDRD3_MOUSE	159.89	14	14	3.82E6	7	6	7	Carbamidomethylation	82253	Tudor domain-containing protein 3 OS=Mus musculus OX=10090 GN=Tdrd3 PE=1 SV=4
1267	317	Q9D172|GAL3A_MOUSE	159.75	35	35	1.26E7	5	5	7		28090	Glutamine amidotransferase-like class 1 domain-containing protein 3A mitochondrial OS=Mus musculus OX=10090 GN=Gatd3a PE=1 SV=1
725	3969	Q6NZL0|SOGA3_MOUSE	159.75	11	11	8.48E6	10	7	11		103480	Protein SOGA3 OS=Mus musculus OX=10090 GN=Soga3 PE=1 SV=2
1015	769	P27612|PLAP_MOUSE	159.44	11	11	1.8E6	6	4	8	Carbamidomethylation	87221	Phospholipase A-2-activating protein OS=Mus musculus OX=10090 GN=Plaa PE=1 SV=4
972	466	Q99LC5|ETFA_MOUSE	159.37	36	36	6.12E6	9	8	9	Carbamidomethylation	35009	Electron transfer flavoprotein subunit alpha mitochondrial OS=Mus musculus OX=10090 GN=Etfa PE=1 SV=2
1475	1680	Q64337|SQSTM_MOUSE	159.06	22	22	3.7E6	6	5	6	Carbamidomethylation	48163	Sequestosome-1 OS=Mus musculus OX=10090 GN=Sqstm1 PE=1 SV=1
1473	7415	Q6ZPQ6|PITM2_MOUSE	158.86	7	7	4.53E6	6	6	6		148035	Membrane-associated phosphatidylinositol transfer protein 2 OS=Mus musculus OX=10090 GN=Pitpnm2 PE=1 SV=2
1419	2325	Q9Z2U1|PSA5_MOUSE	158.85	26	26	6.38E6	6	4	6	Carbamidomethylation; Biotinylation	26411	Proteasome subunit alpha type-5 OS=Mus musculus OX=10090 GN=Psma5 PE=1 SV=1
747	625	Q8BJ71|NUP93_MOUSE	158.70	18	18	5.43E6	11	10	11	Carbamidomethylation	93281	Nuclear pore complex protein Nup93 OS=Mus musculus OX=10090 GN=Nup93 PE=1 SV=1
1103	738	P99029|PRDX5_MOUSE	158.61	44	44	1.34E7	7	7	8	Carbamidomethylation	21897	Peroxiredoxin-5 mitochondrial OS=Mus musculus OX=10090 GN=Prdx5 PE=1 SV=2
576	243	P19253|RL13A_MOUSE	158.59	55	55	5.15E7	14	12	15	Carbamidomethylation	23464	60S ribosomal protein L13a OS=Mus musculus OX=10090 GN=Rpl13a PE=1 SV=4
1122	1620	P14094|AT1B1_MOUSE	158.53	18	18	1.29E7	7	4	8	Carbamidomethylation	35195	Sodium/potassium-transporting ATPase subunit beta-1 OS=Mus musculus OX=10090 GN=Atp1b1 PE=1 SV=1
1935	8988	O55022|PGRC1_MOUSE	158.31	35	35	1.17E7	4	4	4		21694	Membrane-associated progesterone receptor component 1 OS=Mus musculus OX=10090 GN=Pgrmc1 PE=1 SV=4
751	6686	Q9QY81|PO210_MOUSE	158.25	7	7	4.69E6	12	9	12	Carbamidomethylation	204099	Nuclear pore membrane glycoprotein 210 OS=Mus musculus OX=10090 GN=Nup210 PE=1 SV=2
1364	7116	Q8BG95|MYPT2_MOUSE	158.23	6	6	2.68E6	5	2	6		109049	Protein phosphatase 1 regulatory subunit 12B OS=Mus musculus OX=10090 GN=Ppp1r12b PE=1 SV=2
1393	8844	O70310|NMT1_MOUSE	158.23	15	15	2.71E6	6	4	6		56888	Glycylpeptide N-tetradecanoyltransferase 1 OS=Mus musculus OX=10090 GN=Nmt1 PE=1 SV=1
1236	8428	Q8R146|APEH_MOUSE	158.16	17	17	3.88E6	7	7	7		81581	Acylamino-acid-releasing enzyme OS=Mus musculus OX=10090 GN=Apeh PE=1 SV=3
733	8939	Q8K297|GT251_MOUSE	157.69	18	18	8.03E6	10	9	11	Carbamidomethylation	71061	Procollagen galactosyltransferase 1 OS=Mus musculus OX=10090 GN=Colgalt1 PE=1 SV=2
1406	214	A2AR02|PPIG_MOUSE	157.66	10	10	6.43E6	6	5	6	Carbamidomethylation	88325	Peptidyl-prolyl cis-trans isomerase G OS=Mus musculus OX=10090 GN=Ppig PE=1 SV=1
1201	10271	Q8VDY4|EFCB7_MOUSE	157.56	13	13	4.67E6	7	6	7	Carbamidomethylation	71442	EF-hand calcium-binding domain-containing protein 7 OS=Mus musculus OX=10090 GN=Efcab7 PE=1 SV=1
938	1133	Q9D666|SUN1_MOUSE	157.54	11	11	5.28E6	9	7	9	Carbamidomethylation	101976	SUN domain-containing protein 1 OS=Mus musculus OX=10090 GN=Sun1 PE=1 SV=2
1489	1204	Q9CZG9|PDZ11_MOUSE	157.36	60	60	2.94E7	5	5	6		16182	PDZ domain-containing protein 11 OS=Mus musculus OX=10090 GN=Pdzd11 PE=1 SV=1
1270	547	P14869|RLA0_MOUSE	157.21	27	27	4.1E6	6	5	7	Carbamidomethylation	34216	60S acidic ribosomal protein P0 OS=Mus musculus OX=10090 GN=Rplp0 PE=1 SV=3
1029	3844	Q811P8|RHG32_MOUSE	157.21	5	5	3.38E6	8	6	8	Carbamidomethylation	229717	Rho GTPase-activating protein 32 OS=Mus musculus OX=10090 GN=Arhgap32 PE=1 SV=2
974	4392	Q6TDU8|CASC1_MOUSE	156.95	14	14	4.58E6	9	7	9		84967	Protein CASC1 OS=Mus musculus OX=10090 GN=Casc1 PE=1 SV=1
949	8716	Q62470|ITA3_MOUSE	156.79	7	7	3.9E6	8	4	9	Carbamidomethylation	116745	Integrin alpha-3 OS=Mus musculus OX=10090 GN=Itga3 PE=1 SV=1
1666	588	P35979|RL12_MOUSE	156.79	43	43	4.91E6	5	5	5	Carbamidomethylation	17805	60S ribosomal protein L12 OS=Mus musculus OX=10090 GN=Rpl12 PE=1 SV=2
1357	1314	Q91YR1|TWF1_MOUSE	156.77	20	20	8.27E6	5	5	6		40079	Twinfilin-1 OS=Mus musculus OX=10090 GN=Twf1 PE=1 SV=2
1334	1328	Q8C650|SEP10_MOUSE	156.55	19	19	2E6	5	4	6	Carbamidomethylation	52422	Septin-10 OS=Mus musculus OX=10090 GN=Sept10 PE=1 SV=1
926	267	Q8BKI2|TNR6B_MOUSE	156.40	7	7	4.33E6	9	9	9	Carbamidomethylation	191962	Trinucleotide repeat-containing gene 6B protein OS=Mus musculus OX=10090 GN=Tnrc6b PE=1 SV=2
1104	487	Q8BFY6|PEF1_MOUSE	156.34	23	23	2.81E7	6	6	8	Carbamidomethylation	29228	Peflin OS=Mus musculus OX=10090 GN=Pef1 PE=1 SV=1
1033	624	Q6DFW4|NOP58_MOUSE	156.30	18	18	5.47E6	8	7	8	Carbamidomethylation	60343	Nucleolar protein 58 OS=Mus musculus OX=10090 GN=Nop58 PE=1 SV=1
1160	8637	A6H8H2|DEN4C_MOUSE	156.28	5	5	4.06E6	7	7	7	Carbamidomethylation	211456	DENN domain-containing protein 4C OS=Mus musculus OX=10090 GN=Dennd4c PE=1 SV=1
877	453	P84228|H32_MOUSE	156.26	50	50	8.17E5	9	1	10	Carbamidomethylation	15388	Histone H3.2 OS=Mus musculus OX=10090 GN=Hist1h3b PE=1 SV=2
1760	1070	Q2TPA8|HSDL2_MOUSE	156.03	17	17	2.21E6	5	4	5	Carbamidomethylation	54208	Hydroxysteroid dehydrogenase-like protein 2 OS=Mus musculus OX=10090 GN=Hsdl2 PE=1 SV=1
976	391	P62751|RL23A_MOUSE	155.97	50	50	2.86E7	8	8	9		17695	60S ribosomal protein L23a OS=Mus musculus OX=10090 GN=Rpl23a PE=1 SV=1
1212	673	Q8K0T2|DC2L1_MOUSE	155.81	18	18	5.07E6	6	6	7		39469	Cytoplasmic dynein 2 light intermediate chain 1 OS=Mus musculus OX=10090 GN=Dync2li1 PE=1 SV=1
1740	1099	Q921E2|RAB31_MOUSE	155.75	35	35	5.01E6	5	4	5	Carbamidomethylation	21331	Ras-related protein Rab-31 OS=Mus musculus OX=10090 GN=Rab31 PE=1 SV=1
812	1626	F8VQB6|MYO10_MOUSE	155.69	5	5	2.76E6	9	5	10		237321	Unconventional myosin-X OS=Mus musculus OX=10090 GN=Myo10 PE=1 SV=1
906	499	P14733|LMNB1_MOUSE	155.22	18	18	3.81E6	9	7	9		66786	Lamin-B1 OS=Mus musculus OX=10090 GN=Lmnb1 PE=1 SV=3
929	142	Q00PI9|HNRL2_MOUSE	155.11	16	16	6.23E6	9	8	9	Carbamidomethylation	84940	Heterogeneous nuclear ribonucleoprotein U-like protein 2 OS=Mus musculus OX=10090 GN=Hnrnpul2 PE=1 SV=2
1247	105	Q920Q8|NS1BP_MOUSE	155.09	16	16	6.66E6	7	6	7	Carbamidomethylation	71581	Influenza virus NS1A-binding protein homolog OS=Mus musculus OX=10090 GN=Ivns1abp PE=1 SV=2
454	192	Q6ZWN5|RS9_MOUSE	155.03	53	53	1.14E8	16	16	18	Carbamidomethylation	22591	40S ribosomal protein S9 OS=Mus musculus OX=10090 GN=Rps9 PE=1 SV=3
839	8997	O70309|ITB5_MOUSE	154.89	13	13	1.24E7	9	8	10	Carbamidomethylation	87909	Integrin beta-5 OS=Mus musculus OX=10090 GN=Itgb5 PE=1 SV=2
1113	900	P61021|RAB5B_MOUSE	154.88	27	27	1.57E6	8	1	8	Carbamidomethylation	23707	Ras-related protein Rab-5B OS=Mus musculus OX=10090 GN=Rab5b PE=1 SV=1
985	5795	Q8R0G9|NU133_MOUSE	154.43	10	10	1.86E6	8	6	9	Carbamidomethylation	128620	Nuclear pore complex protein Nup133 OS=Mus musculus OX=10090 GN=Nup133 PE=1 SV=2
2356	674	P14206|RSSA_MOUSE	154.35	19	19	5.54E6	3	3	3	Carbamidomethylation	32838	40S ribosomal protein SA OS=Mus musculus OX=10090 GN=Rpsa PE=1 SV=4
1400	237	Q91W89|MA2C1_MOUSE	154.27	8	8	1.77E6	6	5	6	Carbamidomethylation	115688	Alpha-mannosidase 2C1 OS=Mus musculus OX=10090 GN=Man2c1 PE=1 SV=1
1968	3441	Q9WVK4|EHD1_MOUSE	154.26	13	13	1.88E6	5	4	5		60603	EH domain-containing protein 1 OS=Mus musculus OX=10090 GN=Ehd1 PE=1 SV=1
1061	2624	P46978|STT3A_MOUSE	153.78	10	10	9.56E6	8	6	8	Carbamidomethylation	80598	Dolichyl-diphosphooligosaccharide--protein glycosyltransferase subunit STT3A OS=Mus musculus OX=10090 GN=Stt3a PE=1 SV=1
683	413	P62267|RS23_MOUSE	153.69	52	52	5.2E7	9	7	12	Carbamidomethylation	15808	40S ribosomal protein S23 OS=Mus musculus OX=10090 GN=Rps23 PE=1 SV=3
406	418	P11679|K2C8_MOUSE	153.38	9	9	9.96E6	11	1	19		54565	Keratin type II cytoskeletal 8 OS=Mus musculus OX=10090 GN=Krt8 PE=1 SV=4
1914	318	Q8BK64|AHSA1_MOUSE	153.17	18	18	5.86E6	5	5	5		38117	Activator of 90 kDa heat shock protein ATPase homolog 1 OS=Mus musculus OX=10090 GN=Ahsa1 PE=1 SV=2
1754	8729	Q9WTK5|NFKB2_MOUSE	152.82	8	8	2.08E6	5	5	5		96832	Nuclear factor NF-kappa-B p100 subunit OS=Mus musculus OX=10090 GN=Nfkb2 PE=1 SV=1
1017	1772	Q99KW3|TARA_MOUSE	152.70	5	5	6.26E6	8	8	8	Carbamidomethylation	223366	TRIO and F-actin-binding protein OS=Mus musculus OX=10090 GN=Triobp PE=1 SV=3
1054	8803	Q8CBW3|ABI1_MOUSE	152.54	24	24	6.13E6	9	9	9	Carbamidomethylation; Oxidation (M); Biotinylation	52288	Abl interactor 1 OS=Mus musculus OX=10090 GN=Abi1 PE=1 SV=3
876	451	P84244|H33_MOUSE	151.94	50	50	0E0	9	1	10	Carbamidomethylation	15328	Histone H3.3 OS=Mus musculus OX=10090 GN=H3f3a PE=1 SV=2
876	452	P02301|H3C_MOUSE	151.94	50	50	0E0	9	1	10	Carbamidomethylation	15315	Histone H3.3C OS=Mus musculus OX=10090 GN=H3f3c PE=3 SV=3
1936	476	Q61029|LAP2B_MOUSE	151.87	15	15	2.37E6	4	4	4		50373	Lamina-associated polypeptide 2 isoforms beta/delta/epsilon/gamma OS=Mus musculus OX=10090 GN=Tmpo PE=1 SV=4
1112	1054	P70248|MYO1F_MOUSE	151.86	6	6	1.18E5	7	1	8		125947	Unconventional myosin-If OS=Mus musculus OX=10090 GN=Myo1f PE=1 SV=1
759	4428	P22892|AP1G1_MOUSE	151.31	12	12	4.97E6	10	8	11	Carbamidomethylation	91350	AP-1 complex subunit gamma-1 OS=Mus musculus OX=10090 GN=Ap1g1 PE=1 SV=3
671	2195	Q9CW03|SMC3_MOUSE	151.26	9	9	5.22E6	11	8	12	Carbamidomethylation	141555	Structural maintenance of chromosomes protein 3 OS=Mus musculus OX=10090 GN=Smc3 PE=1 SV=2
641	4705	Q7TSI3|PP6R1_MOUSE	151.16	14	14	5.44E6	10	7	13	Carbamidomethylation	94527	Serine/threonine-protein phosphatase 6 regulatory subunit 1 OS=Mus musculus OX=10090 GN=Ppp6r1 PE=1 SV=1
1660	8726	Q8K0U4|HS12A_MOUSE	151.14	9	9	3.82E6	5	4	5		74871	Heat shock 70 kDa protein 12A OS=Mus musculus OX=10090 GN=Hspa12a PE=1 SV=1
1752	9049	P63005|LIS1_MOUSE	151.12	18	18	5.49E6	5	5	5	Carbamidomethylation	46670	Platelet-activating factor acetylhydrolase IB subunit alpha OS=Mus musculus OX=10090 GN=Pafah1b1 PE=1 SV=2
977	8846	Q8CDY7|TC1D4_MOUSE	151.08	40	40	1.76E7	7	7	9	Carbamidomethylation	23451	Tctex1 domain-containing protein 4 OS=Mus musculus OX=10090 GN=Tctex1d4 PE=1 SV=1
1242	731	Q91YS8|KCC1A_MOUSE	151.07	29	29	3.93E6	7	7	7	Carbamidomethylation	41624	Calcium/calmodulin-dependent protein kinase type 1 OS=Mus musculus OX=10090 GN=Camk1 PE=1 SV=1
2081	8780	Q9CZ44|NSF1C_MOUSE	150.97	18	18	3.8E6	4	4	4		40710	NSFL1 cofactor p47 OS=Mus musculus OX=10090 GN=Nsfl1c PE=1 SV=1
868	602	Q62348|TSN_MOUSE	150.82	37	37	1.11E7	8	7	10		26201	Translin OS=Mus musculus OX=10090 GN=Tsn PE=1 SV=1
1188	6097	Q64514|TPP2_MOUSE	150.78	10	10	4.56E6	8	8	8	Carbamidomethylation	139878	Tripeptidyl-peptidase 2 OS=Mus musculus OX=10090 GN=Tpp2 PE=1 SV=3
1082	811	Q9D6M3|GHC1_MOUSE	150.32	25	25	2.98E6	8	3	8	Carbamidomethylation	34670	Mitochondrial glutamate carrier 1 OS=Mus musculus OX=10090 GN=Slc25a22 PE=1 SV=1
1360	1316	Q9CXW3|CYBP_MOUSE	150.31	33	33	5.57E6	6	6	6		26510	Calcyclin-binding protein OS=Mus musculus OX=10090 GN=Cacybp PE=1 SV=1
1243	823	E9Q9D5|RBL2A_MOUSE	150.10	38	38	5.46E6	7	6	7	Carbamidomethylation	25610	Rab-like protein 2A OS=Mus musculus OX=10090 GN=Rabl2 PE=1 SV=1
1353	8826	Q61081|CDC37_MOUSE	149.93	20	20	6.81E6	6	6	6		44593	Hsp90 co-chaperone Cdc37 OS=Mus musculus OX=10090 GN=Cdc37 PE=1 SV=1
737	297	Q3UV17|K22O_MOUSE	149.85	8	8	9.65E7	9	1	11	Carbamidomethylation	62845	Keratin type II cytoskeletal 2 oral OS=Mus musculus OX=10090 GN=Krt76 PE=1 SV=1
1665	359	Q8VH51|RBM39_MOUSE	149.77	15	15	3.93E6	5	5	5		59407	RNA-binding protein 39 OS=Mus musculus OX=10090 GN=Rbm39 PE=1 SV=2
853	258	Q61211|EIF2D_MOUSE	149.77	25	25	3.67E6	9	8	10	Carbamidomethylation	62830	Eukaryotic translation initiation factor 2D OS=Mus musculus OX=10090 GN=Eif2d PE=1 SV=3
1123	467	P34884|MIF_MOUSE	149.65	83	83	4.76E7	8	8	8	Carbamidomethylation	12504	Macrophage migration inhibitory factor OS=Mus musculus OX=10090 GN=Mif PE=1 SV=2
1975	8794	Q6ZPU9|KBP_MOUSE	149.65	9	9	3.24E6	4	4	4	Carbamidomethylation	71052	KIF1-binding protein OS=Mus musculus OX=10090 GN=Kif1bp PE=1 SV=2
1157	1562	Q6PGC1|DHX29_MOUSE	149.63	6	6	1.81E6	7	4	7	Carbamidomethylation	153975	ATP-dependent RNA helicase DHX29 OS=Mus musculus OX=10090 GN=Dhx29 PE=1 SV=1
2104	10832	P16675|PPGB_MOUSE	149.62	12	12	2.34E6	4	3	4	Carbamidomethylation	53844	Lysosomal protective protein OS=Mus musculus OX=10090 GN=Ctsa PE=1 SV=1
1488	8774	Q8K450|SPG16_MOUSE	149.57	11	11	7.61E6	5	5	6		71473	Sperm-associated antigen 16 protein OS=Mus musculus OX=10090 GN=Spag16 PE=1 SV=1
1098	8699	Q8R349|CDC16_MOUSE	149.54	19	19	4.91E6	8	6	8	Carbamidomethylation	71460	Cell division cycle protein 16 homolog OS=Mus musculus OX=10090 GN=Cdc16 PE=1 SV=1
931	1073	P61982|1433G_MOUSE	149.49	33	33	2.65E6	9	4	9		28303	14-3-3 protein gamma OS=Mus musculus OX=10090 GN=Ywhag PE=1 SV=2
1056	3408	P11835|ITB2_MOUSE	149.43	13	13	1.67E6	8	6	8	Carbamidomethylation	85026	Integrin beta-2 OS=Mus musculus OX=10090 GN=Itgb2 PE=1 SV=2
1207	437	P62806|H4_MOUSE	149.33	43	43	6.75E7	6	6	7		11367	Histone H4 OS=Mus musculus OX=10090 GN=Hist1h4a PE=1 SV=2
948	2820	Q9DCN2|NB5R3_MOUSE	149.32	28	28	5.02E6	7	3	9		34128	NADH-cytochrome b5 reductase 3 OS=Mus musculus OX=10090 GN=Cyb5r3 PE=1 SV=3
1738	836	Q8VDP6|CDIPT_MOUSE	149.29	27	27	1.18E7	5	5	5		23599	CDP-diacylglycerol--inositol 3-phosphatidyltransferase OS=Mus musculus OX=10090 GN=Cdipt PE=1 SV=1
1363	3523	O35465|FKBP8_MOUSE	149.29	13	13	6.21E6	6	4	6	Carbamidomethylation	43529	Peptidyl-prolyl cis-trans isomerase FKBP8 OS=Mus musculus OX=10090 GN=Fkbp8 PE=1 SV=2
1248	6489	Q5SXA9|KIBRA_MOUSE	149.01	9	9	2.03E6	7	6	7	Carbamidomethylation	124110	Protein KIBRA OS=Mus musculus OX=10090 GN=Wwc1 PE=1 SV=1
1667	9001	Q9Z1Z2|STRAP_MOUSE	148.88	25	25	4.01E6	5	5	5	Carbamidomethylation	38442	Serine-threonine kinase receptor-associated protein OS=Mus musculus OX=10090 GN=Strap PE=1 SV=2
1175	8871	Q91W50|CSDE1_MOUSE	148.73	7	7	1.56E6	6	4	7		88791	Cold shock domain-containing protein E1 OS=Mus musculus OX=10090 GN=Csde1 PE=1 SV=1
1412	5558	Q01341|ADCY6_MOUSE	148.72	6	6	2.46E6	6	5	6		130319	Adenylate cyclase type 6 OS=Mus musculus OX=10090 GN=Adcy6 PE=1 SV=1
993	612	O35963|RB33B_MOUSE	148.66	25	25	5.33E6	7	3	9		25767	Ras-related protein Rab-33B OS=Mus musculus OX=10090 GN=Rab33b PE=1 SV=1
1983	860	Q91VK4|ITM2C_MOUSE	148.49	23	23	1.1E7	4	4	4		30482	Integral membrane protein 2C OS=Mus musculus OX=10090 GN=Itm2c PE=1 SV=2
1238	528	P48774|GSTM5_MOUSE	148.45	32	32	5.24E6	7	6	7	Carbamidomethylation	26635	Glutathione S-transferase Mu 5 OS=Mus musculus OX=10090 GN=Gstm5 PE=1 SV=1
1035	8814	Q8R502|LRC8C_MOUSE	148.34	11	11	4.76E6	8	6	8	Carbamidomethylation	92372	Volume-regulated anion channel subunit LRRC8C OS=Mus musculus OX=10090 GN=Lrrc8c PE=1 SV=1
869	8816	Q91YT7|YTHD2_MOUSE	148.30	13	13	5.54E5	9	1	10		62280	YTH domain-containing family protein 2 OS=Mus musculus OX=10090 GN=Ythdf2 PE=1 SV=1
1169	8730	Q8VHQ9|ACO11_MOUSE	148.30	16	16	7.74E6	7	7	7	Carbamidomethylation	67355	Acyl-coenzyme A thioesterase 11 OS=Mus musculus OX=10090 GN=Acot11 PE=1 SV=1
1410	518	O08756|HCD2_MOUSE	148.26	34	34	3.24E6	5	5	6	Carbamidomethylation	27419	3-hydroxyacyl-CoA dehydrogenase type-2 OS=Mus musculus OX=10090 GN=Hsd17b10 PE=1 SV=4
1518	9190	Q99LT0|DPY30_MOUSE	148.19	54	54	4.59E6	5	4	6		11213	Protein dpy-30 homolog OS=Mus musculus OX=10090 GN=Dpy30 PE=1 SV=1
1506	498	P14115|RL27A_MOUSE	147.77	35	35	2.59E7	6	4	6	Carbamidomethylation	16605	60S ribosomal protein L27a OS=Mus musculus OX=10090 GN=Rpl27a PE=1 SV=5
1200	316	P14131|RS16_MOUSE	147.76	39	39	3.27E7	6	6	7		16445	40S ribosomal protein S16 OS=Mus musculus OX=10090 GN=Rps16 PE=1 SV=4
1630	700	P42125|ECI1_MOUSE	147.67	20	20	1.47E7	4	4	5		32250	Enoyl-CoA delta isomerase 1 mitochondrial OS=Mus musculus OX=10090 GN=Eci1 PE=1 SV=2
1258	1020	Q9WUL7|ARL3_MOUSE	147.63	63	63	9.54E6	7	7	7	Carbamidomethylation	20487	ADP-ribosylation factor-like protein 3 OS=Mus musculus OX=10090 GN=Arl3 PE=1 SV=1
1396	1668	Q9DBJ1|PGAM1_MOUSE	147.54	32	32	4.07E6	6	5	6	Carbamidomethylation	28832	Phosphoglycerate mutase 1 OS=Mus musculus OX=10090 GN=Pgam1 PE=1 SV=3
1663	9036	O70439|STX7_MOUSE	147.52	28	28	8.63E6	6	5	6		29821	Syntaxin-7 OS=Mus musculus OX=10090 GN=Stx7 PE=1 SV=3
2086	1802	Q9CPV4|GLOD4_MOUSE	147.37	20	20	3.69E6	4	4	4		33317	Glyoxalase domain-containing protein 4 OS=Mus musculus OX=10090 GN=Glod4 PE=1 SV=1
947	8796	Q61234|SNTA1_MOUSE	147.19	14	14	7.39E6	7	5	9	Carbamidomethylation	53665	Alpha-1-syntrophin OS=Mus musculus OX=10090 GN=Snta1 PE=1 SV=1
783	8493	Q6A070|TGRM1_MOUSE	147.07	6	6	2.63E6	11	7	11	Carbamidomethylation	194909	TOG array regulator of axonemal microtubules protein 1 OS=Mus musculus OX=10090 GN=Togaram1 PE=1 SV=3
1354	1053	Q6PAM1|TXLNA_MOUSE	146.88	14	14	3.61E6	6	5	6		62369	Alpha-taxilin OS=Mus musculus OX=10090 GN=Txlna PE=1 SV=1
1976	9172	Q99KQ4|NAMPT_MOUSE	146.84	13	13	1.98E6	4	4	4		55447	Nicotinamide phosphoribosyltransferase OS=Mus musculus OX=10090 GN=Nampt PE=1 SV=1
1476	8815	Q8BYN5|FSD1L_MOUSE	146.73	20	20	3.73E6	6	6	6	Carbamidomethylation	56886	FSD1-like protein OS=Mus musculus OX=10090 GN=Fsd1l PE=1 SV=2
1328	8731	Q99PT9|KIF19_MOUSE	146.71	6	6	3.29E6	7	5	7		111559	Kinesin-like protein KIF19 OS=Mus musculus OX=10090 GN=Kif19 PE=1 SV=2
1993	5527	Q80VP2|SPAT7_MOUSE	146.69	10	10	2.1E7	4	4	4	Carbamidomethylation	65655	Spermatogenesis-associated protein 7 homolog OS=Mus musculus OX=10090 GN=Spata7 PE=1 SV=1
763	3821	Q8VDC1|FYCO1_MOUSE	146.28	6	6	3.87E7	9	7	11	Carbamidomethylation	162336	FYVE and coiled-coil domain-containing protein 1 OS=Mus musculus OX=10090 GN=Fyco1 PE=1 SV=1
865	8777	Q80VQ1|LRRC1_MOUSE	146.26	17	17	2.06E6	9	4	10	Carbamidomethylation	59412	Leucine-rich repeat-containing protein 1 OS=Mus musculus OX=10090 GN=Lrrc1 PE=1 SV=2
1119	336	P62889|RL30_MOUSE	146.25	57	57	4.25E7	6	6	8	Carbamidomethylation	12784	60S ribosomal protein L30 OS=Mus musculus OX=10090 GN=Rpl30 PE=1 SV=2
858	4262	B2RXC1|TPC11_MOUSE	146.19	9	9	1.75E6	10	7	10	Carbamidomethylation	128396	Trafficking protein particle complex subunit 11 OS=Mus musculus OX=10090 GN=Trappc11 PE=1 SV=1
1690	953	Q6P542|ABCF1_MOUSE	146.05	7	7	8.09E7	5	4	5		94945	ATP-binding cassette sub-family F member 1 OS=Mus musculus OX=10090 GN=Abcf1 PE=1 SV=1
684	330	P04104|K2C1_MOUSE	145.96	7	7	6.37E7	8	1	12		65606	Keratin type II cytoskeletal 1 OS=Mus musculus OX=10090 GN=Krt1 PE=1 SV=4
432	6213	Q80TT8|CUL9_MOUSE	145.90	5	5	2.74E6	11	6	18	Carbamidomethylation	209158	Cullin-9 OS=Mus musculus OX=10090 GN=Cul9 PE=1 SV=2
1124	9126	Q9CPT4|MYDGF_MOUSE	145.65	44	44	1.89E7	5	4	8		17982	Myeloid-derived growth factor OS=Mus musculus OX=10090 GN=Mydgf PE=1 SV=1
981	458	P52479|UBP10_MOUSE	145.59	16	16	4.81E6	8	7	9	Biotinylation	87022	Ubiquitin carboxyl-terminal hydrolase 10 OS=Mus musculus OX=10090 GN=Usp10 PE=1 SV=3
372	5233	P48725|PCNT_MOUSE	145.57	5	5	6.06E6	17	10	20	Carbamidomethylation	329464	Pericentrin OS=Mus musculus OX=10090 GN=Pcnt PE=1 SV=2
1252	2804	Q99JY8|PLPP3_MOUSE	145.52	26	26	2.11E7	7	6	7	Carbamidomethylation	35216	Phospholipid phosphatase 3 OS=Mus musculus OX=10090 GN=Plpp3 PE=1 SV=1
925	8773	Q6NS45|CCD66_MOUSE	145.51	12	12	3.11E7	9	8	9	Carbamidomethylation	107372	Coiled-coil domain-containing protein 66 OS=Mus musculus OX=10090 GN=Ccdc66 PE=1 SV=3
1268	8769	Q640R3|HECAM_MOUSE	145.50	19	19	8.92E6	5	4	7		46367	Hepatocyte cell adhesion molecule OS=Mus musculus OX=10090 GN=Hepacam PE=1 SV=2
829	8711	Q6PAR5|GAPD1_MOUSE	145.35	7	7	3.54E6	10	8	10		162401	GTPase-activating protein and VPS9 domain-containing protein 1 OS=Mus musculus OX=10090 GN=Gapvd1 PE=1 SV=2
860	4620	P55012|S12A2_MOUSE	145.15	7	7	8.66E6	9	6	10		131033	Solute carrier family 12 member 2 OS=Mus musculus OX=10090 GN=Slc12a2 PE=1 SV=2
1118	579	P10854|H2B1M_MOUSE	145.10	41	41	5.99E7	7	7	8		13936	Histone H2B type 1-M OS=Mus musculus OX=10090 GN=Hist1h2bm PE=1 SV=2
1118	575	Q64475|H2B1B_MOUSE	145.10	41	41	5.99E7	7	7	8		13952	Histone H2B type 1-B OS=Mus musculus OX=10090 GN=Hist1h2bb PE=1 SV=3
1118	576	P10853|H2B1F_MOUSE	145.10	41	41	5.99E7	7	7	8		13936	Histone H2B type 1-F/J/L OS=Mus musculus OX=10090 GN=Hist1h2bf PE=1 SV=2
1118	577	Q8CGP2|H2B1P_MOUSE	145.10	41	41	5.99E7	7	7	8		13992	Histone H2B type 1-P OS=Mus musculus OX=10090 GN=Hist1h2bp PE=1 SV=3
1118	580	Q64478|H2B1H_MOUSE	145.10	41	41	5.99E7	7	7	8		13920	Histone H2B type 1-H OS=Mus musculus OX=10090 GN=Hist1h2bh PE=1 SV=3
1118	581	Q6ZWY9|H2B1C_MOUSE	145.10	41	41	5.99E7	7	7	8		13906	Histone H2B type 1-C/E/G OS=Mus musculus OX=10090 GN=Hist1h2bc PE=1 SV=3
1118	582	Q64525|H2B2B_MOUSE	145.10	41	41	5.99E7	7	7	8		13920	Histone H2B type 2-B OS=Mus musculus OX=10090 GN=Hist2h2bb PE=1 SV=3
1118	578	Q8CGP1|H2B1K_MOUSE	145.10	41	41	5.99E7	7	7	8		13920	Histone H2B type 1-K OS=Mus musculus OX=10090 GN=Hist1h2bk PE=1 SV=3
551	185	Q9Z2K1|K1C16_MOUSE	144.97	20	20	1.09E6	13	1	15	Oxidation (M)	51606	Keratin type I cytoskeletal 16 OS=Mus musculus OX=10090 GN=Krt16 PE=1 SV=3
1057	5451	P57680|EVC_MOUSE	144.93	9	9	3.67E6	8	7	8	Carbamidomethylation	113003	Ellis-van Creveld syndrome protein homolog OS=Mus musculus OX=10090 GN=Evc PE=1 SV=2
2592	8971	Q9CR26|VTA1_MOUSE	144.90	17	17	3.73E6	3	3	3	Carbamidomethylation	33913	Vacuolar protein sorting-associated protein VTA1 homolog OS=Mus musculus OX=10090 GN=Vta1 PE=1 SV=1
890	1353	Q9ERG0|LIMA1_MOUSE	144.90	16	16	1.18E7	9	9	9	Carbamidomethylation	84060	LIM domain and actin-binding protein 1 OS=Mus musculus OX=10090 GN=Lima1 PE=1 SV=3
1092	539	Q925N0|SFXN5_MOUSE	144.74	25	25	9.68E6	8	7	8		37329	Sideroflexin-5 OS=Mus musculus OX=10090 GN=Sfxn5 PE=1 SV=2
1093	3724	P15920|VPP2_MOUSE	144.51	13	13	2.84E6	8	7	8	Carbamidomethylation	98145	V-type proton ATPase 116 kDa subunit a isoform 2 OS=Mus musculus OX=10090 GN=Atp6v0a2 PE=1 SV=2
1499	9069	P10833|RRAS_MOUSE	144.41	33	33	8.68E6	6	5	6	Carbamidomethylation	23764	Ras-related protein R-Ras OS=Mus musculus OX=10090 GN=Rras PE=1 SV=1
1351	8881	Q7TSJ2|MAP6_MOUSE	144.28	11	11	7.75E6	6	6	6		96450	Microtubule-associated protein 6 OS=Mus musculus OX=10090 GN=Map6 PE=1 SV=2
785	4289	Q0HA38|TT21B_MOUSE	144.21	7	7	2.73E6	9	6	11	Carbamidomethylation	150794	Tetratricopeptide repeat protein 21B OS=Mus musculus OX=10090 GN=Ttc21b PE=1 SV=1
1970	7105	Q91X84|CRTC3_MOUSE	144.05	10	10	4E6	4	4	4		67027	CREB-regulated transcription coactivator 3 OS=Mus musculus OX=10090 GN=Crtc3 PE=1 SV=2
1407	1132	Q8BW49|TTC12_MOUSE	144.05	9	9	1.55E6	6	4	6	Carbamidomethylation	78754	Tetratricopeptide repeat protein 12 OS=Mus musculus OX=10090 GN=Ttc12 PE=1 SV=1
1203	9035	Q9D051|ODPB_MOUSE	143.94	20	20	2.87E6	7	6	7		38937	Pyruvate dehydrogenase E1 component subunit beta mitochondrial OS=Mus musculus OX=10090 GN=Pdhb PE=1 SV=1
864	246	Q9R0P5|DEST_MOUSE	143.94	48	48	2.99E7	8	8	10	Carbamidomethylation	18522	Destrin OS=Mus musculus OX=10090 GN=Dstn PE=1 SV=3
1107	8992	P50518|VATE1_MOUSE	143.80	39	39	1.09E7	7	6	8		26157	V-type proton ATPase subunit E 1 OS=Mus musculus OX=10090 GN=Atp6v1e1 PE=1 SV=2
1101	3995	Q8C0Q3|TTC34_MOUSE	143.65	19	19	4.22E6	8	6	8		60220	Tetratricopeptide repeat protein 34 OS=Mus musculus OX=10090 GN=Ttc34 PE=2 SV=2
1336	8783	Q8CIF6|SIDT2_MOUSE	143.56	8	8	2.56E6	6	4	6	Carbamidomethylation	94501	SID1 transmembrane family member 2 OS=Mus musculus OX=10090 GN=Sidt2 PE=1 SV=1
1191	1009	Q68FL6|SYMC_MOUSE	143.45	11	11	2.95E6	7	6	7	Carbamidomethylation	101431	Methionine--tRNA ligase cytoplasmic OS=Mus musculus OX=10090 GN=Mars PE=1 SV=1
924	8728	Q8BY87|UBP47_MOUSE	143.36	8	8	3.6E6	9	9	9	Carbamidomethylation	157455	Ubiquitin carboxyl-terminal hydrolase 47 OS=Mus musculus OX=10090 GN=Usp47 PE=1 SV=2
1170	920	Q9R112|SQOR_MOUSE	143.25	22	22	6.28E6	7	7	7	Carbamidomethylation	50282	Sulfide:quinone oxidoreductase mitochondrial OS=Mus musculus OX=10090 GN=Sqor PE=1 SV=3
1386	8977	Q8N7N5|DCAF8_MOUSE	143.24	12	12	4.2E6	6	6	6	Carbamidomethylation	66032	DDB1- and CUL4-associated factor 8 OS=Mus musculus OX=10090 GN=Dcaf8 PE=1 SV=1
627	303	P35279|RAB6A_MOUSE	143.16	37	37	4.65E7	11	7	14		23590	Ras-related protein Rab-6A OS=Mus musculus OX=10090 GN=Rab6a PE=1 SV=4
585	8739	Q7TMY8|HUWE1_MOUSE	142.75	3	3	1.8E6	12	5	14	Carbamidomethylation	482640	E3 ubiquitin-protein ligase HUWE1 OS=Mus musculus OX=10090 GN=Huwe1 PE=1 SV=5
1623	2190	Q3UMT1|PP12C_MOUSE	142.58	11	11	4.27E6	5	5	5	Carbamidomethylation	84685	Protein phosphatase 1 regulatory subunit 12C OS=Mus musculus OX=10090 GN=Ppp1r12c PE=1 SV=1
1687	544	Q9DAM7|TM263_MOUSE	142.45	58	58	1.57E7	4	4	5		11549	Transmembrane protein 263 OS=Mus musculus OX=10090 GN=Tmem263 PE=1 SV=1
1174	8874	Q5XG73|ACBD5_MOUSE	142.45	11	11	9.61E6	6	5	7		56614	Acyl-CoA-binding domain-containing protein 5 OS=Mus musculus OX=10090 GN=Acbd5 PE=1 SV=1
774	1150	Q60770|STXB3_MOUSE	142.43	18	18	4.5E6	10	9	11	Carbamidomethylation	67943	Syntaxin-binding protein 3 OS=Mus musculus OX=10090 GN=Stxbp3 PE=1 SV=1
723	8862	Q63844|MK03_MOUSE	142.40	18	18	6.33E5	7	2	11	Carbamidomethylation	43067	Mitogen-activated protein kinase 3 OS=Mus musculus OX=10090 GN=Mapk3 PE=1 SV=5
1214	8824	Q3UU96|MRCKA_MOUSE	142.29	4	4	1.06E6	7	3	7		195535	Serine/threonine-protein kinase MRCK alpha OS=Mus musculus OX=10090 GN=Cdc42bpa PE=1 SV=2
1297	841	P02802|MT1_MOUSE	141.92	34	34	7.51E7	4	3	7	Carbamidomethylation	6018	Metallothionein-1 OS=Mus musculus OX=10090 GN=Mt1 PE=1 SV=1
1511	284	Q9CPR4|RL17_MOUSE	141.86	28	28	2.58E7	5	5	6	Carbamidomethylation	21423	60S ribosomal protein L17 OS=Mus musculus OX=10090 GN=Rpl17 PE=1 SV=3
907	8763	Q9EP71|RAI14_MOUSE	141.84	10	10	5.01E6	9	9	9		108852	Ankycorbin OS=Mus musculus OX=10090 GN=Rai14 PE=1 SV=1
909	8738	P61202|CSN2_MOUSE	141.77	21	21	3.2E6	9	7	9		51597	COP9 signalosome complex subunit 2 OS=Mus musculus OX=10090 GN=Cops2 PE=1 SV=1
1240	3486	O70589|CSKP_MOUSE	141.76	10	10	5.69E6	7	7	7	Carbamidomethylation	105109	Peripheral plasma membrane protein CASK OS=Mus musculus OX=10090 GN=Cask PE=1 SV=2
1324	924	Q9EQF6|DPYL5_MOUSE	141.74	14	14	4.48E6	5	5	6		61516	Dihydropyrimidinase-related protein 5 OS=Mus musculus OX=10090 GN=Dpysl5 PE=1 SV=1
939	5556	Q8CEL2|CFA61_MOUSE	141.72	8	8	5.12E6	9	7	9	Carbamidomethylation	143288	Cilia- and flagella-associated protein 61 OS=Mus musculus OX=10090 GN=Cfap61 PE=1 SV=2
2096	5997	Q2KN98|CYTSA_MOUSE	141.72	5	5	2.81E6	4	4	4	Carbamidomethylation	124488	Cytospin-A OS=Mus musculus OX=10090 GN=Specc1l PE=1 SV=1
1275	9104	P97765|WBP2_MOUSE	141.70	21	21	1.33E7	6	5	7	Carbamidomethylation	28032	WW domain-binding protein 2 OS=Mus musculus OX=10090 GN=Wbp2 PE=1 SV=1
758	4695	Q80Z25|OFD1_MOUSE	141.53	9	9	3.09E6	10	7	11	Carbamidomethylation	117345	Oral-facial-digital syndrome 1 protein homolog OS=Mus musculus OX=10090 GN=Ofd1 PE=1 SV=1
874	331	P08730|K1C13_MOUSE	141.34	12	12	1.72E6	8	1	10		47754	Keratin type I cytoskeletal 13 OS=Mus musculus OX=10090 GN=Krt13 PE=1 SV=2
1477	8781	Q61249|IGBP1_MOUSE	141.00	20	20	6.21E6	6	5	6		38971	Immunoglobulin-binding protein 1 OS=Mus musculus OX=10090 GN=Igbp1 PE=1 SV=1
1395	627	A1L314|MPEG1_MOUSE	140.90	12	12	5.58E6	6	6	6	Carbamidomethylation	78391	Macrophage-expressed gene 1 protein OS=Mus musculus OX=10090 GN=Mpeg1 PE=1 SV=1
808	5541	P80317|TCPZ_MOUSE	140.89	18	18	3.04E6	9	2	10		58004	T-complex protein 1 subunit zeta OS=Mus musculus OX=10090 GN=Cct6a PE=1 SV=3
1195	471	P70372|ELAV1_MOUSE	140.82	27	27	9.58E6	7	6	7		36169	ELAV-like protein 1 OS=Mus musculus OX=10090 GN=Elavl1 PE=1 SV=2
1018	4108	Q80U87|UBP8_MOUSE	140.79	8	8	4.66E6	8	6	8	Carbamidomethylation	122610	Ubiquitin carboxyl-terminal hydrolase 8 OS=Mus musculus OX=10090 GN=Usp8 PE=1 SV=2
896	5704	Q9CSB4|PAR3L_MOUSE	140.65	10	10	4.88E6	10	8	10		132780	Partitioning defective 3 homolog B OS=Mus musculus OX=10090 GN=Pard3b PE=1 SV=2
1971	8966	Q8R0G7|SPNS1_MOUSE	140.64	11	11	5.58E6	4	4	4	Carbamidomethylation	56709	Protein spinster homolog 1 OS=Mus musculus OX=10090 GN=Spns1 PE=2 SV=1
1036	1494	Q8R4H2|ARHGC_MOUSE	140.61	5	5	7.74E6	8	4	8	Carbamidomethylation	172348	Rho guanine nucleotide exchange factor 12 OS=Mus musculus OX=10090 GN=Arhgef12 PE=1 SV=2
1094	9250	Q6A0A2|LAR4B_MOUSE	140.40	12	12	3.75E6	8	7	8	Carbamidomethylation	81627	La-related protein 4B OS=Mus musculus OX=10090 GN=Larp4b PE=1 SV=2
1206	233	O70325|GPX4_MOUSE	140.23	28	28	8.92E6	6	4	7	Carbamidomethylation	22229	Phospholipid hydroperoxide glutathione peroxidase OS=Mus musculus OX=10090 GN=Gpx4 PE=1 SV=4
912	5523	Q9ESD7|DYSF_MOUSE	140.12	5	5	2.97E6	9	7	9	Carbamidomethylation	237908	Dysferlin OS=Mus musculus OX=10090 GN=Dysf PE=1 SV=3
1126	1237	P61620|S61A1_MOUSE	139.95	12	12	1.37E7	7	7	8	Carbamidomethylation	52265	Protein transport protein Sec61 subunit alpha isoform 1 OS=Mus musculus OX=10090 GN=Sec61a1 PE=1 SV=2
1741	9019	O88848|ARL6_MOUSE	139.83	43	43	4.38E6	5	5	5	Carbamidomethylation	20959	ADP-ribosylation factor-like protein 6 OS=Mus musculus OX=10090 GN=Arl6 PE=1 SV=1
1401	8955	Q924W7|ST5_MOUSE	139.52	7	7	1.79E6	6	4	6	Carbamidomethylation	126861	Suppression of tumorigenicity 5 protein OS=Mus musculus OX=10090 GN=St5 PE=1 SV=1
1211	3941	Q3TL44|NLRX1_MOUSE	139.29	11	11	1.32E6	7	4	7	Carbamidomethylation	107831	NLR family member X1 OS=Mus musculus OX=10090 GN=Nlrx1 PE=1 SV=1
1670	9753	Q9D1Q6|ERP44_MOUSE	139.26	23	23	4.03E6	5	5	5	Carbamidomethylation	46853	Endoplasmic reticulum resident protein 44 OS=Mus musculus OX=10090 GN=Erp44 PE=1 SV=1
1767	9012	Q8K3W0|BABA2_MOUSE	139.12	21	21	5.18E6	5	4	5	Carbamidomethylation	43545	BRISC and BRCA1-A complex member 2 OS=Mus musculus OX=10090 GN=Babam2 PE=1 SV=2
1978	1765	Q8CAM5|RAB36_MOUSE	138.99	22	22	4.97E6	4	4	4	Carbamidomethylation	29776	Ras-related protein Rab-36 OS=Mus musculus OX=10090 GN=Rab36 PE=1 SV=1
1677	784	Q3U9G9|LBR_MOUSE	138.99	8	8	2.32E6	5	3	5		71440	Lamin-B receptor OS=Mus musculus OX=10090 GN=Lbr PE=1 SV=2
945	8882	O35604|NPC1_MOUSE	138.96	5	5	1.48E7	7	6	9		142884	NPC intracellular cholesterol transporter 1 OS=Mus musculus OX=10090 GN=Npc1 PE=1 SV=2
1678	2488	Q8BZ98|DYN3_MOUSE	138.92	6	6	4.6E5	5	1	5		97190	Dynamin-3 OS=Mus musculus OX=10090 GN=Dnm3 PE=1 SV=1
2433	9084	Q8R3Q0|SARAF_MOUSE	138.85	13	13	3.09E6	3	3	3	Carbamidomethylation	35856	Store-operated calcium entry-associated regulatory factor OS=Mus musculus OX=10090 GN=Saraf PE=1 SV=2
2008	9705	Q9D6H2|IFT25_MOUSE	138.82	34	34	6.82E6	4	4	4		16281	Intraflagellar transport protein 25 homolog OS=Mus musculus OX=10090 GN=Hspb11 PE=1 SV=2
1239	223	Q8R1G6|PDLI2_MOUSE	138.78	31	31	9.25E6	7	7	7	Carbamidomethylation	37703	PDZ and LIM domain protein 2 OS=Mus musculus OX=10090 GN=Pdlim2 PE=1 SV=1
1933	511	Q9CYA0|CREL2_MOUSE	138.75	18	18	2.34E6	4	4	4	Carbamidomethylation	38220	Cysteine-rich with EGF-like domain protein 2 OS=Mus musculus OX=10090 GN=Creld2 PE=1 SV=1
1205	930	Q9WV55|VAPA_MOUSE	138.44	31	31	3.98E6	6	5	7	Carbamidomethylation	27855	Vesicle-associated membrane protein-associated protein A OS=Mus musculus OX=10090 GN=Vapa PE=1 SV=2
1257	8861	P13011|ACOD2_MOUSE	138.32	24	24	9.46E6	6	6	7	Carbamidomethylation	40916	Acyl-CoA desaturase 2 OS=Mus musculus OX=10090 GN=Scd2 PE=1 SV=2
1496	552	P62900|RL31_MOUSE	138.29	48	48	2.85E7	6	6	6		14463	60S ribosomal protein L31 OS=Mus musculus OX=10090 GN=Rpl31 PE=1 SV=1
1751	9513	Q9JI19|FIBP_MOUSE	138.11	20	20	1.88E6	5	4	5		41204	Acidic fibroblast growth factor intracellular-binding protein OS=Mus musculus OX=10090 GN=Fibp PE=1 SV=1
1797	714	O08997|ATOX1_MOUSE	138.05	59	59	2.52E7	3	3	5	Carbamidomethylation	7338	Copper transport protein ATOX1 OS=Mus musculus OX=10090 GN=Atox1 PE=1 SV=1
1163	8820	Q6ZPE2|MTMR5_MOUSE	137.99	4	4	1.15E6	7	4	7	Carbamidomethylation	208691	Myotubularin-related protein 5 OS=Mus musculus OX=10090 GN=Sbf1 PE=1 SV=2
1783	1852	P51807|DYLT1_MOUSE	137.88	59	59	2.14E7	4	4	5	Carbamidomethylation	12483	Dynein light chain Tctex-type 1 OS=Mus musculus OX=10090 GN=Dynlt1 PE=1 SV=1
1737	9086	Q5F2E7|NUFP2_MOUSE	137.81	14	14	4.33E6	5	5	5	Carbamidomethylation	75657	Nuclear fragile X mental retardation-interacting protein 2 OS=Mus musculus OX=10090 GN=Nufip2 PE=1 SV=1
1497	1051	Q8R050|ERF3A_MOUSE	137.81	10	10	1.55E6	6	5	6		68626	Eukaryotic peptide chain release factor GTP-binding subunit ERF3A OS=Mus musculus OX=10090 GN=Gspt1 PE=1 SV=2
1216	2081	P63321|RALA_MOUSE	137.75	25	25	5.82E6	6	2	7		23553	Ras-related protein Ral-A OS=Mus musculus OX=10090 GN=Rala PE=1 SV=1
1480	542	Q08761|PROS_MOUSE	137.72	12	12	3.01E6	6	5	6	Carbamidomethylation	74934	Vitamin K-dependent protein S OS=Mus musculus OX=10090 GN=Pros1 PE=2 SV=1
930	10575	Q3UUQ7|PGAP1_MOUSE	137.64	12	12	6.24E6	9	9	9		104578	GPI inositol-deacylase OS=Mus musculus OX=10090 GN=Pgap1 PE=1 SV=3
1484	6244	Q3U1D9|CD047_MOUSE	137.62	26	26	4.77E6	6	5	6	Biotinylation	35260	UPF0602 protein C4orf47 homolog OS=Mus musculus OX=10090 PE=2 SV=1
1748	8875	Q8VBZ3|CLPT1_MOUSE	137.51	15	15	4.19E6	5	5	5	Carbamidomethylation	75291	Cleft lip and palate transmembrane protein 1 homolog OS=Mus musculus OX=10090 GN=Clptm1 PE=1 SV=1
899	8848	Q6P9J9|ANO6_MOUSE	137.42	8	8	2.27E6	6	3	9	Carbamidomethylation	106255	Anoctamin-6 OS=Mus musculus OX=10090 GN=Ano6 PE=1 SV=1
942	292	Q922D8|C1TC_MOUSE	137.30	9	9	2.8E6	9	6	9		101200	C-1-tetrahydrofolate synthase cytoplasmic OS=Mus musculus OX=10090 GN=Mthfd1 PE=1 SV=4
1100	8747	Q9DBT5|AMPD2_MOUSE	137.15	9	9	3.97E6	8	6	8	Carbamidomethylation	92024	AMP deaminase 2 OS=Mus musculus OX=10090 GN=Ampd2 PE=1 SV=1
2088	352	Q9D0F4|NKAP_MOUSE	136.83	18	18	3.95E6	4	4	4		47227	NF-kappa-B-activating protein OS=Mus musculus OX=10090 GN=Nkap PE=2 SV=1
1979	9020	Q62419|SH3G1_MOUSE	136.74	17	17	2.69E6	4	4	4		41518	Endophilin-A2 OS=Mus musculus OX=10090 GN=Sh3gl1 PE=1 SV=1
859	7130	Q7TT37|ELP1_MOUSE	136.47	7	7	2.97E6	10	7	10	Carbamidomethylation	149583	Elongator complex protein 1 OS=Mus musculus OX=10090 GN=Elp1 PE=1 SV=2
1627	9714	Q9R1P0|PSA4_MOUSE	136.24	31	31	4.52E6	5	5	5	Carbamidomethylation	29471	Proteasome subunit alpha type-4 OS=Mus musculus OX=10090 GN=Psma4 PE=1 SV=1
1500	404	P84104|SRSF3_MOUSE	136.15	33	33	1.23E7	6	5	6	Carbamidomethylation	19330	Serine/arginine-rich splicing factor 3 OS=Mus musculus OX=10090 GN=Srsf3 PE=1 SV=1
1689	8740	Q8CDJ8|STON1_MOUSE	135.90	15	15	2.68E6	5	4	5	Carbamidomethylation	81793	Stonin-1 OS=Mus musculus OX=10090 GN=Ston1 PE=1 SV=2
1482	9702	O55234|PSB5_MOUSE	135.83	22	22	3.05E6	6	4	6		28532	Proteasome subunit beta type-5 OS=Mus musculus OX=10090 GN=Psmb5 PE=1 SV=3
1404	556	O35129|PHB2_MOUSE	135.71	21	21	4.7E6	6	4	6		33296	Prohibitin-2 OS=Mus musculus OX=10090 GN=Phb2 PE=1 SV=1
2140	1796	Q8BP92|RCN2_MOUSE	135.67	18	18	1.08E6	3	3	4		37271	Reticulocalbin-2 OS=Mus musculus OX=10090 GN=Rcn2 PE=1 SV=1
1034	8553	Q8BX70|VP13C_MOUSE	135.62	3	3	1.17E6	8	6	8		420092	Vacuolar protein sorting-associated protein 13C OS=Mus musculus OX=10090 GN=Vps13c PE=1 SV=2
1503	8972	Q64310|SURF4_MOUSE	135.58	20	20	1.06E7	5	4	6	Carbamidomethylation	30381	Surfeit locus protein 4 OS=Mus musculus OX=10090 GN=Surf4 PE=1 SV=1
2005	9083	Q04207|TF65_MOUSE	135.54	9	9	2.4E6	3	3	4	Carbamidomethylation	60212	Transcription factor p65 OS=Mus musculus OX=10090 GN=Rela PE=1 SV=1
1106	8982	Q6IRU5|CLCB_MOUSE	135.53	24	24	2.68E7	7	6	8	Carbamidomethylation	25172	Clathrin light chain B OS=Mus musculus OX=10090 GN=Cltb PE=1 SV=1
2084	1208	Q9QYA2|TOM40_MOUSE	135.53	14	14	3.96E6	4	4	4		37895	Mitochondrial import receptor subunit TOM40 homolog OS=Mus musculus OX=10090 GN=Tomm40 PE=1 SV=3
2585	1021	Q80VD1|FA98B_MOUSE	135.49	10	10	2.17E6	3	3	3	Carbamidomethylation	45349	Protein FAM98B OS=Mus musculus OX=10090 GN=Fam98b PE=1 SV=1
727	2910	Q61739|ITA6_MOUSE	135.24	9	9	3.44E6	11	8	11		122159	Integrin alpha-6 OS=Mus musculus OX=10090 GN=Itga6 PE=1 SV=3
735	1372	Q6P549|SHIP2_MOUSE	135.17	8	8	3.87E6	9	7	11		138973	Phosphatidylinositol 3 4 5-trisphosphate 5-phosphatase 2 OS=Mus musculus OX=10090 GN=Inppl1 PE=1 SV=1
1612	245	P56399|UBP5_MOUSE	135.12	11	11	3.65E6	5	5	5		95833	Ubiquitin carboxyl-terminal hydrolase 5 OS=Mus musculus OX=10090 GN=Usp5 PE=1 SV=1
1637	4228	Q8C0D4|RHG12_MOUSE	135.03	6	6	1.61E6	5	3	5	Carbamidomethylation	95352	Rho GTPase-activating protein 12 OS=Mus musculus OX=10090 GN=Arhgap12 PE=1 SV=2
1974	427	Q8C570|RAE1L_MOUSE	134.99	12	12	2.41E6	4	4	4	Carbamidomethylation	40965	mRNA export factor OS=Mus musculus OX=10090 GN=Rae1 PE=1 SV=1
2082	9505	Q80UW2|FBX2_MOUSE	134.97	21	21	5.61E6	4	4	4	Carbamidomethylation	33676	F-box only protein 2 OS=Mus musculus OX=10090 GN=Fbxo2 PE=1 SV=1
1743	2036	O88844|IDHC_MOUSE	134.97	13	13	3.33E6	5	5	5		46674	Isocitrate dehydrogenase [NADP] cytoplasmic OS=Mus musculus OX=10090 GN=Idh1 PE=1 SV=2
1668	8936	O08739|AMPD3_MOUSE	134.96	7	7	1.56E6	5	4	5	Carbamidomethylation	88652	AMP deaminase 3 OS=Mus musculus OX=10090 GN=Ampd3 PE=1 SV=2
1261	8744	Q9D0B8|RIBC1_MOUSE	134.55	17	17	3.11E6	7	4	7	Carbamidomethylation	44962	RIB43A-like with coiled-coils protein 1 OS=Mus musculus OX=10090 GN=Ribc1 PE=2 SV=1
775	8755	Q9Z1T1|AP3B1_MOUSE	134.52	10	10	5.99E6	11	10	11	Carbamidomethylation	122740	AP-3 complex subunit beta-1 OS=Mus musculus OX=10090 GN=Ap3b1 PE=1 SV=2
1322	4049	P11531|DMD_MOUSE	134.38	2	2	3.38E6	6	5	6	Carbamidomethylation	425833	Dystrophin OS=Mus musculus OX=10090 GN=Dmd PE=1 SV=3
2083	1898	Q60838|DVL2_MOUSE	134.34	9	9	2.98E6	4	2	4		78861	Segment polarity protein dishevelled homolog DVL-2 OS=Mus musculus OX=10090 GN=Dvl2 PE=1 SV=2
1356	1916	Q9ER64|OSBL5_MOUSE	134.06	9	9	3.2E6	6	5	6	Carbamidomethylation	98922	Oxysterol-binding protein-related protein 5 OS=Mus musculus OX=10090 GN=Osbpl5 PE=1 SV=3
978	1038	Q8JZN7|MIRO2_MOUSE	133.92	15	15	3.97E6	8	5	9	Carbamidomethylation	69071	Mitochondrial Rho GTPase 2 OS=Mus musculus OX=10090 GN=Rhot2 PE=1 SV=1
1691	663	Q9WTX5|SKP1_MOUSE	133.82	29	29	9.05E6	4	3	6		18672	S-phase kinase-associated protein 1 OS=Mus musculus OX=10090 GN=Skp1 PE=1 SV=3
1189	8922	Q8C5T4|MORN3_MOUSE	133.79	42	42	5.1E6	7	7	7	Carbamidomethylation	27881	MORN repeat-containing protein 3 OS=Mus musculus OX=10090 GN=Morn3 PE=2 SV=2
2087	8923	Q9ER00|STX12_MOUSE	133.78	20	20	6.58E6	4	4	4		31195	Syntaxin-12 OS=Mus musculus OX=10090 GN=Stx12 PE=1 SV=1
1996	334	P58021|TM9S2_MOUSE	133.77	8	8	2.48E6	5	3	5	Carbamidomethylation	75330	Transmembrane 9 superfamily member 2 OS=Mus musculus OX=10090 GN=Tm9sf2 PE=1 SV=1
1162	6049	Q8CHG7|RPGF2_MOUSE	133.66	5	5	2.53E6	7	6	7		166414	Rap guanine nucleotide exchange factor 2 OS=Mus musculus OX=10090 GN=Rapgef2 PE=1 SV=2
1327	5421	Q9JKY5|HIP1R_MOUSE	133.65	7	7	2.5E6	6	6	6		119426	Huntingtin-interacting protein 1-related protein OS=Mus musculus OX=10090 GN=Hip1r PE=1 SV=2
1397	791	Q99JR1|SFXN1_MOUSE	133.51	23	23	8.86E5	6	4	6	Carbamidomethylation	35649	Sideroflexin-1 OS=Mus musculus OX=10090 GN=Sfxn1 PE=1 SV=3
1197	3751	Q6ZQ06|CE162_MOUSE	133.31	6	6	5.48E6	7	7	7	Carbamidomethylation; Biotinylation	160854	Centrosomal protein of 162 kDa OS=Mus musculus OX=10090 GN=Cep162 PE=1 SV=2
1394	9094	Q9WUM3|COR1B_MOUSE	133.11	20	20	6.54E6	6	5	6	Carbamidomethylation	53912	Coronin-1B OS=Mus musculus OX=10090 GN=Coro1b PE=1 SV=1
1485	8841	Q9D1M0|SEC13_MOUSE	133.10	25	25	6.77E6	6	5	6	Carbamidomethylation	35566	Protein SEC13 homolog OS=Mus musculus OX=10090 GN=Sec13 PE=1 SV=3
1988	8985	Q99JX4|EIF3M_MOUSE	132.97	13	13	3.94E6	4	4	4	Carbamidomethylation	42517	Eukaryotic translation initiation factor 3 subunit M OS=Mus musculus OX=10090 GN=Eif3m PE=1 SV=1
1083	9078	O54734|OST48_MOUSE	132.76	20	20	6.49E6	8	8	8		49028	Dolichyl-diphosphooligosaccharide--protein glycosyltransferase 48 kDa subunit OS=Mus musculus OX=10090 GN=Ddost PE=1 SV=2
2091	9066	Q60737|CSK21_MOUSE	132.76	16	16	3.56E6	4	3	4		45134	Casein kinase II subunit alpha OS=Mus musculus OX=10090 GN=Csnk2a1 PE=1 SV=2
1388	193	P12023|A4_MOUSE	132.43	9	9	6.58E6	6	6	6	Carbamidomethylation	86722	Amyloid-beta A4 protein OS=Mus musculus OX=10090 GN=App PE=1 SV=3
2116	9413	Q3TDQ1|STT3B_MOUSE	132.34	5	5	2.43E6	4	3	4		93246	Dolichyl-diphosphooligosaccharide--protein glycosyltransferase subunit STT3B OS=Mus musculus OX=10090 GN=Stt3b PE=1 SV=2
1121	8933	Q8BUV3|GEPH_MOUSE	132.30	8	8	2.54E6	6	4	8		83282	Gephyrin OS=Mus musculus OX=10090 GN=Gphn PE=1 SV=2
1519	8822	P63028|TCTP_MOUSE	132.20	26	26	8.37E6	4	3	6	Carbamidomethylation	19462	Translationally-controlled tumor protein OS=Mus musculus OX=10090 GN=Tpt1 PE=1 SV=1
1361	8802	P28658|ATX10_MOUSE	132.07	13	13	1.96E6	6	3	6	Carbamidomethylation	53707	Ataxin-10 OS=Mus musculus OX=10090 GN=Atxn10 PE=1 SV=2
1278	409	P98086|C1QA_MOUSE	131.97	19	19	2.72E7	6	6	7	Carbamidomethylation	25974	Complement C1q subcomponent subunit A OS=Mus musculus OX=10090 GN=C1qa PE=1 SV=2
1739	2025	Q61550|RAD21_MOUSE	131.94	11	11	2.32E6	5	5	5	Carbamidomethylation	72083	Double-strand-break repair protein rad21 homolog OS=Mus musculus OX=10090 GN=Rad21 PE=1 SV=3
1260	8748	P05480|SRC_MOUSE	131.92	12	12	3.61E6	7	3	7	Carbamidomethylation	60645	Neuronal proto-oncogene tyrosine-protein kinase Src OS=Mus musculus OX=10090 GN=Src PE=1 SV=4
1262	1270	P61963|DCAF7_MOUSE	131.81	18	18	5.54E6	7	4	7	Carbamidomethylation	38926	DDB1- and CUL4-associated factor 7 OS=Mus musculus OX=10090 GN=Dcaf7 PE=1 SV=1
2584	2456	Q8VCH8|UBXN4_MOUSE	131.76	11	11	2.24E6	3	3	3		56472	UBX domain-containing protein 4 OS=Mus musculus OX=10090 GN=Ubxn4 PE=1 SV=1
1675	8927	Q9ET30|TM9S3_MOUSE	131.65	10	10	4.42E6	5	4	5	Carbamidomethylation	67545	Transmembrane 9 superfamily member 3 OS=Mus musculus OX=10090 GN=Tm9sf3 PE=1 SV=1
1323	8696	Q68FF6|GIT1_MOUSE	131.63	10	10	3.22E6	7	6	7	Carbamidomethylation	85300	ARF GTPase-activating protein GIT1 OS=Mus musculus OX=10090 GN=Git1 PE=1 SV=1
1196	1071	P24547|IMDH2_MOUSE	131.53	18	18	5.39E6	7	6	7	Carbamidomethylation	55815	Inosine-5'-monophosphate dehydrogenase 2 OS=Mus musculus OX=10090 GN=Impdh2 PE=1 SV=2
2603	9658	Q9QYH6|MAGD1_MOUSE	131.36	6	6	2.36E6	3	3	3		85670	Melanoma-associated antigen D1 OS=Mus musculus OX=10090 GN=Maged1 PE=1 SV=1
2332	8914	Q4VAA2|CDV3_MOUSE	131.36	22	22	4.05E6	3	3	3		29729	Protein CDV3 OS=Mus musculus OX=10090 GN=Cdv3 PE=1 SV=2
1210	8893	Q80U93|NU214_MOUSE	131.26	4	4	1.9E6	6	5	7		212977	Nuclear pore complex protein Nup214 OS=Mus musculus OX=10090 GN=Nup214 PE=1 SV=2
2146	9071	Q9CQ45|NENF_MOUSE	131.24	35	35	4.96E6	4	4	4		18904	Neudesin OS=Mus musculus OX=10090 GN=Nenf PE=1 SV=1
2106	933	Q6Q2Z6|ACOT5_MOUSE	131.18	11	11	1.69E5	4	1	4	Carbamidomethylation	46573	Acyl-coenzyme A thioesterase 5 OS=Mus musculus OX=10090 GN=Acot5 PE=2 SV=2
1746	862	O08917|FLOT1_MOUSE	131.08	13	13	7.69E6	5	5	5	Carbamidomethylation	47513	Flotillin-1 OS=Mus musculus OX=10090 GN=Flot1 PE=1 SV=1
1614	8887	Q99LH2|PTSS1_MOUSE	130.94	12	12	6.46E6	5	4	5	Carbamidomethylation	55604	Phosphatidylserine synthase 1 OS=Mus musculus OX=10090 GN=Ptdss1 PE=1 SV=1
928	1306	Q91YK0|LRC49_MOUSE	130.89	16	16	1.05E7	9	8	9	Carbamidomethylation	78876	Leucine-rich repeat-containing protein 49 OS=Mus musculus OX=10090 GN=Lrrc49 PE=1 SV=1
761	62	Q91VN6|DDX41_MOUSE	130.73	15	15	7.86E6	10	8	11		69820	Probable ATP-dependent RNA helicase DDX41 OS=Mus musculus OX=10090 GN=Ddx41 PE=1 SV=2
989	366	P83882|RL36A_MOUSE	130.72	45	45	3.73E7	7	6	9	Carbamidomethylation	12441	60S ribosomal protein L36a OS=Mus musculus OX=10090 GN=Rpl36a PE=3 SV=2
1352	849	P24270|CATA_MOUSE	130.60	13	13	5.93E6	6	6	6	Carbamidomethylation	59795	Catalase OS=Mus musculus OX=10090 GN=Cat PE=1 SV=4
1355	8996	Q6ZQ58|LARP1_MOUSE	130.57	9	9	2.19E6	7	6	7	Carbamidomethylation	121125	La-related protein 1 OS=Mus musculus OX=10090 GN=Larp1 PE=1 SV=3
1359	460	Q64521|GPDM_MOUSE	130.39	8	8	2.46E6	6	5	6		80954	Glycerol-3-phosphate dehydrogenase mitochondrial OS=Mus musculus OX=10090 GN=Gpd2 PE=1 SV=2
979	2544	Q91YM2|RHG35_MOUSE	130.32	7	7	2.5E6	9	5	9		170392	Rho GTPase-activating protein 35 OS=Mus musculus OX=10090 GN=Arhgap35 PE=1 SV=3
1992	8872	Q923U0|TM1L1_MOUSE	130.31	11	11	4.04E6	4	3	4		52695	TOM1-like protein 1 OS=Mus musculus OX=10090 GN=Tom1l1 PE=1 SV=1
2588	734	P67984|RL22_MOUSE	130.30	39	39	9.43E6	3	3	3	Carbamidomethylation	14759	60S ribosomal protein L22 OS=Mus musculus OX=10090 GN=Rpl22 PE=1 SV=2
1272	8974	Q9D1D4|TMEDA_MOUSE	130.21	22	22	1.1E7	7	5	7		24911	Transmembrane emp24 domain-containing protein 10 OS=Mus musculus OX=10090 GN=Tmed10 PE=1 SV=1
2427	9060	B2RXV4|FLVC1_MOUSE	130.02	9	9	2.21E6	3	3	3	Carbamidomethylation	60469	Feline leukemia virus subgroup C receptor-related protein 1 OS=Mus musculus OX=10090 GN=Flvcr1 PE=2 SV=1
1742	8978	O88545|CSN6_MOUSE	129.82	19	19	4.75E6	5	5	5	Carbamidomethylation	35880	COP9 signalosome complex subunit 6 OS=Mus musculus OX=10090 GN=Cops6 PE=1 SV=1
1117	596	Q9D023|MPC2_MOUSE	129.78	42	42	1.49E7	6	5	8	Carbamidomethylation	14286	Mitochondrial pyruvate carrier 2 OS=Mus musculus OX=10090 GN=Mpc2 PE=1 SV=1
916	9116	Q9Z108|STAU1_MOUSE	129.78	15	15	4.39E6	8	5	9		53925	Double-stranded RNA-binding protein Staufen homolog 1 OS=Mus musculus OX=10090 GN=Stau1 PE=1 SV=1
1798	548	P50543|S10AB_MOUSE	129.47	38	38	7.26E6	4	4	5	Carbamidomethylation	11083	Protein S100-A11 OS=Mus musculus OX=10090 GN=S100a11 PE=1 SV=1
2111	7780	B0V2N1|PTPRS_MOUSE	129.27	3	3	4.74E4	4	1	4	Carbamidomethylation	211902	Receptor-type tyrosine-protein phosphatase S OS=Mus musculus OX=10090 GN=Ptprs PE=1 SV=1
2158	9000	Q9CZX7|PP4P2_MOUSE	129.13	23	23	3.02E6	4	3	4	Carbamidomethylation	28038	Type 2 phosphatidylinositol 4 5-bisphosphate 4-phosphatase OS=Mus musculus OX=10090 GN=Pip4p2 PE=1 SV=1
2416	545	Q62186|SSRD_MOUSE	129.08	23	23	1.28E7	3	3	3		18937	Translocon-associated protein subunit delta OS=Mus musculus OX=10090 GN=Ssr4 PE=1 SV=1
2137	9099	Q9QZX7|SRR_MOUSE	128.96	16	16	1.7E6	3	3	4		36359	Serine racemase OS=Mus musculus OX=10090 GN=Srr PE=1 SV=1
1773	411	Q99JY9|ARP3_MOUSE	128.64	11	11	4.81E6	5	4	5	Carbamidomethylation	47357	Actin-related protein 3 OS=Mus musculus OX=10090 GN=Actr3 PE=1 SV=3
1676	9220	Q9D024|CCD47_MOUSE	128.51	13	13	6.85E6	5	4	5	Carbamidomethylation	55844	Coiled-coil domain-containing protein 47 OS=Mus musculus OX=10090 GN=Ccdc47 PE=1 SV=2
888	1014	Q9D8N0|EF1G_MOUSE	128.48	17	17	1.86E7	8	7	10		50061	Elongation factor 1-gamma OS=Mus musculus OX=10090 GN=Eef1g PE=1 SV=3
2590	8967	Q8R0J7|VP37B_MOUSE	128.44	16	16	2.5E6	3	3	3		31056	Vacuolar protein sorting-associated protein 37B OS=Mus musculus OX=10090 GN=Vps37b PE=1 SV=1
1108	251	P62717|RL18A_MOUSE	128.39	31	31	2.31E7	7	6	8	Carbamidomethylation	20732	60S ribosomal protein L18a OS=Mus musculus OX=10090 GN=Rpl18a PE=1 SV=1
1255	3222	Q9QZE5|COPG1_MOUSE	128.22	9	9	1.89E6	7	4	7	Carbamidomethylation	97513	Coatomer subunit gamma-1 OS=Mus musculus OX=10090 GN=Copg1 PE=1 SV=1
986	477	P61255|RL26_MOUSE	128.22	37	37	3.51E7	6	5	9		17258	60S ribosomal protein L26 OS=Mus musculus OX=10090 GN=Rpl26 PE=1 SV=1
1273	3375	Q9DBL7|COASY_MOUSE	128.13	13	13	4.14E6	6	4	7		62023	Bifunctional coenzyme A synthase OS=Mus musculus OX=10090 GN=Coasy PE=1 SV=2
2126	770	Q9CXY6|ILF2_MOUSE	127.98	12	12	2.18E6	4	3	4		43062	Interleukin enhancer-binding factor 2 OS=Mus musculus OX=10090 GN=Ilf2 PE=1 SV=1
910	8808	A2AWA9|RBGP1_MOUSE	127.78	9	9	4.14E6	9	7	9	Carbamidomethylation	120798	Rab GTPase-activating protein 1 OS=Mus musculus OX=10090 GN=Rabgap1 PE=1 SV=1
1266	2324	P97470|PP4C_MOUSE	127.69	17	17	2.06E5	6	1	7	Carbamidomethylation	35080	Serine/threonine-protein phosphatase 4 catalytic subunit OS=Mus musculus OX=10090 GN=Ppp4c PE=1 SV=2
1403	8786	Q8BTU1|CFA20_MOUSE	127.67	30	30	7.54E6	5	5	6	Carbamidomethylation	22748	Cilia- and flagella-associated protein 20 OS=Mus musculus OX=10090 GN=Cfap20 PE=1 SV=1
1387	8772	Q8BJH1|ZC21A_MOUSE	127.63	23	23	6.45E6	6	6	6		35152	Zinc finger C2HC domain-containing protein 1A OS=Mus musculus OX=10090 GN=Zc2hc1a PE=1 SV=1
1413	8864	Q8R105|VP37C_MOUSE	127.38	17	17	5.94E6	5	4	6		38453	Vacuolar protein sorting-associated protein 37C OS=Mus musculus OX=10090 GN=Vps37c PE=1 SV=1
2615	9682	Q8BVI4|DHPR_MOUSE	127.35	17	17	9.12E5	3	3	3	Carbamidomethylation	25570	Dihydropteridine reductase OS=Mus musculus OX=10090 GN=Qdpr PE=1 SV=2
1019	8745	Q7TSH2|KPBB_MOUSE	127.10	8	8	3.09E6	8	5	8		123889	Phosphorylase b kinase regulatory subunit beta OS=Mus musculus OX=10090 GN=Phkb PE=1 SV=1
1415	8948	Q9EQH2|ERAP1_MOUSE	126.78	7	7	2E6	6	4	6		106599	Endoplasmic reticulum aminopeptidase 1 OS=Mus musculus OX=10090 GN=Erap1 PE=1 SV=2
2143	8975	Q9R0M6|RAB9A_MOUSE	126.67	19	19	1.1E6	4	2	4	Carbamidomethylation	22910	Ras-related protein Rab-9A OS=Mus musculus OX=10090 GN=Rab9a PE=1 SV=1
1199	8813	Q91Z96|BMP2K_MOUSE	126.67	12	12	3.96E6	8	6	8	Carbamidomethylation	126185	BMP-2-inducible protein kinase OS=Mus musculus OX=10090 GN=Bmp2k PE=1 SV=1
1941	1665	Q91Z67|SRGP2_MOUSE	126.64	4	4	9.37E5	4	3	4	Carbamidomethylation	120798	SLIT-ROBO Rho GTPase-activating protein 2 OS=Mus musculus OX=10090 GN=Srgap2 PE=1 SV=2
1430	554	Q9CR57|RL14_MOUSE	126.57	16	16	1.82E7	6	5	6	Carbamidomethylation	23564	60S ribosomal protein L14 OS=Mus musculus OX=10090 GN=Rpl14 PE=1 SV=3
1038	388	P10639|THIO_MOUSE	126.27	39	39	7.78E7	6	6	9	Carbamidomethylation; Oxidation (M)	11675	Thioredoxin OS=Mus musculus OX=10090 GN=Txn PE=1 SV=3
813	1502	O89001|CBPD_MOUSE	126.27	7	7	1.18E7	7	4	11	Carbamidomethylation	152405	Carboxypeptidase D OS=Mus musculus OX=10090 GN=Cpd PE=1 SV=2
1114	8911	Q8BMP6|GCP60_MOUSE	126.23	15	15	2.24E6	6	5	8	Carbamidomethylation	60181	Golgi resident protein GCP60 OS=Mus musculus OX=10090 GN=Acbd3 PE=1 SV=3
1486	6340	P21279|GNAQ_MOUSE	126.10	16	16	3E6	6	3	6	Carbamidomethylation	42158	Guanine nucleotide-binding protein G(q) subunit alpha OS=Mus musculus OX=10090 GN=Gnaq PE=1 SV=4
1693	381	P25785|TIMP2_MOUSE	126.00	27	27	4.25E6	5	5	5	Carbamidomethylation	24328	Metalloproteinase inhibitor 2 OS=Mus musculus OX=10090 GN=Timp2 PE=1 SV=2
2420	9162	Q9ERS5|PKHA2_MOUSE	125.84	12	12	2.04E6	3	3	3	Carbamidomethylation	47380	Pleckstrin homology domain-containing family A member 2 OS=Mus musculus OX=10090 GN=Plekha2 PE=1 SV=1
1105	429	P62984|RL40_MOUSE	125.68	52	52	1.6E7	7	2	8	Carbamidomethylation	14728	Ubiquitin-60S ribosomal protein L40 OS=Mus musculus OX=10090 GN=Uba52 PE=1 SV=2
1495	650	Q6IRU2|TPM4_MOUSE	125.61	27	27	3.64E6	6	5	6	Carbamidomethylation	28468	Tropomyosin alpha-4 chain OS=Mus musculus OX=10090 GN=Tpm4 PE=1 SV=3
1362	3682	P25799|NFKB1_MOUSE	125.61	6	6	3.3E6	5	4	6	Carbamidomethylation	105615	Nuclear factor NF-kappa-B p105 subunit OS=Mus musculus OX=10090 GN=Nfkb1 PE=1 SV=2
1241	7829	Q9WVE8|PACN2_MOUSE	125.44	17	17	6.42E6	7	7	7	Carbamidomethylation	55833	Protein kinase C and casein kinase substrate in neurons protein 2 OS=Mus musculus OX=10090 GN=Pacsin2 PE=1 SV=1
2085	1604	Q3U186|SYRM_MOUSE	125.34	9	9	4E6	4	4	4	Carbamidomethylation	65336	Probable arginine--tRNA ligase mitochondrial OS=Mus musculus OX=10090 GN=Rars2 PE=1 SV=1
2360	632	Q8C0C7|SYFA_MOUSE	125.32	14	14	3.12E6	3	3	3		57599	Phenylalanine--tRNA ligase alpha subunit OS=Mus musculus OX=10090 GN=Farsa PE=1 SV=1
1110	475	Q8BP67|RL24_MOUSE	125.30	37	37	3.99E7	7	7	8	Carbamidomethylation; Oxidation (M)	17779	60S ribosomal protein L24 OS=Mus musculus OX=10090 GN=Rpl24 PE=1 SV=2
1060	1018	P80314|TCPB_MOUSE	125.29	18	18	9.68E6	8	6	8		57477	T-complex protein 1 subunit beta OS=Mus musculus OX=10090 GN=Cct2 PE=1 SV=4
2431	9059	Q9CRD0|OCAD1_MOUSE	125.16	28	28	1.48E6	3	3	3		27610	OCIA domain-containing protein 1 OS=Mus musculus OX=10090 GN=Ociad1 PE=1 SV=1
1759	9076	Q9DBG6|RPN2_MOUSE	125.12	12	12	3.64E6	5	5	5		69063	Dolichyl-diphosphooligosaccharide--protein glycosyltransferase subunit 2 OS=Mus musculus OX=10090 GN=Rpn2 PE=1 SV=1
630	3472	O08808|DIAP1_MOUSE	124.90	6	6	4.7E6	10	6	14	Carbamidomethylation	139343	Protein diaphanous homolog 1 OS=Mus musculus OX=10090 GN=Diaph1 PE=1 SV=1
1757	1337	Q3UJV1|CCD61_MOUSE	124.75	10	10	1.28E6	5	3	5		57368	Coiled-coil domain-containing protein 61 OS=Mus musculus OX=10090 GN=Ccdc61 PE=1 SV=1
1749	1239	Q99JY0|ECHB_MOUSE	124.73	14	14	4.45E6	5	4	5		51386	Trifunctional enzyme subunit beta mitochondrial OS=Mus musculus OX=10090 GN=Hadhb PE=1 SV=1
1661	8766	Q9DBC7|KAP0_MOUSE	124.71	18	18	4.53E6	6	5	6		43185	cAMP-dependent protein kinase type I-alpha regulatory subunit OS=Mus musculus OX=10090 GN=Prkar1a PE=1 SV=3
1778	8970	Q8CHS8|VP37A_MOUSE	124.65	13	13	1.8E6	5	4	5	Carbamidomethylation	44419	Vacuolar protein sorting-associated protein 37A OS=Mus musculus OX=10090 GN=Vps37a PE=1 SV=1
2611	534	P83870|PHF5A_MOUSE	124.57	33	33	3.4E6	3	3	3	Carbamidomethylation	12405	PHD finger-like domain-containing protein 5A OS=Mus musculus OX=10090 GN=Phf5a PE=1 SV=1
3404	9668	Q78ZA7|NP1L4_MOUSE	124.47	9	9	1.59E6	2	2	2		42679	Nucleosome assembly protein 1-like 4 OS=Mus musculus OX=10090 GN=Nap1l4 PE=1 SV=1
1826	730	P63254|CRIP1_MOUSE	124.43	49	49	2.39E7	2	2	5	Carbamidomethylation	8550	Cysteine-rich protein 1 OS=Mus musculus OX=10090 GN=Crip1 PE=1 SV=2
2418	8761	Q9ESN6|TRIM2_MOUSE	124.35	6	6	2.21E6	3	3	3		81445	Tripartite motif-containing protein 2 OS=Mus musculus OX=10090 GN=Trim2 PE=1 SV=1
2449	9399	P99026|PSB4_MOUSE	124.26	21	21	2.2E6	3	3	3		29116	Proteasome subunit beta type-4 OS=Mus musculus OX=10090 GN=Psmb4 PE=1 SV=1
1129	9013	Q8C6G1|CU002_MOUSE	124.24	19	19	1.93E6	5	3	8		28239	Protein C21orf2 homolog OS=Mus musculus OX=10090 PE=1 SV=1
1070	892	P35283|RAB12_MOUSE	124.20	15	15	1.37E6	6	2	8		27329	Ras-related protein Rab-12 OS=Mus musculus OX=10090 GN=Rab12 PE=1 SV=3
2098	8943	Q9WV60|GSK3B_MOUSE	124.05	18	18	3.23E6	4	4	4	Carbamidomethylation	46710	Glycogen synthase kinase-3 beta OS=Mus musculus OX=10090 GN=Gsk3b PE=1 SV=2
1111	8754	Q04736|YES_MOUSE	124.05	11	11	1.45E6	7	3	8	Carbamidomethylation	60630	Tyrosine-protein kinase Yes OS=Mus musculus OX=10090 GN=Yes1 PE=1 SV=3
2100	658	P56546|CTBP2_MOUSE	124.01	13	13	2.55E6	4	3	4	Carbamidomethylation	48957	C-terminal-binding protein 2 OS=Mus musculus OX=10090 GN=Ctbp2 PE=1 SV=2
1173	8743	Q9D3W5|LRC71_MOUSE	123.69	15	15	3.79E6	7	5	7	Carbamidomethylation	61352	Leucine-rich repeat-containing protein 71 OS=Mus musculus OX=10090 GN=Lrrc71 PE=2 SV=1
2362	954	Q9Z2X8|KEAP1_MOUSE	123.66	6	6	2.28E6	3	3	3	Carbamidomethylation	69553	Kelch-like ECH-associated protein 1 OS=Mus musculus OX=10090 GN=Keap1 PE=1 SV=1
1744	188	Q8C2Q3|RBM14_MOUSE	123.64	8	8	3.07E6	5	5	5	Carbamidomethylation	69449	RNA-binding protein 14 OS=Mus musculus OX=10090 GN=Rbm14 PE=1 SV=1
1788	8474	Q6P4S6|SIK3_MOUSE	123.54	5	5	1.49E6	5	3	5	Carbamidomethylation	145783	Serine/threonine-protein kinase SIK3 OS=Mus musculus OX=10090 GN=Sik3 PE=1 SV=3
850	486	Q9Z2Z6|MCAT_MOUSE	123.51	33	33	1.72E7	9	9	10	Carbamidomethylation	33027	Mitochondrial carnitine/acylcarnitine carrier protein OS=Mus musculus OX=10090 GN=Slc25a20 PE=1 SV=1
654	2092	E9Q309|CE350_MOUSE	123.47	2	2	8.36E5	9	2	13		346457	Centrosome-associated protein 350 OS=Mus musculus OX=10090 GN=Cep350 PE=1 SV=1
2596	8830	Q8BXZ1|TMX3_MOUSE	123.45	10	10	2.39E6	3	3	3		51848	Protein disulfide-isomerase TMX3 OS=Mus musculus OX=10090 GN=Tmx3 PE=1 SV=2
2594	1392	Q8BVU0|LRCH3_MOUSE	123.37	7	7	1.79E6	3	3	3	Carbamidomethylation	86341	Leucine-rich repeat and calponin homology domain-containing protein 3 OS=Mus musculus OX=10090 GN=Lrch3 PE=1 SV=3
1429	2528	Q80U49|C170B_MOUSE	123.16	3	3	3.46E6	5	3	6		170820	Centrosomal protein of 170 kDa protein B OS=Mus musculus OX=10090 GN=Cep170b PE=1 SV=2
2162	9077	Q9DBS5|KLC4_MOUSE	123.16	8	8	1.41E6	4	2	4		68613	Kinesin light chain 4 OS=Mus musculus OX=10090 GN=Klc4 PE=1 SV=1
1541	1025	Q810B6|ANFY1_MOUSE	123.02	5	5	8.31E5	6	2	6	Carbamidomethylation	128652	Rabankyrin-5 OS=Mus musculus OX=10090 GN=Ankfy1 PE=1 SV=2
1680	1331	P46737|BRCC3_MOUSE	122.94	21	21	2.7E6	5	4	5	Carbamidomethylation	33340	Lys-63-specific deubiquitinase BRCC36 OS=Mus musculus OX=10090 GN=Brcc3 PE=1 SV=1
2094	9082	Q149C2|MIPT3_MOUSE	122.84	11	11	2.38E6	4	4	4		71037	TRAF3-interacting protein 1 OS=Mus musculus OX=10090 GN=Traf3ip1 PE=1 SV=2
1521	8940	Q8BLA1|DLEC1_MOUSE	122.76	8	8	1.96E6	4	3	6	Carbamidomethylation	71183	Deleted in lung and esophageal cancer protein 1 homolog OS=Mus musculus OX=10090 GN=Dlec1 PE=2 SV=1
1279	557	Q6ZWU9|RS27_MOUSE	122.42	56	56	1.47E7	5	2	7	Carbamidomethylation	9461	40S ribosomal protein S27 OS=Mus musculus OX=10090 GN=Rps27 PE=1 SV=3
2092	1191	P62746|RHOB_MOUSE	122.33	22	22	2.72E6	4	2	4	Carbamidomethylation	22123	Rho-related GTP-binding protein RhoB OS=Mus musculus OX=10090 GN=Rhob PE=1 SV=1
1478	600	Q9CZE3|RAB32_MOUSE	122.17	28	28	1.73E6	6	4	6		25068	Ras-related protein Rab-32 OS=Mus musculus OX=10090 GN=Rab32 PE=1 SV=3
987	4591	O55029|COPB2_MOUSE	122.16	10	10	8.74E5	9	4	9	Carbamidomethylation	102449	Coatomer subunit beta' OS=Mus musculus OX=10090 GN=Copb2 PE=1 SV=2
2359	8930	Q08509|EPS8_MOUSE	122.01	6	6	1.1E6	3	3	3		91737	Epidermal growth factor receptor kinase substrate 8 OS=Mus musculus OX=10090 GN=Eps8 PE=1 SV=2
1058	8865	O55033|NCK2_MOUSE	121.86	28	28	2.19E6	8	6	8	Carbamidomethylation	42879	Cytoplasmic protein NCK2 OS=Mus musculus OX=10090 GN=Nck2 PE=1 SV=1
2587	399	P00493|HPRT_MOUSE	121.78	24	24	1.23E6	3	3	3	Carbamidomethylation	24570	Hypoxanthine-guanine phosphoribosyltransferase OS=Mus musculus OX=10090 GN=Hprt1 PE=1 SV=3
2595	551	P83940|ELOC_MOUSE	121.70	41	41	3.85E6	3	3	3	Carbamidomethylation	12473	Elongin-C OS=Mus musculus OX=10090 GN=Eloc PE=1 SV=1
1428	3707	Q6P9Q6|FKB15_MOUSE	121.69	6	6	2.5E6	5	4	6		132961	FK506-binding protein 15 OS=Mus musculus OX=10090 GN=Fkbp15 PE=1 SV=2
1213	496	B2RY56|RBM25_MOUSE	121.56	9	9	1.62E6	6	4	7	Carbamidomethylation	99552	RNA-binding protein 25 OS=Mus musculus OX=10090 GN=Rbm25 PE=1 SV=2
1391	8952	Q69ZS7|HBS1L_MOUSE	121.56	12	12	2.58E6	6	5	6		75101	HBS1-like protein OS=Mus musculus OX=10090 GN=Hbs1l PE=1 SV=2
1510	9014	Q80Z96|VANG1_MOUSE	121.52	11	11	5.99E5	5	3	6		60064	Vang-like protein 1 OS=Mus musculus OX=10090 GN=Vangl1 PE=1 SV=2
764	346	P19001|K1C19_MOUSE	121.37	19	19	3.14E6	9	2	11		44542	Keratin type I cytoskeletal 19 OS=Mus musculus OX=10090 GN=Krt19 PE=1 SV=1
1785	171	Q921F4|HNRLL_MOUSE	121.36	9	9	1.93E6	5	3	5	Carbamidomethylation	64125	Heterogeneous nuclear ribonucleoprotein L-like OS=Mus musculus OX=10090 GN=Hnrnpll PE=1 SV=3
1512	628	P61514|RL37A_MOUSE	121.26	38	38	1.75E7	4	4	6	Carbamidomethylation	10275	60S ribosomal protein L37a OS=Mus musculus OX=10090 GN=Rpl37a PE=1 SV=2
1274	587	P62855|RS26_MOUSE	120.77	50	50	1.82E7	5	5	7	Carbamidomethylation	13015	40S ribosomal protein S26 OS=Mus musculus OX=10090 GN=Rps26 PE=1 SV=3
2102	1592	Q9JKS5|HABP4_MOUSE	120.72	10	10	1.16E6	4	3	4		45924	Intracellular hyaluronan-binding protein 4 OS=Mus musculus OX=10090 GN=Habp4 PE=1 SV=2
1755	8551	Q8BUR4|DOCK1_MOUSE	120.55	4	4	3.01E6	5	5	5		215083	Dedicator of cytokinesis protein 1 OS=Mus musculus OX=10090 GN=Dock1 PE=1 SV=3
2355	2651	Q9DAK2|PACRG_MOUSE	120.53	20	20	4.72E6	4	4	4		27726	Parkin coregulated gene protein homolog OS=Mus musculus OX=10090 GN=Pacrg PE=1 SV=1
1635	1302	Q9QXL2|KI21A_MOUSE	120.42	3	3	6.31E5	4	1	5		186535	Kinesin-like protein KIF21A OS=Mus musculus OX=10090 GN=Kif21a PE=1 SV=2
1493	8834	P62835|RAP1A_MOUSE	120.34	28	28	4.27E6	6	3	6		20987	Ras-related protein Rap-1A OS=Mus musculus OX=10090 GN=Rap1a PE=1 SV=1
1493	8850	Q99JI6|RAP1B_MOUSE	120.34	28	28	4.27E6	6	3	6		20825	Ras-related protein Rap-1b OS=Mus musculus OX=10090 GN=Rap1b PE=1 SV=2
2089	1994	Q91VH2|SNX9_MOUSE	120.33	10	10	4.35E6	4	4	4	Carbamidomethylation	66546	Sorting nexin-9 OS=Mus musculus OX=10090 GN=Snx9 PE=1 SV=1
2765	9496	Q8BGY2|IF5A2_MOUSE	120.30	20	20	3.89E6	2	2	3	Carbamidomethylation	16793	Eukaryotic translation initiation factor 5A-2 OS=Mus musculus OX=10090 GN=Eif5a2 PE=1 SV=3
2765	9164	P63242|IF5A1_MOUSE	120.30	19	19	3.89E6	2	2	3	Carbamidomethylation	16832	Eukaryotic translation initiation factor 5A-1 OS=Mus musculus OX=10090 GN=Eif5a PE=1 SV=2
1202	748	Q5XJY5|COPD_MOUSE	120.28	11	11	2.95E6	7	6	7	Carbamidomethylation	57230	Coatomer subunit delta OS=Mus musculus OX=10090 GN=Arcn1 PE=1 SV=2
1761	644	Q925E7|2ABD_MOUSE	119.93	12	12	1.84E5	5	1	5		51958	Serine/threonine-protein phosphatase 2A 55 kDa regulatory subunit B delta isoform OS=Mus musculus OX=10090 GN=Ppp2r2d PE=1 SV=1
1358	9215	Q402B2|WDR93_MOUSE	119.90	9	9	2.65E6	7	4	7	Carbamidomethylation	78911	WD repeat-containing protein 93 OS=Mus musculus OX=10090 GN=Wdr93 PE=2 SV=1
2586	9070	P62071|RRAS2_MOUSE	119.62	20	20	7.98E5	3	2	3		23400	Ras-related protein R-Ras2 OS=Mus musculus OX=10090 GN=Rras2 PE=1 SV=1
1782	9761	Q9R0Q3|TMED2_MOUSE	119.57	18	18	4.31E6	5	4	5	Carbamidomethylation	22705	Transmembrane emp24 domain-containing protein 2 OS=Mus musculus OX=10090 GN=Tmed2 PE=1 SV=1
1671	1493	Q91YN9|BAG2_MOUSE	119.44	30	30	6.5E6	5	5	5	Carbamidomethylation	23474	BAG family molecular chaperone regulator 2 OS=Mus musculus OX=10090 GN=Bag2 PE=1 SV=1
1021	1564	Q60575|KIF1B_MOUSE	119.40	4	4	3.41E5	8	1	9		204079	Kinesin-like protein KIF1B OS=Mus musculus OX=10090 GN=Kif1b PE=1 SV=2
1209	4258	Q8VE62|PAIP1_MOUSE	119.38	12	12	6.89E6	7	4	7	Carbamidomethylation	45702	Polyadenylate-binding protein-interacting protein 1 OS=Mus musculus OX=10090 GN=Paip1 PE=1 SV=1
1825	9657	Q9CR51|VATG1_MOUSE	119.13	26	26	8.94E6	3	3	5	Carbamidomethylation	13724	V-type proton ATPase subunit G 1 OS=Mus musculus OX=10090 GN=Atp6v1g1 PE=1 SV=3
1417	8891	P46460|NSF_MOUSE	119.12	7	7	1.8E6	6	3	6		82613	Vesicle-fusing ATPase OS=Mus musculus OX=10090 GN=Nsf PE=1 SV=2
1774	718	Q6ZWY3|RS27L_MOUSE	119.10	56	56	3.58E6	4	1	5	Carbamidomethylation	9477	40S ribosomal protein S27-like OS=Mus musculus OX=10090 GN=Rps27l PE=1 SV=3
2776	9660	Q9R078|AAKB1_MOUSE	119.07	18	18	2.22E6	3	3	3		30308	5'-AMP-activated protein kinase subunit beta-1 OS=Mus musculus OX=10090 GN=Prkab1 PE=1 SV=2
2655	9061	P28656|NP1L1_MOUSE	119.00	17	17	4.04E6	3	3	3	Carbamidomethylation	45345	Nucleosome assembly protein 1-like 1 OS=Mus musculus OX=10090 GN=Nap1l1 PE=1 SV=2
1513	27010	Q9DC29|ABCB6_MOUSE	118.71	7	7	1.07E6	6	3	6		93770	ATP-binding cassette sub-family B member 6 mitochondrial OS=Mus musculus OX=10090 GN=Abcb6 PE=1 SV=1
2149	9048	Q9Z0E6|GBP2_MOUSE	118.67	7	7	1.35E6	4	2	4		66740	Guanylate-binding protein 2 OS=Mus musculus OX=10090 GN=Gbp2 PE=1 SV=1
1171	5846	Q5ND34|WDR81_MOUSE	118.55	5	5	3.07E6	7	6	7	Carbamidomethylation	211943	WD repeat-containing protein 81 OS=Mus musculus OX=10090 GN=Wdr81 PE=1 SV=2
1972	229	Q8K274|KT3K_MOUSE	118.36	17	17	1.97E6	5	4	5		34468	Ketosamine-3-kinase OS=Mus musculus OX=10090 GN=Fn3krp PE=1 SV=2
1130	1357	O35874|SATT_MOUSE	118.24	9	9	1.47E6	4	2	8	Carbamidomethylation	56062	Neutral amino acid transporter A OS=Mus musculus OX=10090 GN=Slc1a4 PE=1 SV=1
1418	8778	Q3U0M1|TPPC9_MOUSE	118.16	5	5	1.79E6	6	4	6		128231	Trafficking protein particle complex subunit 9 OS=Mus musculus OX=10090 GN=Trappc9 PE=1 SV=2
1642	688	P43406|ITAV_MOUSE	118.08	7	7	8.81E5	5	3	5		115360	Integrin alpha-V OS=Mus musculus OX=10090 GN=Itgav PE=1 SV=2
1329	8169	Q0P5X1|LRIQ1_MOUSE	118.06	4	4	1.9E6	6	4	6		191811	Leucine-rich repeat and IQ domain-containing protein 1 OS=Mus musculus OX=10090 GN=Lrriq1 PE=2 SV=2
2103	886	Q8JZV7|NAGA_MOUSE	117.93	11	11	4.45E6	4	4	4		43501	N-acetylglucosamine-6-phosphate deacetylase OS=Mus musculus OX=10090 GN=Amdhd2 PE=1 SV=1
2638	474	O08583|THOC4_MOUSE	117.86	22	22	2.84E6	3	3	3		26940	THO complex subunit 4 OS=Mus musculus OX=10090 GN=Alyref PE=1 SV=3
875	5860	Q8C0T5|SI1L1_MOUSE	117.78	5	5	1.93E6	8	5	10	Carbamidomethylation	197030	Signal-induced proliferation-associated 1-like protein 1 OS=Mus musculus OX=10090 GN=Sipa1l1 PE=1 SV=2
1786	9261	Q9R1P1|PSB3_MOUSE	117.60	23	23	2.5E6	4	3	5		22965	Proteasome subunit beta type-3 OS=Mus musculus OX=10090 GN=Psmb3 PE=1 SV=1
1501	9222	Q9D074|MGRN1_MOUSE	117.57	13	13	1.15E6	6	3	6		58478	E3 ubiquitin-protein ligase MGRN1 OS=Mus musculus OX=10090 GN=Mgrn1 PE=1 SV=2
3225	9187	Q9DAJ5|DLRB2_MOUSE	117.48	34	34	6.98E6	2	2	2		10876	Dynein light chain roadblock-type 2 OS=Mus musculus OX=10090 GN=Dynlrb2 PE=1 SV=1
1244	8685	Q8VHI7|DRC2_MOUSE	117.36	19	19	4.38E6	7	7	7		58170	Dynein regulatory complex subunit 2 OS=Mus musculus OX=10090 GN=Ccdc65 PE=1 SV=1
2641	8947	P97797|SHPS1_MOUSE	117.26	9	9	3.57E6	3	2	3		56425	Tyrosine-protein phosphatase non-receptor type substrate 1 OS=Mus musculus OX=10090 GN=Sirpa PE=1 SV=1
1681	8999	Q8CCG1|ZC21C_MOUSE	117.25	11	11	2.65E6	5	3	5	Carbamidomethylation	59642	Zinc finger C2HC domain-containing protein 1C OS=Mus musculus OX=10090 GN=Zc2hc1c PE=2 SV=1
1768	9182	Q62165|DAG1_MOUSE	117.21	8	8	4.77E6	4	4	5		96905	Dystroglycan OS=Mus musculus OX=10090 GN=Dag1 PE=1 SV=4
3405	9180	Q9CWD8|NUBPL_MOUSE	117.13	11	11	8.08E5	2	2	2		34139	Iron-sulfur protein NUBPL OS=Mus musculus OX=10090 GN=Nubpl PE=1 SV=2
1402	9673	A2A8Z1|OSBL9_MOUSE	117.08	10	10	6.42E5	6	5	7	Carbamidomethylation	83109	Oxysterol-binding protein-related protein 9 OS=Mus musculus OX=10090 GN=Osbpl9 PE=1 SV=1
811	2014	Q5KU39|VPS41_MOUSE	116.96	8	8	1.43E6	8	3	10		98602	Vacuolar protein sorting-associated protein 41 homolog OS=Mus musculus OX=10090 GN=Vps41 PE=1 SV=1
1750	743	Q60738|ZNT1_MOUSE	116.95	11	11	4.45E6	5	5	5	Carbamidomethylation	54716	Zinc transporter 1 OS=Mus musculus OX=10090 GN=Slc30a1 PE=1 SV=1
2128	10633	Q61549|AGRE1_MOUSE	116.73	5	5	1.67E6	4	3	4	Carbamidomethylation	102130	Adhesion G protein-coupled receptor E1 OS=Mus musculus OX=10090 GN=Adgre1 PE=1 SV=1
2598	9192	P70202|LXN_MOUSE	116.69	18	18	8.6E6	3	3	3	Carbamidomethylation	25492	Latexin OS=Mus musculus OX=10090 GN=Lxn PE=1 SV=2
2157	9139	P12367|KAP2_MOUSE	116.54	9	9	6.51E5	4	1	4		45389	cAMP-dependent protein kinase type II-alpha regulatory subunit OS=Mus musculus OX=10090 GN=Prkar2a PE=1 SV=2
1764	8954	Q99MR3|S12A9_MOUSE	116.48	8	8	3.5E6	5	4	5	Carbamidomethylation	96330	Solute carrier family 12 member 9 OS=Mus musculus OX=10090 GN=Slc12a9 PE=1 SV=2
1014	7354	Q9EQQ9|OGA_MOUSE	116.30	9	9	5.95E6	9	7	9		103162	Protein O-GlcNAcase OS=Mus musculus OX=10090 GN=Mgea5 PE=1 SV=2
1770	482	Q9CVB6|ARPC2_MOUSE	116.23	14	14	5.23E6	4	4	5	Carbamidomethylation	34357	Actin-related protein 2/3 complex subunit 2 OS=Mus musculus OX=10090 GN=Arpc2 PE=1 SV=3
1256	441	P70257|NFIX_MOUSE	116.10	22	22	3.19E6	6	4	7	Carbamidomethylation	53394	Nuclear factor 1 X-type OS=Mus musculus OX=10090 GN=Nfix PE=1 SV=2
2602	1603	Q9D880|TIM50_MOUSE	116.05	13	13	2.27E6	3	3	3		39776	Mitochondrial import inner membrane translocase subunit TIM50 OS=Mus musculus OX=10090 GN=Timm50 PE=1 SV=1
2093	864	Q62425|NDUA4_MOUSE	115.69	46	46	2.41E7	4	4	4		9327	Cytochrome c oxidase subunit NDUFA4 OS=Mus musculus OX=10090 GN=Ndufa4 PE=1 SV=2
1022	7072	E9Q555|RN213_MOUSE	115.63	1	1	7.96E5	8	4	8		584791	E3 ubiquitin-protein ligase RNF213 OS=Mus musculus OX=10090 GN=Rnf213 PE=1 SV=2
915	2556	Q52KB6|C2CD3_MOUSE	115.44	3	3	4.64E7	8	6	9		255343	C2 domain-containing protein 3 OS=Mus musculus OX=10090 GN=C2cd3 PE=1 SV=3
2458	9124	Q9DBG7|SRPRA_MOUSE	115.28	7	7	1.26E6	3	2	3	Carbamidomethylation	69623	Signal recognition particle receptor subunit alpha OS=Mus musculus OX=10090 GN=Srpra PE=1 SV=1
1338	489	Q6IME9|K2C72_MOUSE	115.28	6	6	2.66E5	5	1	6		56750	Keratin type II cytoskeletal 72 OS=Mus musculus OX=10090 GN=Krt72 PE=3 SV=1
1763	1855	P21278|GNA11_MOUSE	115.14	15	15	2.03E6	5	2	5	Carbamidomethylation	42024	Guanine nucleotide-binding protein subunit alpha-11 OS=Mus musculus OX=10090 GN=Gna11 PE=1 SV=1
1198	1731	P05132|KAPCA_MOUSE	114.99	24	24	2.38E6	8	3	8		40571	cAMP-dependent protein kinase catalytic subunit alpha OS=Mus musculus OX=10090 GN=Prkaca PE=1 SV=3
3187	4773	Q60875|ARHG2_MOUSE	114.94	4	4	8.25E5	2	2	2		111974	Rho guanine nucleotide exchange factor 2 OS=Mus musculus OX=10090 GN=Arhgef2 PE=1 SV=4
3064	1895	Q8BYI6|PCAT2_MOUSE	114.53	6	6	2.35E6	2	2	2	Carbamidomethylation	60254	Lysophosphatidylcholine acyltransferase 2 OS=Mus musculus OX=10090 GN=Lpcat2 PE=1 SV=1
1128	969	P61027|RAB10_MOUSE	114.44	26	26	2.02E6	6	3	8		22541	Ras-related protein Rab-10 OS=Mus musculus OX=10090 GN=Rab10 PE=1 SV=1
1911	5037	O08759|UBE3A_MOUSE	114.24	7	7	1.03E6	4	3	4	Carbamidomethylation	99819	Ubiquitin-protein ligase E3A OS=Mus musculus OX=10090 GN=Ube3a PE=1 SV=2
2613	10643	P58196|PLS4_MOUSE	114.22	11	11	1.14E6	3	3	3		36579	Phospholipid scramblase 4 OS=Mus musculus OX=10090 GN=Plscr4 PE=2 SV=2
1662	199	Q9DC28|KC1D_MOUSE	114.17	15	15	2.5E6	5	5	5	Carbamidomethylation	47316	Casein kinase I isoform delta OS=Mus musculus OX=10090 GN=Csnk1d PE=1 SV=2
1772	709	Q9D7H3|RTCA_MOUSE	114.10	11	11	3.39E6	5	4	5	Carbamidomethylation	39254	RNA 3'-terminal phosphate cyclase OS=Mus musculus OX=10090 GN=RtcA PE=1 SV=2
3170	8964	Q6KAU4|MB12B_MOUSE	114.07	11	11	3.79E6	2	2	2	Carbamidomethylation	35411	Multivesicular body subunit 12B OS=Mus musculus OX=10090 GN=Mvb12b PE=1 SV=2
2593	1309	P26443|DHE3_MOUSE	114.03	10	10	1.24E6	3	3	3	Carbamidomethylation	61337	Glutamate dehydrogenase 1 mitochondrial OS=Mus musculus OX=10090 GN=Glud1 PE=1 SV=1
1615	6670	Q8VI75|IPO4_MOUSE	113.73	5	5	1.9E6	5	4	5	Carbamidomethylation	119275	Importin-4 OS=Mus musculus OX=10090 GN=Ipo4 PE=1 SV=1
1016	1056	Q60680|IKKA_MOUSE	113.58	6	6	2.37E6	6	3	9	Carbamidomethylation	84729	Inhibitor of nuclear factor kappa-B kinase subunit alpha OS=Mus musculus OX=10090 GN=Chuk PE=1 SV=1
1068	167	Q8VCW8|ACSF2_MOUSE	113.29	11	11	9.91E6	8	5	8	Carbamidomethylation	67951	Acyl-CoA synthetase family member 2 mitochondrial OS=Mus musculus OX=10090 GN=Acsf2 PE=1 SV=1
3407	9647	Q9DAI9|MORN5_MOUSE	113.01	19	19	1.57E6	2	2	2	Carbamidomethylation	20078	MORN repeat-containing protein 5 OS=Mus musculus OX=10090 GN=Morn5 PE=2 SV=1
2097	283	Q78J03|MSRB2_MOUSE	112.97	25	25	3.32E6	4	4	4	Carbamidomethylation	19157	Methionine-R-sulfoxide reductase B2 mitochondrial OS=Mus musculus OX=10090 GN=Msrb2 PE=1 SV=1
1799	9042	Q91YE6|IPO9_MOUSE	112.93	5	5	7.92E5	5	3	5		116052	Importin-9 OS=Mus musculus OX=10090 GN=Ipo9 PE=1 SV=3
2642	8831	P09411|PGK1_MOUSE	112.79	10	10	2.18E6	3	2	3		44550	Phosphoglycerate kinase 1 OS=Mus musculus OX=10090 GN=Pgk1 PE=1 SV=4
3069	9422	Q8BHW2|OSCP1_MOUSE	112.74	8	8	6.64E5	2	2	2		43232	Protein OSCP1 OS=Mus musculus OX=10090 GN=Oscp1 PE=1 SV=1
1423	2545	Q7TT50|MRCKB_MOUSE	112.69	4	4	1.3E6	6	3	6		194751	Serine/threonine-protein kinase MRCK beta OS=Mus musculus OX=10090 GN=Cdc42bpb PE=1 SV=2
1481	7699	Q99LD4|CSN1_MOUSE	112.68	12	12	4.87E6	6	5	6		53442	COP9 signalosome complex subunit 1 OS=Mus musculus OX=10090 GN=Gps1 PE=1 SV=1
1938	1059	Q6PGN3|DCLK2_MOUSE	112.61	7	7	8.12E5	4	3	4		82979	Serine/threonine-protein kinase DCLK2 OS=Mus musculus OX=10090 GN=Dclk2 PE=1 SV=1
1492	3837	P46638|RB11B_MOUSE	112.29	28	28	5.64E6	6	4	6		24489	Ras-related protein Rab-11B OS=Mus musculus OX=10090 GN=Rab11b PE=1 SV=3
2354	8863	Q8R1X6|SPART_MOUSE	112.25	7	7	1.59E6	3	3	3	Carbamidomethylation	72655	Spartin OS=Mus musculus OX=10090 GN=Spart PE=1 SV=1
1527	1349	P48410|ABCD1_MOUSE	112.23	7	7	9.98E5	5	2	6	Carbamidomethylation	81859	ATP-binding cassette sub-family D member 1 OS=Mus musculus OX=10090 GN=Abcd1 PE=1 SV=1
1636	83	P97494|GSH1_MOUSE	112.23	9	9	4.51E6	4	3	5	Carbamidomethylation	72571	Glutamate--cysteine ligase catalytic subunit OS=Mus musculus OX=10090 GN=Gclc PE=1 SV=4
582	6181	P51432|PLCB3_MOUSE	112.13	8	8	3.79E6	10	6	15		139487	1-phosphatidylinositol 4 5-bisphosphate phosphodiesterase beta-3 OS=Mus musculus OX=10090 GN=Plcb3 PE=1 SV=2
1625	8823	Q9JMC3|DNJA4_MOUSE	112.08	17	17	3.65E6	5	5	5		44902	DnaJ homolog subfamily A member 4 OS=Mus musculus OX=10090 GN=Dnaja4 PE=1 SV=1
2150	7696	P53995|APC1_MOUSE	111.92	2	2	6.12E5	4	3	4		215992	Anaphase-promoting complex subunit 1 OS=Mus musculus OX=10090 GN=Anapc1 PE=1 SV=2
1804	1531	Q6RHR9|MAGI1_MOUSE	111.81	3	3	5.2E5	5	2	5	Carbamidomethylation	161974	Membrane-associated guanylate kinase WW and PDZ domain-containing protein 1 OS=Mus musculus OX=10090 GN=Magi1 PE=1 SV=1
1967	1358	P0C673|IGS11_MOUSE	111.78	14	14	7.55E6	5	5	5		46067	Immunoglobulin superfamily member 11 OS=Mus musculus OX=10090 GN=Igsf11 PE=1 SV=1
950	4825	Q7TPV4|MBB1A_MOUSE	111.77	4	4	5.02E5	7	3	9	Biotinylation	152036	Myb-binding protein 1A OS=Mus musculus OX=10090 GN=Mybbp1a PE=1 SV=2
1514	2565	Q3TAA7|S11IP_MOUSE	111.73	7	7	1.23E6	6	4	6	Carbamidomethylation	118005	Serine/threonine-protein kinase 11-interacting protein OS=Mus musculus OX=10090 GN=Stk11ip PE=1 SV=1
1775	1363	Q01768|NDKB_MOUSE	111.71	34	34	5.41E5	4	1	5		17363	Nucleoside diphosphate kinase B OS=Mus musculus OX=10090 GN=Nme2 PE=1 SV=1
2766	377	Q9ESX4|NO40_MOUSE	111.46	18	18	5.43E5	3	3	3		27471	Nucleolar protein of 40 kDa OS=Mus musculus OX=10090 GN=Zcchc17 PE=1 SV=1
2122	1868	Q80XI4|PI42B_MOUSE	111.44	11	11	1.4E6	4	3	4		47319	Phosphatidylinositol 5-phosphate 4-kinase type-2 beta OS=Mus musculus OX=10090 GN=Pip4k2b PE=1 SV=1
2333	8960	Q99JW4|LIMS1_MOUSE	111.42	10	10	2.4E6	3	2	3	Carbamidomethylation	37240	LIM and senescent cell antigen-like-containing domain protein 1 OS=Mus musculus OX=10090 GN=Lims1 PE=1 SV=3
3415	9191	Q91V36|NRBP2_MOUSE	111.42	6	6	1.13E6	2	2	2		57348	Nuclear receptor-binding protein 2 OS=Mus musculus OX=10090 GN=Nrbp2 PE=1 SV=2
1399	8757	P36916|GNL1_MOUSE	111.42	12	12	5.24E6	6	6	6	Carbamidomethylation	68771	Guanine nucleotide-binding protein-like 1 OS=Mus musculus OX=10090 GN=Gnl1 PE=1 SV=4
1445	789	P02798|MT2_MOUSE	111.30	34	34	1.04E7	3	2	6	Carbamidomethylation	6115	Metallothionein-2 OS=Mus musculus OX=10090 GN=Mt2 PE=1 SV=2
1069	1695	Q8VDR9|DOCK6_MOUSE	111.21	4	4	9.81E5	8	4	8	Carbamidomethylation	233265	Dedicator of cytokinesis protein 6 OS=Mus musculus OX=10090 GN=Dock6 PE=1 SV=4
2108	401	Q9WUM5|SUCA_MOUSE	111.15	16	16	2.52E6	4	3	4	Carbamidomethylation	36155	Succinate--CoA ligase [ADP/GDP-forming] subunit alpha mitochondrial OS=Mus musculus OX=10090 GN=Suclg1 PE=1 SV=4
2623	1828	P00405|COX2_MOUSE	111.11	15	15	3.23E6	3	3	3		25976	Cytochrome c oxidase subunit 2 OS=Mus musculus OX=10090 GN=Mtco2 PE=1 SV=1
2113	202	Q60631|GRB2_MOUSE	111.03	18	18	2.67E6	4	4	4	Carbamidomethylation	25238	Growth factor receptor-bound protein 2 OS=Mus musculus OX=10090 GN=Grb2 PE=1 SV=1
2591	9648	Q62048|PEA15_MOUSE	110.98	30	30	3.09E6	3	3	3		15054	Astrocytic phosphoprotein PEA-15 OS=Mus musculus OX=10090 GN=Pea15 PE=1 SV=1
1937	5252	Q03141|MARK3_MOUSE	110.98	6	6	2.62E5	4	1	4	Carbamidomethylation	84390	MAP/microtubule affinity-regulating kinase 3 OS=Mus musculus OX=10090 GN=Mark3 PE=1 SV=2
789	589	P61161|ARP2_MOUSE	110.89	13	13	9.9E5	6	3	11	Carbamidomethylation	44761	Actin-related protein 2 OS=Mus musculus OX=10090 GN=Actr2 PE=1 SV=1
3412	8968	Q99J99|THTM_MOUSE	110.77	10	10	1.65E6	2	2	2		33097	3-mercaptopyruvate sulfurtransferase OS=Mus musculus OX=10090 GN=Mpst PE=1 SV=4
2430	8942	Q6PIU9|YJ005_MOUSE	110.55	11	11	9.42E5	3	3	3		37705	Uncharacterized protein FLJ45252 homolog OS=Mus musculus OX=10090 PE=1 SV=2
3524	27216	Q3UK10|B9D2_MOUSE	110.34	19	19	1.08E6	2	1	2		19250	B9 domain-containing protein 2 OS=Mus musculus OX=10090 GN=B9d2 PE=1 SV=2
2011	8934	P63325|RS10_MOUSE	110.27	25	25	5.54E6	5	4	5		18916	40S ribosomal protein S10 OS=Mus musculus OX=10090 GN=Rps10 PE=1 SV=1
2601	9482	Q9Z2G6|SE1L1_MOUSE	110.13	6	6	3.73E6	3	3	3	Carbamidomethylation	88340	Protein sel-1 homolog 1 OS=Mus musculus OX=10090 GN=Sel1l PE=1 SV=2
1507	5228	P59672|ANS1A_MOUSE	110.12	6	6	1.87E6	6	4	6		125242	Ankyrin repeat and SAM domain-containing protein 1A OS=Mus musculus OX=10090 GN=Anks1a PE=1 SV=3
1276	8938	Q8BHL5|ELMO2_MOUSE	110.11	9	9	6.61E5	7	2	7		83887	Engulfment and cell motility protein 2 OS=Mus musculus OX=10090 GN=Elmo2 PE=1 SV=1
873	8839	P80313|TCPH_MOUSE	110.08	12	12	1.38E6	8	4	10	Carbamidomethylation	59652	T-complex protein 1 subunit eta OS=Mus musculus OX=10090 GN=Cct7 PE=1 SV=1
1483	3615	Q8VEH8|ERLEC_MOUSE	110.05	13	13	2.31E6	6	5	6	Carbamidomethylation	54906	Endoplasmic reticulum lectin 1 OS=Mus musculus OX=10090 GN=Erlec1 PE=1 SV=1
1120	4092	G5E861|SCLT1_MOUSE	109.97	9	9	1.62E6	6	4	8	Carbamidomethylation	80492	Sodium channel and clathrin linker 1 OS=Mus musculus OX=10090 GN=Sclt1 PE=1 SV=1
3162	1794	O89017|LGMN_MOUSE	109.97	7	7	1.19E6	2	2	2	Carbamidomethylation	49373	Legumain OS=Mus musculus OX=10090 GN=Lgmn PE=1 SV=1
1939	655	P32921|SYWC_MOUSE	109.79	11	11	1.81E6	4	3	4	Carbamidomethylation	54358	Tryptophan--tRNA ligase cytoplasmic OS=Mus musculus OX=10090 GN=Wars PE=1 SV=2
2004	2497	P97363|SPTC2_MOUSE	109.75	8	8	1.43E6	4	3	4	Carbamidomethylation	62982	Serine palmitoyltransferase 2 OS=Mus musculus OX=10090 GN=Sptlc2 PE=1 SV=2
1692	918	Q9Z204|HNRPC_MOUSE	109.74	14	14	2E6	4	3	5		34385	Heterogeneous nuclear ribonucleoproteins C1/C2 OS=Mus musculus OX=10090 GN=Hnrnpc PE=1 SV=1
990	3336	Q8BVN8|IDLC_MOUSE	109.70	22	22	1.05E7	6	5	9	Carbamidomethylation	29680	Axonemal dynein light intermediate polypeptide 1 OS=Mus musculus OX=10090 GN=Dnali1 PE=1 SV=1
2432	9205	O35345|IMA7_MOUSE	109.61	7	7	2.58E6	3	3	3	Carbamidomethylation	59964	Importin subunit alpha-7 OS=Mus musculus OX=10090 GN=Kpna6 PE=1 SV=2
2432	9206	Q60960|IMA5_MOUSE	109.61	7	7	2.58E6	3	3	3	Carbamidomethylation	60183	Importin subunit alpha-5 OS=Mus musculus OX=10090 GN=Kpna1 PE=1 SV=2
3406	512	Q9CQ65|MTAP_MOUSE	109.55	13	13	1.36E6	2	2	2		31062	S-methyl-5'-thioadenosine phosphorylase OS=Mus musculus OX=10090 GN=Mtap PE=1 SV=1
1190	8800	Q9CU62|SMC1A_MOUSE	109.48	7	7	3.82E6	8	8	8	Carbamidomethylation	143235	Structural maintenance of chromosomes protein 1A OS=Mus musculus OX=10090 GN=Smc1a PE=1 SV=4
1672	8899	O54950|AAKG1_MOUSE	109.39	18	18	5.59E6	5	5	5		37520	5'-AMP-activated protein kinase subunit gamma-1 OS=Mus musculus OX=10090 GN=Prkag1 PE=1 SV=2
2372	800	O88532|ZFR_MOUSE	109.32	3	3	8.9E5	3	2	3		116859	Zinc finger RNA-binding protein OS=Mus musculus OX=10090 GN=Zfr PE=1 SV=2
1686	919	Q9R1T2|SAE1_MOUSE	109.29	19	19	8.61E5	5	3	5	Carbamidomethylation	38620	SUMO-activating enzyme subunit 1 OS=Mus musculus OX=10090 GN=Sae1 PE=1 SV=1
1787	386	P84099|RL19_MOUSE	109.25	19	19	7.53E6	4	3	5		23466	60S ribosomal protein L19 OS=Mus musculus OX=10090 GN=Rpl19 PE=1 SV=1
1520	1057	Q80WQ2|VAC14_MOUSE	109.24	6	6	5.91E5	6	2	6	Carbamidomethylation	88048	Protein VAC14 homolog OS=Mus musculus OX=10090 GN=Vac14 PE=1 SV=1
1664	1085	Q3TJD7|PDLI7_MOUSE	109.22	16	16	7.07E6	5	5	5	Carbamidomethylation	50119	PDZ and LIM domain protein 7 OS=Mus musculus OX=10090 GN=Pdlim7 PE=1 SV=1
2010	8838	Q80UU9|PGRC2_MOUSE	109.11	16	16	3.12E6	4	3	4	Carbamidomethylation	23334	Membrane-associated progesterone receptor component 2 OS=Mus musculus OX=10090 GN=Pgrmc2 PE=1 SV=2
1756	8322	Q8BKC5|IPO5_MOUSE	108.67	5	5	3.31E6	5	4	5		123591	Importin-5 OS=Mus musculus OX=10090 GN=Ipo5 PE=1 SV=3
988	340	P47963|RL13_MOUSE	108.60	29	29	1.07E7	8	5	9		24305	60S ribosomal protein L13 OS=Mus musculus OX=10090 GN=Rpl13 PE=1 SV=3
3409	1320	Q9QYG0|NDRG2_MOUSE	108.32	8	8	2.47E6	2	2	2		40789	Protein NDRG2 OS=Mus musculus OX=10090 GN=Ndrg2 PE=1 SV=1
2115	4886	Q922Y0|DYRK3_MOUSE	108.11	9	9	7.85E5	4	4	4	Carbamidomethylation	65572	Dual specificity tyrosine-phosphorylation-regulated kinase 3 OS=Mus musculus OX=10090 GN=Dyrk3 PE=1 SV=1
1416	1529	Q8C1B7|SEP11_MOUSE	107.96	11	11	1.17E6	5	1	6		49695	Septin-11 OS=Mus musculus OX=10090 GN=Sept11 PE=1 SV=4
2370	9447	Q7TSH4|CP110_MOUSE	107.87	4	4	4.88E5	3	2	3		111139	Centriolar coiled-coil protein of 110 kDa OS=Mus musculus OX=10090 GN=Ccp110 PE=1 SV=1
2425	8890	O88958|GNPI1_MOUSE	107.65	24	24	7.39E6	3	3	3	Carbamidomethylation	32549	Glucosamine-6-phosphate isomerase 1 OS=Mus musculus OX=10090 GN=Gnpda1 PE=1 SV=3
2002	9047	Q91VX2|UBAP2_MOUSE	107.63	4	4	2.68E6	4	3	4		117966	Ubiquitin-associated protein 2 OS=Mus musculus OX=10090 GN=Ubap2 PE=1 SV=1
2608	8945	Q9D832|DNJB4_MOUSE	107.62	16	16	1.13E6	3	3	3		37782	DnaJ homolog subfamily B member 4 OS=Mus musculus OX=10090 GN=Dnajb4 PE=1 SV=1
1977	867	O89112|LANC1_MOUSE	107.61	14	14	3.12E6	4	4	4	Carbamidomethylation	45341	LanC-like protein 1 OS=Mus musculus OX=10090 GN=Lancl1 PE=1 SV=1
1264	1402	Q9EP69|SAC1_MOUSE	107.46	10	10	2.28E6	6	4	7	Carbamidomethylation	66944	Phosphatidylinositide phosphatase SAC1 OS=Mus musculus OX=10090 GN=Sacm1l PE=1 SV=1
2138	287	Q91VM9|IPYR2_MOUSE	107.41	13	13	1.46E6	3	3	4		38115	Inorganic pyrophosphatase 2 mitochondrial OS=Mus musculus OX=10090 GN=Ppa2 PE=1 SV=1
2331	9119	Q9WVR4|FXR2_MOUSE	107.24	7	7	1.39E6	4	2	4		73743	Fragile X mental retardation syndrome-related protein 2 OS=Mus musculus OX=10090 GN=Fxr2 PE=1 SV=1
1769	8983	O88384|VTI1B_MOUSE	107.13	24	24	5.03E6	4	4	5		26713	Vesicle transport through interaction with t-SNAREs homolog 1B OS=Mus musculus OX=10090 GN=Vti1b PE=1 SV=1
1515	884	Q3U6K5|SPAT6_MOUSE	106.99	11	11	3.28E6	5	4	6	Carbamidomethylation	56101	Spermatogenesis-associated protein 6 OS=Mus musculus OX=10090 GN=Spata6 PE=1 SV=2
1674	248	Q60854|SPB6_MOUSE	106.98	10	10	4.17E6	5	3	5	Carbamidomethylation	42599	Serpin B6 OS=Mus musculus OX=10090 GN=Serpinb6 PE=1 SV=1
584	3530	Q6ZWQ0|SYNE2_MOUSE	106.77	1	1	1.24E5	11	2	14	Carbamidomethylation	782738	Nesprin-2 OS=Mus musculus OX=10090 GN=Syne2 PE=1 SV=2
2117	8918	Q8VDQ8|SIR2_MOUSE	106.75	13	13	2.65E6	4	3	4	Carbamidomethylation	43256	NAD-dependent protein deacetylase sirtuin-2 OS=Mus musculus OX=10090 GN=Sirt2 PE=1 SV=2
2767	1914	Q9QYI5|DNJB2_MOUSE	106.60	8	8	9.38E5	3	2	3		35593	DnaJ homolog subfamily B member 2 OS=Mus musculus OX=10090 GN=Dnajb2 PE=1 SV=3
2090	8827	Q80U63|MFN2_MOUSE	106.55	7	7	1.94E6	4	4	4	Carbamidomethylation	86188	Mitofusin-2 OS=Mus musculus OX=10090 GN=Mfn2 PE=1 SV=3
2437	2588	Q8CB62|CNTRB_MOUSE	106.55	4	4	1.36E7	3	3	3		99404	Centrobin OS=Mus musculus OX=10090 GN=Cntrob PE=2 SV=2
2421	9726	Q9JKY0|CNOT9_MOUSE	106.52	13	13	1.32E6	3	3	3	Carbamidomethylation	33601	CCR4-NOT transcription complex subunit 9 OS=Mus musculus OX=10090 GN=Cnot9 PE=1 SV=1
1132	2112	Q6PDQ2|CHD4_MOUSE	106.50	4	4	3.99E6	8	3	8		217749	Chromodomain-helicase-DNA-binding protein 4 OS=Mus musculus OX=10090 GN=Chd4 PE=1 SV=1
1555	1835	P55258|RAB8A_MOUSE	106.47	12	12	1.65E5	4	1	6		23668	Ras-related protein Rab-8A OS=Mus musculus OX=10090 GN=Rab8a PE=1 SV=2
997	2100	Q8CI71|VPS50_MOUSE	106.36	4	4	1.43E6	5	2	9	Carbamidomethylation	111174	Syndetin OS=Mus musculus OX=10090 GN=Vps50 PE=1 SV=2
3424	9064	O88746|TOM1_MOUSE	106.17	7	7	1.37E6	2	2	2		54325	Target of Myb protein 1 OS=Mus musculus OX=10090 GN=Tom1 PE=1 SV=1
1684	8925	P49817|CAV1_MOUSE	106.16	30	30	1.1E7	4	4	5		20539	Caveolin-1 OS=Mus musculus OX=10090 GN=Cav1 PE=1 SV=1
1631	328	Q6NY15|TSG10_MOUSE	105.84	8	8	6.91E5	6	3	6		81262	Testis-specific gene 10 protein OS=Mus musculus OX=10090 GN=Tsga10 PE=1 SV=1
2597	9063	Q9QY76|VAPB_MOUSE	105.83	16	16	2.62E6	3	2	3		26946	Vesicle-associated membrane protein-associated protein B OS=Mus musculus OX=10090 GN=Vapb PE=1 SV=3
2357	8907	O88811|STAM2_MOUSE	105.71	7	7	1.74E6	3	2	3	Carbamidomethylation	57455	Signal transducing adapter molecule 2 OS=Mus musculus OX=10090 GN=Stam2 PE=1 SV=1
2121	555	Q9R0P9|UCHL1_MOUSE	105.69	30	30	4.73E6	4	4	4	Carbamidomethylation	24838	Ubiquitin carboxyl-terminal hydrolase isozyme L1 OS=Mus musculus OX=10090 GN=Uchl1 PE=1 SV=1
3033	7941	B2RQE8|RHG42_MOUSE	105.68	4	4	9.32E5	2	2	2		94636	Rho GTPase-activating protein 42 OS=Mus musculus OX=10090 GN=Arhgap42 PE=1 SV=1
1673	8787	Q9ES28|ARHG7_MOUSE	105.46	8	8	1.81E6	5	3	5		97056	Rho guanine nucleotide exchange factor 7 OS=Mus musculus OX=10090 GN=Arhgef7 PE=1 SV=2
1990	9054	Q8CBY8|DCTN4_MOUSE	105.42	10	10	1.33E6	4	3	4		53057	Dynactin subunit 4 OS=Mus musculus OX=10090 GN=Dctn4 PE=1 SV=1
2618	8762	Q7TNR9|ARHG4_MOUSE	105.40	7	7	1.28E6	3	3	3		56679	Rho guanine nucleotide exchange factor 4 OS=Mus musculus OX=10090 GN=Arhgef4 PE=2 SV=2
2672	9111	O09061|PSB1_MOUSE	105.36	16	16	2.27E6	3	2	3		26372	Proteasome subunit beta type-1 OS=Mus musculus OX=10090 GN=Psmb1 PE=1 SV=1
2105	1810	Q9D517|PLCC_MOUSE	105.27	10	10	4.15E6	4	4	4		43296	1-acyl-sn-glycerol-3-phosphate acyltransferase gamma OS=Mus musculus OX=10090 GN=Agpat3 PE=1 SV=2
1998	540	P43274|H14_MOUSE	105.26	18	18	9.13E5	5	1	5		21977	Histone H1.4 OS=Mus musculus OX=10090 GN=Hist1h1e PE=1 SV=2
2001	8843	O35382|EXOC4_MOUSE	105.10	4	4	9.19E5	4	3	4		110545	Exocyst complex component 4 OS=Mus musculus OX=10090 GN=Exoc4 PE=1 SV=2
1991	2866	O88543|CSN3_MOUSE	105.09	15	15	2.02E6	4	4	4	Carbamidomethylation	47832	COP9 signalosome complex subunit 3 OS=Mus musculus OX=10090 GN=Cops3 PE=1 SV=3
2174	10117	Q8BL48|UNK_MOUSE	105.09	6	6	5.23E5	4	2	4		88058	RING finger protein unkempt homolog OS=Mus musculus OX=10090 GN=Unk PE=1 SV=1
1997	2001	Q91VN4|MIC25_MOUSE	104.94	18	18	1.87E6	4	3	4	Carbamidomethylation	29852	MICOS complex subunit Mic25 OS=Mus musculus OX=10090 GN=Chchd6 PE=1 SV=2
1494	6801	Q2TBE6|P4K2A_MOUSE	104.70	11	11	3.25E6	6	5	6		54258	Phosphatidylinositol 4-kinase type 2-alpha OS=Mus musculus OX=10090 GN=Pi4k2a PE=1 SV=1
2589	9439	Q8CB59|F161B_MOUSE	104.50	7	7	2.46E6	3	3	3		66969	Protein FAM161B OS=Mus musculus OX=10090 GN=Fam161b PE=1 SV=1
1969	1631	Q9D394|RUFY3_MOUSE	104.33	9	9	2.4E6	4	4	4		53007	Protein RUFY3 OS=Mus musculus OX=10090 GN=Rufy3 PE=1 SV=1
1109	8879	P26450|P85A_MOUSE	104.26	10	10	5.84E6	8	6	8		83517	Phosphatidylinositol 3-kinase regulatory subunit alpha OS=Mus musculus OX=10090 GN=Pik3r1 PE=1 SV=2
1802	1569	O88983|STX8_MOUSE	104.21	23	23	1.9E6	4	3	5	Carbamidomethylation	26925	Syntaxin-8 OS=Mus musculus OX=10090 GN=Stx8 PE=1 SV=1
3034	8877	Q3TLI0|TPC10_MOUSE	104.12	2	2	1.38E6	2	2	2	Carbamidomethylation	141589	Trafficking protein particle complex subunit 10 OS=Mus musculus OX=10090 GN=Trappc10 PE=1 SV=2
1405	259	A2ARV4|LRP2_MOUSE	104.09	2	2	1.88E6	6	5	6		519212	Low-density lipoprotein receptor-related protein 2 OS=Mus musculus OX=10090 GN=Lrp2 PE=1 SV=1
2101	8776	Q9JK48|SHLB1_MOUSE	103.93	12	12	4.86E6	4	4	4		40855	Endophilin-B1 OS=Mus musculus OX=10090 GN=Sh3glb1 PE=1 SV=1
1784	8886	Q69Z89|RADIL_MOUSE	103.92	6	6	1.29E6	5	3	5	Carbamidomethylation	120355	Ras-associating and dilute domain-containing protein OS=Mus musculus OX=10090 GN=Radil PE=1 SV=2
1766	9339	Q8BTY8|SCFD2_MOUSE	103.80	8	8	8.24E5	5	3	5		74751	Sec1 family domain-containing protein 2 OS=Mus musculus OX=10090 GN=Scfd2 PE=1 SV=1
918	242	O35516|NOTC2_MOUSE	103.78	3	3	2.75E6	8	5	10	Carbamidomethylation	265326	Neurogenic locus notch homolog protein 2 OS=Mus musculus OX=10090 GN=Notch2 PE=1 SV=1
2114	8775	Q811U4|MFN1_MOUSE	103.73	7	7	2.97E6	4	4	4	Carbamidomethylation	83726	Mitofusin-1 OS=Mus musculus OX=10090 GN=Mfn1 PE=1 SV=3
1932	9218	Q80W32|DRC9_MOUSE	103.71	10	10	3.73E6	4	4	4		49168	Dynein regulatory complex protein 9 OS=Mus musculus OX=10090 GN=Iqcg PE=1 SV=1
1683	481	Q08093|CNN2_MOUSE	103.49	17	17	8.69E6	5	2	5	Carbamidomethylation; Biotinylation	33156	Calponin-2 OS=Mus musculus OX=10090 GN=Cnn2 PE=1 SV=1
1827	405	A2ASQ1|AGRIN_MOUSE	103.37	2	2	6.3E5	5	2	5	Carbamidomethylation	207537	Agrin OS=Mus musculus OX=10090 GN=Agrn PE=1 SV=1
3408	9679	O89079|COPE_MOUSE	103.35	13	13	8.54E5	2	2	2	Carbamidomethylation	34567	Coatomer subunit epsilon OS=Mus musculus OX=10090 GN=Cope PE=1 SV=3
2600	465	Q99LX5|MMTA2_MOUSE	103.25	13	13	3.11E6	3	3	3	Carbamidomethylation	29299	Multiple myeloma tumor-associated protein 2 homolog OS=Mus musculus OX=10090 GN=Mmtag2 PE=2 SV=1
1208	3973	Q04690|NF1_MOUSE	103.25	3	3	1.35E6	7	5	8	Carbamidomethylation	319595	Neurofibromin OS=Mus musculus OX=10090 GN=Nf1 PE=1 SV=1
2604	598	Q91Z49|UIF_MOUSE	103.21	12	12	3E6	3	3	3		35887	UAP56-interacting factor OS=Mus musculus OX=10090 GN=Fyttd1 PE=1 SV=1
1931	367	O09106|HDAC1_MOUSE	103.04	9	9	5.27E6	5	3	5	Carbamidomethylation	55075	Histone deacetylase 1 OS=Mus musculus OX=10090 GN=Hdac1 PE=1 SV=1
3198	9142	Q9CRC9|GNPI2_MOUSE	103.04	17	17	7.7E5	2	2	2	Carbamidomethylation	31084	Glucosamine-6-phosphate isomerase 2 OS=Mus musculus OX=10090 GN=Gnpda2 PE=1 SV=1
1688	3468	Q8R361|RFIP5_MOUSE	102.80	13	13	2E6	6	4	6	Carbamidomethylation	69553	Rab11 family-interacting protein 5 OS=Mus musculus OX=10090 GN=Rab11fip5 PE=1 SV=2
2772	9770	P62482|KCAB2_MOUSE	102.79	8	8	1.9E6	2	2	3		41021	Voltage-gated potassium channel subunit beta-2 OS=Mus musculus OX=10090 GN=Kcnab2 PE=1 SV=1
2768	880	P55065|PLTP_MOUSE	102.79	6	6	2.07E6	2	2	3		54453	Phospholipid transfer protein OS=Mus musculus OX=10090 GN=Pltp PE=1 SV=1
2107	8949	Q9Z1G3|VATC1_MOUSE	102.77	11	11	2.01E6	4	4	4		43888	V-type proton ATPase subunit C 1 OS=Mus musculus OX=10090 GN=Atp6v1c1 PE=1 SV=4
2012	9152	Q8R001|MARE2_MOUSE	102.76	9	9	0E0	3	1	4		36946	Microtubule-associated protein RP/EB family member 2 OS=Mus musculus OX=10090 GN=Mapre2 PE=1 SV=1
1753	238	Q9Z2I9|SUCB1_MOUSE	102.69	15	15	2.38E6	5	5	5	Carbamidomethylation	50114	Succinate--CoA ligase [ADP-forming] subunit beta mitochondrial OS=Mus musculus OX=10090 GN=Sucla2 PE=1 SV=2
1999	517	P43277|H13_MOUSE	102.54	18	18	2.8E6	5	1	5		22100	Histone H1.3 OS=Mus musculus OX=10090 GN=Hist1h1d PE=1 SV=2
1999	541	P15864|H12_MOUSE	102.54	16	16	2.8E6	4	1	4		21267	Histone H1.2 OS=Mus musculus OX=10090 GN=Hist1h1c PE=1 SV=2
2422	9199	Q3UGS4|MCRI1_MOUSE	102.45	39	39	4.64E6	3	3	3	Carbamidomethylation	11101	Mapk-regulated corepressor-interacting protein 1 OS=Mus musculus OX=10090 GN=Mcrip1 PE=1 SV=1
2659	9676	O55091|IMPCT_MOUSE	102.22	14	14	3.53E5	3	3	3	Carbamidomethylation	36276	Protein IMPACT OS=Mus musculus OX=10090 GN=Impact PE=1 SV=2
2419	922	O89051|ITM2B_MOUSE	102.22	23	23	3.18E6	3	3	3		30260	Integral membrane protein 2B OS=Mus musculus OX=10090 GN=Itm2b PE=1 SV=1
2142	8833	P70302|STIM1_MOUSE	102.21	5	5	3.34E6	3	3	4		77567	Stromal interaction molecule 1 OS=Mus musculus OX=10090 GN=Stim1 PE=1 SV=2
568	1389	A2AN08|UBR4_MOUSE	102.21	3	3	1.8E6	15	7	16	Carbamidomethylation	572298	E3 ubiquitin-protein ligase UBR4 OS=Mus musculus OX=10090 GN=Ubr4 PE=1 SV=1
2123	1052	Q91X78|ERLN1_MOUSE	102.18	14	14	1.47E5	4	1	4		38937	Erlin-1 OS=Mus musculus OX=10090 GN=Erlin1 PE=1 SV=1
2771	1192	Q9EQQ2|YIPF5_MOUSE	102.17	8	8	1.47E7	2	2	3	Carbamidomethylation	27873	Protein YIPF5 OS=Mus musculus OX=10090 GN=Yipf5 PE=1 SV=1
1509	9100	Q8C129|LCAP_MOUSE	102.04	4	4	1.05E6	6	3	6	Carbamidomethylation	117304	Leucyl-cystinyl aminopeptidase OS=Mus musculus OX=10090 GN=Lnpep PE=1 SV=1
1065	1076	Q80VI1|TRI56_MOUSE	101.92	14	14	3.13E6	8	7	8	Carbamidomethylation	79513	E3 ubiquitin-protein ligase TRIM56 OS=Mus musculus OX=10090 GN=Trim56 PE=1 SV=1
1980	593	Q8BWT1|THIM_MOUSE	101.85	11	11	3.12E6	4	3	4		41830	3-ketoacyl-CoA thiolase mitochondrial OS=Mus musculus OX=10090 GN=Acaa2 PE=1 SV=3
1987	2908	Q8CGE9|RGS12_MOUSE	101.81	4	4	3.74E6	4	4	4		149636	Regulator of G-protein signaling 12 OS=Mus musculus OX=10090 GN=Rgs12 PE=1 SV=2
2673	8795	Q5FWK3|RHG01_MOUSE	101.67	8	8	2.64E6	3	2	3		50411	Rho GTPase-activating protein 1 OS=Mus musculus OX=10090 GN=Arhgap1 PE=1 SV=1
1158	4975	Q5SNZ0|GRDN_MOUSE	101.60	3	3	3.94E5	7	4	7		215917	Girdin OS=Mus musculus OX=10090 GN=Ccdc88a PE=1 SV=2
2670	8905	Q9WTK7|STK11_MOUSE	101.60	9	9	1.34E6	3	2	3	Carbamidomethylation	49267	Serine/threonine-protein kinase STK11 OS=Mus musculus OX=10090 GN=Stk11 PE=1 SV=1
2489	8819	Q923J1|TRPM7_MOUSE	101.52	3	3	7.18E5	4	2	4		212397	Transient receptor potential cation channel subfamily M member 7 OS=Mus musculus OX=10090 GN=Trpm7 PE=1 SV=1
2110	620	Q9WUM4|COR1C_MOUSE	101.47	8	8	1.45E6	4	2	4	Carbamidomethylation	53121	Coronin-1C OS=Mus musculus OX=10090 GN=Coro1c PE=1 SV=2
1696	4494	Q9DBY8|NVL_MOUSE	101.35	5	5	1.46E6	5	1	5		94476	Nuclear valosin-containing protein-like OS=Mus musculus OX=10090 GN=Nvl PE=1 SV=1
2629	8950	Q3TFD2|PCAT1_MOUSE	100.85	10	10	1.33E6	3	3	3	Carbamidomethylation	59744	Lysophosphatidylcholine acyltransferase 1 OS=Mus musculus OX=10090 GN=Lpcat1 PE=1 SV=1
1125	9356	Q9CZX2|CEP89_MOUSE	100.84	9	9	2.02E6	5	4	8	Carbamidomethylation	90320	Centrosomal protein of 89 kDa OS=Mus musculus OX=10090 GN=Cep89 PE=1 SV=1
3444	27170	Q9DAU1|CNPY3_MOUSE	100.66	11	11	7.6E5	2	2	2	Carbamidomethylation	30538	Protein canopy homolog 3 OS=Mus musculus OX=10090 GN=Cnpy3 PE=1 SV=1
3196	6772	P59279|RAB2B_MOUSE	100.63	12	12	7.23E5	2	1	2	Carbamidomethylation	24198	Ras-related protein Rab-2B OS=Mus musculus OX=10090 GN=Rab2b PE=1 SV=1
1502	8756	Q80ZX8|SPAG1_MOUSE	100.57	8	8	1.58E6	6	4	6		100670	Sperm-associated antigen 1 OS=Mus musculus OX=10090 GN=Spag1 PE=1 SV=1
840	9123	Q99LG2|TNPO2_MOUSE	100.40	8	8	8.38E5	9	3	10	Carbamidomethylation	100456	Transportin-2 OS=Mus musculus OX=10090 GN=Tnpo2 PE=1 SV=1
2353	7893	Q5DTX6|JCAD_MOUSE	100.25	4	4	1.99E6	4	4	4		144797	Junctional protein associated with coronary artery disease OS=Mus musculus OX=10090 GN=Jcad PE=1 SV=2
1269	586	Q9D1R9|RL34_MOUSE	100.12	38	38	2.32E7	7	7	7	Carbamidomethylation	13293	60S ribosomal protein L34 OS=Mus musculus OX=10090 GN=Rpl34 PE=1 SV=2
1809	1428	Q8R0Y8|S2542_MOUSE	100.06	11	11	8.15E4	3	2	5		35241	Mitochondrial coenzyme A transporter SLC25A42 OS=Mus musculus OX=10090 GN=Slc25a42 PE=1 SV=1
1523	8723	Q8BH44|COR2B_MOUSE	99.94	7	7	2.01E6	5	2	6		54936	Coronin-2B OS=Mus musculus OX=10090 GN=Coro2b PE=1 SV=2
1365	9195	Q8CI95|OSB11_MOUSE	99.69	5	5	1.08E6	5	1	6		83629	Oxysterol-binding protein-related protein 11 OS=Mus musculus OX=10090 GN=Osbpl11 PE=1 SV=2
1986	8984	Q8C0V9|FRMD6_MOUSE	99.67	8	8	1.34E6	4	4	4		71652	FERM domain-containing protein 6 OS=Mus musculus OX=10090 GN=Frmd6 PE=1 SV=2
3437	943	P61211|ARL1_MOUSE	99.65	18	18	1.98E6	2	2	2		20412	ADP-ribosylation factor-like protein 1 OS=Mus musculus OX=10090 GN=Arl1 PE=1 SV=1
2470	535	Q61937|NPM_MOUSE	99.54	9	9	2.79E6	2	2	3		32560	Nucleophosmin OS=Mus musculus OX=10090 GN=Npm1 PE=1 SV=1
1508	8929	Q9QYE6|GOGA5_MOUSE	99.50	7	7	2.46E6	5	4	6		82368	Golgin subfamily A member 5 OS=Mus musculus OX=10090 GN=Golga5 PE=1 SV=2
1685	6608	Q3UH60|DIP2B_MOUSE	99.49	5	5	2.55E6	5	5	5	Carbamidomethylation	171125	Disco-interacting protein 2 homolog B OS=Mus musculus OX=10090 GN=Dip2b PE=1 SV=1
1498	8828	Q8R1Q8|DC1L1_MOUSE	99.46	18	18	3.9E6	5	5	6	Carbamidomethylation	56614	Cytoplasmic dynein 1 light intermediate chain 1 OS=Mus musculus OX=10090 GN=Dync1li1 PE=1 SV=1
1984	203	Q5F201|CFA52_MOUSE	99.37	7	7	3.56E6	4	4	4		68240	Cilia- and flagella-associated protein 52 OS=Mus musculus OX=10090 GN=Cfap52 PE=1 SV=1
1176	8873	Q921G8|GCP2_MOUSE	99.36	8	8	1.18E6	7	4	8		103223	Gamma-tubulin complex component 2 OS=Mus musculus OX=10090 GN=Tubgcp2 PE=1 SV=2
1940	1210	Q9ES97|RTN3_MOUSE	99.19	3	3	2.19E7	3	2	4		103879	Reticulon-3 OS=Mus musculus OX=10090 GN=Rtn3 PE=1 SV=2
2774	9720	Q9CQW9|IFM3_MOUSE	99.06	20	20	5.5E6	2	2	3		14954	Interferon-induced transmembrane protein 3 OS=Mus musculus OX=10090 GN=Ifitm3 PE=1 SV=1
2000	8951	P62046|LRCH1_MOUSE	99.06	6	6	7.77E5	4	3	4	Carbamidomethylation	79076	Leucine-rich repeat and calponin homology domain-containing protein 1 OS=Mus musculus OX=10090 GN=Lrch1 PE=1 SV=2
1789	9225	P63328|PP2BA_MOUSE	98.94	6	6	4.24E5	4	1	5		58644	Serine/threonine-protein phosphatase 2B catalytic subunit alpha isoform OS=Mus musculus OX=10090 GN=Ppp3ca PE=1 SV=1
1789	9202	P48453|PP2BB_MOUSE	98.94	6	6	4.24E5	4	1	5		59174	Serine/threonine-protein phosphatase 2B catalytic subunit beta isoform OS=Mus musculus OX=10090 GN=Ppp3cb PE=1 SV=2
3410	10263	Q922R1|CP070_MOUSE	98.94	8	8	1.29E6	2	2	2	Carbamidomethylation	47416	UPF0183 protein C16orf70 homolog OS=Mus musculus OX=10090 PE=1 SV=2
3442	9074	P48302|EDNRB_MOUSE	98.55	5	5	2.7E6	2	2	2	Carbamidomethylation	49561	Endothelin receptor type B OS=Mus musculus OX=10090 GN=Ednrb PE=2 SV=1
1505	8837	Q924C1|XPO5_MOUSE	98.54	7	7	1.48E6	6	5	6		136973	Exportin-5 OS=Mus musculus OX=10090 GN=Xpo5 PE=1 SV=1
2139	9096	Q9CZ04|CSN7A_MOUSE	98.52	21	21	3.3E6	4	3	4		30224	COP9 signalosome complex subunit 7a OS=Mus musculus OX=10090 GN=Cops7a PE=1 SV=2
1037	994	Q63ZW7|INADL_MOUSE	98.48	5	5	4.35E5	8	3	8		198515	InaD-like protein OS=Mus musculus OX=10090 GN=Patj PE=1 SV=2
2030	1639	Q8CE72|CPLN1_MOUSE	98.44	1	1	1.87E5	4	1	4	Carbamidomethylation	358551	Ciliogenesis and planar polarity effector 1 OS=Mus musculus OX=10090 GN=Cplane1 PE=1 SV=4
2788	9319	P54728|RD23B_MOUSE	97.91	6	6	1.05E6	2	2	3		43513	UV excision repair protein RAD23 homolog B OS=Mus musculus OX=10090 GN=Rad23b PE=1 SV=2
2132	1062	O08810|U5S1_MOUSE	97.64	4	4	5.53E5	4	2	4		109361	116 kDa U5 small nuclear ribonucleoprotein component OS=Mus musculus OX=10090 GN=Eftud2 PE=1 SV=1
1504	178	Q9CQA3|SDHB_MOUSE	97.58	15	15	5.58E6	5	4	6		31814	Succinate dehydrogenase [ubiquinone] iron-sulfur subunit mitochondrial OS=Mus musculus OX=10090 GN=Sdhb PE=1 SV=1
919	6052	Q8VD65|PI3R4_MOUSE	97.49	6	6	8.68E5	10	3	10		152598	Phosphoinositide 3-kinase regulatory subunit 4 OS=Mus musculus OX=10090 GN=Pik3r4 PE=1 SV=3
1808	603	Q9QXE0|HACL1_MOUSE	97.42	6	6	6.58E5	4	2	5	Carbamidomethylation	63660	2-hydroxyacyl-CoA lyase 1 OS=Mus musculus OX=10090 GN=Hacl1 PE=1 SV=2
2125	978	Q8VCK3|TBG2_MOUSE	97.36	15	15	2.91E6	4	3	4	Carbamidomethylation	51122	Tubulin gamma-2 chain OS=Mus musculus OX=10090 GN=Tubg2 PE=1 SV=1
2125	1348	P83887|TBG1_MOUSE	97.36	15	15	2.91E6	4	3	4	Carbamidomethylation	51101	Tubulin gamma-1 chain OS=Mus musculus OX=10090 GN=Tubg1 PE=1 SV=1
2133	8812	Q9JJG0|TACC2_MOUSE	97.19	6	6	2.07E6	4	4	4		124130	Transforming acidic coiled-coil-containing protein 2 OS=Mus musculus OX=10090 GN=Tacc2 PE=1 SV=2
2361	1390	Q9CYN2|SPCS2_MOUSE	97.19	16	16	2.26E6	3	3	3		24978	Signal peptidase complex subunit 2 OS=Mus musculus OX=10090 GN=Spcs2 PE=1 SV=1
1633	8924	Q8BML9|SYQ_MOUSE	97.13	8	8	8.13E5	5	3	5	Carbamidomethylation	87677	Glutamine--tRNA ligase OS=Mus musculus OX=10090 GN=Qars PE=1 SV=1
3414	1797	Q9QXD8|LIMD1_MOUSE	97.04	5	5	1.92E6	2	2	2		71422	LIM domain-containing protein 1 OS=Mus musculus OX=10090 GN=Limd1 PE=1 SV=2
1638	27011	Q99P91|GPNMB_MOUSE	96.99	9	9	2.45E6	5	4	5	Carbamidomethylation	63676	Transmembrane glycoprotein NMB OS=Mus musculus OX=10090 GN=Gpnmb PE=1 SV=2
1973	9131	Q9CZ62|CEP97_MOUSE	96.99	5	5	6.6E5	4	4	4		94641	Centrosomal protein of 97 kDa OS=Mus musculus OX=10090 GN=Cep97 PE=1 SV=1
2445	1928	Q14BP6|LR74B_MOUSE	96.84	9	9	7.99E5	3	2	3		41701	Leucine-rich repeat-containing protein 74B OS=Mus musculus OX=10090 GN=Lrrc74b PE=2 SV=1
1172	9021	Q7TSC3|NEK5_MOUSE	96.80	12	12	2.74E6	7	5	8	Carbamidomethylation	71791	Serine/threonine-protein kinase Nek5 OS=Mus musculus OX=10090 GN=Nek5 PE=2 SV=1
2605	1897	Q61062|DVL3_MOUSE	96.75	6	6	6.88E5	3	1	3		78123	Segment polarity protein dishevelled homolog DVL-3 OS=Mus musculus OX=10090 GN=Dvl3 PE=1 SV=2
3468	737	Q9R0Q7|TEBP_MOUSE	96.65	17	17	3.49E6	2	2	2	Carbamidomethylation	18721	Prostaglandin E synthase 3 OS=Mus musculus OX=10090 GN=Ptges3 PE=1 SV=1
810	5899	Q9Z0R4|ITSN1_MOUSE	96.55	7	7	3.65E6	9	6	12		194296	Intersectin-1 OS=Mus musculus OX=10090 GN=Itsn1 PE=1 SV=2
1337	1741	P97789|XRN1_MOUSE	96.51	4	4	6.9E5	6	4	6		194306	5'-3' exoribonuclease 1 OS=Mus musculus OX=10090 GN=Xrn1 PE=1 SV=1
1781	4817	Q05BC3|EMAL1_MOUSE	96.43	7	7	9.89E5	5	3	5		89680	Echinoderm microtubule-associated protein-like 1 OS=Mus musculus OX=10090 GN=Eml1 PE=1 SV=1
3411	9226	P56812|PDCD5_MOUSE	96.41	20	20	1.15E6	2	2	2		14275	Programmed cell death protein 5 OS=Mus musculus OX=10090 GN=Pdcd5 PE=1 SV=3
3438	9003	Q99K28|ARFG2_MOUSE	96.20	5	5	2.38E5	2	1	2		56598	ADP-ribosylation factor GTPase-activating protein 2 OS=Mus musculus OX=10090 GN=Arfgap2 PE=1 SV=1
1800	8809	Q8K310|MATR3_MOUSE	96.07	5	5	1.8E6	5	3	5		94630	Matrin-3 OS=Mus musculus OX=10090 GN=Matr3 PE=1 SV=1
2428	9987	Q8R3P7|CLUA1_MOUSE	96.02	9	9	1.79E6	3	3	3		47953	Clusterin-associated protein 1 OS=Mus musculus OX=10090 GN=Cluap1 PE=1 SV=1
2112	224	Q91ZE0|TMLH_MOUSE	95.84	10	10	2.09E6	4	4	4		49610	Trimethyllysine dioxygenase mitochondrial OS=Mus musculus OX=10090 GN=Tmlhe PE=1 SV=2
1989	299	Q80V91|DTX3_MOUSE	95.75	14	14	2.58E6	4	4	4	Carbamidomethylation	37982	Probable E3 ubiquitin-protein ligase DTX3 OS=Mus musculus OX=10090 GN=Dtx3 PE=1 SV=2
3449	10636	Q61144|PSN2_MOUSE	95.65	6	6	2.73E6	2	2	2	Carbamidomethylation	49983	Presenilin-2 OS=Mus musculus OX=10090 GN=Psen2 PE=1 SV=3
3077	1028	A2AJI0|MA7D1_MOUSE	95.62	3	3	1.27E6	2	2	2		93276	MAP7 domain-containing protein 1 OS=Mus musculus OX=10090 GN=Map7d1 PE=1 SV=1
3461	231	Q9WVQ5|MTNB_MOUSE	95.43	9	9	1.34E6	2	2	2	Carbamidomethylation	26949	Methylthioribulose-1-phosphate dehydratase OS=Mus musculus OX=10090 GN=Apip PE=1 SV=1
1421	777	P17809|GTR1_MOUSE	95.36	12	12	2.31E7	5	4	6		53985	Solute carrier family 2 facilitated glucose transporter member 1 OS=Mus musculus OX=10090 GN=Slc2a1 PE=1 SV=4
1131	8751	Q9ERK4|XPO2_MOUSE	95.34	4	4	1.06E6	6	2	8		110455	Exportin-2 OS=Mus musculus OX=10090 GN=Cse1l PE=1 SV=1
2773	9669	Q3UN04|UBP30_MOUSE	95.28	9	9	2.06E6	3	2	3	Carbamidomethylation	58221	Ubiquitin carboxyl-terminal hydrolase 30 OS=Mus musculus OX=10090 GN=Usp30 PE=1 SV=1
2599	9156	Q5U458|DJC11_MOUSE	95.16	9	9	1.46E6	3	3	3		63233	DnaJ homolog subfamily C member 11 OS=Mus musculus OX=10090 GN=Dnajc11 PE=1 SV=2
1127	9101	Q8BR92|PALM2_MOUSE	95.06	14	14	1.31E6	5	3	8		42095	Paralemmin-2 OS=Mus musculus OX=10090 GN=Palm2 PE=1 SV=1
3422	10548	Q9Z0V7|TI17B_MOUSE	94.89	22	22	9.83E5	2	2	2		18352	Mitochondrial import inner membrane translocase subunit Tim17-B OS=Mus musculus OX=10090 GN=Timm17b PE=1 SV=1
2141	9041	Q91ZR2|SNX18_MOUSE	94.77	6	6	2.31E6	4	3	4		67904	Sorting nexin-18 OS=Mus musculus OX=10090 GN=Snx18 PE=1 SV=1
1762	8926	Q6WVG3|KCD12_MOUSE	94.70	17	17	2.44E6	5	3	5		35892	BTB/POZ domain-containing protein KCTD12 OS=Mus musculus OX=10090 GN=Kctd12 PE=1 SV=1
1793	9238	P07310|KCRM_MOUSE	94.68	13	13	1.93E6	4	1	5		43045	Creatine kinase M-type OS=Mus musculus OX=10090 GN=Ckm PE=1 SV=1
3160	3318	Q8C042|ENO4_MOUSE	94.59	6	6	1.6E6	2	2	2	Carbamidomethylation	67853	Enolase 4 OS=Mus musculus OX=10090 GN=Eno4 PE=1 SV=2
2415	448	P29416|HEXA_MOUSE	94.56	10	10	1.73E6	4	4	4	Carbamidomethylation	60613	Beta-hexosaminidase subunit alpha OS=Mus musculus OX=10090 GN=Hexa PE=1 SV=2
1777	610	P62331|ARF6_MOUSE	94.46	26	26	4.29E6	4	2	5		20082	ADP-ribosylation factor 6 OS=Mus musculus OX=10090 GN=Arf6 PE=1 SV=2
2168	2568	A3KGV1|ODFP2_MOUSE	94.41	6	6	8.04E4	4	2	4	Carbamidomethylation	95541	Outer dense fiber protein 2 OS=Mus musculus OX=10090 GN=Odf2 PE=1 SV=1
2417	273	Q9Z2W0|DNPEP_MOUSE	94.30	7	7	1.17E6	3	3	3		52207	Aspartyl aminopeptidase OS=Mus musculus OX=10090 GN=Dnpep PE=1 SV=2
3475	651	Q9D819|IPYR_MOUSE	94.19	14	14	2.81E6	2	2	2		32667	Inorganic pyrophosphatase OS=Mus musculus OX=10090 GN=Ppa1 PE=1 SV=1
2648	10571	Q8CI96|CLIP4_MOUSE	94.11	5	5	9.25E5	3	3	3		75789	CAP-Gly domain-containing linker protein 4 OS=Mus musculus OX=10090 GN=Clip4 PE=1 SV=1
739	4346	Q5SW19|CLU_MOUSE	94.06	6	6	1.72E6	9	5	12	Carbamidomethylation	148068	Clustered mitochondria protein homolog OS=Mus musculus OX=10090 GN=Cluh PE=1 SV=2
2120	5110	Q05512|MARK2_MOUSE	94.02	7	7	6.06E5	4	1	4		86306	Serine/threonine-protein kinase MARK2 OS=Mus musculus OX=10090 GN=Mark2 PE=1 SV=3
2610	804	P51880|FABP7_MOUSE	94.01	29	29	5.19E6	3	3	3		14893	Fatty acid-binding protein brain OS=Mus musculus OX=10090 GN=Fabp7 PE=1 SV=2
2124	9273	Q9QZ88|VPS29_MOUSE	93.97	27	27	9.17E5	4	3	4	Carbamidomethylation	20496	Vacuolar protein sorting-associated protein 29 OS=Mus musculus OX=10090 GN=Vps29 PE=1 SV=1
2693	9693	P97465|DOK1_MOUSE	93.95	5	5	5.56E5	3	2	3		52452	Docking protein 1 OS=Mus musculus OX=10090 GN=Dok1 PE=1 SV=2
1516	8312	O35245|PKD2_MOUSE	93.90	7	7	1.23E6	5	3	6	Carbamidomethylation	108982	Polycystin-2 OS=Mus musculus OX=10090 GN=Pkd2 PE=1 SV=2
2614	408	Q9CXT8|MPPB_MOUSE	93.87	11	11	4.63E5	3	3	3	Carbamidomethylation	54615	Mitochondrial-processing peptidase subunit beta OS=Mus musculus OX=10090 GN=Pmpcb PE=1 SV=1
2616	8821	P59017|B2L13_MOUSE	93.76	12	12	1.28E6	3	3	3		46719	Bcl-2-like protein 13 OS=Mus musculus OX=10090 GN=Bcl2l13 PE=1 SV=2
2676	9031	P52875|TM165_MOUSE	93.55	15	15	4.28E6	3	2	3		34791	Transmembrane protein 165 OS=Mus musculus OX=10090 GN=Tmem165 PE=1 SV=2
3413	9683	O88413|TULP3_MOUSE	93.48	7	7	1.81E6	2	2	2		51231	Tubby-related protein 3 OS=Mus musculus OX=10090 GN=Tulp3 PE=1 SV=1
1995	232	P98156|VLDLR_MOUSE	93.23	6	6	1.8E6	4	4	4	Carbamidomethylation	96373	Very low-density lipoprotein receptor OS=Mus musculus OX=10090 GN=Vldlr PE=1 SV=1
1640	2000	Q9CRT8|XPOT_MOUSE	93.17	4	4	6.82E5	5	3	5		109734	Exportin-T OS=Mus musculus OX=10090 GN=Xpot PE=1 SV=3
3416	6469	Q6P5U8|CC148_MOUSE	93.13	9	9	1.39E6	2	2	2	Carbamidomethylation	63397	Coiled-coil domain-containing protein 148 OS=Mus musculus OX=10090 GN=Ccdc148 PE=2 SV=1
1765	8917	Q9JLV5|CUL3_MOUSE	93.11	7	7	1.42E6	5	4	5		88948	Cullin-3 OS=Mus musculus OX=10090 GN=Cul3 PE=1 SV=1
2021	9311	P17047|LAMP2_MOUSE	93.04	6	6	2.58E6	4	2	5		45681	Lysosome-associated membrane glycoprotein 2 OS=Mus musculus OX=10090 GN=Lamp2 PE=1 SV=2
2358	9253	Q5F2E8|TAOK1_MOUSE	92.86	3	3	1.05E6	3	2	3		116050	Serine/threonine-protein kinase TAO1 OS=Mus musculus OX=10090 GN=Taok1 PE=1 SV=1
2450	9269	Q922Q8|LRC59_MOUSE	92.84	11	11	1.27E6	3	2	3	Carbamidomethylation	34877	Leucine-rich repeat-containing protein 59 OS=Mus musculus OX=10090 GN=Lrrc59 PE=1 SV=1
2453	9114	P40336|VP26A_MOUSE	92.61	9	9	1.02E6	3	2	3		38114	Vacuolar protein sorting-associated protein 26A OS=Mus musculus OX=10090 GN=Vps26a PE=1 SV=1
2612	302	Q60710|SAMH1_MOUSE	92.47	6	6	1.09E6	3	3	3	Carbamidomethylation	75893	Deoxynucleoside triphosphate triphosphohydrolase SAMHD1 OS=Mus musculus OX=10090 GN=Samhd1 PE=1 SV=3
2009	9075	Q9JIW9|RALB_MOUSE	92.28	19	19	2.36E6	4	1	4		23349	Ras-related protein Ral-B OS=Mus musculus OX=10090 GN=Ralb PE=1 SV=1
1219	9135	Q922D4|PP6R3_MOUSE	92.16	6	6	4.48E5	7	2	8	Carbamidomethylation	94653	Serine/threonine-protein phosphatase 6 regulatory subunit 3 OS=Mus musculus OX=10090 GN=Ppp6r3 PE=1 SV=1
3178	10167	Q8C804|SPICE_MOUSE	92.08	3	3	8.23E5	2	2	2		95645	Spindle and centriole-associated protein 1 OS=Mus musculus OX=10090 GN=Spice1 PE=1 SV=2
3419	9637	O88522|NEMO_MOUSE	91.99	6	6	8.74E5	2	2	2		47972	NF-kappa-B essential modulator OS=Mus musculus OX=10090 GN=Ikbkg PE=1 SV=2
3499	9207	O88342|WDR1_MOUSE	91.95	7	7	2.03E6	2	2	2	Carbamidomethylation	66407	WD repeat-containing protein 1 OS=Mus musculus OX=10090 GN=Wdr1 PE=1 SV=3
3474	742	P10922|H10_MOUSE	91.75	11	11	4.46E6	2	2	2		20861	Histone H1.0 OS=Mus musculus OX=10090 GN=H1f0 PE=2 SV=4
1438	307	Q6PFD9|NUP98_MOUSE	91.70	2	2	1.09E6	5	2	6	Carbamidomethylation	197239	Nuclear pore complex protein Nup98-Nup96 OS=Mus musculus OX=10090 GN=Nup98 PE=1 SV=2
1434	8301	P08032|SPTA1_MOUSE	91.51	1	1	1.19E6	5	1	6		279863	Spectrin alpha chain erythrocytic 1 OS=Mus musculus OX=10090 GN=Spta1 PE=1 SV=3
841	6172	Q8CJ96|RASF8_MOUSE	91.47	9	9	2.08E6	6	3	10	Carbamidomethylation	48103	Ras association domain-containing protein 8 OS=Mus musculus OX=10090 GN=Rassf8 PE=2 SV=1
1771	5275	Q9QXK3|COPG2_MOUSE	91.45	7	7	6.49E5	5	3	5	Carbamidomethylation	97680	Coatomer subunit gamma-2 OS=Mus musculus OX=10090 GN=Copg2 PE=1 SV=1
2685	9551	Q8BWW4|LARP4_MOUSE	91.38	4	4	9.14E5	3	2	3		79763	La-related protein 4 OS=Mus musculus OX=10090 GN=Larp4 PE=1 SV=2
2109	9089	P08414|KCC4_MOUSE	91.12	9	9	3.84E6	4	4	4		52628	Calcium/calmodulin-dependent protein kinase type IV OS=Mus musculus OX=10090 GN=Camk4 PE=1 SV=2
3418	9053	Q8BP47|SYNC_MOUSE	91.08	5	5	1.01E6	2	2	2	Carbamidomethylation	64279	Asparagine--tRNA ligase cytoplasmic OS=Mus musculus OX=10090 GN=Nars PE=1 SV=2
329	1711	A2ASS6|TITIN_MOUSE	90.87	0	0	1.03E5	21	1	23		3906375	Titin OS=Mus musculus OX=10090 GN=Ttn PE=1 SV=1
2364	1690	O35226|PSMD4_MOUSE	90.87	11	11	2.74E6	3	3	3		40704	26S proteasome non-ATPase regulatory subunit 4 OS=Mus musculus OX=10090 GN=Psmd4 PE=1 SV=1
3165	1554	Q3TJZ6|FA98A_MOUSE	90.83	5	5	1.47E6	2	2	2		55055	Protein FAM98A OS=Mus musculus OX=10090 GN=Fam98a PE=1 SV=1
1414	175	O35286|DHX15_MOUSE	90.79	7	7	2.07E6	5	5	6	Carbamidomethylation	91007	Pre-mRNA-splicing factor ATP-dependent RNA helicase DHX15 OS=Mus musculus OX=10090 GN=Dhx15 PE=1 SV=2
2607	9052	Q05186|RCN1_MOUSE	90.78	14	14	4.03E6	3	3	3		38113	Reticulocalbin-1 OS=Mus musculus OX=10090 GN=Rcn1 PE=1 SV=1
2243	590	P61079|UB2D3_MOUSE	90.62	12	12	2.49E6	2	1	4	Carbamidomethylation	16687	Ubiquitin-conjugating enzyme E2 D3 OS=Mus musculus OX=10090 GN=Ube2d3 PE=1 SV=1
2243	1097	P61080|UB2D1_MOUSE	90.62	12	12	2.49E6	2	1	4	Carbamidomethylation	16602	Ubiquitin-conjugating enzyme E2 D1 OS=Mus musculus OX=10090 GN=Ube2d1 PE=1 SV=1
2243	538	P62838|UB2D2_MOUSE	90.62	12	12	2.49E6	2	1	4	Carbamidomethylation	16735	Ubiquitin-conjugating enzyme E2 D2 OS=Mus musculus OX=10090 GN=Ube2d2 PE=1 SV=1
2625	797	P47738|ALDH2_MOUSE	90.57	7	7	4.74E5	3	2	3		56538	Aldehyde dehydrogenase mitochondrial OS=Mus musculus OX=10090 GN=Aldh2 PE=1 SV=1
4212	947	Q9D0R8|LSM12_MOUSE	90.52	12	12	9.58E5	1	1	1		21701	Protein LSM12 homolog OS=Mus musculus OX=10090 GN=Lsm12 PE=1 SV=1
3417	9677	Q3TWL2|PP4P1_MOUSE	90.46	12	12	2.9E6	2	2	2		30047	Type 1 phosphatidylinositol 4 5-bisphosphate 4-phosphatase OS=Mus musculus OX=10090 GN=Pip4p1 PE=1 SV=1
1632	9138	Q80U78|PUM1_MOUSE	90.44	5	5	1.95E6	5	3	5	Carbamidomethylation	126619	Pumilio homolog 1 OS=Mus musculus OX=10090 GN=Pum1 PE=1 SV=2
2424	8935	P35585|AP1M1_MOUSE	90.40	11	11	2.75E6	3	3	3		48543	AP-1 complex subunit mu-1 OS=Mus musculus OX=10090 GN=Ap1m1 PE=1 SV=3
3075	1935	Q8C6G8|WDR26_MOUSE	90.32	4	4	9.04E5	3	1	3	Carbamidomethylation	70544	WD repeat-containing protein 26 OS=Mus musculus OX=10090 GN=Wdr26 PE=1 SV=3
1420	9576	Q8CJG0|AGO2_MOUSE	90.18	7	7	6.07E5	6	3	6	Carbamidomethylation	97304	Protein argonaute-2 OS=Mus musculus OX=10090 GN=Ago2 PE=1 SV=3
2095	8057	Q8CGY8|OGT1_MOUSE	90.15	5	5	1.77E6	4	4	4	Carbamidomethylation	116952	UDP-N-acetylglucosamine--peptide N-acetylglucosaminyltransferase 110 kDa subunit OS=Mus musculus OX=10090 GN=Ogt PE=1 SV=2
1794	5418	Q6A065|CE170_MOUSE	90.09	3	3	6.2E5	4	3	5	Carbamidomethylation	175049	Centrosomal protein of 170 kDa OS=Mus musculus OX=10090 GN=Cep170 PE=1 SV=2
2127	2429	Q99JI4|PSMD6_MOUSE	89.90	13	13	6.98E5	4	3	4	Carbamidomethylation	45536	26S proteasome non-ATPase regulatory subunit 6 OS=Mus musculus OX=10090 GN=Psmd6 PE=1 SV=1
2148	9121	Q60766|IRGM1_MOUSE	89.88	9	9	1.48E6	4	3	4		46552	Immunity-related GTPase family M protein 1 OS=Mus musculus OX=10090 GN=Irgm1 PE=1 SV=1
2131	1135	P54818|GALC_MOUSE	89.79	7	7	2.02E6	4	3	4		77257	Galactocerebrosidase OS=Mus musculus OX=10090 GN=Galc PE=1 SV=2
2471	9445	Q9WUK2|IF4H_MOUSE	89.75	12	12	2.17E6	3	3	3		27341	Eukaryotic translation initiation factor 4H OS=Mus musculus OX=10090 GN=Eif4h PE=1 SV=3
2640	9806	Q8R2K1|FUCM_MOUSE	89.75	21	21	3.25E5	3	2	3		16805	Fucose mutarotase OS=Mus musculus OX=10090 GN=Fuom PE=1 SV=1
3508	9840	Q8BNI4|DERL2_MOUSE	89.73	15	15	1.5E6	2	1	2		27640	Derlin-2 OS=Mus musculus OX=10090 GN=Derl2 PE=1 SV=2
3466	9681	Q9CQZ1|HSBP1_MOUSE	89.71	47	47	3.66E6	2	2	2		8611	Heat shock factor-binding protein 1 OS=Mus musculus OX=10090 GN=Hsbp1 PE=1 SV=1
2622	873	Q9CS42|PRPS2_MOUSE	89.37	10	10	8.76E5	3	2	3		34786	Ribose-phosphate pyrophosphokinase 2 OS=Mus musculus OX=10090 GN=Prps2 PE=1 SV=4
2007	491	P49312|ROA1_MOUSE	89.29	11	11	0E0	4	1	4	Carbamidomethylation	34196	Heterogeneous nuclear ribonucleoprotein A1 OS=Mus musculus OX=10090 GN=Hnrnpa1 PE=1 SV=2
3420	10498	Q9ERR7|SEP15_MOUSE	89.21	17	17	9.96E5	2	2	2	Carbamidomethylation	17806	Selenoprotein F OS=Mus musculus OX=10090 GN=Selenof PE=1 SV=3
3541	1464	Q99L43|CDS2_MOUSE	89.20	8	8	2.06E6	2	2	2		51314	Phosphatidate cytidylyltransferase 2 OS=Mus musculus OX=10090 GN=Cds2 PE=1 SV=1
1517	420	Q9DCC7|ISC2B_MOUSE	89.12	37	37	1.82E6	6	3	6		23151	Isochorismatase domain-containing protein 2B OS=Mus musculus OX=10090 GN=Isoc2b PE=1 SV=1
3491	686	P62774|MTPN_MOUSE	89.11	25	25	5.16E6	2	2	2		12861	Myotrophin OS=Mus musculus OX=10090 GN=Mtpn PE=1 SV=2
2619	9015	Q9EPK2|XRP2_MOUSE	89.04	7	7	2.21E6	3	3	3		39377	Protein XRP2 OS=Mus musculus OX=10090 GN=Rp2 PE=1 SV=3
2099	9081	Q9JHS3|LTOR2_MOUSE	88.97	42	42	2.62E6	4	4	4	Carbamidomethylation	13480	Ragulator complex protein LAMTOR2 OS=Mus musculus OX=10090 GN=Lamtor2 PE=1 SV=1
2809	7854	Q80U35|ARHGH_MOUSE	88.97	2	2	4.9E5	3	2	3		221669	Rho guanine nucleotide exchange factor 17 OS=Mus musculus OX=10090 GN=Arhgef17 PE=1 SV=2
3549	9734	Q9WVK0|ATRAP_MOUSE	88.86	30	30	4.94E6	2	2	2		17525	Type-1 angiotensin II receptor-associated protein OS=Mus musculus OX=10090 GN=Agtrap PE=1 SV=2
3194	9011	Q9DCD0|6PGD_MOUSE	88.84	6	6	1.78E6	2	2	2		53247	6-phosphogluconate dehydrogenase decarboxylating OS=Mus musculus OX=10090 GN=Pgd PE=1 SV=3
2426	6066	P70303|PYRG2_MOUSE	88.82	7	7	5.53E5	3	2	3	Carbamidomethylation	65515	CTP synthase 2 OS=Mus musculus OX=10090 GN=Ctps2 PE=1 SV=1
3497	550	Q9JJU8|SH3L1_MOUSE	88.74	21	21	7.87E5	2	2	2		12811	SH3 domain-binding glutamic acid-rich-like protein OS=Mus musculus OX=10090 GN=Sh3bgrl PE=1 SV=1
2646	5167	Q9JLQ0|CD2AP_MOUSE	88.51	6	6	1.27E6	3	3	3		70450	CD2-associated protein OS=Mus musculus OX=10090 GN=Cd2ap PE=1 SV=3
2145	1236	P32883|RASK_MOUSE	88.46	18	18	6.12E6	4	2	4		21656	GTPase KRas OS=Mus musculus OX=10090 GN=Kras PE=1 SV=1
2145	1017	P08556|RASN_MOUSE	88.46	18	18	6.12E6	4	2	4		21199	GTPase NRas OS=Mus musculus OX=10090 GN=Nras PE=1 SV=1
3426	837	P62858|RS28_MOUSE	88.42	30	30	3.13E7	2	2	2		7841	40S ribosomal protein S28 OS=Mus musculus OX=10090 GN=Rps28 PE=1 SV=1
2679	9158	Q60996|2A5G_MOUSE	88.39	6	6	7.29E5	3	1	3	Carbamidomethylation	60825	Serine/threonine-protein phosphatase 2A 56 kDa regulatory subunit gamma isoform OS=Mus musculus OX=10090 GN=Ppp2r5c PE=1 SV=2
1695	9005	Q9CXF4|TBC15_MOUSE	88.25	5	5	7.24E5	4	2	6		76527	TBC1 domain family member 15 OS=Mus musculus OX=10090 GN=Tbc1d15 PE=1 SV=1
3200	1658	Q8CHK3|MBOA7_MOUSE	88.24	4	4	2.48E6	2	1	2	Carbamidomethylation	53436	Lysophospholipid acyltransferase 7 OS=Mus musculus OX=10090 GN=Mboat7 PE=1 SV=1
1424	1120	P49615|CDK5_MOUSE	88.15	11	11	6.12E5	5	1	6		33288	Cyclin-dependent-like kinase 5 OS=Mus musculus OX=10090 GN=Cdk5 PE=1 SV=1
3431	9210	Q8R1K1|UBAC2_MOUSE	88.09	7	7	1.1E6	2	2	2		39057	Ubiquitin-associated domain-containing protein 2 OS=Mus musculus OX=10090 GN=Ubac2 PE=1 SV=1
2423	8581	E9PZJ8|ASCC3_MOUSE	88.05	2	2	4.02E5	3	3	3		250555	Activating signal cointegrator 1 complex subunit 3 OS=Mus musculus OX=10090 GN=Ascc3 PE=1 SV=1
2448	1088	A2A432|CUL4B_MOUSE	88.00	4	4	4.19E5	3	2	3	Carbamidomethylation	110699	Cullin-4B OS=Mus musculus OX=10090 GN=Cul4b PE=1 SV=1
3169	697	P60867|RS20_MOUSE	87.83	23	23	9.99E6	2	2	2		13373	40S ribosomal protein S20 OS=Mus musculus OX=10090 GN=Rps20 PE=1 SV=1
2016	8799	P31324|KAP3_MOUSE	87.82	9	9	1.07E6	4	2	4		46167	cAMP-dependent protein kinase type II-beta regulatory subunit OS=Mus musculus OX=10090 GN=Prkar2b PE=1 SV=3
2779	9055	Q6P9J5|KANK4_MOUSE	87.79	3	3	6.16E5	3	1	3		110404	KN motif and ankyrin repeat domain-containing protein 4 OS=Mus musculus OX=10090 GN=Kank4 PE=1 SV=1
1934	8867	Q8CCN5|BCAS3_MOUSE	87.71	7	7	2.17E6	4	4	4	Carbamidomethylation	101021	Breast carcinoma-amplified sequence 3 homolog OS=Mus musculus OX=10090 GN=Bcas3 PE=1 SV=2
2627	9148	A0AUP1|CC112_MOUSE	87.69	7	7	1.97E6	3	3	3		52777	Coiled-coil domain-containing protein 112 OS=Mus musculus OX=10090 GN=Ccdc112 PE=2 SV=2
3042	9663	Q3UVL4|VPS51_MOUSE	87.68	4	4	8.04E5	2	2	2		86187	Vacuolar protein sorting-associated protein 51 homolog OS=Mus musculus OX=10090 GN=Vps51 PE=1 SV=2
3037	8059	Q8BL06|UBP54_MOUSE	87.41	2	2	9.6E5	2	2	3		176663	Inactive ubiquitin carboxyl-terminal hydrolase 54 OS=Mus musculus OX=10090 GN=Usp54 PE=1 SV=2
952	4312	B2RXR6|ANR44_MOUSE	87.39	3	3	3.21E5	4	1	9		107385	Serine/threonine-protein phosphatase 6 regulatory ankyrin repeat subunit B OS=Mus musculus OX=10090 GN=Ankrd44 PE=1 SV=1
2636	1489	Q8K2F8|LS14A_MOUSE	87.33	10	10	1.46E6	3	2	3		50546	Protein LSM14 homolog A OS=Mus musculus OX=10090 GN=Lsm14a PE=1 SV=1
3430	27168	P70349|HINT1_MOUSE	87.31	27	27	3.02E6	2	2	2	Carbamidomethylation	13777	Histidine triad nucleotide-binding protein 1 OS=Mus musculus OX=10090 GN=Hint1 PE=1 SV=3
2635	739	P62301|RS13_MOUSE	87.27	19	19	1.2E6	3	2	3		17222	40S ribosomal protein S13 OS=Mus musculus OX=10090 GN=Rps13 PE=1 SV=2
3503	723	P63089|PTN_MOUSE	87.20	20	20	9.5E5	2	2	2	Carbamidomethylation	18869	Pleiotrophin OS=Mus musculus OX=10090 GN=Ptn PE=1 SV=1
3035	3504	Q99LC9|PEX6_MOUSE	87.05	2	2	5.76E5	2	1	2		104548	Peroxisome assembly factor 2 OS=Mus musculus OX=10090 GN=Pex6 PE=1 SV=1
2639	9023	P50247|SAHH_MOUSE	87.02	8	8	8.35E5	3	2	3	Carbamidomethylation	47688	Adenosylhomocysteinase OS=Mus musculus OX=10090 GN=Ahcy PE=1 SV=3
1758	962	P68181|KAPCB_MOUSE	86.92	14	14	7.86E5	5	1	5		40708	cAMP-dependent protein kinase catalytic subunit beta OS=Mus musculus OX=10090 GN=Prkacb PE=1 SV=2
2013	443	Q99NB1|ACS2L_MOUSE	86.83	6	6	4.13E5	4	3	4	Carbamidomethylation	74623	Acetyl-coenzyme A synthetase 2-like mitochondrial OS=Mus musculus OX=10090 GN=Acss1 PE=1 SV=1
3184	9024	Q00612|G6PD1_MOUSE	86.81	4	4	2.9E5	2	1	2		59263	Glucose-6-phosphate 1-dehydrogenase X OS=Mus musculus OX=10090 GN=G6pdx PE=1 SV=3
2367	9022	Q3UHJ0|AAK1_MOUSE	86.80	3	3	0E0	3	1	3	Carbamidomethylation	103346	AP2-associated protein kinase 1 OS=Mus musculus OX=10090 GN=Aak1 PE=1 SV=2
2136	9255	P59708|SF3B6_MOUSE	86.77	29	29	8.18E5	4	2	4	Carbamidomethylation	14585	Splicing factor 3B subunit 6 OS=Mus musculus OX=10090 GN=Sf3b6 PE=1 SV=1
1285	6133	Q6P5D3|DHX57_MOUSE	86.61	3	3	3.01E5	5	1	7	Carbamidomethylation	155762	Putative ATP-dependent RNA helicase DHX57 OS=Mus musculus OX=10090 GN=Dhx57 PE=1 SV=2
2460	1345	Q9WU79|PROD_MOUSE	86.50	6	6	7.1E5	3	2	3		68036	Proline dehydrogenase 1 mitochondrial OS=Mus musculus OX=10090 GN=Prodh PE=1 SV=2
2653	519	Q99KB8|GLO2_MOUSE	86.45	8	8	8.39E5	3	2	3		34084	Hydroxyacylglutathione hydrolase mitochondrial OS=Mus musculus OX=10090 GN=Hagh PE=1 SV=2
3467	10512	Q9CR86|CHSP1_MOUSE	86.42	18	18	2.46E6	2	2	2		16062	Calcium-regulated heat stable protein 1 OS=Mus musculus OX=10090 GN=Carhsp1 PE=1 SV=1
1533	9115	O88587|COMT_MOUSE	86.42	17	17	9.37E5	3	2	6		29486	Catechol O-methyltransferase OS=Mus musculus OX=10090 GN=Comt PE=1 SV=2
2176	9362	Q91XY4|PCDG4_MOUSE	86.42	5	5	3.78E6	4	2	4		100358	Protocadherin gamma-A4 OS=Mus musculus OX=10090 GN=Pcdhga4 PE=1 SV=1
4214	9538	Q9CQ66|TC1D2_MOUSE	86.42	18	18	1.26E6	1	1	1	Carbamidomethylation	16499	Tctex1 domain-containing protein 2 OS=Mus musculus OX=10090 GN=Tctex1d2 PE=1 SV=1
2769	479	P35980|RL18_MOUSE	86.38	12	12	4.42E6	2	2	3		21645	60S ribosomal protein L18 OS=Mus musculus OX=10090 GN=Rpl18 PE=1 SV=3
3471	10050	Q63850|NUP62_MOUSE	86.34	5	5	1.53E6	2	2	2		53255	Nuclear pore glycoprotein p62 OS=Mus musculus OX=10090 GN=Nup62 PE=1 SV=2
1792	9348	Q8BZF8|PGM5_MOUSE	86.31	8	8	4.49E5	5	3	5		62220	Phosphoglucomutase-like protein 5 OS=Mus musculus OX=10090 GN=Pgm5 PE=1 SV=2
1779	1023	Q8C050|KS6A5_MOUSE	86.28	6	6	9.14E5	5	2	5		96583	Ribosomal protein S6 kinase alpha-5 OS=Mus musculus OX=10090 GN=Rps6ka5 PE=1 SV=2
4168	9666	Q6PEM6|GRM2B_MOUSE	86.11	5	5	4.22E5	1	1	1		49272	GRAM domain-containing protein 2B OS=Mus musculus OX=10090 GN=Gramd2b PE=1 SV=2
2770	706	Q9QUH0|GLRX1_MOUSE	85.92	23	23	3.53E6	2	2	3	Carbamidomethylation	11871	Glutaredoxin-1 OS=Mus musculus OX=10090 GN=Glrx PE=1 SV=3
2476	3241	Q6ZQE4|NEMP1_MOUSE	85.59	4	4	4.35E5	2	1	3	Carbamidomethylation	49817	Nuclear envelope integral membrane protein 1 OS=Mus musculus OX=10090 GN=Nemp1 PE=1 SV=2
1806	7286	Q8BMG7|RBGPR_MOUSE	85.19	3	3	5.14E5	4	2	5	Carbamidomethylation	152534	Rab3 GTPase-activating protein non-catalytic subunit OS=Mus musculus OX=10090 GN=Rab3gap2 PE=1 SV=2
1422	1171	O08528|HXK2_MOUSE	85.15	6	6	7.13E5	6	1	6	Carbamidomethylation	102535	Hexokinase-2 OS=Mus musculus OX=10090 GN=Hk2 PE=1 SV=1
3433	27169	Q61072|ADAM9_MOUSE	85.10	3	3	1.46E5	2	2	2	Carbamidomethylation	92080	Disintegrin and metalloproteinase domain-containing protein 9 OS=Mus musculus OX=10090 GN=Adam9 PE=1 SV=2
1427	1539	Q04735|CDK16_MOUSE	85.09	7	7	5.94E5	5	2	6		55914	Cyclin-dependent kinase 16 OS=Mus musculus OX=10090 GN=Cdk16 PE=1 SV=1
1282	8742	Q80WG5|LRC8A_MOUSE	85.02	8	8	2.19E6	7	3	7		94120	Volume-regulated anion channel subunit LRRC8A OS=Mus musculus OX=10090 GN=Lrrc8a PE=1 SV=1
2147	9769	P50637|TSPO_MOUSE	84.97	18	18	1.29E7	3	3	4		18841	Translocator protein OS=Mus musculus OX=10090 GN=Tspo PE=1 SV=1
1801	9230	P58390|KCNN2_MOUSE	84.82	5	5	1.88E5	5	1	5		91604	Small conductance calcium-activated potassium channel protein 2 OS=Mus musculus OX=10090 GN=Kcnn2 PE=1 SV=2
3564	10336	Q8K0B2|LMBD1_MOUSE	84.56	4	4	1.59E6	2	1	2		61063	Probable lysosomal cobalamin transporter OS=Mus musculus OX=10090 GN=Lmbrd1 PE=1 SV=1
1807	9382	Q9Z160|COG1_MOUSE	84.38	3	3	1.69E5	5	2	5		109050	Conserved oligomeric Golgi complex subunit 1 OS=Mus musculus OX=10090 GN=Cog1 PE=1 SV=3
3203	1373	Q8BGC4|PTGR3_MOUSE	84.20	6	6	8.99E5	2	2	2	Carbamidomethylation	40529	Prostaglandin reductase-3 OS=Mus musculus OX=10090 GN=Zadh2 PE=1 SV=1
2784	10804	Q9JJE7|FADS3_MOUSE	84.10	4	4	4.27E5	3	1	3		51469	Fatty acid desaturase 3 OS=Mus musculus OX=10090 GN=Fads3 PE=2 SV=2
1639	308	Q9Z110|P5CS_MOUSE	84.00	5	5	1.57E6	5	3	5		87266	Delta-1-pyrroline-5-carboxylate synthase OS=Mus musculus OX=10090 GN=Aldh18a1 PE=1 SV=2
2129	1754	Q8BGZ4|CDC23_MOUSE	83.94	6	6	1.46E6	4	3	4	Carbamidomethylation	68562	Cell division cycle protein 23 homolog OS=Mus musculus OX=10090 GN=Cdc23 PE=1 SV=2
1071	7841	E9Q8I9|FRY_MOUSE	83.91	2	2	1.72E6	8	3	8	Carbamidomethylation	339093	Protein furry homolog OS=Mus musculus OX=10090 GN=Fry PE=1 SV=1
3229	9955	P52019|ERG1_MOUSE	83.76	4	4	6.41E5	2	1	2		63770	Squalene monooxygenase OS=Mus musculus OX=10090 GN=Sqle PE=2 SV=1
1366	759	Q8BHD7|PTBP3_MOUSE	83.38	10	10	3.07E5	7	1	7	Carbamidomethylation	56701	Polypyrimidine tract-binding protein 3 OS=Mus musculus OX=10090 GN=Ptbp3 PE=1 SV=1
2438	9050	P54823|DDX6_MOUSE	83.36	5	5	1.31E6	3	2	3		54192	Probable ATP-dependent RNA helicase DDX6 OS=Mus musculus OX=10090 GN=Ddx6 PE=1 SV=1
2441	2781	Q8VHK9|DHX36_MOUSE	83.17	3	3	8.39E5	3	2	3		113883	ATP-dependent RNA helicase DHX36 OS=Mus musculus OX=10090 GN=Dhx36 PE=1 SV=2
1526	9163	Q9Z1T6|FYV1_MOUSE	83.12	3	3	4.89E5	6	3	6	Carbamidomethylation	236875	1-phosphatidylinositol 3-phosphate 5-kinase OS=Mus musculus OX=10090 GN=Pikfyve PE=1 SV=3
2469	7532	A2RSJ4|UH1BL_MOUSE	83.11	2	2	1.83E6	3	2	3	Carbamidomethylation	161939	UHRF1-binding protein 1-like OS=Mus musculus OX=10090 GN=Uhrf1bp1l PE=1 SV=2
2714	27053	Q8BMF4|ODP2_MOUSE	83.05	5	5	3.46E5	3	2	3		67942	Dihydrolipoyllysine-residue acetyltransferase component of pyruvate dehydrogenase complex mitochondrial OS=Mus musculus OX=10090 GN=Dlat PE=1 SV=2
3460	10572	O70252|HMOX2_MOUSE	83.00	7	7	7.02E5	2	2	2		35739	Heme oxygenase 2 OS=Mus musculus OX=10090 GN=Hmox2 PE=1 SV=1
2792	8915	O88456|CPNS1_MOUSE	82.76	8	8	2.21E6	2	2	3		28463	Calpain small subunit 1 OS=Mus musculus OX=10090 GN=Capns1 PE=1 SV=1
3427	10561	Q3URK1|CC190_MOUSE	82.59	11	11	6.4E5	2	2	2		32592	Coiled-coil domain-containing protein 190 OS=Mus musculus OX=10090 GN=Ccdc190 PE=2 SV=1
3177	9360	Q8VE19|MIO_MOUSE	82.58	2	2	3.66E5	2	1	2		98335	GATOR complex protein MIOS OS=Mus musculus OX=10090 GN=Mios PE=1 SV=2
3066	8931	Q9WV80|SNX1_MOUSE	82.47	5	5	1.06E6	2	2	2		58952	Sorting nexin-1 OS=Mus musculus OX=10090 GN=Snx1 PE=1 SV=1
4213	9232	Q9CQI6|COTL1_MOUSE	82.32	19	19	6.6E5	1	1	1	Carbamidomethylation	15944	Coactosin-like protein OS=Mus musculus OX=10090 GN=Cotl1 PE=1 SV=3
1616	5893	Q9QY06|MYO9B_MOUSE	82.22	2	2	5.26E5	6	2	6		238832	Unconventional myosin-IXb OS=Mus musculus OX=10090 GN=Myo9b PE=1 SV=2
3171	6056	D3YZP9|CCDC6_MOUSE	82.17	4	4	4.64E5	2	1	2		52939	Coiled-coil domain-containing protein 6 OS=Mus musculus OX=10090 GN=Ccdc6 PE=1 SV=1
2376	3543	Q05D44|IF2P_MOUSE	82.16	3	3	1.02E6	3	2	3	Carbamidomethylation	137616	Eukaryotic translation initiation factor 5B OS=Mus musculus OX=10090 GN=Eif5b PE=1 SV=2
3495	773	Q61545|EWS_MOUSE	82.16	4	4	1.22E6	2	2	2		68462	RNA-binding protein EWS OS=Mus musculus OX=10090 GN=Ewsr1 PE=1 SV=2
2440	9046	Q03173|ENAH_MOUSE	82.15	5	5	9.56E5	3	2	3		85844	Protein enabled homolog OS=Mus musculus OX=10090 GN=Enah PE=1 SV=2
2709	9403	Q8C4S8|DEN2A_MOUSE	82.13	3	3	1.1E5	3	1	3	Carbamidomethylation	113094	DENN domain-containing protein 2A OS=Mus musculus OX=10090 GN=Dennd2a PE=1 SV=1
3518	9715	Q9D1L9|LTOR5_MOUSE	82.13	33	33	3.2E6	2	2	2		9642	Ragulator complex protein LAMTOR5 OS=Mus musculus OX=10090 GN=Lamtor5 PE=1 SV=1
3176	10539	O88796|RPP30_MOUSE	82.10	13	13	4.55E5	2	2	2		29473	Ribonuclease P protein subunit p30 OS=Mus musculus OX=10090 GN=Rpp30 PE=1 SV=1
2442	7567	Q6PAJ1|BCR_MOUSE	82.03	2	2	1.8E6	3	3	3	Carbamidomethylation	143071	Breakpoint cluster region protein OS=Mus musculus OX=10090 GN=Bcr PE=1 SV=3
3570	13804	O35704|SPTC1_MOUSE	81.92	4	4	7.65E5	2	1	2		52535	Serine palmitoyltransferase 1 OS=Mus musculus OX=10090 GN=Sptlc1 PE=1 SV=2
2456	9151	Q8BRV5|K1671_MOUSE	81.87	10	10	2.09E7	3	3	4		34668	Uncharacterized protein KIAA1671 OS=Mus musculus OX=10090 GN=Kiaa1671 PE=2 SV=1
2434	9296	O88653|LTOR3_MOUSE	81.81	50	50	5.23E6	4	4	4		13553	Ragulator complex protein LAMTOR3 OS=Mus musculus OX=10090 GN=Lamtor3 PE=1 SV=1
2650	1124	Q9JM76|ARPC3_MOUSE	81.67	13	13	1.39E6	3	2	3		20525	Actin-related protein 2/3 complex subunit 3 OS=Mus musculus OX=10090 GN=Arpc3 PE=1 SV=3
2690	9347	Q8K2L8|TPC12_MOUSE	81.42	5	5	4.6E6	3	2	3		87694	Trafficking protein particle complex subunit 12 OS=Mus musculus OX=10090 GN=Trappc12 PE=1 SV=2
1629	5785	Q3U2P1|SC24A_MOUSE	81.36	5	5	2.78E6	6	5	6		118782	Protein transport protein Sec24A OS=Mus musculus OX=10090 GN=Sec24a PE=1 SV=1
3457	1812	Q9CYS6|CB072_MOUSE	81.35	8	8	9.1E5	2	2	2		30320	Uncharacterized protein C2orf72 homolog OS=Mus musculus OX=10090 PE=1 SV=2
2003	8732	P58854|GCP3_MOUSE	81.32	3	3	5.04E5	4	2	4		103469	Gamma-tubulin complex component 3 OS=Mus musculus OX=10090 GN=Tubgcp3 PE=1 SV=2
1300	7511	Q920I9|WDR7_MOUSE	81.08	2	2	6.15E5	4	1	7	Carbamidomethylation	163449	WD repeat-containing protein 7 OS=Mus musculus OX=10090 GN=Wdr7 PE=1 SV=3
3481	9214	P08905|LYZ2_MOUSE	81.05	22	22	2.71E6	2	2	2	Carbamidomethylation	16689	Lysozyme C-2 OS=Mus musculus OX=10090 GN=Lyz2 PE=1 SV=2
3421	9097	Q9QYS9|QKI_MOUSE	80.86	9	9	4.61E6	2	2	2		37671	Protein quaking OS=Mus musculus OX=10090 GN=Qki PE=1 SV=1
1539	9373	P0C192|LRC4B_MOUSE	80.84	4	4	3.62E5	4	1	6		76156	Leucine-rich repeat-containing protein 4B OS=Mus musculus OX=10090 GN=Lrrc4b PE=1 SV=1
2647	9194	Q80VM3|TTC29_MOUSE	80.77	6	6	3.41E5	3	2	3		54282	Tetratricopeptide repeat protein 29 OS=Mus musculus OX=10090 GN=Ttc29 PE=2 SV=1
2436	9177	O35864|CSN5_MOUSE	80.72	9	9	2.82E6	3	3	3	Carbamidomethylation	37549	COP9 signalosome complex subunit 5 OS=Mus musculus OX=10090 GN=Cops5 PE=1 SV=3
2022	8868	Q8BZ60|STON2_MOUSE	80.69	3	3	1.28E6	4	2	4	Carbamidomethylation	99611	Stonin-2 OS=Mus musculus OX=10090 GN=Ston2 PE=1 SV=1
2447	9128	Q6A4J8|UBP7_MOUSE	80.69	4	4	1.1E6	3	2	3		128475	Ubiquitin carboxyl-terminal hydrolase 7 OS=Mus musculus OX=10090 GN=Usp7 PE=1 SV=1
1432	8995	Q91W86|VPS11_MOUSE	80.65	4	4	3.3E5	5	3	6	Carbamidomethylation	107719	Vacuolar protein sorting-associated protein 11 homolog OS=Mus musculus OX=10090 GN=Vps11 PE=1 SV=3
2661	749	Q9D7G0|PRPS1_MOUSE	80.63	13	13	7.5E5	3	2	3	Carbamidomethylation	34834	Ribose-phosphate pyrophosphokinase 1 OS=Mus musculus OX=10090 GN=Prps1 PE=1 SV=4
3164	1662	Q9R0Q9|MPU1_MOUSE	80.52	10	10	5.38E6	2	2	2		26498	Mannose-P-dolichol utilization defect 1 protein OS=Mus musculus OX=10090 GN=Mpdu1 PE=1 SV=1
1694	6009	Q99NH2|PARD3_MOUSE	80.49	3	3	4.4E5	4	2	5		149074	Partitioning defective 3 homolog OS=Mus musculus OX=10090 GN=Pard3 PE=1 SV=2
2802	9938	O35658|C1QBP_MOUSE	80.40	9	9	1.17E6	3	2	3		31013	Complement component 1 Q subcomponent-binding protein mitochondrial OS=Mus musculus OX=10090 GN=C1qbp PE=1 SV=1
4215	9153	Q9EP97|SENP3_MOUSE	80.35	3	3	1.12E6	1	1	1		64403	Sentrin-specific protease 3 OS=Mus musculus OX=10090 GN=Senp3 PE=1 SV=1
3197	6268	P53994|RAB2A_MOUSE	80.31	13	13	5.47E5	2	1	2		23548	Ras-related protein Rab-2A OS=Mus musculus OX=10090 GN=Rab2a PE=1 SV=1
1805	1588	Q6P4T2|U520_MOUSE	80.18	2	2	6.13E5	5	2	5	Carbamidomethylation	244544	U5 small nuclear ribonucleoprotein 200 kDa helicase OS=Mus musculus OX=10090 GN=Snrnp200 PE=1 SV=1
3065	9095	P46061|RAGP1_MOUSE	80.15	4	4	5.17E5	2	2	2	Carbamidomethylation	63531	Ran GTPase-activating protein 1 OS=Mus musculus OX=10090 GN=Rangap1 PE=1 SV=2
1522	1978	P52332|JAK1_MOUSE	80.05	4	4	8.59E5	5	2	6		133367	Tyrosine-protein kinase JAK1 OS=Mus musculus OX=10090 GN=Jak1 PE=1 SV=1
2631	8980	Q8K4K1|CETN4_MOUSE	79.99	18	18	2.2E6	3	2	3		19200	Centrin-4 OS=Mus musculus OX=10090 GN=Cetn4 PE=1 SV=1
3479	831	Q0P557|MIEAP_MOUSE	79.90	5	5	1.95E6	2	2	2	Carbamidomethylation	60398	Mitochondria-eating protein OS=Mus musculus OX=10090 GN=Spata18 PE=1 SV=2
1426	618	Q6P5D8|SMHD1_MOUSE	79.80	2	2	7.96E5	5	4	6	Carbamidomethylation	225646	Structural maintenance of chromosomes flexible hinge domain-containing protein 1 OS=Mus musculus OX=10090 GN=Smchd1 PE=1 SV=2
2435	9265	Q9QWY8|ASAP1_MOUSE	79.74	3	3	5.84E5	3	2	3		127421	Arf-GAP with SH3 domain ANK repeat and PH domain-containing protein 1 OS=Mus musculus OX=10090 GN=Asap1 PE=1 SV=2
3423	9652	Q9CQ07|LRC18_MOUSE	79.66	16	16	2.41E6	2	2	2		29520	Leucine-rich repeat-containing protein 18 OS=Mus musculus OX=10090 GN=Lrrc18 PE=2 SV=1
3509	9820	Q9DCF9|SSRG_MOUSE	79.63	10	10	1.1E6	2	1	2		21064	Translocon-associated protein subunit gamma OS=Mus musculus OX=10090 GN=Ssr3 PE=1 SV=1
3453	10105	Q9ERA0|TFCP2_MOUSE	79.57	7	7	2.3E6	2	2	2		57031	Alpha-globin transcription factor CP2 OS=Mus musculus OX=10090 GN=Tfcp2 PE=1 SV=1
3600	9357	Q60591|NFAC2_MOUSE	79.56	2	2	7.49E4	2	1	2		100020	Nuclear factor of activated T-cells cytoplasmic 2 OS=Mus musculus OX=10090 GN=Nfatc2 PE=1 SV=3
1790	9037	Q99PU8|DHX30_MOUSE	79.52	3	3	1.2E6	5	3	5		136668	Putative ATP-dependent RNA helicase DHX30 OS=Mus musculus OX=10090 GN=Dhx30 PE=1 SV=1
3428	2275	P31786|ACBP_MOUSE	79.52	39	39	5.77E5	2	2	2		10000	Acyl-CoA-binding protein OS=Mus musculus OX=10090 GN=Dbi PE=1 SV=2
4216	758	Q00560|IL6RB_MOUSE	79.52	2	2	2.96E5	1	1	1		102451	Interleukin-6 receptor subunit beta OS=Mus musculus OX=10090 GN=Il6st PE=1 SV=2
3432	9503	O88623|UBP2_MOUSE	79.46	6	6	8.77E5	2	2	2		68846	Ubiquitin carboxyl-terminal hydrolase 2 OS=Mus musculus OX=10090 GN=Usp2 PE=1 SV=2
892	5879	Q6VNB8|WDFY3_MOUSE	79.46	1	1	2.05E5	6	1	9		392339	WD repeat and FYVE domain-containing protein 3 OS=Mus musculus OX=10090 GN=Wdfy3 PE=1 SV=1
2019	19040	Q8R180|ERO1A_MOUSE	79.45	6	6	1.75E6	3	2	4		54085	ERO1-like protein alpha OS=Mus musculus OX=10090 GN=Ero1a PE=1 SV=2
2666	435	Q60866|PTER_MOUSE	79.44	7	7	5.07E5	3	1	3		39218	Phosphotriesterase-related protein OS=Mus musculus OX=10090 GN=Pter PE=1 SV=1
1218	1312	Q91WJ8|FUBP1_MOUSE	79.41	5	5	7.89E5	7	1	7		68540	Far upstream element-binding protein 1 OS=Mus musculus OX=10090 GN=Fubp1 PE=1 SV=1
2775	787	Q9R0Q6|ARC1A_MOUSE	79.34	9	9	8.92E5	3	2	3	Carbamidomethylation	41626	Actin-related protein 2/3 complex subunit 1A OS=Mus musculus OX=10090 GN=Arpc1a PE=1 SV=1
3478	8973	Q8K021|SCAM1_MOUSE	79.25	9	9	2.16E6	2	2	2		38029	Secretory carrier-associated membrane protein 1 OS=Mus musculus OX=10090 GN=Scamp1 PE=1 SV=1
3067	343	P02468|LAMC1_MOUSE	79.22	2	2	9.62E5	2	2	2	Carbamidomethylation	177298	Laminin subunit gamma-1 OS=Mus musculus OX=10090 GN=Lamc1 PE=1 SV=2
3429	9670	Q8BHR8|CK049_MOUSE	79.20	7	7	1.3E6	2	2	2		37550	UPF0705 protein C11orf49 homolog OS=Mus musculus OX=10090 PE=1 SV=1
3447	2886	Q60634|FLOT2_MOUSE	79.13	6	6	1.16E6	2	2	2		47038	Flotillin-2 OS=Mus musculus OX=10090 GN=Flot2 PE=1 SV=2
3040	1755	Q5I012|S38AA_MOUSE	79.06	2	2	1.25E5	2	1	2		117194	Putative sodium-coupled neutral amino acid transporter 10 OS=Mus musculus OX=10090 GN=Slc38a10 PE=1 SV=2
3576	960	P07724|ALBU_MOUSE	79.04	3	3	2.16E6	2	1	2		68693	Serum albumin OS=Mus musculus OX=10090 GN=Alb PE=1 SV=3
2156	10528	Q8VBV7|CSN8_MOUSE	79.02	19	19	2.74E6	3	2	4		23256	COP9 signalosome complex subunit 8 OS=Mus musculus OX=10090 GN=Cops8 PE=1 SV=1
2780	677	Q9QZQ8|H2AY_MOUSE	79.01	7	7	9.1E5	2	1	3		39735	Core histone macro-H2A.1 OS=Mus musculus OX=10090 GN=H2afy PE=1 SV=3
2196	9368	Q8K1H1|TDRD7_MOUSE	78.86	3	3	3.43E5	4	1	4		122174	Tudor domain-containing protein 7 OS=Mus musculus OX=10090 GN=Tdrd7 PE=1 SV=1
2630	708	Q02780|NFIA_MOUSE	78.70	6	6	5.36E5	3	1	3	Carbamidomethylation	58553	Nuclear factor 1 A-type OS=Mus musculus OX=10090 GN=Nfia PE=1 SV=1
2626	9275	Q99J56|DERL1_MOUSE	78.62	10	10	2.84E6	3	2	3		28835	Derlin-1 OS=Mus musculus OX=10090 GN=Derl1 PE=1 SV=1
1982	1215	P62270|RS18_MOUSE	78.61	26	26	3.5E6	4	4	4		17719	40S ribosomal protein S18 OS=Mus musculus OX=10090 GN=Rps18 PE=1 SV=3
2621	1233	Q8C854|MYEF2_MOUSE	78.60	5	5	2.55E6	3	3	3		63295	Myelin expression factor 2 OS=Mus musculus OX=10090 GN=Myef2 PE=1 SV=1
2632	9717	O70435|PSA3_MOUSE	78.58	10	10	4.31E6	3	3	3		28405	Proteasome subunit alpha type-3 OS=Mus musculus OX=10090 GN=Psma3 PE=1 SV=3
3505	1463	Q8VCH7|RDH10_MOUSE	78.49	6	6	2.81E6	2	2	2	Carbamidomethylation	38076	Retinol dehydrogenase 10 OS=Mus musculus OX=10090 GN=Rdh10 PE=1 SV=2
3498	9211	Q99KX1|MLF2_MOUSE	78.47	11	11	1.3E6	2	2	2		28055	Myeloid leukemia factor 2 OS=Mus musculus OX=10090 GN=Mlf2 PE=1 SV=1
2119	1264	Q8VC57|KCTD5_MOUSE	78.46	28	28	2.6E6	4	4	4	Carbamidomethylation	26164	BTB/POZ domain-containing protein KCTD5 OS=Mus musculus OX=10090 GN=Kctd5 PE=1 SV=1
3591	4442	Q80Y56|RBNS5_MOUSE	78.41	3	3	5.07E5	2	1	2		88491	Rabenosyn-5 OS=Mus musculus OX=10090 GN=Rbsn PE=1 SV=1
2654	10009	Q9CQU3|RER1_MOUSE	78.40	17	17	7.13E5	3	2	3		22988	Protein RER1 OS=Mus musculus OX=10090 GN=Rer1 PE=1 SV=1
3535	1285	P49945|FRIL2_MOUSE	78.31	10	10	4.78E6	2	1	2		20843	Ferritin light chain 2 OS=Mus musculus OX=10090 GN=Ftl2 PE=3 SV=2
3535	1286	P29391|FRIL1_MOUSE	78.31	10	10	4.78E6	2	1	2		20802	Ferritin light chain 1 OS=Mus musculus OX=10090 GN=Ftl1 PE=1 SV=2
1542	3225	Q5PR68|CE112_MOUSE	78.24	3	3	3.6E5	4	1	6		112676	Centrosomal protein of 112 kDa OS=Mus musculus OX=10090 GN=Cep112 PE=2 SV=2
4164	9147	Q6GQT6|SCAP_MOUSE	78.14	1	1	2.3E5	1	1	1		139610	Sterol regulatory element-binding protein cleavage-activating protein OS=Mus musculus OX=10090 GN=Scap PE=1 SV=1
3436	2200	Q8BG34|UBX10_MOUSE	78.04	9	9	5.98E5	2	2	2		30341	UBX domain-containing protein 10 OS=Mus musculus OX=10090 GN=Ubxn10 PE=2 SV=1
3425	27167	Q9ESP1|SDF2L_MOUSE	78.01	15	15	1.84E6	2	2	2	Carbamidomethylation	23648	Stromal cell-derived factor 2-like protein 1 OS=Mus musculus OX=10090 GN=Sdf2l1 PE=1 SV=2
2375	9176	Q8CHC4|SYNJ1_MOUSE	77.96	3	3	2.29E5	3	2	3		172616	Synaptojanin-1 OS=Mus musculus OX=10090 GN=Synj1 PE=1 SV=3
3487	9375	Q80UJ7|RB3GP_MOUSE	77.92	3	3	2.73E5	2	2	2	Carbamidomethylation	110198	Rab3 GTPase-activating protein catalytic subunit OS=Mus musculus OX=10090 GN=Rab3gap1 PE=1 SV=4
2371	7685	Q3UQN2|FCHO2_MOUSE	77.89	4	4	7.44E5	3	2	3		88734	F-BAR domain only protein 2 OS=Mus musculus OX=10090 GN=Fcho2 PE=1 SV=1
2172	5830	Q8BZ03|KPCD2_MOUSE	77.73	4	4	2.22E5	4	1	4	Carbamidomethylation	96542	Serine/threonine-protein kinase D2 OS=Mus musculus OX=10090 GN=Prkd2 PE=1 SV=1
4217	27637	Q62283|TSN7_MOUSE	77.57	6	6	1.88E5	1	1	1		27544	Tetraspanin-7 OS=Mus musculus OX=10090 GN=Tspan7 PE=1 SV=2
3434	9659	Q6P8X9|FLTOP_MOUSE	77.55	16	16	2.14E5	2	2	2		20550	Protein Flattop OS=Mus musculus OX=10090 GN=Cfap126 PE=1 SV=1
2678	8894	Q8BRG8|TM209_MOUSE	77.52	5	5	8.93E5	3	2	3	Carbamidomethylation	62982	Transmembrane protein 209 OS=Mus musculus OX=10090 GN=Tmem209 PE=2 SV=1
3477	9312	Q9DAQ4|CB081_MOUSE	77.36	7	7	2.45E6	2	2	2		65778	Uncharacterized protein C2orf81 homolog OS=Mus musculus OX=10090 PE=2 SV=3
3504	9674	Q9DBZ5|EIF3K_MOUSE	77.26	13	13	8.27E5	2	2	2	Carbamidomethylation	25087	Eukaryotic translation initiation factor 3 subunit K OS=Mus musculus OX=10090 GN=Eif3k PE=1 SV=1
3087	9010	Q499E5|STOX2_MOUSE	77.18	3	3	0E0	2	1	2		102757	Storkhead-box protein 2 OS=Mus musculus OX=10090 GN=Stox2 PE=2 SV=2
2206	660	Q99104|MYO5A_MOUSE	77.06	2	2	9.48E4	4	1	4		215536	Unconventional myosin-Va OS=Mus musculus OX=10090 GN=Myo5a PE=1 SV=2
900	1130	Q9Z0H8|CLIP2_MOUSE	76.87	4	4	1.88E5	6	1	9		115910	CAP-Gly domain-containing linker protein 2 OS=Mus musculus OX=10090 GN=Clip2 PE=1 SV=2
2134	6237	Q9JMA1|UBP14_MOUSE	76.80	12	12	1.51E6	4	3	4	Carbamidomethylation	56002	Ubiquitin carboxyl-terminal hydrolase 14 OS=Mus musculus OX=10090 GN=Usp14 PE=1 SV=3
2617	9672	Q8R2R9|AP3M2_MOUSE	76.57	13	13	1.38E6	3	3	3	Carbamidomethylation	46916	AP-3 complex subunit mu-2 OS=Mus musculus OX=10090 GN=Ap3m2 PE=1 SV=1
1700	5826	Q3UMB9|WASC4_MOUSE	76.29	2	2	3.01E5	5	1	5		136370	WASH complex subunit 4 OS=Mus musculus OX=10090 GN=Washc4 PE=1 SV=2
2816	27290	P39429|TRAF2_MOUSE	76.15	4	4	2.63E5	2	1	3	Carbamidomethylation	56026	TNF receptor-associated factor 2 OS=Mus musculus OX=10090 GN=Traf2 PE=1 SV=1
3500	9650	Q921K8|TCAF2_MOUSE	76.12	4	4	7.69E5	2	2	2		101598	TRPM8 channel-associated factor 2 OS=Mus musculus OX=10090 GN=Tcaf2 PE=1 SV=1
3443	10589	Q9R0D8|WDR54_MOUSE	75.93	7	7	1.36E6	2	2	2		35613	WD repeat-containing protein 54 OS=Mus musculus OX=10090 GN=Wdr54 PE=1 SV=1
2026	684	D3YXK2|SAFB1_MOUSE	75.88	4	4	2.17E6	4	2	4	Carbamidomethylation	105104	Scaffold attachment factor B1 OS=Mus musculus OX=10090 GN=Safb PE=1 SV=2
2609	9136	Q6P1H6|ANKL2_MOUSE	75.83	5	5	1.26E6	3	3	3	Carbamidomethylation	106198	Ankyrin repeat and LEM domain-containing protein 2 OS=Mus musculus OX=10090 GN=Ankle2 PE=1 SV=2
3542	9217	P54923|ADPRH_MOUSE	75.83	9	9	4.49E5	2	1	2		40068	[Protein ADP-ribosylarginine] hydrolase OS=Mus musculus OX=10090 GN=Adprh PE=1 SV=1
2658	9863	Q9CQ56|USE1_MOUSE	75.66	11	11	7.65E5	3	2	3		30594	Vesicle transport protein USE1 OS=Mus musculus OX=10090 GN=Use1 PE=1 SV=1
3559	9318	Q9CZ52|ANTR1_MOUSE	75.61	3	3	5.59E5	2	1	2		62309	Anthrax toxin receptor 1 OS=Mus musculus OX=10090 GN=Antxr1 PE=1 SV=2
2452	9654	Q9Z0N1|IF2G_MOUSE	75.48	7	7	2.84E6	3	2	3	Carbamidomethylation	51066	Eukaryotic translation initiation factor 2 subunit 3 X-linked OS=Mus musculus OX=10090 GN=Eif2s3x PE=1 SV=2
2451	1466	Q922J3|CLIP1_MOUSE	75.42	2	2	1.53E5	3	1	3		155813	CAP-Gly domain-containing linker protein 1 OS=Mus musculus OX=10090 GN=Clip1 PE=1 SV=1
3182	9324	Q3V1L4|5NTC_MOUSE	75.36	3	3	2.41E5	2	1	2		64809	Cytosolic purine 5'-nucleotidase OS=Mus musculus OX=10090 GN=Nt5c2 PE=1 SV=2
2620	9363	Q8BH48|UBAP1_MOUSE	75.35	10	10	2.99E5	3	3	3	Carbamidomethylation	55028	Ubiquitin-associated protein 1 OS=Mus musculus OX=10090 GN=Ubap1 PE=1 SV=1
2681	9090	Q3UJU9|RMD3_MOUSE	75.31	5	5	1.6E6	3	2	3		52029	Regulator of microtubule dynamics protein 3 OS=Mus musculus OX=10090 GN=Rmdn3 PE=1 SV=2
2443	5324	Q925I1|ATAD3_MOUSE	75.28	7	7	7.64E5	3	3	3		66742	ATPase family AAA domain-containing protein 3 OS=Mus musculus OX=10090 GN=Atad3 PE=1 SV=1
2459	9372	Q8BUN5|SMAD3_MOUSE	75.26	7	7	6.24E5	4	1	4		48081	Mothers against decapentaplegic homolog 3 OS=Mus musculus OX=10090 GN=Smad3 PE=1 SV=2
2184	247	Q62318|TIF1B_MOUSE	75.16	6	6	7.91E5	3	2	4		88847	Transcription intermediary factor 1-beta OS=Mus musculus OX=10090 GN=Trim28 PE=1 SV=3
1643	8993	Q8BUK6|HOOK3_MOUSE	74.93	4	4	8.09E5	4	2	5		83218	Protein Hook homolog 3 OS=Mus musculus OX=10090 GN=Hook3 PE=1 SV=2
2606	1196	Q91YQ1|RAB7L_MOUSE	74.87	16	16	1.96E6	3	2	3		23089	Ras-related protein Rab-7L1 OS=Mus musculus OX=10090 GN=Rab29 PE=1 SV=1
3454	1043	P46414|CDN1B_MOUSE	74.85	14	14	3.33E5	2	2	2		22193	Cyclin-dependent kinase inhibitor 1B OS=Mus musculus OX=10090 GN=Cdkn1b PE=1 SV=2
2315	9027	Q01730|RSU1_MOUSE	74.76	12	12	3.71E6	3	3	3		31550	Ras suppressor protein 1 OS=Mus musculus OX=10090 GN=Rsu1 PE=1 SV=3
4220	9587	Q61124|CLN3_MOUSE	74.69	3	3	1.78E6	1	1	1		47657	Battenin OS=Mus musculus OX=10090 GN=Cln3 PE=1 SV=2
3550	9899	Q8C025|CHPT1_MOUSE	74.64	4	4	2.67E5	2	1	2	Carbamidomethylation	44608	Cholinephosphotransferase 1 OS=Mus musculus OX=10090 GN=Chpt1 PE=1 SV=1
2472	2297	Q4VA53|PDS5B_MOUSE	74.53	2	2	3.23E5	3	1	3		164418	Sister chromatid cohesion protein PDS5 homolog B OS=Mus musculus OX=10090 GN=Pds5b PE=1 SV=1
2018	113	Q6GQT1|A2MG_MOUSE	74.37	2	2	2.34E6	5	3	5		164352	Alpha-2-macroglobulin-P OS=Mus musculus OX=10090 GN=A2m PE=2 SV=2
2159	27014	Q9JKJ9|CP39A_MOUSE	74.36	7	7	6.94E5	4	2	4		53575	24-hydroxycholesterol 7-alpha-hydroxylase OS=Mus musculus OX=10090 GN=Cyp39a1 PE=1 SV=1
4218	393	P07214|SPRC_MOUSE	74.29	5	5	7.47E5	1	1	1	Carbamidomethylation	34450	SPARC OS=Mus musculus OX=10090 GN=Sparc PE=1 SV=1
1981	9030	Q9D4H8|CUL2_MOUSE	74.28	7	7	7.59E5	4	4	4	Carbamidomethylation	86877	Cullin-2 OS=Mus musculus OX=10090 GN=Cul2 PE=1 SV=2
2701	27042	Q6PD26|PIGS_MOUSE	74.19	4	4	4.66E5	3	1	3		61711	GPI transamidase component PIG-S OS=Mus musculus OX=10090 GN=Pigs PE=1 SV=3
3585	2620	Q9QYC7|VKGC_MOUSE	74.15	3	3	2.84E5	2	1	2		87195	Vitamin K-dependent gamma-carboxylase OS=Mus musculus OX=10090 GN=Ggcx PE=1 SV=1
2750	9224	O54754|AOXA_MOUSE	74.13	2	2	3.55E5	3	2	3		146677	Aldehyde oxidase 1 OS=Mus musculus OX=10090 GN=Aox1 PE=1 SV=2
2444	8885	P59325|IF5_MOUSE	74.13	7	7	1.4E6	3	3	3		48968	Eukaryotic translation initiation factor 5 OS=Mus musculus OX=10090 GN=Eif5 PE=1 SV=1
3216	1081	Q9Z1X4|ILF3_MOUSE	74.08	3	3	2.72E5	2	1	2		96021	Interleukin enhancer-binding factor 3 OS=Mus musculus OX=10090 GN=Ilf3 PE=1 SV=2
1180	8420	Q8R418|DICER_MOUSE	74.07	2	2	1.97E5	6	1	7	Carbamidomethylation	216819	Endoribonuclease Dicer OS=Mus musculus OX=10090 GN=Dicer1 PE=1 SV=3
2671	2295	Q9D8S3|ARFG3_MOUSE	73.85	5	5	7.79E5	3	1	3		57456	ADP-ribosylation factor GTPase-activating protein 3 OS=Mus musculus OX=10090 GN=Arfgap3 PE=1 SV=2
3574	3114	Q8K268|ABCF3_MOUSE	73.84	4	4	2.17E5	2	1	2		79865	ATP-binding cassette sub-family F member 3 OS=Mus musculus OX=10090 GN=Abcf3 PE=1 SV=1
1164	9144	Q3UQI9|MINY4_MOUSE	73.82	9	9	8.15E5	6	4	7		82937	Probable ubiquitin carboxyl-terminal hydrolase MINDY-4 OS=Mus musculus OX=10090 GN=Mindy4 PE=1 SV=1
1283	4759	Q8R307|VPS18_MOUSE	73.73	5	5	2.6E6	6	4	7		110219	Vacuolar protein sorting-associated protein 18 homolog OS=Mus musculus OX=10090 GN=Vps18 PE=1 SV=2
4219	647	P56394|COX17_MOUSE	73.73	25	25	1.46E6	1	1	1		6784	Cytochrome c oxidase copper chaperone OS=Mus musculus OX=10090 GN=Cox17 PE=1 SV=2
3455	1599	Q9Z130|HNRDL_MOUSE	73.70	6	6	1.65E6	2	2	2	Carbamidomethylation	33559	Heterogeneous nuclear ribonucleoprotein D-like OS=Mus musculus OX=10090 GN=Hnrnpdl PE=1 SV=1
3455	807	Q60668|HNRPD_MOUSE	73.70	5	5	1.65E6	2	2	2	Carbamidomethylation	38354	Heterogeneous nuclear ribonucleoprotein D0 OS=Mus musculus OX=10090 GN=Hnrnpd PE=1 SV=2
2823	1501	Q99K90|TAB2_MOUSE	73.70	3	3	2.19E5	2	1	3		76442	TGF-beta-activated kinase 1 and MAP3K7-binding protein 2 OS=Mus musculus OX=10090 GN=Tab2 PE=1 SV=1
2624	9725	Q9R0P6|SC11A_MOUSE	73.62	16	16	2.14E6	3	3	3		20626	Signal peptidase complex catalytic subunit SEC11A OS=Mus musculus OX=10090 GN=Sec11a PE=1 SV=1
1814	5554	Q3URV1|BROMI_MOUSE	73.57	4	4	1.33E6	5	2	5	Carbamidomethylation	148060	Protein broad-minded OS=Mus musculus OX=10090 GN=Tbc1d32 PE=1 SV=2
2633	1431	Q5SXY1|CYTSB_MOUSE	73.52	5	5	1.93E6	3	3	3	Carbamidomethylation	118101	Cytospin-B OS=Mus musculus OX=10090 GN=Specc1 PE=1 SV=2
3527	1281	Q78XF5|OSTC_MOUSE	73.49	11	11	2.32E6	2	1	2	Carbamidomethylation	16815	Oligosaccharyltransferase complex subunit OSTC OS=Mus musculus OX=10090 GN=Ostc PE=1 SV=1
4111	9196	Q9CZA6|NDE1_MOUSE	73.44	6	6	3.16E5	1	1	1		38523	Nuclear distribution protein nudE homolog 1 OS=Mus musculus OX=10090 GN=Nde1 PE=1 SV=1
3706	10499	Q31125|S39A7_MOUSE	73.35	4	4	2.21E6	1	1	2		50657	Zinc transporter SLC39A7 OS=Mus musculus OX=10090 GN=Slc39a7 PE=1 SV=2
2017	3550	Q8BUG5|CAYP2_MOUSE	73.34	7	7	6.46E5	4	2	4		62726	Calcyphosin-2 OS=Mus musculus OX=10090 GN=Caps2 PE=2 SV=2
3577	9684	O35609|SCAM3_MOUSE	73.18	6	6	1.82E6	2	1	2		38458	Secretory carrier-associated membrane protein 3 OS=Mus musculus OX=10090 GN=Scamp3 PE=1 SV=3
2429	9141	Q9R062|GLYG_MOUSE	73.16	9	9	1.62E6	3	2	3		37402	Glycogenin-1 OS=Mus musculus OX=10090 GN=Gyg1 PE=1 SV=3
3435	8908	Q924Y0|BODG_MOUSE	73.02	6	6	3.13E6	2	2	2		44699	Gamma-butyrobetaine dioxygenase OS=Mus musculus OX=10090 GN=Bbox1 PE=1 SV=1
1817	5755	Q99KY4|GAK_MOUSE	72.81	2	2	6.69E5	3	2	5		143640	Cyclin-G-associated kinase OS=Mus musculus OX=10090 GN=Gak PE=1 SV=2
2464	4930	Q8CHB8|TTLL5_MOUSE	72.72	2	2	1.72E5	3	1	3		147715	Tubulin polyglutamylase TTLL5 OS=Mus musculus OX=10090 GN=Ttll5 PE=2 SV=3
3571	19754	Q9R049|AMFR_MOUSE	72.70	5	5	0E0	2	1	2		73105	E3 ubiquitin-protein ligase AMFR OS=Mus musculus OX=10090 GN=Amfr PE=1 SV=2
3459	134	Q9Z2V5|HDAC6_MOUSE	72.63	2	2	9.45E5	2	2	2		125787	Histone deacetylase 6 OS=Mus musculus OX=10090 GN=Hdac6 PE=1 SV=3
3446	8898	Q8CIG8|ANM5_MOUSE	72.62	4	4	1.57E6	2	2	2		72680	Protein arginine N-methyltransferase 5 OS=Mus musculus OX=10090 GN=Prmt5 PE=1 SV=3
1368	2853	Q80TE4|SI1L2_MOUSE	72.53	2	2	3.49E5	4	1	6		189411	Signal-induced proliferation-associated 1-like protein 2 OS=Mus musculus OX=10090 GN=Sipa1l2 PE=1 SV=3
3539	9904	Q8BH15|CNO10_MOUSE	72.46	4	4	4.82E5	2	1	2		81818	CCR4-NOT transcription complex subunit 10 OS=Mus musculus OX=10090 GN=Cnot10 PE=1 SV=1
4107	3629	A2AQ25|SKT_MOUSE	72.38	1	1	1.21E6	1	1	1	Carbamidomethylation	213035	Sickle tail protein OS=Mus musculus OX=10090 GN=Skt PE=1 SV=1
3502	8920	A2AGB2|CA087_MOUSE	72.23	4	4	5.89E5	2	1	2		62441	Uncharacterized protein C1orf87 homolog OS=Mus musculus OX=10090 GN=Gm12695 PE=4 SV=1
3469	546	Q9D8S9|BOLA1_MOUSE	72.15	19	19	1.97E6	2	2	2		14379	BolA-like protein 1 OS=Mus musculus OX=10090 GN=Bola1 PE=1 SV=1
2155	6753	Q3UPH7|ARH40_MOUSE	72.10	2	2	4.37E5	4	2	4		165132	Rho guanine nucleotide exchange factor 40 OS=Mus musculus OX=10090 GN=Arhgef40 PE=1 SV=1
3496	608	Q3UJP5|CH037_MOUSE	71.94	11	11	2.08E6	2	2	2		23848	Protein C8orf37 homolog OS=Mus musculus OX=10090 PE=1 SV=1
2153	9108	P51863|VA0D1_MOUSE	71.83	13	13	1.18E6	4	2	4	Carbamidomethylation	40301	V-type proton ATPase subunit d 1 OS=Mus musculus OX=10090 GN=Atp6v0d1 PE=1 SV=2
3168	9043	Q8BJW6|EIF2A_MOUSE	71.81	6	6	8.39E5	2	2	2		64403	Eukaryotic translation initiation factor 2A OS=Mus musculus OX=10090 GN=Eif2a PE=1 SV=2
4157	9231	Q9JM63|KCJ10_MOUSE	71.76	3	3	9.95E5	1	1	1		42432	ATP-sensitive inward rectifier potassium channel 10 OS=Mus musculus OX=10090 GN=Kcnj10 PE=1 SV=1
3560	9342	Q5XJY4|PARL_MOUSE	71.74	7	7	2.04E5	2	1	2		41964	Presenilins-associated rhomboid-like protein mitochondrial OS=Mus musculus OX=10090 GN=Parl PE=1 SV=1
1811	19558	Q8K245|UVRAG_MOUSE	71.74	4	4	0E0	5	1	5		77525	UV radiation resistance associated protein OS=Mus musculus OX=10090 GN=Uvrag PE=1 SV=2
2020	10183	Q04859|MAK_MOUSE	71.39	6	6	4.37E5	3	2	4	Carbamidomethylation	70080	Serine/threonine-protein kinase MAK OS=Mus musculus OX=10090 GN=Mak PE=1 SV=2
1619	5841	G3X9J0|SI1L3_MOUSE	71.24	2	2	5.34E5	3	1	5	Carbamidomethylation	195062	Signal-induced proliferation-associated 1-like protein 3 OS=Mus musculus OX=10090 GN=Sipa1l3 PE=1 SV=1
3493	3210	Q8K341|ATAT_MOUSE	71.15	6	6	2E6	2	2	2		47164	Alpha-tubulin N-acetyltransferase 1 OS=Mus musculus OX=10090 GN=Atat1 PE=1 SV=1
4221	9179	P49722|PSA2_MOUSE	71.12	9	9	6.61E5	1	1	1		25927	Proteasome subunit alpha type-2 OS=Mus musculus OX=10090 GN=Psma2 PE=1 SV=3
3472	9004	P58281|OPA1_MOUSE	71.12	3	3	9.85E5	2	2	2		111339	Dynamin-like 120 kDa protein mitochondrial OS=Mus musculus OX=10090 GN=Opa1 PE=1 SV=1
2644	5524	Q9EP53|TSC1_MOUSE	71.10	3	3	2.87E6	3	2	3		128746	Hamartin OS=Mus musculus OX=10090 GN=Tsc1 PE=1 SV=1
1182	5615	Q61194|P3C2A_MOUSE	71.09	3	3	2.21E6	7	2	7		190757	Phosphatidylinositol 4-phosphate 3-kinase C2 domain-containing subunit alpha OS=Mus musculus OX=10090 GN=Pik3c2a PE=1 SV=2
4243	1197	Q8VBT0|TMX1_MOUSE	70.95	4	4	1.35E6	1	1	1		31396	Thioredoxin-related transmembrane protein 1 OS=Mus musculus OX=10090 GN=Tmx1 PE=1 SV=1
3172	9746	P70698|PYRG1_MOUSE	70.80	5	5	5.52E5	2	1	2		66683	CTP synthase 1 OS=Mus musculus OX=10090 GN=Ctps1 PE=1 SV=2
1915	8991	Q9CUL5|DRC11_MOUSE	70.75	4	4	1.21E6	4	2	4	Carbamidomethylation	99875	Dynein regulatory complex protein 11 OS=Mus musculus OX=10090 GN=Iqca1 PE=2 SV=2
3078	9098	Q8K4X7|PLCD_MOUSE	70.70	6	6	1.26E6	2	2	2	Carbamidomethylation	43810	1-acyl-sn-glycerol-3-phosphate acyltransferase delta OS=Mus musculus OX=10090 GN=Agpat4 PE=1 SV=1
3201	1016	Q8C7R4|UBA6_MOUSE	70.69	3	3	5.22E5	2	2	2		117966	Ubiquitin-like modifier-activating enzyme 6 OS=Mus musculus OX=10090 GN=Uba6 PE=1 SV=1
2777	5601	A2AF47|DOC11_MOUSE	70.68	1	1	1.58E5	3	1	3		237769	Dedicator of cytokinesis protein 11 OS=Mus musculus OX=10090 GN=Dock11 PE=1 SV=1
4241	10667	Q91X97|NCALD_MOUSE	70.53	6	6	2.74E5	1	1	1		22245	Neurocalcin-delta OS=Mus musculus OX=10090 GN=Ncald PE=1 SV=4
3226	5442	Q8R151|ZNFX1_MOUSE	70.46	1	1	2.35E5	2	2	2	Carbamidomethylation	218826	NFX1-type zinc finger-containing protein 1 OS=Mus musculus OX=10090 GN=Znfx1 PE=1 SV=3
4222	10516	Q91WS0|CISD1_MOUSE	70.41	14	14	4.36E5	1	1	1		12097	CDGSH iron-sulfur domain-containing protein 1 OS=Mus musculus OX=10090 GN=Cisd1 PE=1 SV=1
3562	462	Q99M71|EPDR1_MOUSE	70.35	9	9	9.4E5	2	2	2		25485	Mammalian ependymin-related protein 1 OS=Mus musculus OX=10090 GN=Epdr1 PE=1 SV=1
4225	10510	Q9D1J1|NECP2_MOUSE	70.23	5	5	9.83E5	1	1	1		28598	Adaptin ear-binding coat-associated protein 2 OS=Mus musculus OX=10090 GN=Necap2 PE=1 SV=1
4223	10505	Q9JIF3|GTR8_MOUSE	70.23	3	3	3.14E5	1	1	1		51508	Solute carrier family 2 facilitated glucose transporter member 8 OS=Mus musculus OX=10090 GN=Slc2a8 PE=1 SV=2
881	8544	Q80YT7|MYOME_MOUSE	70.18	2	2	4.6E5	7	1	10		250629	Myomegalin OS=Mus musculus OX=10090 GN=Pde4dip PE=1 SV=2
2660	10540	O70400|PDLI1_MOUSE	70.15	11	11	7.21E5	3	3	3	Carbamidomethylation	35774	PDZ and LIM domain protein 1 OS=Mus musculus OX=10090 GN=Pdlim1 PE=1 SV=4
4224	4145	Q8VE96|S35F6_MOUSE	70.13	4	4	1E6	1	1	1	Carbamidomethylation	40978	Solute carrier family 35 member F6 OS=Mus musculus OX=10090 GN=Slc35f6 PE=1 SV=1
3439	1295	Q62426|CYTB_MOUSE	70.09	33	33	3.2E6	2	2	2		11046	Cystatin-B OS=Mus musculus OX=10090 GN=Cstb PE=1 SV=1
2363	774	P41105|RL28_MOUSE	70.03	19	19	5.55E6	3	3	3	Carbamidomethylation	15733	60S ribosomal protein L28 OS=Mus musculus OX=10090 GN=Rpl28 PE=1 SV=2
2502	8017	Q8BQZ4|RLGPB_MOUSE	70.01	2	2	3.66E5	3	1	3		165199	Ral GTPase-activating protein subunit beta OS=Mus musculus OX=10090 GN=Ralgapb PE=1 SV=2
3440	9221	Q80YV2|NIPA_MOUSE	70.00	5	5	1.65E5	2	2	2	Carbamidomethylation	55196	Nuclear-interacting partner of ALK OS=Mus musculus OX=10090 GN=Zc3hc1 PE=1 SV=1
2179	9039	Q62448|IF4G2_MOUSE	69.93	3	3	7.1E5	3	2	4		102105	Eukaryotic translation initiation factor 4 gamma 2 OS=Mus musculus OX=10090 GN=Eif4g2 PE=1 SV=2
3085	1807	Q9JMH6|TRXR1_MOUSE	69.84	3	3	6.68E5	2	1	2		67084	Thioredoxin reductase 1 cytoplasmic OS=Mus musculus OX=10090 GN=Txnrd1 PE=1 SV=3
1647	6174	Q69ZS0|PZRN3_MOUSE	69.84	3	3	1.93E5	4	1	6		119401	E3 ubiquitin-protein ligase PDZRN3 OS=Mus musculus OX=10090 GN=Pdzrn3 PE=1 SV=3
2651	20742	Q8CHY7|TTC23_MOUSE	69.49	6	6	1.29E5	3	1	3	Carbamidomethylation	54608	Tetratricopeptide repeat protein 23 OS=Mus musculus OX=10090 GN=Ttc23 PE=2 SV=1
1286	9289	Q8BFV2|PCID2_MOUSE	69.44	8	8	3.44E5	4	1	7		46132	PCI domain-containing protein 2 OS=Mus musculus OX=10090 GN=Pcid2 PE=1 SV=1
2457	6047	Q80SY4|MIB1_MOUSE	69.40	3	3	0E0	3	2	3		110088	E3 ubiquitin-protein ligase MIB1 OS=Mus musculus OX=10090 GN=Mib1 PE=1 SV=1
2707	4723	P60670|NPL4_MOUSE	68.89	5	5	4.04E5	3	2	3		68017	Nuclear protein localization protein 4 homolog OS=Mus musculus OX=10090 GN=Nploc4 PE=1 SV=3
3599	5790	Q9DBS9|OSBL3_MOUSE	68.85	3	3	0E0	2	1	2	Carbamidomethylation	96966	Oxysterol-binding protein-related protein 3 OS=Mus musculus OX=10090 GN=Osbpl3 PE=1 SV=2
3531	27225	O70370|CATS_MOUSE	68.80	6	6	1.49E5	2	1	2		38475	Cathepsin S OS=Mus musculus OX=10090 GN=Ctss PE=1 SV=2
1942	9272	P83741|WNK1_MOUSE	68.78	2	2	5.1E5	4	2	4		250931	Serine/threonine-protein kinase WNK1 OS=Mus musculus OX=10090 GN=Wnk1 PE=1 SV=2
2207	698	Q9Z320|K1C27_MOUSE	68.66	4	4	4.98E6	2	1	4	Oxidation (M)	49105	Keratin type I cytoskeletal 27 OS=Mus musculus OX=10090 GN=Krt27 PE=1 SV=1
1600	5441	Q61043|NIN_MOUSE	68.66	2	2	1.42E6	6	2	7		243716	Ninein OS=Mus musculus OX=10090 GN=Nin PE=1 SV=4
1222	4196	Q9D071|MMS19_MOUSE	68.59	2	2	1.63E5	4	1	7	Carbamidomethylation	113089	MMS19 nucleotide excision repair protein homolog OS=Mus musculus OX=10090 GN=Mms19 PE=1 SV=1
4226	9127	P26883|FKB1A_MOUSE	68.51	13	13	8.65E5	1	1	1		11923	Peptidyl-prolyl cis-trans isomerase FKBP1A OS=Mus musculus OX=10090 GN=Fkbp1a PE=1 SV=2
3441	695	Q9DCB8|ISCA2_MOUSE	68.48	21	21	1.02E6	2	2	2		16718	Iron-sulfur cluster assembly 2 homolog mitochondrial OS=Mus musculus OX=10090 GN=Isca2 PE=1 SV=2
2365	9327	O35685|NUDC_MOUSE	68.43	11	11	1.58E6	3	2	3		38358	Nuclear migration protein nudC OS=Mus musculus OX=10090 GN=Nudc PE=1 SV=1
2160	9306	Q8R1Z4|PPR42_MOUSE	68.33	6	6	2.45E5	3	1	4	Carbamidomethylation	41151	Protein phosphatase 1 regulatory subunit 42 OS=Mus musculus OX=10090 GN=Ppp1r42 PE=1 SV=1
4115	8987	Q9WTQ5|AKA12_MOUSE	68.29	1	1	3.63E5	1	1	1		180694	A-kinase anchor protein 12 OS=Mus musculus OX=10090 GN=Akap12 PE=1 SV=1
3018	1072	Q9JIK5|DDX21_MOUSE	68.22	3	3	3.58E5	2	2	2		93551	Nucleolar RNA helicase 2 OS=Mus musculus OX=10090 GN=Ddx21 PE=1 SV=3
2154	9007	Q8VC88|GRAN_MOUSE	68.17	10	10	2.06E6	3	2	4		24663	Grancalcin OS=Mus musculus OX=10090 GN=Gca PE=1 SV=1
2668	8705	Q9D572|UBX11_MOUSE	68.16	6	6	1.38E6	3	2	3		54875	UBX domain-containing protein 11 OS=Mus musculus OX=10090 GN=Ubxn11 PE=1 SV=1
4335	9773	Q8BVV7|CEP95_MOUSE	68.03	1	1	3.7E5	1	1	1		95210	Centrosomal protein of 95 kDa OS=Mus musculus OX=10090 GN=Cep95 PE=1 SV=2
3557	9243	P55088|AQP4_MOUSE	67.87	5	5	2.38E6	2	1	2		34436	Aquaporin-4 OS=Mus musculus OX=10090 GN=Aqp4 PE=1 SV=2
4236	2189	Q8C0E2|VP26B_MOUSE	67.86	4	4	2.35E5	1	1	1		39125	Vacuolar protein sorting-associated protein 26B OS=Mus musculus OX=10090 GN=Vps26b PE=1 SV=1
3166	3762	P06537|GCR_MOUSE	67.78	5	5	1.05E6	3	2	3	Carbamidomethylation	86053	Glucocorticoid receptor OS=Mus musculus OX=10090 GN=Nr3c1 PE=1 SV=1
2649	9184	Q61191|HCFC1_MOUSE	67.75	2	2	8.69E5	3	3	3		210435	Host cell factor 1 OS=Mus musculus OX=10090 GN=Hcfc1 PE=1 SV=2
2335	138	Q61292|LAMB2_MOUSE	67.73	1	1	2E5	3	1	3		196578	Laminin subunit beta-2 OS=Mus musculus OX=10090 GN=Lamb2 PE=1 SV=2
2512	27369	Q9CQY1|ATG12_MOUSE	67.66	8	8	2.55E5	4	1	4		15207	Ubiquitin-like protein ATG12 OS=Mus musculus OX=10090 GN=Atg12 PE=1 SV=1
4227	10240	Q9CY50|SSRA_MOUSE	67.64	5	5	4.25E5	1	1	1		32065	Translocon-associated protein subunit alpha OS=Mus musculus OX=10090 GN=Ssr1 PE=1 SV=1
4229	27638	Q8BGN8|SYNPR_MOUSE	67.63	5	5	1.68E7	1	1	1	Carbamidomethylation	29228	Synaptoporin OS=Mus musculus OX=10090 GN=Synpr PE=1 SV=1
3211	645	O55128|SAP18_MOUSE	67.50	15	15	1.1E6	2	2	2		17595	Histone deacetylase complex subunit SAP18 OS=Mus musculus OX=10090 GN=Sap18 PE=1 SV=1
2680	621	Q9Z2I8|SUCB2_MOUSE	67.43	11	11	1.74E6	3	2	3		46840	Succinate--CoA ligase [GDP-forming] subunit beta mitochondrial OS=Mus musculus OX=10090 GN=Suclg2 PE=1 SV=3
3522	434	Q9QZN4|FBX6_MOUSE	67.41	5	5	6.22E5	2	1	2	Carbamidomethylation	34492	F-box only protein 6 OS=Mus musculus OX=10090 GN=Fbxo6 PE=1 SV=1
1641	2207	Q80YE7|DAPK1_MOUSE	67.39	3	3	1.6E6	4	3	5	Carbamidomethylation	161441	Death-associated protein kinase 1 OS=Mus musculus OX=10090 GN=Dapk1 PE=1 SV=3
1342	3717	Q91VW5|GOGA4_MOUSE	67.38	2	2	0E0	5	1	6		257561	Golgin subfamily A member 4 OS=Mus musculus OX=10090 GN=Golga4 PE=1 SV=2
3470	9766	Q9D6V8|PAIP2_MOUSE	67.37	17	17	1.1E5	2	1	2		14700	Polyadenylate-binding protein-interacting protein 2 OS=Mus musculus OX=10090 GN=Paip2 PE=1 SV=1
3565	1335	Q8K1M6|DNM1L_MOUSE	67.35	4	4	7.95E5	2	2	2		82658	Dynamin-1-like protein OS=Mus musculus OX=10090 GN=Dnm1l PE=1 SV=2
3490	8959	Q8BG32|PSD11_MOUSE	67.32	6	6	8.75E5	2	2	2		47437	26S proteasome non-ATPase regulatory subunit 11 OS=Mus musculus OX=10090 GN=Psmd11 PE=1 SV=3
3586	9092	Q9D0L4|ADCK1_MOUSE	67.21	3	3	4.49E5	2	1	2		59736	Uncharacterized aarF domain-containing protein kinase 1 OS=Mus musculus OX=10090 GN=Adck1 PE=1 SV=1
1531	2401	Q9Z0W3|NU160_MOUSE	67.18	3	3	3.45E5	5	2	6		158231	Nuclear pore complex protein Nup160 OS=Mus musculus OX=10090 GN=Nup160 PE=1 SV=2
2637	772	A1L317|K1C24_MOUSE	67.15	6	6	1.03E6	3	1	3		54041	Keratin type I cytoskeletal 24 OS=Mus musculus OX=10090 GN=Krt24 PE=2 SV=2
1320	85	E9Q557|DESP_MOUSE	67.12	2	2	1.43E6	6	3	6		332913	Desmoplakin OS=Mus musculus OX=10090 GN=Dsp PE=1 SV=1
3448	18347	Q91V01|MBOA5_MOUSE	67.07	5	5	1.85E6	2	2	2		56147	Lysophospholipid acyltransferase 5 OS=Mus musculus OX=10090 GN=Lpcat3 PE=1 SV=1
3204	9686	P11438|LAMP1_MOUSE	66.94	4	4	7.34E6	2	1	2		43865	Lysosome-associated membrane glycoprotein 1 OS=Mus musculus OX=10090 GN=Lamp1 PE=1 SV=2
1221	4507	Q505D1|ANR28_MOUSE	66.85	3	3	1.19E6	4	2	7	Carbamidomethylation	112897	Serine/threonine-protein phosphatase 6 regulatory ankyrin repeat subunit A OS=Mus musculus OX=10090 GN=Ankrd28 PE=1 SV=1
4228	10737	Q921J2|RHEB_MOUSE	66.81	9	9	3.05E5	1	1	1		20451	GTP-binding protein Rheb OS=Mus musculus OX=10090 GN=Rheb PE=1 SV=1
3538	2972	Q8BGU5|CCNY_MOUSE	66.75	6	6	2.14E5	2	1	2		39395	Cyclin-Y OS=Mus musculus OX=10090 GN=Ccny PE=1 SV=1
4230	10511	Q9D1P4|CHRD1_MOUSE	66.60	5	5	3.58E5	1	1	1	Carbamidomethylation	37351	Cysteine and histidine-rich domain-containing protein 1 OS=Mus musculus OX=10090 GN=Chordc1 PE=1 SV=1
3579	8937	Q8BHS8|SYBU_MOUSE	66.54	3	3	9.95E5	2	1	2		73024	Syntabulin OS=Mus musculus OX=10090 GN=Sybu PE=1 SV=1
1431	504	O88307|SORL_MOUSE	66.53	3	3	9.78E5	6	3	6	Carbamidomethylation	247085	Sortilin-related receptor OS=Mus musculus OX=10090 GN=Sorl1 PE=1 SV=3
4231	630	P97493|THIOM_MOUSE	66.46	8	8	5.03E5	1	1	1		18255	Thioredoxin mitochondrial OS=Mus musculus OX=10090 GN=Txn2 PE=1 SV=1
3190	10071	Q3TTA7|CBLB_MOUSE	66.45	2	2	9.62E5	2	1	2		109092	E3 ubiquitin-protein ligase CBL-B OS=Mus musculus OX=10090 GN=Cblb PE=1 SV=3
3190	9175	P22682|CBL_MOUSE	66.45	3	3	9.62E5	2	1	2		100564	E3 ubiquitin-protein ligase CBL OS=Mus musculus OX=10090 GN=Cbl PE=1 SV=3
1528	1329	E9Q9R9|DLG5_MOUSE	66.38	2	2	4.95E5	6	2	6	Carbamidomethylation	214384	Disks large homolog 5 OS=Mus musculus OX=10090 GN=Dlg5 PE=1 SV=1
2462	5912	Q8BMJ2|SYLC_MOUSE	66.36	3	3	2.55E5	3	2	3		134192	Leucine--tRNA ligase cytoplasmic OS=Mus musculus OX=10090 GN=Lars PE=1 SV=2
2684	4838	O35098|DPYL4_MOUSE	66.33	6	6	0E0	3	1	3		61962	Dihydropyrimidinase-related protein 4 OS=Mus musculus OX=10090 GN=Dpysl4 PE=1 SV=1
2691	8957	Q61214|DYR1A_MOUSE	66.31	3	3	1.14E6	3	2	3		85494	Dual specificity tyrosine-phosphorylation-regulated kinase 1A OS=Mus musculus OX=10090 GN=Dyrk1a PE=1 SV=1
1181	1653	P70268|PKN1_MOUSE	66.30	3	3	2.84E5	4	2	7		104411	Serine/threonine-protein kinase N1 OS=Mus musculus OX=10090 GN=Pkn1 PE=1 SV=3
4263	9155	O35350|CAN1_MOUSE	66.16	2	2	6.02E5	1	1	1		82106	Calpain-1 catalytic subunit OS=Mus musculus OX=10090 GN=Capn1 PE=1 SV=1
2025	9294	Q99KH8|STK24_MOUSE	66.14	6	6	1.67E5	3	1	4		47954	Serine/threonine-protein kinase 24 OS=Mus musculus OX=10090 GN=Stk24 PE=1 SV=1
3464	455	O35405|PLD3_MOUSE	65.96	7	7	2.96E6	2	2	2		54389	Phospholipase D3 OS=Mus musculus OX=10090 GN=Pld3 PE=1 SV=1
1780	9017	Q8VCM8|NCLN_MOUSE	65.96	7	7	2.18E6	5	3	5		62908	Nicalin OS=Mus musculus OX=10090 GN=Ncln PE=1 SV=2
4232	10568	Q64105|SPRE_MOUSE	65.93	6	6	3.82E5	1	1	1		27883	Sepiapterin reductase OS=Mus musculus OX=10090 GN=Spr PE=1 SV=1
3463	27172	P08226|APOE_MOUSE	65.92	9	9	9.2E5	2	2	2		35867	Apolipoprotein E OS=Mus musculus OX=10090 GN=Apoe PE=1 SV=2
3445	9665	Q9CR00|PSMD9_MOUSE	65.86	10	10	1.59E6	2	2	2	Carbamidomethylation	24720	26S proteasome non-ATPase regulatory subunit 9 OS=Mus musculus OX=10090 GN=Psmd9 PE=1 SV=1
3288	9849	Q6P8Y1|CAPSL_MOUSE	65.83	6	6	7.73E5	2	1	2		24115	Calcyphosin-like protein OS=Mus musculus OX=10090 GN=Capsl PE=2 SV=4
3483	8990	Q9CQC3|CI135_MOUSE	65.79	8	8	1.22E6	2	2	2		26594	Protein C9orf135 homolog OS=Mus musculus OX=10090 PE=2 SV=1
4235	27639	P97371|PSME1_MOUSE	65.69	6	6	1.68E5	1	1	1		28673	Proteasome activator complex subunit 1 OS=Mus musculus OX=10090 GN=Psme1 PE=1 SV=2
3074	5433	Q7TPS5|C2CD5_MOUSE	65.61	3	3	3.1E6	3	2	3	Carbamidomethylation	111664	C2 domain-containing protein 5 OS=Mus musculus OX=10090 GN=C2cd5 PE=1 SV=2
4233	1367	Q91W59|RBMS1_MOUSE	65.46	4	4	1.37E6	1	1	1		43991	RNA-binding motif single-stranded-interacting protein 1 OS=Mus musculus OX=10090 GN=Rbms1 PE=1 SV=1
4233	1609	Q8BWL5|RBMS3_MOUSE	65.46	3	3	1.37E6	1	1	1		46927	RNA-binding motif single-stranded-interacting protein 3 OS=Mus musculus OX=10090 GN=Rbms3 PE=2 SV=2
4242	720	Q4V9W2|SR1IP_MOUSE	65.42	8	8	2.35E5	1	1	1		18151	Protein SREK1IP1 OS=Mus musculus OX=10090 GN=Srek1ip1 PE=1 SV=1
3450	7300	P35290|RAB24_MOUSE	65.39	15	15	3.32E5	2	2	2		23144	Ras-related protein Rab-24 OS=Mus musculus OX=10090 GN=Rab24 PE=1 SV=2
1220	998	P54822|PUR8_MOUSE	65.39	6	6	1.58E6	4	3	7		54866	Adenylosuccinate lyase OS=Mus musculus OX=10090 GN=Adsl PE=1 SV=2
3642	5965	Q9EPE9|AT131_MOUSE	65.36	2	2	3.43E5	2	1	2		132388	Manganese-transporting ATPase 13A1 OS=Mus musculus OX=10090 GN=Atp13a1 PE=1 SV=2
2015	9293	O70585|DTNB_MOUSE	65.33	5	5	4.65E5	4	1	4		74399	Dystrobrevin beta OS=Mus musculus OX=10090 GN=Dtnb PE=1 SV=3
4234	469	Q9WTP7|KAD3_MOUSE	65.29	6	6	3.15E5	1	1	1	Carbamidomethylation	25426	GTP:AMP phosphotransferase AK3 mitochondrial OS=Mus musculus OX=10090 GN=Ak3 PE=1 SV=3
3514	9302	Q8K3H0|DP13A_MOUSE	65.27	3	3	7.97E4	2	1	2		79328	DCC-interacting protein 13-alpha OS=Mus musculus OX=10090 GN=Appl1 PE=1 SV=1
3547	27259	Q91V09|WDR13_MOUSE	64.99	3	3	0E0	2	1	2		53664	WD repeat-containing protein 13 OS=Mus musculus OX=10090 GN=Wdr13 PE=1 SV=1
3488	8981	O54984|ASNA_MOUSE	64.92	5	5	1.15E6	2	2	2		38823	ATPase Asna1 OS=Mus musculus OX=10090 GN=Asna1 PE=1 SV=2
2144	2180	O70475|UGDH_MOUSE	64.88	7	7	9.08E5	4	2	4		54832	UDP-glucose 6-dehydrogenase OS=Mus musculus OX=10090 GN=Ugdh PE=1 SV=1
2743	9467	Q9JJ28|FLII_MOUSE	64.85	2	2	3.55E5	3	1	3		144803	Protein flightless-1 homolog OS=Mus musculus OX=10090 GN=Flii PE=1 SV=1
2374	7670	Q640N3|RHG30_MOUSE	64.73	3	3	3.71E6	4	1	4		120115	Rho GTPase-activating protein 30 OS=Mus musculus OX=10090 GN=Arhgap30 PE=1 SV=3
[truncated: 449 more rows]
