# Supplementary material for: JHY enables the transition from switchable to fixed ciliary waveforms in metazoan evolution
Source: EMBO Rep. 2025 Dec 10;27(5):1161–79. doi: 10.1038/s44319-025-00671-7 (PMC12979858; doi:10.1038/s44319-025-00671-7)
Supplement: Supplementary file 9 — Source data Fig. 1 [file 44319_2025_671_MOESM9_ESM.zip › SD figure 1/1D zhuxueliang117-proteins Control.csv]

Protein Group	Protein ID	Accession	-10lgP	Coverage (%)	Coverage (%) zhuxueliang117	Area zhuxueliang117	#Peptides	#Unique	#Spec zhuxueliang117	PTM	Avg. Mass	Description
1	8	Q5SWU9|ACACA_MOUSE	585.02	87	87	1.15E10	573	464	1084	Carbamidomethylation; Oxidation (M); Biotinylation	265254	Acetyl-CoA carboxylase 1 OS=Mus musculus OX=10090 GN=Acaca PE=1 SV=1
4	16	E9Q4Z2|ACACB_MOUSE	514.27	72	72	1.02E9	318	216	452	Carbamidomethylation; Oxidation (M)	275748	Acetyl-CoA carboxylase 2 OS=Mus musculus OX=10090 GN=Acacb PE=1 SV=1
3	7	Q91ZA3|PCCA_MOUSE	498.20	89	89	1.25E10	228	212	571	Carbamidomethylation; Oxidation (M)	79922	Propionyl-CoA carboxylase alpha chain mitochondrial OS=Mus musculus OX=10090 GN=Pcca PE=1 SV=2
2	5	Q05920|PYC_MOUSE	477.06	89	89	1E10	273	256	561	Carbamidomethylation; Oxidation (M); Biotinylation	129684	Pyruvate carboxylase mitochondrial OS=Mus musculus OX=10090 GN=Pc PE=1 SV=1
6	12	Q99MR8|MCCA_MOUSE	471.15	81	81	6.08E9	169	161	384	Carbamidomethylation; Oxidation (M); Biotinylation	79344	Methylcrotonoyl-CoA carboxylase subunit alpha mitochondrial OS=Mus musculus OX=10090 GN=Mccc1 PE=1 SV=2
5	11	Q99MN9|PCCB_MOUSE	448.19	84	84	8.08E9	161	156	428	Carbamidomethylation; Oxidation (M); Biotinylation	58409	Propionyl-CoA carboxylase beta chain mitochondrial OS=Mus musculus OX=10090 GN=Pccb PE=1 SV=2
8	10	Q3ULD5|MCCB_MOUSE	444.23	87	87	3.09E9	142	138	237	Carbamidomethylation; Oxidation (M)	61379	Methylcrotonoyl-CoA carboxylase beta chain mitochondrial OS=Mus musculus OX=10090 GN=Mccc2 PE=1 SV=1
7	1	P20152|VIME_MOUSE	438.01	93	93	4.09E9	148	130	287	Carbamidomethylation; Oxidation (M); Biotinylation	53688	Vimentin OS=Mus musculus OX=10090 GN=Vim PE=1 SV=3
16	29	Q91ZX7|LRP1_MOUSE	414.63	28	28	1.12E8	114	105	130	Carbamidomethylation; Oxidation (M)	504745	Prolow-density lipoprotein receptor-related protein 1 OS=Mus musculus OX=10090 GN=Lrp1 PE=1 SV=1
9	15	P68372|TBB4B_MOUSE	407.87	83	83	1.37E8	95	4	156	Carbamidomethylation; Oxidation (M)	49831	Tubulin beta-4B chain OS=Mus musculus OX=10090 GN=Tubb4b PE=1 SV=1
10	14	P99024|TBB5_MOUSE	397.71	82	82	4.83E6	89	4	147	Carbamidomethylation; Oxidation (M)	49671	Tubulin beta-5 chain OS=Mus musculus OX=10090 GN=Tubb5 PE=1 SV=1
11	2	P68369|TBA1A_MOUSE	397.08	93	93	1.78E7	92	2	140	Carbamidomethylation; Oxidation (M)	50136	Tubulin alpha-1A chain OS=Mus musculus OX=10090 GN=Tuba1a PE=1 SV=1
12	18	Q9CWF2|TBB2B_MOUSE	390.67	81	81	3.66E6	84	1	143	Carbamidomethylation; Oxidation (M)	49953	Tubulin beta-2B chain OS=Mus musculus OX=10090 GN=Tubb2b PE=1 SV=1
18	19	P68368|TBA4A_MOUSE	378.88	74	74	5.12E6	75	1	119	Carbamidomethylation; Oxidation (M)	49924	Tubulin alpha-4A chain OS=Mus musculus OX=10090 GN=Tuba4a PE=1 SV=1
17	13	P03995|GFAP_MOUSE	362.68	83	83	1.19E9	79	67	123	Carbamidomethylation; Oxidation (M)	49900	Glial fibrillary acidic protein OS=Mus musculus OX=10090 GN=Gfap PE=1 SV=4
15	17	Q7TMM9|TBB2A_MOUSE	362.48	81	81	4.62E6	80	3	138	Carbamidomethylation; Oxidation (M)	49907	Tubulin beta-2A chain OS=Mus musculus OX=10090 GN=Tubb2a PE=1 SV=1
29	37	P10126|EF1A1_MOUSE	342.87	65	65	2.82E8	53	51	72	Carbamidomethylation; Oxidation (M)	50114	Elongation factor 1-alpha 1 OS=Mus musculus OX=10090 GN=Eef1a1 PE=1 SV=3
20	4	P63260|ACTG_MOUSE	337.80	88	88	1.5E6	47	1	84	Carbamidomethylation; Oxidation (M)	41793	Actin cytoplasmic 2 OS=Mus musculus OX=10090 GN=Actg1 PE=1 SV=1
21	9	P60710|ACTB_MOUSE	337.80	88	88	3.36E6	47	1	84	Carbamidomethylation; Oxidation (M)	41737	Actin cytoplasmic 1 OS=Mus musculus OX=10090 GN=Actb PE=1 SV=1
41	30	Q80X90|FLNB_MOUSE	334.69	27	27	2.29E7	50	44	52	Carbamidomethylation	277822	Filamin-B OS=Mus musculus OX=10090 GN=Flnb PE=1 SV=3
28	23	O70133|DHX9_MOUSE	328.45	39	39	8.47E7	56	54	68	Carbamidomethylation; Oxidation (M)	149474	ATP-dependent RNA helicase A OS=Mus musculus OX=10090 GN=Dhx9 PE=1 SV=2
27	124	P35700|PRDX1_MOUSE	324.95	90	90	6.04E8	40	36	71	Carbamidomethylation; Oxidation (M)	22176	Peroxiredoxin-1 OS=Mus musculus OX=10090 GN=Prdx1 PE=1 SV=1
44	25	Q8VDD5|MYH9_MOUSE	324.75	25	25	2.62E7	38	24	45	Carbamidomethylation; Oxidation (M)	226370	Myosin-9 OS=Mus musculus OX=10090 GN=Myh9 PE=1 SV=4
23	49	Q9QXS1|PLEC_MOUSE	322.20	15	15	2.46E7	64	53	68	Carbamidomethylation; Biotinylation	534193	Plectin OS=Mus musculus OX=10090 GN=Plec PE=1 SV=3
31	45	Q8BTM8|FLNA_MOUSE	321.65	26	26	3.58E7	55	47	60	Carbamidomethylation	281219	Filamin-A OS=Mus musculus OX=10090 GN=Flna PE=1 SV=5
34	33	P07356|ANXA2_MOUSE	319.59	69	69	2.02E8	43	39	57	Carbamidomethylation; Oxidation (M); Biotinylation	38676	Annexin A2 OS=Mus musculus OX=10090 GN=Anxa2 PE=1 SV=2
35	20	Q03265|ATPA_MOUSE	317.69	54	54	2.08E8	42	41	52	Carbamidomethylation	59753	ATP synthase subunit alpha mitochondrial OS=Mus musculus OX=10090 GN=Atp5f1a PE=1 SV=1
37	46	Q569Z6|TR150_MOUSE	316.25	31	31	9.06E7	37	35	54	Oxidation (M); Biotinylation	108178	Thyroid hormone receptor-associated protein 3 OS=Mus musculus OX=10090 GN=Thrap3 PE=1 SV=1
45	24	Q61879|MYH10_MOUSE	315.59	27	27	1.21E7	38	28	47	Carbamidomethylation; Oxidation (M)	228994	Myosin-10 OS=Mus musculus OX=10090 GN=Myh10 PE=1 SV=2
69	129	P62960|YBOX1_MOUSE	315.50	67	67	5.08E7	27	16	32		35730	Nuclease-sensitive element-binding protein 1 OS=Mus musculus OX=10090 GN=Ybx1 PE=1 SV=3
26	95	P50446|K2C6A_MOUSE	306.44	40	40	2.56E7	47	3	72	Carbamidomethylation; Oxidation (M)	59335	Keratin type II cytoskeletal 6A OS=Mus musculus OX=10090 GN=Krt6a PE=1 SV=3
32	118	Q9Z331|K2C6B_MOUSE	292.39	34	34	1.23E6	40	1	61	Carbamidomethylation; Oxidation (M)	60322	Keratin type II cytoskeletal 6B OS=Mus musculus OX=10090 GN=Krt6b PE=1 SV=3
51	125	O08709|PRDX6_MOUSE	288.86	78	78	2.29E8	29	29	42	Carbamidomethylation; Oxidation (M)	24871	Peroxiredoxin-6 OS=Mus musculus OX=10090 GN=Prdx6 PE=1 SV=3
47	253	P85094|ISC2A_MOUSE	284.80	84	84	9.79E7	35	34	44	Carbamidomethylation	22417	Isochorismatase domain-containing protein 2A OS=Mus musculus OX=10090 GN=Isoc2a PE=1 SV=1
39	81	P18242|CATD_MOUSE	283.64	60	60	1.29E8	38	37	53	Carbamidomethylation; Oxidation (M)	44954	Cathepsin D OS=Mus musculus OX=10090 GN=Ctsd PE=1 SV=1
33	63	Q61781|K1C14_MOUSE	283.40	46	46	2.42E7	40	11	60	Carbamidomethylation; Oxidation (M); Biotinylation	52867	Keratin type I cytoskeletal 14 OS=Mus musculus OX=10090 GN=Krt14 PE=1 SV=2
30	106	P02535|K1C10_MOUSE	281.15	29	29	5.33E8	34	21	60	Carbamidomethylation; Oxidation (M)	57770	Keratin type I cytoskeletal 10 OS=Mus musculus OX=10090 GN=Krt10 PE=1 SV=3
38	27	Q8VEK3|HNRPU_MOUSE	278.72	42	42	8.21E7	39	39	49	Carbamidomethylation; Oxidation (M)	87918	Heterogeneous nuclear ribonucleoprotein U OS=Mus musculus OX=10090 GN=Hnrnpu PE=1 SV=1
66	38	P48678|LMNA_MOUSE	278.09	41	41	2.53E7	25	24	34	Carbamidomethylation; Oxidation (M)	74238	Prelamin-A/C OS=Mus musculus OX=10090 GN=Lmna PE=1 SV=2
93	21	O08553|DPYL2_MOUSE	277.12	49	49	1.71E7	22	17	25	Carbamidomethylation; Oxidation (M)	62278	Dihydropyrimidinase-related protein 2 OS=Mus musculus OX=10090 GN=Dpysl2 PE=1 SV=2
62	90	Q9DAW9|CNN3_MOUSE	275.33	63	63	1.03E8	30	26	38	Carbamidomethylation; Oxidation (M)	36429	Calponin-3 OS=Mus musculus OX=10090 GN=Cnn3 PE=1 SV=1
36	32	P68033|ACTC_MOUSE	275.33	64	64	3.3E7	29	6	51	Carbamidomethylation; Oxidation (M)	42019	Actin alpha cardiac muscle 1 OS=Mus musculus OX=10090 GN=Actc1 PE=1 SV=1
43	176	Q8BGZ7|K2C75_MOUSE	274.71	24	24	1.88E6	28	1	47	Carbamidomethylation; Oxidation (M)	59741	Keratin type II cytoskeletal 75 OS=Mus musculus OX=10090 GN=Krt75 PE=1 SV=1
60	31	Q61136|PRP4B_MOUSE	273.84	28	28	5.98E7	32	32	38	Carbamidomethylation; Oxidation (M)	116976	Serine/threonine-protein kinase PRP4 homolog OS=Mus musculus OX=10090 GN=Prpf4b PE=1 SV=3
25	93	Q922U2|K2C5_MOUSE	272.59	34	34	1.96E8	39	17	72	Carbamidomethylation; Oxidation (M)	61767	Keratin type II cytoskeletal 5 OS=Mus musculus OX=10090 GN=Krt5 PE=1 SV=1
56	26	P27546|MAP4_MOUSE	269.24	42	42	3.24E7	36	35	39	Carbamidomethylation	117429	Microtubule-associated protein 4 OS=Mus musculus OX=10090 GN=Map4 PE=1 SV=3
67	74	Q8C0M9|ASGL1_MOUSE	269.21	71	71	1.28E8	27	25	34	Carbamidomethylation; Oxidation (M)	33950	Isoaspartyl peptidase/L-asparaginase OS=Mus musculus OX=10090 GN=Asrgl1 PE=1 SV=1
49	22	P17156|HSP72_MOUSE	268.33	49	49	2.46E7	33	15	38	Carbamidomethylation; Oxidation (M)	69642	Heat shock-related 70 kDa protein 2 OS=Mus musculus OX=10090 GN=Hspa2 PE=1 SV=2
58	40	P11499|HS90B_MOUSE	268.20	43	43	2.07E7	33	13	39	Carbamidomethylation	83281	Heat shock protein HSP 90-beta OS=Mus musculus OX=10090 GN=Hsp90ab1 PE=1 SV=3
57	39	P63017|HSP7C_MOUSE	267.58	41	41	2.46E7	31	15	35	Carbamidomethylation	70871	Heat shock cognate 71 kDa protein OS=Mus musculus OX=10090 GN=Hspa8 PE=1 SV=1
48	34	Q9QWR8|NAGAB_MOUSE	264.81	65	65	1.16E8	36	34	43	Carbamidomethylation; Oxidation (M)	47235	Alpha-N-acetylgalactosaminidase OS=Mus musculus OX=10090 GN=Naga PE=1 SV=2
42	48	Q8VBX6|MPDZ_MOUSE	264.58	23	23	1.55E7	39	36	43	Carbamidomethylation	218709	Multiple PDZ domain protein OS=Mus musculus OX=10090 GN=Mpdz PE=1 SV=2
78	79	Q80YA8|CRUM2_MOUSE	263.48	20	20	3.52E7	23	23	26	Carbamidomethylation	134760	Protein crumbs homolog 2 OS=Mus musculus OX=10090 GN=Crb2 PE=1 SV=3
63	42	P07901|HS90A_MOUSE	261.56	40	40	8.59E6	29	11	34	Carbamidomethylation	84788	Heat shock protein HSP 90-alpha OS=Mus musculus OX=10090 GN=Hsp90aa1 PE=1 SV=4
55	65	Q8K019|BCLF1_MOUSE	261.05	32	32	7.55E7	31	28	40	Oxidation (M)	106002	Bcl-2-associated transcription factor 1 OS=Mus musculus OX=10090 GN=Bclaf1 PE=1 SV=2
95	73	Q8R081|HNRPL_MOUSE	259.66	41	41	2.86E7	20	19	25	Carbamidomethylation; Oxidation (M)	63964	Heterogeneous nuclear ribonucleoprotein L OS=Mus musculus OX=10090 GN=Hnrnpl PE=1 SV=2
72	60	P60335|PCBP1_MOUSE	259.38	76	76	5.17E7	28	21	32	Carbamidomethylation; Oxidation (M)	37498	Poly(rC)-binding protein 1 OS=Mus musculus OX=10090 GN=Pcbp1 PE=1 SV=1
53	86	P20060|HEXB_MOUSE	256.79	51	51	6.98E7	34	34	40	Carbamidomethylation; Oxidation (M)	61116	Beta-hexosaminidase subunit beta OS=Mus musculus OX=10090 GN=Hexb PE=1 SV=2
81	388	P10639|THIO_MOUSE	255.57	81	81	1.43E8	18	17	26	Carbamidomethylation; Oxidation (M)	11675	Thioredoxin OS=Mus musculus OX=10090 GN=Txn PE=1 SV=3
75	71	Q9DC23|DJC10_MOUSE	253.57	32	32	2.52E7	26	23	29	Carbamidomethylation	90583	DnaJ homolog subfamily C member 10 OS=Mus musculus OX=10090 GN=Dnajc10 PE=1 SV=2
65	59	Q8BTI8|SRRM2_MOUSE	253.33	12	12	3.3E7	25	24	29	Carbamidomethylation; Oxidation (M); Biotinylation	294841	Serine/arginine repetitive matrix protein 2 OS=Mus musculus OX=10090 GN=Srrm2 PE=1 SV=3
84	72	P19324|SERPH_MOUSE	251.45	51	51	3.17E7	20	19	25		46534	Serpin H1 OS=Mus musculus OX=10090 GN=Serpinh1 PE=1 SV=3
52	67	P48962|ADT1_MOUSE	251.37	70	70	5.26E7	35	13	41	Carbamidomethylation; Oxidation (M)	32904	ADP/ATP translocase 1 OS=Mus musculus OX=10090 GN=Slc25a4 PE=1 SV=4
46	98	Q9QWL7|K1C17_MOUSE	251.12	40	40	6.04E6	30	5	44	Carbamidomethylation; Oxidation (M)	48162	Keratin type I cytoskeletal 17 OS=Mus musculus OX=10090 GN=Krt17 PE=1 SV=3
98	282	P97314|CSRP2_MOUSE	251.06	66	66	1.52E8	15	15	21	Carbamidomethylation; Oxidation (M)	20926	Cysteine and glycine-rich protein 2 OS=Mus musculus OX=10090 GN=Csrp2 PE=1 SV=3
89	132	Q7TPR4|ACTN1_MOUSE	250.52	33	33	3.58E6	23	11	24	Carbamidomethylation	103068	Alpha-actinin-1 OS=Mus musculus OX=10090 GN=Actn1 PE=1 SV=1
106	257	P62242|RS8_MOUSE	249.28	59	59	8.89E7	19	19	21	Carbamidomethylation	24205	40S ribosomal protein S8 OS=Mus musculus OX=10090 GN=Rps8 PE=1 SV=2
64	80	P51881|ADT2_MOUSE	246.09	58	58	3.57E7	31	9	35	Carbamidomethylation	32931	ADP/ATP translocase 2 OS=Mus musculus OX=10090 GN=Slc25a5 PE=1 SV=3
59	119	Q6IFX2|K1C42_MOUSE	245.79	36	36	4.81E7	28	9	39	Oxidation (M); Biotinylation	50133	Keratin type I cytoskeletal 42 OS=Mus musculus OX=10090 GN=Krt42 PE=1 SV=1
71	497	Q8CGF6|WDR47_MOUSE	242.88	29	29	1.71E7	28	26	30	Carbamidomethylation	102312	WD repeat-containing protein 47 OS=Mus musculus OX=10090 GN=Wdr47 PE=1 SV=2
54	185	Q9Z2K1|K1C16_MOUSE	240.39	35	35	3.08E7	28	12	39	Oxidation (M); Biotinylation	51606	Keratin type I cytoskeletal 16 OS=Mus musculus OX=10090 GN=Krt16 PE=1 SV=3
90	53	Q8BFR5|EFTU_MOUSE	240.24	47	47	3.14E7	20	19	25	Carbamidomethylation; Oxidation (M)	49508	Elongation factor Tu mitochondrial OS=Mus musculus OX=10090 GN=Tufm PE=1 SV=1
92	47	O55143|AT2A2_MOUSE	238.93	24	24	1.5E7	22	21	23	Carbamidomethylation	114858	Sarcoplasmic/endoplasmic reticulum calcium ATPase 2 OS=Mus musculus OX=10090 GN=Atp2a2 PE=1 SV=2
80	115	P62908|RS3_MOUSE	238.81	73	73	6.11E7	22	21	28	Carbamidomethylation; Oxidation (M)	26674	40S ribosomal protein S3 OS=Mus musculus OX=10090 GN=Rps3 PE=1 SV=1
120	77	P61979|HNRPK_MOUSE	237.40	36	36	2.93E7	19	18	21	Carbamidomethylation	50976	Heterogeneous nuclear ribonucleoprotein K OS=Mus musculus OX=10090 GN=Hnrnpk PE=1 SV=1
123	50	Q6P5H2|NEST_MOUSE	237.21	16	16	7.6E6	19	19	19	Carbamidomethylation	207122	Nestin OS=Mus musculus OX=10090 GN=Nes PE=1 SV=1
101	323	P16045|LEG1_MOUSE	236.13	84	84	1.07E8	16	16	22	Carbamidomethylation	14866	Galectin-1 OS=Mus musculus OX=10090 GN=Lgals1 PE=1 SV=3
61	179	Q3TTY5|K22E_MOUSE	234.75	24	24	2.04E8	25	11	34	Carbamidomethylation; Oxidation (M)	70923	Keratin type II cytoskeletal 2 epidermal OS=Mus musculus OX=10090 GN=Krt2 PE=1 SV=1
94	159	Q9DB41|GHC2_MOUSE	234.42	63	63	3.92E7	24	24	24	Carbamidomethylation; Oxidation (M)	34166	Mitochondrial glutamate carrier 2 OS=Mus musculus OX=10090 GN=Slc25a18 PE=1 SV=4
104	56	Q8VDN2|AT1A1_MOUSE	234.20	20	20	5.67E6	19	7	22	Carbamidomethylation; Biotinylation	112982	Sodium/potassium-transporting ATPase subunit alpha-1 OS=Mus musculus OX=10090 GN=Atp1a1 PE=1 SV=1
74	75	Q9WUA2|SYFB_MOUSE	233.40	38	38	2.9E7	26	26	30	Carbamidomethylation	65697	Phenylalanine--tRNA ligase beta subunit OS=Mus musculus OX=10090 GN=Farsb PE=1 SV=2
79	180	Q6ZWV3|RL10_MOUSE	232.63	60	60	5.28E7	19	17	29	Carbamidomethylation; Oxidation (M)	24604	60S ribosomal protein L10 OS=Mus musculus OX=10090 GN=Rpl10 PE=1 SV=3
155	107	P28798|GRN_MOUSE	232.58	26	26	7.82E6	13	12	16	Carbamidomethylation	63458	Granulins OS=Mus musculus OX=10090 GN=Grn PE=1 SV=2
70	85	E9Q557|DESP_MOUSE	231.99	10	10	1.21E7	31	28	31	Carbamidomethylation; Oxidation (M)	332913	Desmoplakin OS=Mus musculus OX=10090 GN=Dsp PE=1 SV=1
88	97	P27659|RL3_MOUSE	231.93	42	42	2.54E7	21	19	24	Carbamidomethylation; Oxidation (M)	46110	60S ribosomal protein L3 OS=Mus musculus OX=10090 GN=Rpl3 PE=1 SV=3
105	41	Q8K2B3|SDHA_MOUSE	231.53	34	34	1.09E7	19	18	21	Carbamidomethylation	72585	Succinate dehydrogenase [ubiquinone] flavoprotein subunit mitochondrial OS=Mus musculus OX=10090 GN=Sdha PE=1 SV=1
151	635	P84089|ERH_MOUSE	230.23	71	71	7.19E7	13	11	18	Carbamidomethylation; Oxidation (M)	12259	Enhancer of rudimentary homolog OS=Mus musculus OX=10090 GN=Erh PE=1 SV=1
143	210	P17751|TPIS_MOUSE	228.46	59	59	2.16E7	15	14	18	Carbamidomethylation	32192	Triosephosphate isomerase OS=Mus musculus OX=10090 GN=Tpi1 PE=1 SV=4
87	58	P19096|FAS_MOUSE	228.38	12	12	1.19E7	23	22	24	Carbamidomethylation	272426	Fatty acid synthase OS=Mus musculus OX=10090 GN=Fasn PE=1 SV=2
132	207	P70333|HNRH2_MOUSE	228.23	36	36	2.54E6	16	4	19	Carbamidomethylation	49280	Heterogeneous nuclear ribonucleoprotein H2 OS=Mus musculus OX=10090 GN=Hnrnph2 PE=1 SV=1
85	87	Q8VEM8|MPCP_MOUSE	227.91	47	47	3.71E7	20	20	26	Carbamidomethylation; Oxidation (M)	39632	Phosphate carrier protein mitochondrial OS=Mus musculus OX=10090 GN=Slc25a3 PE=1 SV=1
116	43	Q8VDP4|CCAR2_MOUSE	227.36	30	30	9.38E6	19	17	20	Carbamidomethylation	103002	Cell cycle and apoptosis regulator protein 2 OS=Mus musculus OX=10090 GN=Ccar2 PE=1 SV=2
119	133	O55023|IMPA1_MOUSE	226.99	53	53	5.34E7	16	16	21	Carbamidomethylation; Oxidation (M)	30436	Inositol monophosphatase 1 OS=Mus musculus OX=10090 GN=Impa1 PE=1 SV=1
114	139	Q9D8E6|RL4_MOUSE	226.57	37	37	2E7	19	16	21	Carbamidomethylation	47154	60S ribosomal protein L4 OS=Mus musculus OX=10090 GN=Rpl4 PE=1 SV=3
121	204	Q8CI94|PYGB_MOUSE	226.36	23	23	9.93E6	18	13	20	Carbamidomethylation	96730	Glycogen phosphorylase brain form OS=Mus musculus OX=10090 GN=Pygb PE=1 SV=3
178	165	Q9ERU3|ZNF22_MOUSE	226.20	46	46	2.86E7	12	12	16	Carbamidomethylation	27294	Zinc finger protein 22 OS=Mus musculus OX=10090 GN=Znf22 PE=1 SV=2
108	55	Q9QXN0|SHRM3_MOUSE	225.72	10	10	7.52E6	19	17	20	Carbamidomethylation	214886	Protein Shroom3 OS=Mus musculus OX=10090 GN=Shroom3 PE=1 SV=2
134	83	P97494|GSH1_MOUSE	225.08	28	28	2.2E7	17	16	17	Carbamidomethylation	72571	Glutamate--cysteine ligase catalytic subunit OS=Mus musculus OX=10090 GN=Gclc PE=1 SV=4
176	149	P47911|RL6_MOUSE	224.76	40	40	1.86E7	13	12	15		33510	60S ribosomal protein L6 OS=Mus musculus OX=10090 GN=Rpl6 PE=1 SV=3
96	217	Q9DB29|IAH1_MOUSE	224.23	79	79	2.65E7	23	22	24	Carbamidomethylation	27974	Isoamyl acetate-hydrolyzing esterase 1 homolog OS=Mus musculus OX=10090 GN=Iah1 PE=1 SV=1
129	110	P06151|LDHA_MOUSE	223.85	47	47	1.87E7	17	16	18	Carbamidomethylation	36499	L-lactate dehydrogenase A chain OS=Mus musculus OX=10090 GN=Ldha PE=1 SV=3
153	337	Q8VHL5|CRGN_MOUSE	223.74	48	48	1.62E7	11	11	16	Carbamidomethylation; Oxidation (M)	21392	Gamma-crystallin N OS=Mus musculus OX=10090 GN=Crygn PE=1 SV=2
173	117	Q9JJK2|LANC2_MOUSE	223.64	36	36	1.2E7	13	13	15	Carbamidomethylation	50777	LanC-like protein 2 OS=Mus musculus OX=10090 GN=Lancl2 PE=1 SV=1
111	116	Q61656|DDX5_MOUSE	222.82	28	28	1.06E7	19	12	20	Carbamidomethylation; Oxidation (M)	69290	Probable ATP-dependent RNA helicase DDX5 OS=Mus musculus OX=10090 GN=Ddx5 PE=1 SV=2
135	131	O35737|HNRH1_MOUSE	222.70	36	36	3.24E6	16	4	19	Carbamidomethylation	49199	Heterogeneous nuclear ribonucleoprotein H OS=Mus musculus OX=10090 GN=Hnrnph1 PE=1 SV=3
133	426	P57780|ACTN4_MOUSE	222.03	25	25	1.08E6	17	5	18	Carbamidomethylation	104977	Alpha-actinin-4 OS=Mus musculus OX=10090 GN=Actn4 PE=1 SV=1
141	69	Q02257|PLAK_MOUSE	221.92	26	26	8.89E6	17	14	18	Carbamidomethylation	81801	Junction plakoglobin OS=Mus musculus OX=10090 GN=Jup PE=1 SV=3
222	244	Q60932|VDAC1_MOUSE	220.97	45	45	1.42E7	11	8	13	Carbamidomethylation	32351	Voltage-dependent anion-selective channel protein 1 OS=Mus musculus OX=10090 GN=Vdac1 PE=1 SV=3
99	62	Q91VN6|DDX41_MOUSE	220.79	28	28	1.54E7	18	16	21	Carbamidomethylation; Oxidation (M)	69820	Probable ATP-dependent RNA helicase DDX41 OS=Mus musculus OX=10090 GN=Ddx41 PE=1 SV=2
124	28	P42227|STAT3_MOUSE	218.74	30	30	7.79E6	18	17	19	Carbamidomethylation	88054	Signal transducer and activator of transcription 3 OS=Mus musculus OX=10090 GN=Stat3 PE=1 SV=2
97	54	P20029|BIP_MOUSE	218.13	29	29	7.75E6	20	16	21	Carbamidomethylation	72422	Endoplasmic reticulum chaperone BiP OS=Mus musculus OX=10090 GN=Hspa5 PE=1 SV=3
76	297	Q3UV17|K22O_MOUSE	217.69	15	15	1.38E8	20	3	26	Carbamidomethylation; Oxidation (M)	62845	Keratin type II cytoskeletal 2 oral OS=Mus musculus OX=10090 GN=Krt76 PE=1 SV=1
169	158	Q3U0V1|FUBP2_MOUSE	217.64	26	26	1.03E7	15	12	16	Carbamidomethylation	76776	Far upstream element-binding protein 2 OS=Mus musculus OX=10090 GN=Khsrp PE=1 SV=2
205	171	Q921F4|HNRLL_MOUSE	217.36	26	26	6.9E6	13	11	14	Carbamidomethylation	64125	Heterogeneous nuclear ribonucleoprotein L-like OS=Mus musculus OX=10090 GN=Hnrnpll PE=1 SV=3
197	166	P97447|FHL1_MOUSE	216.62	51	51	1.35E7	13	13	15	Carbamidomethylation	31889	Four and a half LIM domains protein 1 OS=Mus musculus OX=10090 GN=Fhl1 PE=1 SV=3
137	522	P56564|EAA1_MOUSE	215.73	21	21	1.25E7	15	11	18	Carbamidomethylation; Oxidation (M)	59622	Excitatory amino acid transporter 1 OS=Mus musculus OX=10090 GN=Slc1a3 PE=1 SV=2
77	356	Q8VED5|K2C79_MOUSE	215.23	13	13	6.15E7	20	4	28		57552	Keratin type II cytoskeletal 79 OS=Mus musculus OX=10090 GN=Krt79 PE=1 SV=2
160	111	Q8BH95|ECHM_MOUSE	214.35	40	40	3.08E7	12	11	16	Carbamidomethylation	31474	Enoyl-CoA hydratase mitochondrial OS=Mus musculus OX=10090 GN=Echs1 PE=1 SV=1
165	109	P25444|RS2_MOUSE	214.23	44	44	3.5E7	14	13	17	Carbamidomethylation	31231	40S ribosomal protein S2 OS=Mus musculus OX=10090 GN=Rps2 PE=1 SV=3
195	196	Q8BFZ9|ERLN2_MOUSE	214.22	44	44	1.55E7	15	14	15	Carbamidomethylation; Oxidation (M)	37873	Erlin-2 OS=Mus musculus OX=10090 GN=Erlin2 PE=1 SV=1
130	174	O55137|ACOT1_MOUSE	214.10	34	34	1.36E7	13	13	16	Carbamidomethylation	46136	Acyl-coenzyme A thioesterase 1 OS=Mus musculus OX=10090 GN=Acot1 PE=1 SV=1
103	190	Q99LX0|PARK7_MOUSE	213.72	75	75	4.5E7	18	17	24	Carbamidomethylation; Oxidation (M)	20021	Protein/nucleic acid deglycase DJ-1 OS=Mus musculus OX=10090 GN=Park7 PE=1 SV=1
172	219	Q60931|VDAC3_MOUSE	213.71	52	52	1.82E7	14	10	16	Carbamidomethylation	30753	Voltage-dependent anion-selective channel protein 3 OS=Mus musculus OX=10090 GN=Vdac3 PE=1 SV=1
147	112	Q9Z2X1|HNRPF_MOUSE	213.60	31	31	3.43E7	15	10	18	Carbamidomethylation	45730	Heterogeneous nuclear ribonucleoprotein F OS=Mus musculus OX=10090 GN=Hnrnpf PE=1 SV=3
136	101	P12382|PFKAL_MOUSE	213.51	26	26	4.78E6	16	9	18	Carbamidomethylation; Oxidation (M)	85360	ATP-dependent 6-phosphofructokinase liver type OS=Mus musculus OX=10090 GN=Pfkl PE=1 SV=4
113	211	P20108|PRDX3_MOUSE	213.30	56	56	7.89E7	16	14	21	Carbamidomethylation	28127	Thioredoxin-dependent peroxide reductase mitochondrial OS=Mus musculus OX=10090 GN=Prdx3 PE=1 SV=1
232	339	P53996|CNBP_MOUSE	212.08	44	44	4.91E7	9	9	12	Carbamidomethylation	19592	Cellular nucleic acid-binding protein OS=Mus musculus OX=10090 GN=Cnbp PE=1 SV=2
228	623	Q9JKB3|YBOX3_MOUSE	211.66	20	20	6.3E4	12	1	13		38814	Y-box-binding protein 3 OS=Mus musculus OX=10090 GN=Ybx3 PE=1 SV=2
158	229	Q8K274|KT3K_MOUSE	211.62	34	34	1.52E7	13	13	14	Carbamidomethylation	34468	Ketosamine-3-kinase OS=Mus musculus OX=10090 GN=Fn3krp PE=1 SV=2
40	168	Q9QXZ0|MACF1_MOUSE	211.61	5	5	3.94E6	35	27	40	Carbamidomethylation; Biotinylation	831894	Microtubule-actin cross-linking factor 1 OS=Mus musculus OX=10090 GN=Macf1 PE=1 SV=2
100	66	Q501J6|DDX17_MOUSE	211.12	27	27	8.94E6	20	14	21	Carbamidomethylation; Oxidation (M); Biotinylation	72400	Probable ATP-dependent RNA helicase DDX17 OS=Mus musculus OX=10090 GN=Ddx17 PE=1 SV=1
177	184	Q91V41|RAB14_MOUSE	211.04	58	58	8.5E6	13	11	16	Carbamidomethylation	23897	Ras-related protein Rab-14 OS=Mus musculus OX=10090 GN=Rab14 PE=1 SV=3
282	298	P51410|RL9_MOUSE	210.36	41	41	1.72E7	11	10	11		21881	60S ribosomal protein L9 OS=Mus musculus OX=10090 GN=Rpl9 PE=2 SV=2
146	198	Q8CI51|PDLI5_MOUSE	210.34	32	32	7.52E6	16	16	17	Carbamidomethylation	63299	PDZ and LIM domain protein 5 OS=Mus musculus OX=10090 GN=Pdlim5 PE=1 SV=4
110	78	P58252|EF2_MOUSE	210.00	29	29	1.11E7	22	19	22	Carbamidomethylation	95314	Elongation factor 2 OS=Mus musculus OX=10090 GN=Eef2 PE=1 SV=2
248	835	P28184|MT3_MOUSE	209.25	69	69	5.13E7	9	9	12	Carbamidomethylation	7009	Metallothionein-3 OS=Mus musculus OX=10090 GN=Mt3 PE=1 SV=1
125	467	P34884|MIF_MOUSE	208.60	80	80	5.98E7	14	14	19	Carbamidomethylation	12504	Macrophage migration inhibitory factor OS=Mus musculus OX=10090 GN=Mif PE=1 SV=2
211	82	Q3U5Q7|CMPK2_MOUSE	208.57	36	36	1.39E7	13	12	14	Carbamidomethylation	50036	UMP-CMP kinase 2 mitochondrial OS=Mus musculus OX=10090 GN=Cmpk2 PE=1 SV=2
68	293	Q6IFZ6|K2C1B_MOUSE	207.86	15	15	1.09E6	17	2	30	Oxidation (M)	61359	Keratin type II cytoskeletal 1b OS=Mus musculus OX=10090 GN=Krt77 PE=1 SV=1
218	377	Q9ESX4|NO40_MOUSE	207.44	37	37	8.98E6	11	11	13	Carbamidomethylation	27471	Nucleolar protein of 40 kDa OS=Mus musculus OX=10090 GN=Zcchc17 PE=1 SV=1
187	108	O08749|DLDH_MOUSE	207.18	35	35	1.27E7	14	13	15	Carbamidomethylation	54272	Dihydrolipoyl dehydrogenase mitochondrial OS=Mus musculus OX=10090 GN=Dld PE=1 SV=2
183	142	Q00PI9|HNRL2_MOUSE	206.78	28	28	5.85E6	13	13	13	Carbamidomethylation	84940	Heterogeneous nuclear ribonucleoprotein U-like protein 2 OS=Mus musculus OX=10090 GN=Hnrnpul2 PE=1 SV=2
138	280	Q60749|KHDR1_MOUSE	206.52	35	35	1.24E7	15	10	19		48371	KH domain-containing RNA-binding signal transduction-associated protein 1 OS=Mus musculus OX=10090 GN=Khdrbs1 PE=1 SV=2
174	152	P47941|CRKL_MOUSE	206.41	46	46	2.2E7	13	13	15		33830	Crk-like protein OS=Mus musculus OX=10090 GN=Crkl PE=1 SV=2
246	296	P62754|RS6_MOUSE	205.65	35	35	3.41E7	9	8	12	Carbamidomethylation; Oxidation (M)	28681	40S ribosomal protein S6 OS=Mus musculus OX=10090 GN=Rps6 PE=1 SV=1
198	191	P70290|EM55_MOUSE	205.12	38	38	9.04E6	12	12	13	Carbamidomethylation	52227	55 kDa erythrocyte membrane protein OS=Mus musculus OX=10090 GN=Mpp1 PE=1 SV=1
156	457	P63323|RS12_MOUSE	205.03	51	51	1.86E7	14	13	17	Carbamidomethylation; Oxidation (M)	14525	40S ribosomal protein S12 OS=Mus musculus OX=10090 GN=Rps12 PE=1 SV=2
336	261	P63094|GNAS2_MOUSE	204.00	27	27	5.64E6	9	7	9		45664	Guanine nucleotide-binding protein G(s) subunit alpha isoforms short OS=Mus musculus OX=10090 GN=Gnas PE=1 SV=1
336	274	Q6R0H7|GNAS1_MOUSE	204.00	9	9	5.64E6	9	7	9		121505	Guanine nucleotide-binding protein G(s) subunit alpha isoforms XLas OS=Mus musculus OX=10090 GN=Gnas PE=1 SV=1
127	177	Q8K010|OPLA_MOUSE	203.54	19	19	6.92E6	17	17	18	Carbamidomethylation	137611	5-oxoprolinase OS=Mus musculus OX=10090 GN=Oplah PE=1 SV=1
142	187	Q9QXL8|NDK7_MOUSE	203.51	43	43	2.29E7	16	16	18	Carbamidomethylation	44434	Nucleoside diphosphate kinase 7 OS=Mus musculus OX=10090 GN=Nme7 PE=1 SV=1
189	100	P16125|LDHB_MOUSE	203.05	42	42	1.3E7	14	13	14	Carbamidomethylation; Oxidation (M)	36572	L-lactate dehydrogenase B chain OS=Mus musculus OX=10090 GN=Ldhb PE=1 SV=2
154	103	Q61990|PCBP2_MOUSE	202.86	49	49	9.66E6	16	9	17	Carbamidomethylation; Oxidation (M)	38222	Poly(rC)-binding protein 2 OS=Mus musculus OX=10090 GN=Pcbp2 PE=1 SV=1
86	324	Q61171|PRDX2_MOUSE	202.68	49	49	3.68E7	17	13	22	Carbamidomethylation	21779	Peroxiredoxin-2 OS=Mus musculus OX=10090 GN=Prdx2 PE=1 SV=3
251	283	Q78J03|MSRB2_MOUSE	202.36	56	56	2.2E7	10	10	11	Carbamidomethylation	19157	Methionine-R-sulfoxide reductase B2 mitochondrial OS=Mus musculus OX=10090 GN=Msrb2 PE=1 SV=1
225	264	Q9WUU7|CATZ_MOUSE	202.33	34	34	2.16E7	10	10	13	Carbamidomethylation	33996	Cathepsin Z OS=Mus musculus OX=10090 GN=Ctsz PE=1 SV=1
254	182	P52480|KPYM_MOUSE	202.09	26	26	7.24E6	11	11	11	Carbamidomethylation	57845	Pyruvate kinase PKM OS=Mus musculus OX=10090 GN=Pkm PE=1 SV=4
236	327	Q9JJV2|PROF2_MOUSE	201.80	52	52	4.26E7	9	9	11	Carbamidomethylation; Oxidation (M)	15032	Profilin-2 OS=Mus musculus OX=10090 GN=Pfn2 PE=1 SV=3
73	315	Q6NXH9|K2C73_MOUSE	200.89	18	18	5.21E6	18	1	26	Carbamidomethylation; Oxidation (M)	58911	Keratin type II cytoskeletal 73 OS=Mus musculus OX=10090 GN=Krt73 PE=1 SV=1
255	248	Q60854|SPB6_MOUSE	200.11	30	30	7.77E6	11	8	11	Carbamidomethylation	42599	Serpin B6 OS=Mus musculus OX=10090 GN=Serpinb6 PE=1 SV=1
250	325	P16858|G3P_MOUSE	199.74	33	33	1.22E7	11	9	12	Carbamidomethylation	35810	Glyceraldehyde-3-phosphate dehydrogenase OS=Mus musculus OX=10090 GN=Gapdh PE=1 SV=2
152	70	P52963|E41LA_MOUSE	198.84	22	22	7.57E6	14	14	15		78533	Band 4.1-like protein 4A OS=Mus musculus OX=10090 GN=Epb41l4a PE=2 SV=2
82	330	P04104|K2C1_MOUSE	198.80	12	12	2.76E8	17	6	26	Carbamidomethylation	65606	Keratin type II cytoskeletal 1 OS=Mus musculus OX=10090 GN=Krt1 PE=1 SV=4
171	105	Q920Q8|NS1BP_MOUSE	198.69	21	21	1.01E7	12	12	14	Carbamidomethylation	71581	Influenza virus NS1A-binding protein homolog OS=Mus musculus OX=10090 GN=Ivns1abp PE=1 SV=2
50	371	A2AQ07|TBB1_MOUSE	198.37	22	22	1.21E6	21	1	40	Carbamidomethylation; Oxidation (M)	50441	Tubulin beta-1 chain OS=Mus musculus OX=10090 GN=Tubb1 PE=1 SV=1
83	418	P11679|K2C8_MOUSE	198.05	16	16	1.35E7	17	3	27	Oxidation (M); Biotinylation	54565	Keratin type II cytoskeletal 8 OS=Mus musculus OX=10090 GN=Krt8 PE=1 SV=4
284	606	Q9Z2C8|YBOX2_MOUSE	197.45	18	18	0E0	10	1	11		38271	Y-box-binding protein 2 OS=Mus musculus OX=10090 GN=Ybx2 PE=1 SV=1
166	234	Q9CZM2|RL15_MOUSE	196.99	49	49	5.62E7	13	13	17	Carbamidomethylation	24146	60S ribosomal protein L15 OS=Mus musculus OX=10090 GN=Rpl15 PE=1 SV=4
157	147	P38647|GRP75_MOUSE	196.97	25	25	5.83E6	15	12	16	Carbamidomethylation	73461	Stress-70 protein mitochondrial OS=Mus musculus OX=10090 GN=Hspa9 PE=1 SV=3
122	262	P62281|RS11_MOUSE	196.68	63	63	4.41E7	14	12	21	Carbamidomethylation; Oxidation (M)	18431	40S ribosomal protein S11 OS=Mus musculus OX=10090 GN=Rps11 PE=1 SV=3
185	220	Q6PIC6|AT1A3_MOUSE	195.92	12	12	2.42E5	12	1	14	Biotinylation	111691	Sodium/potassium-transporting ATPase subunit alpha-3 OS=Mus musculus OX=10090 GN=Atp1a3 PE=1 SV=1
260	382	Q9ESW8|PGPI_MOUSE	195.86	70	70	1.4E7	10	10	11	Carbamidomethylation	22934	Pyroglutamyl-peptidase 1 OS=Mus musculus OX=10090 GN=Pgpep1 PE=1 SV=1
204	186	Q99P88|NU155_MOUSE	195.47	10	10	3.84E6	14	12	14	Carbamidomethylation	155117	Nuclear pore complex protein Nup155 OS=Mus musculus OX=10090 GN=Nup155 PE=1 SV=1
182	126	Q8CAQ8|MIC60_MOUSE	194.22	19	19	4.08E6	13	13	13		83900	MICOS complex subunit Mic60 OS=Mus musculus OX=10090 GN=Immt PE=1 SV=1
107	461	Q3UX10|TBAL3_MOUSE	193.98	17	17	1.43E6	15	1	20	Carbamidomethylation; Oxidation (M)	49988	Tubulin alpha chain-like 3 OS=Mus musculus OX=10090 GN=Tubal3 PE=2 SV=2
150	157	Q8BG05|ROA3_MOUSE	193.51	34	34	2.97E7	13	10	17	Carbamidomethylation	39652	Heterogeneous nuclear ribonucleoprotein A3 OS=Mus musculus OX=10090 GN=Hnrnpa3 PE=1 SV=1
227	380	Q02105|C1QC_MOUSE	193.06	38	38	3.38E7	10	10	13	Carbamidomethylation	25992	Complement C1q subcomponent subunit C OS=Mus musculus OX=10090 GN=C1qc PE=1 SV=2
226	590	P61079|UB2D3_MOUSE	192.81	65	65	2.36E7	10	9	13	Carbamidomethylation	16687	Ubiquitin-conjugating enzyme E2 D3 OS=Mus musculus OX=10090 GN=Ube2d3 PE=1 SV=1
278	254	Q60930|VDAC2_MOUSE	191.49	43	43	1.1E7	10	9	11	Carbamidomethylation	31733	Voltage-dependent anion-selective channel protein 2 OS=Mus musculus OX=10090 GN=Vdac2 PE=1 SV=2
163	453	P84228|H32_MOUSE	191.46	42	42	6.69E7	12	11	15	Carbamidomethylation	15388	Histone H3.2 OS=Mus musculus OX=10090 GN=Hist1h3b PE=1 SV=2
163	451	P84244|H33_MOUSE	191.46	42	42	6.69E7	12	11	15	Carbamidomethylation	15328	Histone H3.3 OS=Mus musculus OX=10090 GN=H3f3a PE=1 SV=2
163	452	P02301|H3C_MOUSE	191.46	42	42	6.69E7	12	11	15	Carbamidomethylation	15315	Histone H3.3C OS=Mus musculus OX=10090 GN=H3f3c PE=3 SV=3
259	291	P56959|FUS_MOUSE	191.13	14	14	1.05E7	9	8	11	Carbamidomethylation	52673	RNA-binding protein FUS OS=Mus musculus OX=10090 GN=Fus PE=1 SV=1
159	44	Q62167|DDX3X_MOUSE	190.71	20	20	1.29E7	13	12	16	Carbamidomethylation; Oxidation (M)	73102	ATP-dependent RNA helicase DDX3X OS=Mus musculus OX=10090 GN=Ddx3x PE=1 SV=3
289	269	P97351|RS3A_MOUSE	190.23	33	33	6.22E6	9	9	10	Carbamidomethylation	29885	40S ribosomal protein S3a OS=Mus musculus OX=10090 GN=Rps3a PE=1 SV=3
206	144	Q61207|SAP_MOUSE	190.22	26	26	8.49E6	13	13	13	Carbamidomethylation	61422	Prosaposin OS=Mus musculus OX=10090 GN=Psap PE=1 SV=2
91	331	P08730|K1C13_MOUSE	190.18	14	14	8.93E4	15	1	21		47754	Keratin type I cytoskeletal 13 OS=Mus musculus OX=10090 GN=Krt13 PE=1 SV=2
128	64	Q99KC8|VMA5A_MOUSE	189.42	25	25	1.73E7	17	17	17	Carbamidomethylation	87143	von Willebrand factor A domain-containing protein 5A OS=Mus musculus OX=10090 GN=Vwa5a PE=1 SV=2
196	246	Q9R0P5|DEST_MOUSE	189.21	49	49	2.78E7	12	12	15	Carbamidomethylation	18522	Destrin OS=Mus musculus OX=10090 GN=Dstn PE=1 SV=3
230	287	Q91VM9|IPYR2_MOUSE	189.12	36	36	4.34E6	12	12	12	Carbamidomethylation	38115	Inorganic pyrophosphatase 2 mitochondrial OS=Mus musculus OX=10090 GN=Ppa2 PE=1 SV=1
220	228	Q91VR2|ATPG_MOUSE	189.05	34	34	1.56E7	10	10	12		32886	ATP synthase subunit gamma mitochondrial OS=Mus musculus OX=10090 GN=Atp5f1c PE=1 SV=1
322	394	P70271|PDLI4_MOUSE	188.69	41	41	7.39E6	10	10	10	Carbamidomethylation	35556	PDZ and LIM domain protein 4 OS=Mus musculus OX=10090 GN=Pdlim4 PE=1 SV=3
168	148	Q62417|SRBS1_MOUSE	188.66	15	15	4.37E6	15	12	15		143070	Sorbin and SH3 domain-containing protein 1 OS=Mus musculus OX=10090 GN=Sorbs1 PE=1 SV=2
203	151	Q9JLB2|MPP5_MOUSE	188.64	23	23	4.42E6	13	12	13	Carbamidomethylation	77230	MAGUK p55 subfamily member 5 OS=Mus musculus OX=10090 GN=Mpp5 PE=1 SV=1
102	389	Q61414|K1C15_MOUSE	188.04	17	17	1.56E7	14	3	21	Carbamidomethylation; Oxidation (M)	49138	Keratin type I cytoskeletal 15 OS=Mus musculus OX=10090 GN=Krt15 PE=1 SV=2
118	136	Q60598|SRC8_MOUSE	187.99	29	29	1.66E7	16	16	19	Carbamidomethylation	61250	Src substrate cortactin OS=Mus musculus OX=10090 GN=Cttn PE=1 SV=2
239	221	P35235|PTN11_MOUSE	187.88	19	19	2.88E6	9	8	11	Carbamidomethylation	68460	Tyrosine-protein phosphatase non-receptor type 11 OS=Mus musculus OX=10090 GN=Ptpn11 PE=1 SV=2
267	153	Q9JIF7|COPB_MOUSE	187.68	15	15	4.75E6	10	10	11	Carbamidomethylation	107066	Coatomer subunit beta OS=Mus musculus OX=10090 GN=Copb1 PE=1 SV=1
273	361	Q921F2|TADBP_MOUSE	187.44	28	28	3.99E6	9	8	10	Carbamidomethylation	44548	TAR DNA-binding protein 43 OS=Mus musculus OX=10090 GN=Tardbp PE=1 SV=1
352	141	Q922B2|SYDC_MOUSE	187.30	22	22	3.98E6	9	9	9	Carbamidomethylation; Biotinylation	57147	Aspartate--tRNA ligase cytoplasmic OS=Mus musculus OX=10090 GN=Dars PE=1 SV=2
216	113	Q6GQT1|A2MG_MOUSE	186.42	8	8	3.87E6	10	9	10		164352	Alpha-2-macroglobulin-P OS=Mus musculus OX=10090 GN=A2m PE=2 SV=2
309	197	P27601|GNA13_MOUSE	185.33	31	31	3.45E6	10	9	10		44055	Guanine nucleotide-binding protein subunit alpha-13 OS=Mus musculus OX=10090 GN=Gna13 PE=1 SV=1
283	404	P84104|SRSF3_MOUSE	184.94	43	43	1.53E7	9	8	11	Carbamidomethylation	19330	Serine/arginine-rich splicing factor 3 OS=Mus musculus OX=10090 GN=Srsf3 PE=1 SV=1
287	208	Q8BG60|TXNIP_MOUSE	184.65	36	36	7.37E6	10	10	11	Carbamidomethylation	44363	Thioredoxin-interacting protein OS=Mus musculus OX=10090 GN=Txnip PE=1 SV=1
217	175	O35286|DHX15_MOUSE	184.64	18	18	3.7E6	12	12	12	Carbamidomethylation	91007	Pre-mRNA-splicing factor ATP-dependent RNA helicase DHX15 OS=Mus musculus OX=10090 GN=Dhx15 PE=1 SV=2
170	88	Q9D0E1|HNRPM_MOUSE	184.39	18	18	7.2E6	13	13	14	Carbamidomethylation; Oxidation (M)	77649	Heterogeneous nuclear ribonucleoprotein M OS=Mus musculus OX=10090 GN=Hnrnpm PE=1 SV=3
184	123	Q9ET54|PALLD_MOUSE	183.60	9	9	9.93E6	10	9	13		152131	Palladin OS=Mus musculus OX=10090 GN=Palld PE=1 SV=2
162	192	Q6ZWN5|RS9_MOUSE	183.53	44	44	3.42E7	13	13	17	Oxidation (M)	22591	40S ribosomal protein S9 OS=Mus musculus OX=10090 GN=Rps9 PE=1 SV=3
117	489	Q6IME9|K2C72_MOUSE	183.18	12	12	2.86E6	14	2	18	Biotinylation	56750	Keratin type II cytoskeletal 72 OS=Mus musculus OX=10090 GN=Krt72 PE=3 SV=1
238	363	Q9JIF0|ANM1_MOUSE	183.15	36	36	3.57E6	11	10	12	Carbamidomethylation	42436	Protein arginine N-methyltransferase 1 OS=Mus musculus OX=10090 GN=Prmt1 PE=1 SV=1
362	407	O35295|PURB_MOUSE	182.96	26	26	3.01E6	8	6	8		33901	Transcriptional activator protein Pur-beta OS=Mus musculus OX=10090 GN=Purb PE=1 SV=3
161	92	P46935|NEDD4_MOUSE	182.90	16	16	4.98E6	12	11	14		102706	E3 ubiquitin-protein ligase NEDD4 OS=Mus musculus OX=10090 GN=Nedd4 PE=1 SV=3
242	284	Q9CPR4|RL17_MOUSE	182.87	45	45	2.74E7	10	10	12	Carbamidomethylation; Oxidation (M)	21423	60S ribosomal protein L17 OS=Mus musculus OX=10090 GN=Rpl17 PE=1 SV=3
272	335	P84084|ARF5_MOUSE	182.55	61	61	1.81E6	10	3	10	Carbamidomethylation	20530	ADP-ribosylation factor 5 OS=Mus musculus OX=10090 GN=Arf5 PE=1 SV=2
214	183	Q791V5|MTCH2_MOUSE	182.01	40	40	1.2E7	14	11	14	Carbamidomethylation	33499	Mitochondrial carrier homolog 2 OS=Mus musculus OX=10090 GN=Mtch2 PE=1 SV=1
191	102	P11983|TCPA_MOUSE	181.87	17	17	1.16E7	11	10	14	Carbamidomethylation	60449	T-complex protein 1 subunit alpha OS=Mus musculus OX=10090 GN=Tcp1 PE=1 SV=3
306	349	P47757|CAPZB_MOUSE	180.91	31	31	6.23E6	8	7	8	Carbamidomethylation	31345	F-actin-capping protein subunit beta OS=Mus musculus OX=10090 GN=Capzb PE=1 SV=3
140	68	Q9WUA3|PFKAP_MOUSE	180.65	26	26	7.23E6	16	12	17	Carbamidomethylation; Oxidation (M)	85455	ATP-dependent 6-phosphofructokinase platelet type OS=Mus musculus OX=10090 GN=Pfkp PE=1 SV=1
450	250	Q9QZD8|DIC_MOUSE	180.46	20	20	3.58E6	6	6	7		31715	Mitochondrial dicarboxylate carrier OS=Mus musculus OX=10090 GN=Slc25a10 PE=1 SV=2
385	209	P08752|GNAI2_MOUSE	180.10	26	26	1.38E6	7	3	8	Carbamidomethylation	40489	Guanine nucleotide-binding protein G(i) subunit alpha-2 OS=Mus musculus OX=10090 GN=Gnai2 PE=1 SV=5
317	205	P62137|PP1A_MOUSE	179.51	32	32	5.79E5	9	3	10	Carbamidomethylation	37540	Serine/threonine-protein phosphatase PP1-alpha catalytic subunit OS=Mus musculus OX=10090 GN=Ppp1ca PE=1 SV=1
148	128	P17225|PTBP1_MOUSE	179.29	26	26	1.25E7	14	11	15	Carbamidomethylation	56478	Polypyrimidine tract-binding protein 1 OS=Mus musculus OX=10090 GN=Ptbp1 PE=1 SV=2
288	154	P10107|ANXA1_MOUSE	178.56	29	29	5.88E6	11	10	11	Carbamidomethylation	38734	Annexin A1 OS=Mus musculus OX=10090 GN=Anxa1 PE=1 SV=2
175	483	P17563|SBP1_MOUSE	177.80	33	33	6.75E6	15	15	16	Carbamidomethylation	52514	Methanethiol oxidase OS=Mus musculus OX=10090 GN=Selenbp1 PE=1 SV=2
428	544	Q9DAM7|TM263_MOUSE	177.56	84	84	8.02E6	8	8	8		11549	Transmembrane protein 263 OS=Mus musculus OX=10090 GN=Tmem263 PE=1 SV=1
268	203	Q5F201|CFA52_MOUSE	177.24	19	19	4.95E6	10	10	10	Carbamidomethylation	68240	Cilia- and flagella-associated protein 52 OS=Mus musculus OX=10090 GN=Cfap52 PE=1 SV=1
353	438	P35293|RAB18_MOUSE	177.23	44	44	6.45E6	8	5	9	Carbamidomethylation	23035	Ras-related protein Rab-18 OS=Mus musculus OX=10090 GN=Rab18 PE=1 SV=2
188	214	A2AR02|PPIG_MOUSE	177.20	16	16	2.04E7	13	11	15	Carbamidomethylation	88325	Peptidyl-prolyl cis-trans isomerase G OS=Mus musculus OX=10090 GN=Ppig PE=1 SV=1
213	99	Q8K0T0|RTN1_MOUSE	177.07	19	19	2.11E7	11	10	14		83572	Reticulon-1 OS=Mus musculus OX=10090 GN=Rtn1 PE=1 SV=1
269	258	Q61211|EIF2D_MOUSE	175.99	22	22	3.24E6	10	9	10	Carbamidomethylation	62830	Eukaryotic translation initiation factor 2D OS=Mus musculus OX=10090 GN=Eif2d PE=1 SV=3
316	268	Q3TVI8|PBIP1_MOUSE	175.39	18	18	2.57E6	9	8	10	Carbamidomethylation	81165	Pre-B-cell leukemia transcription factor-interacting protein 1 OS=Mus musculus OX=10090 GN=Pbxip1 PE=1 SV=2
398	406	P68254|1433T_MOUSE	174.54	34	34	2.48E6	8	4	8	Carbamidomethylation	27778	14-3-3 protein theta OS=Mus musculus OX=10090 GN=Ywhaq PE=1 SV=1
481	745	Q9CZP0|UFSP1_MOUSE	174.44	31	31	3.16E6	7	7	7	Carbamidomethylation	23421	Ufm1-specific protease 1 OS=Mus musculus OX=10090 GN=Ufsp1 PE=1 SV=1
345	360	Q9CY58|PAIRB_MOUSE	174.02	20	20	2.84E6	9	9	9	Carbamidomethylation	44714	Plasminogen activator inhibitor 1 RNA-binding protein OS=Mus musculus OX=10090 GN=Serbp1 PE=1 SV=2
193	213	O08807|PRDX4_MOUSE	173.83	41	41	6.62E6	11	7	13	Carbamidomethylation	31053	Peroxiredoxin-4 OS=Mus musculus OX=10090 GN=Prdx4 PE=1 SV=1
231	710	P63168|DYL1_MOUSE	173.51	63	63	9.64E6	10	6	12	Carbamidomethylation; Oxidation (M); Biotinylation	10366	Dynein light chain 1 cytoplasmic OS=Mus musculus OX=10090 GN=Dynll1 PE=1 SV=1
325	391	P62751|RL23A_MOUSE	173.47	37	37	9.79E6	9	9	10		17695	60S ribosomal protein L23a OS=Mus musculus OX=10090 GN=Rpl23a PE=1 SV=1
447	227	P56480|ATPB_MOUSE	173.24	19	19	2.26E6	7	7	7		56301	ATP synthase subunit beta mitochondrial OS=Mus musculus OX=10090 GN=Atp5f1b PE=1 SV=2
145	604	P15331|PERI_MOUSE	173.03	12	12	1.11E6	10	1	16	Oxidation (M)	54268	Peripherin OS=Mus musculus OX=10090 GN=Prph PE=1 SV=2
266	150	Q8C3F2|F120C_MOUSE	172.74	10	10	1.46E6	10	5	10	Carbamidomethylation	119718	Constitutive coactivator of PPAR-gamma-like protein 2 OS=Mus musculus OX=10090 GN=Fam120c PE=1 SV=3
286	561	Q8CGP6|H2A1H_MOUSE	172.31	50	50	0E0	8	1	9		13950	Histone H2A type 1-H OS=Mus musculus OX=10090 GN=Hist1h2ah PE=1 SV=3
286	562	Q8R1M2|H2AJ_MOUSE	172.31	50	50	0E0	8	1	9		14045	Histone H2A.J OS=Mus musculus OX=10090 GN=H2afj PE=1 SV=1
286	563	Q8BFU2|H2A3_MOUSE	172.31	49	49	0E0	8	1	9		14121	Histone H2A type 3 OS=Mus musculus OX=10090 GN=Hist3h2a PE=1 SV=3
286	564	C0HKE9|H2A1P_MOUSE	172.31	49	49	0E0	8	1	9		14135	Histone H2A type 1-P OS=Mus musculus OX=10090 GN=Hist1h2ap PE=1 SV=1
286	565	Q8CGP5|H2A1F_MOUSE	172.31	49	49	0E0	8	1	9		14162	Histone H2A type 1-F OS=Mus musculus OX=10090 GN=Hist1h2af PE=1 SV=3
286	566	C0HKE5|H2A1G_MOUSE	172.31	49	49	0E0	8	1	9		14135	Histone H2A type 1-G OS=Mus musculus OX=10090 GN=Hist1h2ag PE=1 SV=1
286	567	C0HKE7|H2A1N_MOUSE	172.31	49	49	0E0	8	1	9		14135	Histone H2A type 1-N OS=Mus musculus OX=10090 GN=Hist1h2an PE=1 SV=1
286	568	C0HKE3|H2A1D_MOUSE	172.31	49	49	0E0	8	1	9		14135	Histone H2A type 1-D OS=Mus musculus OX=10090 GN=Hist1h2ad PE=1 SV=1
286	569	C0HKE6|H2A1I_MOUSE	172.31	49	49	0E0	8	1	9		14135	Histone H2A type 1-I OS=Mus musculus OX=10090 GN=Hist1h2ai PE=1 SV=1
286	570	Q8CGP7|H2A1K_MOUSE	172.31	49	49	0E0	8	1	9		14150	Histone H2A type 1-K OS=Mus musculus OX=10090 GN=Hist1h2ak PE=1 SV=3
286	571	C0HKE4|H2A1E_MOUSE	172.31	49	49	0E0	8	1	9		14135	Histone H2A type 1-E OS=Mus musculus OX=10090 GN=Hist1h2ae PE=1 SV=1
286	572	C0HKE1|H2A1B_MOUSE	172.31	49	49	0E0	8	1	9		14135	Histone H2A type 1-B OS=Mus musculus OX=10090 GN=Hist1h2ab PE=1 SV=1
286	573	C0HKE2|H2A1C_MOUSE	172.31	49	49	0E0	8	1	9		14135	Histone H2A type 1-C OS=Mus musculus OX=10090 GN=Hist1h2ac PE=1 SV=1
286	574	C0HKE8|H2A1O_MOUSE	172.31	49	49	0E0	8	1	9		14135	Histone H2A type 1-O OS=Mus musculus OX=10090 GN=Hist1h2ao PE=1 SV=1
286	607	P27661|H2AX_MOUSE	172.31	45	45	0E0	8	1	9		15143	Histone H2AX OS=Mus musculus OX=10090 GN=H2afx PE=1 SV=2
199	366	P83882|RL36A_MOUSE	172.28	47	47	4.56E7	9	9	13	Carbamidomethylation	12441	60S ribosomal protein L36a OS=Mus musculus OX=10090 GN=Rpl36a PE=3 SV=2
400	411	Q99JY9|ARP3_MOUSE	172.21	19	19	2.38E6	6	6	6	Carbamidomethylation	47357	Actin-related protein 3 OS=Mus musculus OX=10090 GN=Actr3 PE=1 SV=3
349	164	P62141|PP1B_MOUSE	171.76	29	29	9.38E5	8	2	9	Carbamidomethylation	37187	Serine/threonine-protein phosphatase PP1-beta catalytic subunit OS=Mus musculus OX=10090 GN=Ppp1cb PE=1 SV=3
244	488	Q6PER3|MARE3_MOUSE	171.33	37	37	6.44E6	10	9	10	Carbamidomethylation	31966	Microtubule-associated protein RP/EB family member 3 OS=Mus musculus OX=10090 GN=Mapre3 PE=1 SV=1
252	345	P62827|RAN_MOUSE	171.22	48	48	2.25E7	10	10	12	Carbamidomethylation	24423	GTP-binding nuclear protein Ran OS=Mus musculus OX=10090 GN=Ran PE=1 SV=3
304	239	Q91VR5|DDX1_MOUSE	170.78	13	13	3.12E6	8	8	9	Carbamidomethylation	82500	ATP-dependent RNA helicase DDX1 OS=Mus musculus OX=10090 GN=Ddx1 PE=1 SV=1
298	167	Q8VCW8|ACSF2_MOUSE	170.69	20	20	2.69E6	9	9	9	Carbamidomethylation	67951	Acyl-CoA synthetase family member 2 mitochondrial OS=Mus musculus OX=10090 GN=Acsf2 PE=1 SV=1
308	960	P07724|ALBU_MOUSE	170.42	9	9	4.16E7	8	8	9	Carbamidomethylation	68693	Serum albumin OS=Mus musculus OX=10090 GN=Alb PE=1 SV=3
343	974	Q9JI91|ACTN2_MOUSE	170.35	9	9	0E0	8	1	8	Carbamidomethylation	103834	Alpha-actinin-2 OS=Mus musculus OX=10090 GN=Actn2 PE=1 SV=2
394	317	Q9D172|GAL3A_MOUSE	169.93	33	33	6.76E6	7	7	8	Carbamidomethylation	28090	Glutamine amidotransferase-like class 1 domain-containing protein 3A mitochondrial OS=Mus musculus OX=10090 GN=Gatd3a PE=1 SV=1
341	478	P61750|ARF4_MOUSE	169.81	45	45	1.2E6	9	2	9		20397	ADP-ribosylation factor 4 OS=Mus musculus OX=10090 GN=Arf4 PE=1 SV=2
338	137	Q8BK67|RCC2_MOUSE	169.80	12	12	4.29E6	8	8	8	Carbamidomethylation	55983	Protein RCC2 OS=Mus musculus OX=10090 GN=Rcc2 PE=1 SV=1
301	490	O88569|ROA2_MOUSE	169.40	28	28	3.27E6	9	6	10	Carbamidomethylation	37403	Heterogeneous nuclear ribonucleoproteins A2/B1 OS=Mus musculus OX=10090 GN=Hnrnpa2b1 PE=1 SV=2
210	135	Q6A0A9|F120A_MOUSE	169.22	11	11	2.22E6	12	6	12	Carbamidomethylation	121646	Constitutive coactivator of PPAR-gamma-like protein 1 OS=Mus musculus OX=10090 GN=FAM120A PE=1 SV=2
219	138	Q61292|LAMB2_MOUSE	169.21	8	8	9.41E6	12	11	12	Carbamidomethylation	196578	Laminin subunit beta-2 OS=Mus musculus OX=10090 GN=Lamb2 PE=1 SV=2
167	114	P14873|MAP1B_MOUSE	169.19	8	8	3.08E6	13	11	13	Carbamidomethylation	270252	Microtubule-associated protein 1B OS=Mus musculus OX=10090 GN=Map1b PE=1 SV=2
363	537	Q8K2C9|HACD3_MOUSE	169.11	24	24	6.63E6	8	6	8		43131	Very-long-chain (3R)-3-hydroxyacyl-CoA dehydratase 3 OS=Mus musculus OX=10090 GN=Hacd3 PE=1 SV=2
323	333	P62245|RS15A_MOUSE	169.10	54	54	1.78E7	8	8	10	Carbamidomethylation; Oxidation (M)	14840	40S ribosomal protein S15a OS=Mus musculus OX=10090 GN=Rps15a PE=1 SV=2
264	194	Q61696|HS71A_MOUSE	169.02	15	15	4.22E5	9	2	9		70079	Heat shock 70 kDa protein 1A OS=Mus musculus OX=10090 GN=Hspa1a PE=1 SV=2
264	195	P17879|HS71B_MOUSE	169.02	15	15	4.22E5	9	2	9		70176	Heat shock 70 kDa protein 1B OS=Mus musculus OX=10090 GN=Hspa1b PE=1 SV=3
164	721	Q99M73|KRT84_MOUSE	168.99	9	9	1.12E6	10	2	14	Oxidation (M)	64983	Keratin type II cuticular Hb4 OS=Mus musculus OX=10090 GN=Krt84 PE=2 SV=2
331	629	A2AAY5|SPD2B_MOUSE	168.67	12	12	2.45E6	9	9	9	Carbamidomethylation	101517	SH3 and PX domain-containing protein 2B OS=Mus musculus OX=10090 GN=Sh3pxd2b PE=1 SV=1
212	155	P47857|PFKAM_MOUSE	168.63	21	21	2.5E6	13	7	13	Carbamidomethylation; Oxidation (M)	85269	ATP-dependent 6-phosphofructokinase muscle type OS=Mus musculus OX=10090 GN=Pfkm PE=1 SV=3
241	301	Q9CXW4|RL11_MOUSE	168.49	46	46	2.46E7	9	9	11	Carbamidomethylation	20252	60S ribosomal protein L11 OS=Mus musculus OX=10090 GN=Rpl11 PE=1 SV=4
335	347	P61205|ARF3_MOUSE	168.33	43	43	1.21E6	9	2	9	Oxidation (M)	20601	ADP-ribosylation factor 3 OS=Mus musculus OX=10090 GN=Arf3 PE=2 SV=2
335	348	P84078|ARF1_MOUSE	168.33	43	43	1.21E6	9	2	9	Oxidation (M)	20697	ADP-ribosylation factor 1 OS=Mus musculus OX=10090 GN=Arf1 PE=1 SV=2
335	341	Q8BSL7|ARF2_MOUSE	168.33	43	43	1.21E6	9	2	9	Oxidation (M)	20746	ADP-ribosylation factor 2 OS=Mus musculus OX=10090 GN=Arf2 PE=1 SV=2
144	346	P19001|K1C19_MOUSE	168.24	24	24	1.21E6	13	3	16		44542	Keratin type I cytoskeletal 19 OS=Mus musculus OX=10090 GN=Krt19 PE=1 SV=1
243	344	P21107|TPM3_MOUSE	168.05	34	34	2.71E6	9	4	12		32994	Tropomyosin alpha-3 chain OS=Mus musculus OX=10090 GN=Tpm3 PE=1 SV=3
207	169	Q8K411|PREP_MOUSE	167.79	12	12	3.84E6	11	10	12		117372	Presequence protease mitochondrial OS=Mus musculus OX=10090 GN=Pitrm1 PE=1 SV=1
279	279	Q8K354|CBR3_MOUSE	167.74	42	42	3.49E6	11	11	11	Carbamidomethylation	30953	Carbonyl reductase [NADPH] 3 OS=Mus musculus OX=10090 GN=Cbr3 PE=1 SV=1
434	242	O35516|NOTC2_MOUSE	167.27	4	4	2.13E6	7	7	7	Carbamidomethylation	265326	Neurogenic locus notch homolog protein 2 OS=Mus musculus OX=10090 GN=Notch2 PE=1 SV=1
348	435	Q60866|PTER_MOUSE	167.11	21	21	3.15E6	7	6	7		39218	Phosphotriesterase-related protein OS=Mus musculus OX=10090 GN=Pter PE=1 SV=1
328	249	P20357|MTAP2_MOUSE	167.03	7	7	5.57E6	9	9	9		199130	Microtubule-associated protein 2 OS=Mus musculus OX=10090 GN=Map2 PE=1 SV=2
405	295	P62983|RS27A_MOUSE	166.68	40	40	9.8E6	8	5	8	Carbamidomethylation	17951	Ubiquitin-40S ribosomal protein S27a OS=Mus musculus OX=10090 GN=Rps27a PE=1 SV=2
558	299	Q80V91|DTX3_MOUSE	166.64	26	26	2.84E6	6	6	6	Carbamidomethylation	37982	Probable E3 ubiquitin-protein ligase DTX3 OS=Mus musculus OX=10090 GN=Dtx3 PE=1 SV=2
342	202	Q60631|GRB2_MOUSE	166.42	33	33	4.16E6	8	7	8	Carbamidomethylation; Biotinylation	25238	Growth factor receptor-bound protein 2 OS=Mus musculus OX=10090 GN=Grb2 PE=1 SV=1
224	243	P19253|RL13A_MOUSE	166.39	39	39	2.52E7	10	9	12	Carbamidomethylation	23464	60S ribosomal protein L13a OS=Mus musculus OX=10090 GN=Rpl13a PE=1 SV=4
235	357	Q8CFI0|NED4L_MOUSE	166.28	11	11	1.56E6	8	7	9		115419	E3 ubiquitin-protein ligase NEDD4-like OS=Mus musculus OX=10090 GN=Nedd4l PE=1 SV=2
357	546	Q9D8S9|BOLA1_MOUSE	165.93	42	42	8.04E6	8	8	8		14379	BolA-like protein 1 OS=Mus musculus OX=10090 GN=Bola1 PE=1 SV=1
190	266	Q6ZPG2|WDR90_MOUSE	165.31	8	8	3.41E6	13	11	13	Carbamidomethylation	202971	WD repeat-containing protein 90 OS=Mus musculus OX=10090 GN=Wdr90 PE=1 SV=2
290	437	P62806|H4_MOUSE	165.07	51	51	5.41E7	7	7	10	Oxidation (M)	11367	Histone H4 OS=Mus musculus OX=10090 GN=Hist1h4a PE=1 SV=2
274	304	P08113|ENPL_MOUSE	164.68	11	11	1.81E6	10	6	10		92476	Endoplasmin OS=Mus musculus OX=10090 GN=Hsp90b1 PE=1 SV=2
285	706	Q9QUH0|GLRX1_MOUSE	164.52	58	58	1.11E7	9	8	11	Carbamidomethylation	11871	Glutaredoxin-1 OS=Mus musculus OX=10090 GN=Glrx PE=1 SV=3
234	200	Q8VHX6|FLNC_MOUSE	163.80	4	4	7.98E5	11	6	12	Carbamidomethylation	291117	Filamin-C OS=Mus musculus OX=10090 GN=Flnc PE=1 SV=3
320	686	P62774|MTPN_MOUSE	163.06	67	67	1.02E7	8	7	10	Carbamidomethylation	12861	Myotrophin OS=Mus musculus OX=10090 GN=Mtpn PE=1 SV=2
229	199	Q9DC28|KC1D_MOUSE	162.87	29	29	3.32E6	11	10	12		47316	Casein kinase I isoform delta OS=Mus musculus OX=10090 GN=Csnk1d PE=1 SV=2
315	233	O70325|GPX4_MOUSE	162.64	45	45	7.2E6	9	7	9	Carbamidomethylation	22229	Phospholipid hydroperoxide glutathione peroxidase OS=Mus musculus OX=10090 GN=Gpx4 PE=1 SV=4
209	329	G5E870|TRIPC_MOUSE	162.28	7	7	1.84E6	12	11	13	Carbamidomethylation	224126	E3 ubiquitin-protein ligase TRIP12 OS=Mus musculus OX=10090 GN=Trip12 PE=1 SV=1
464	393	P07214|SPRC_MOUSE	162.24	30	30	4.48E6	6	6	7	Carbamidomethylation	34450	SPARC OS=Mus musculus OX=10090 GN=Sparc PE=1 SV=1
337	419	P62082|RS7_MOUSE	162.00	42	42	5.24E6	8	8	8		22127	40S ribosomal protein S7 OS=Mus musculus OX=10090 GN=Rps7 PE=2 SV=1
245	178	Q9CQA3|SDHB_MOUSE	161.30	32	32	7.34E6	10	9	11	Carbamidomethylation	31814	Succinate dehydrogenase [ubiquinone] iron-sulfur subunit mitochondrial OS=Mus musculus OX=10090 GN=Sdhb PE=1 SV=1
276	423	Q9CX86|ROA0_MOUSE	160.72	27	27	6.71E6	10	9	11	Carbamidomethylation	30530	Heterogeneous nuclear ribonucleoprotein A0 OS=Mus musculus OX=10090 GN=Hnrnpa0 PE=1 SV=1
397	307	Q6PFD9|NUP98_MOUSE	160.57	6	6	1.59E6	7	7	7	Carbamidomethylation	197239	Nuclear pore complex protein Nup98-Nup96 OS=Mus musculus OX=10090 GN=Nup98 PE=1 SV=2
632	689	Q91V76|CK054_MOUSE	159.86	23	23	2.72E6	5	5	5	Carbamidomethylation	34996	Ester hydrolase C11orf54 homolog OS=Mus musculus OX=10090 PE=1 SV=1
898	215	P23242|CXA1_MOUSE	159.27	17	17	2.57E6	4	4	4	Carbamidomethylation	43004	Gap junction alpha-1 protein OS=Mus musculus OX=10090 GN=Gja1 PE=1 SV=2
423	617	P62849|RS24_MOUSE	159.25	33	33	9.87E6	6	6	8		15423	40S ribosomal protein S24 OS=Mus musculus OX=10090 GN=Rps24 PE=1 SV=1
358	841	P02802|MT1_MOUSE	158.87	21	21	5.07E7	4	3	8	Carbamidomethylation	6018	Metallothionein-1 OS=Mus musculus OX=10090 GN=Mt1 PE=1 SV=1
313	579	P10854|H2B1M_MOUSE	158.86	41	41	4.87E7	7	7	10	Oxidation (M)	13936	Histone H2B type 1-M OS=Mus musculus OX=10090 GN=Hist1h2bm PE=1 SV=2
313	575	Q64475|H2B1B_MOUSE	158.86	41	41	4.87E7	7	7	10	Oxidation (M)	13952	Histone H2B type 1-B OS=Mus musculus OX=10090 GN=Hist1h2bb PE=1 SV=3
313	576	P10853|H2B1F_MOUSE	158.86	41	41	4.87E7	7	7	10	Oxidation (M)	13936	Histone H2B type 1-F/J/L OS=Mus musculus OX=10090 GN=Hist1h2bf PE=1 SV=2
313	577	Q8CGP2|H2B1P_MOUSE	158.86	41	41	4.87E7	7	7	10	Oxidation (M)	13992	Histone H2B type 1-P OS=Mus musculus OX=10090 GN=Hist1h2bp PE=1 SV=3
313	580	Q64478|H2B1H_MOUSE	158.86	41	41	4.87E7	7	7	10	Oxidation (M)	13920	Histone H2B type 1-H OS=Mus musculus OX=10090 GN=Hist1h2bh PE=1 SV=3
313	581	Q6ZWY9|H2B1C_MOUSE	158.86	41	41	4.87E7	7	7	10	Oxidation (M)	13906	Histone H2B type 1-C/E/G OS=Mus musculus OX=10090 GN=Hist1h2bc PE=1 SV=3
313	582	Q64525|H2B2B_MOUSE	158.86	41	41	4.87E7	7	7	10	Oxidation (M)	13920	Histone H2B type 2-B OS=Mus musculus OX=10090 GN=Hist2h2bb PE=1 SV=3
313	578	Q8CGP1|H2B1K_MOUSE	158.86	41	41	4.87E7	7	7	10	Oxidation (M)	13920	Histone H2B type 1-K OS=Mus musculus OX=10090 GN=Hist1h2bk PE=1 SV=3
247	189	P68040|RACK1_MOUSE	158.23	24	24	5.94E6	10	10	10	Carbamidomethylation	35077	Receptor of activated protein C kinase 1 OS=Mus musculus OX=10090 GN=Rack1 PE=1 SV=3
388	225	Q9JLM8|DCLK1_MOUSE	158.09	9	9	3.6E6	7	5	8	Carbamidomethylation	84153	Serine/threonine-protein kinase DCLK1 OS=Mus musculus OX=10090 GN=Dclk1 PE=1 SV=1
424	789	P02798|MT2_MOUSE	158.05	34	34	5.4E7	4	3	8	Carbamidomethylation	6115	Metallothionein-2 OS=Mus musculus OX=10090 GN=Mt2 PE=1 SV=2
422	550	Q9JJU8|SH3L1_MOUSE	157.68	49	49	4.14E6	7	7	8	Carbamidomethylation	12811	SH3 domain-binding glutamic acid-rich-like protein OS=Mus musculus OX=10090 GN=Sh3bgrl PE=1 SV=1
249	224	Q91ZE0|TMLH_MOUSE	157.33	26	26	6.27E6	11	10	11	Carbamidomethylation	49610	Trimethyllysine dioxygenase mitochondrial OS=Mus musculus OX=10090 GN=Tmlhe PE=1 SV=2
265	130	Q5SSZ5|TENS3_MOUSE	157.26	9	9	5.19E6	10	10	10	Carbamidomethylation	155588	Tensin-3 OS=Mus musculus OX=10090 GN=Tns3 PE=1 SV=1
310	495	P16330|CN37_MOUSE	156.90	18	18	2.94E6	8	6	10	Carbamidomethylation	47123	2' 3'-cyclic-nucleotide 3'-phosphodiesterase OS=Mus musculus OX=10090 GN=Cnp PE=1 SV=3
208	425	Q76MZ3|2AAA_MOUSE	156.12	18	18	2.58E6	9	8	12	Carbamidomethylation	65323	Serine/threonine-protein phosphatase 2A 65 kDa regulatory subunit A alpha isoform OS=Mus musculus OX=10090 GN=Ppp2r1a PE=1 SV=3
444	237	Q91W89|MA2C1_MOUSE	156.09	7	7	1.43E6	6	5	7	Carbamidomethylation	115688	Alpha-mannosidase 2C1 OS=Mus musculus OX=10090 GN=Man2c1 PE=1 SV=1
465	695	Q9DCB8|ISCA2_MOUSE	155.76	55	55	5.41E6	7	6	7	Carbamidomethylation	16718	Iron-sulfur cluster assembly 2 homolog mitochondrial OS=Mus musculus OX=10090 GN=Isca2 PE=1 SV=2
403	456	Q8VHK5|MLC1_MOUSE	155.42	19	19	6.29E6	6	6	7	Carbamidomethylation	41596	Membrane protein MLC1 OS=Mus musculus OX=10090 GN=Mlc1 PE=1 SV=1
462	390	O09167|RL21_MOUSE	155.38	29	29	6.94E6	6	5	7		18562	60S ribosomal protein L21 OS=Mus musculus OX=10090 GN=Rpl21 PE=1 SV=3
899	534	P83870|PHF5A_MOUSE	155.23	48	48	5.47E6	4	4	4	Carbamidomethylation	12405	PHD finger-like domain-containing protein 5A OS=Mus musculus OX=10090 GN=Phf5a PE=1 SV=1
449	271	B2RQC2|UBP42_MOUSE	154.72	6	6	2.36E6	5	5	5	Carbamidomethylation	146223	Ubiquitin carboxyl-terminal hydrolase 42 OS=Mus musculus OX=10090 GN=Usp42 PE=1 SV=1
257	290	Q8K1R7|NEK9_MOUSE	153.29	10	10	2.49E6	7	7	8	Carbamidomethylation	107144	Serine/threonine-protein kinase Nek9 OS=Mus musculus OX=10090 GN=Nek9 PE=1 SV=2
393	355	Q6PHZ2|KCC2D_MOUSE	153.06	18	18	1.09E6	7	3	8		56369	Calcium/calmodulin-dependent protein kinase type II subunit delta OS=Mus musculus OX=10090 GN=Camk2d PE=1 SV=1
482	494	Q9DCT8|CRIP2_MOUSE	152.19	41	41	1.56E7	6	6	6	Carbamidomethylation	22727	Cysteine-rich protein 2 OS=Mus musculus OX=10090 GN=Crip2 PE=1 SV=1
307	231	Q9WVQ5|MTNB_MOUSE	152.10	30	30	5.58E6	8	8	9	Carbamidomethylation	26949	Methylthioribulose-1-phosphate dehydratase OS=Mus musculus OX=10090 GN=Apip PE=1 SV=1
311	364	P42669|PURA_MOUSE	151.34	40	40	5.86E6	9	7	10		34884	Transcriptional activator protein Pur-alpha OS=Mus musculus OX=10090 GN=Pura PE=1 SV=1
401	381	P25785|TIMP2_MOUSE	151.07	52	52	5.29E6	8	8	8	Carbamidomethylation	24328	Metalloproteinase inhibitor 2 OS=Mus musculus OX=10090 GN=Timp2 PE=1 SV=2
179	413	P62267|RS23_MOUSE	150.65	57	57	2.19E7	10	8	14	Carbamidomethylation	15808	40S ribosomal protein S23 OS=Mus musculus OX=10090 GN=Rps23 PE=1 SV=3
379	446	Q80Y17|L2GL1_MOUSE	150.15	10	10	2.52E6	8	8	8	Carbamidomethylation	112618	Lethal(2) giant larvae protein homolog 1 OS=Mus musculus OX=10090 GN=Llgl1 PE=1 SV=1
223	260	P98203|ARVC_MOUSE	150.08	16	16	7E6	12	11	12	Carbamidomethylation	105066	Armadillo repeat protein deleted in velo-cardio-facial syndrome homolog OS=Mus musculus OX=10090 GN=Arvcf PE=1 SV=2
344	216	Q6P1F6|2ABA_MOUSE	150.07	21	21	2.09E6	7	3	8		51692	Serine/threonine-protein phosphatase 2A 55 kDa regulatory subunit B alpha isoform OS=Mus musculus OX=10090 GN=Ppp2r2a PE=1 SV=1
364	289	P14148|RL7_MOUSE	149.99	29	29	5.51E6	9	8	9		31420	60S ribosomal protein L7 OS=Mus musculus OX=10090 GN=Rpl7 PE=1 SV=2
455	521	Q8BVE3|VATH_MOUSE	149.76	19	19	1.85E6	7	7	7		55855	V-type proton ATPase subunit H OS=Mus musculus OX=10090 GN=Atp6v1h PE=1 SV=1
463	223	Q8R1G6|PDLI2_MOUSE	149.61	23	23	5.17E6	7	6	7	Carbamidomethylation	37703	PDZ and LIM domain protein 2 OS=Mus musculus OX=10090 GN=Pdlim2 PE=1 SV=1
483	714	O08997|ATOX1_MOUSE	149.56	84	84	1.24E7	5	5	7	Carbamidomethylation	7338	Copper transport protein ATOX1 OS=Mus musculus OX=10090 GN=Atox1 PE=1 SV=1
566	804	P51880|FABP7_MOUSE	148.37	46	46	3.64E6	5	5	6		14893	Fatty acid-binding protein brain OS=Mus musculus OX=10090 GN=Fabp7 PE=1 SV=2
326	548	P50543|S10AB_MOUSE	148.28	57	57	1.56E7	8	8	10	Carbamidomethylation; Oxidation (M)	11083	Protein S100-A11 OS=Mus musculus OX=10090 GN=S100a11 PE=1 SV=1
477	276	P47754|CAZA2_MOUSE	148.19	30	30	2.69E6	7	4	7		32967	F-actin-capping protein subunit alpha-2 OS=Mus musculus OX=10090 GN=Capza2 PE=1 SV=3
253	354	P01029|CO4B_MOUSE	147.95	6	6	1.34E6	11	9	11	Carbamidomethylation; Biotinylation	192914	Complement C4-B OS=Mus musculus OX=10090 GN=C4b PE=1 SV=3
332	3843	Q01853|TERA_MOUSE	147.67	11	11	1.21E6	6	5	8		89322	Transitional endoplasmic reticulum ATPase OS=Mus musculus OX=10090 GN=Vcp PE=1 SV=4
237	156	Q3UTJ2|SRBS2_MOUSE	147.59	10	10	6.73E6	10	8	12		132349	Sorbin and SH3 domain-containing protein 2 OS=Mus musculus OX=10090 GN=Sorbs2 PE=1 SV=2
270	145	Q8BMS1|ECHA_MOUSE	147.19	14	14	3.29E6	10	9	10		82670	Trifunctional enzyme subunit alpha mitochondrial OS=Mus musculus OX=10090 GN=Hadha PE=1 SV=1
542	511	Q9CYA0|CREL2_MOUSE	147.12	16	16	1.62E6	5	5	6	Carbamidomethylation	38220	Cysteine-rich with EGF-like domain protein 2 OS=Mus musculus OX=10090 GN=Creld2 PE=1 SV=1
421	554	Q9CR57|RL14_MOUSE	146.69	24	24	2.68E7	6	6	7	Carbamidomethylation	23564	60S ribosomal protein L14 OS=Mus musculus OX=10090 GN=Rpl14 PE=1 SV=3
703	720	Q4V9W2|SR1IP_MOUSE	146.60	21	21	2.63E6	4	4	5	Carbamidomethylation	18151	Protein SREK1IP1 OS=Mus musculus OX=10090 GN=Srek1ip1 PE=1 SV=1
416	368	Q9WVA4|TAGL2_MOUSE	146.60	41	41	3.85E6	8	8	8	Carbamidomethylation	22395	Transgelin-2 OS=Mus musculus OX=10090 GN=Tagln2 PE=1 SV=4
630	524	Q5M8M2|ODF3B_MOUSE	146.22	29	29	2.2E6	5	5	5	Carbamidomethylation	25923	Outer dense fiber protein 3B OS=Mus musculus OX=10090 GN=Odf3b PE=2 SV=1
663	498	P14115|RL27A_MOUSE	145.92	35	35	1.72E7	5	5	5	Carbamidomethylation	16605	60S ribosomal protein L27a OS=Mus musculus OX=10090 GN=Rpl27a PE=1 SV=5
458	310	P18872|GNAO_MOUSE	145.88	21	21	6.81E5	6	3	7	Carbamidomethylation	40085	Guanine nucleotide-binding protein G(o) subunit alpha OS=Mus musculus OX=10090 GN=Gnao1 PE=1 SV=3
305	272	Q8K0L9|ZBT20_MOUSE	145.67	13	13	2.07E6	8	7	8	Carbamidomethylation	81034	Zinc finger and BTB domain-containing protein 20 OS=Mus musculus OX=10090 GN=Zbtb20 PE=1 SV=1
262	319	Q9D1G1|RAB1B_MOUSE	145.32	38	38	3.04E6	10	2	11	Carbamidomethylation	22187	Ras-related protein Rab-1B OS=Mus musculus OX=10090 GN=Rab1b PE=1 SV=1
350	300	Q99ME2|WDR6_MOUSE	144.79	9	9	2.16E6	9	8	9	Carbamidomethylation	121898	WD repeat-containing protein 6 OS=Mus musculus OX=10090 GN=Wdr6 PE=1 SV=1
396	146	Q61592|GAS6_MOUSE	144.63	14	14	2.83E6	8	7	8	Carbamidomethylation	74610	Growth arrest-specific protein 6 OS=Mus musculus OX=10090 GN=Gas6 PE=2 SV=2
256	140	P97434|MPRIP_MOUSE	144.60	12	12	2.98E6	9	9	10	Carbamidomethylation	116408	Myosin phosphatase Rho-interacting protein OS=Mus musculus OX=10090 GN=Mprip PE=1 SV=2
261	236	Q68FD5|CLH1_MOUSE	144.54	6	6	1.32E6	10	9	10	Carbamidomethylation	191555	Clathrin heavy chain 1 OS=Mus musculus OX=10090 GN=Cltc PE=1 SV=3
657	520	Q9CQE8|RTRAF_MOUSE	144.33	22	22	1.5E6	4	4	5		28152	RNA transcription translation and transport factor protein OS=Mus musculus OX=10090 GN=RTRAF PE=1 SV=1
293	373	P14106|C1QB_MOUSE	144.17	35	35	2.24E7	8	8	9	Carbamidomethylation	26717	Complement C1q subcomponent subunit B OS=Mus musculus OX=10090 GN=C1qb PE=1 SV=2
466	462	Q99M71|EPDR1_MOUSE	143.52	27	27	4.08E6	6	5	7	Carbamidomethylation	25485	Mammalian ependymin-related protein 1 OS=Mus musculus OX=10090 GN=Epdr1 PE=1 SV=1
471	352	Q9D0F4|NKAP_MOUSE	143.15	13	13	6.47E6	5	5	6		47227	NF-kappa-B-activating protein OS=Mus musculus OX=10090 GN=Nkap PE=2 SV=1
303	294	Q3UIL6|PKHA7_MOUSE	143.11	12	12	2.91E6	10	9	10		126742	Pleckstrin homology domain-containing family A member 7 OS=Mus musculus OX=10090 GN=Plekha7 PE=1 SV=2
324	273	Q9Z2W0|DNPEP_MOUSE	142.94	18	18	3.41E6	9	7	10	Carbamidomethylation	52207	Aspartyl aminopeptidase OS=Mus musculus OX=10090 GN=Dnpep PE=1 SV=2
561	414	Q9QUI0|RHOA_MOUSE	142.18	32	32	5.18E5	6	1	6	Carbamidomethylation	21782	Transforming protein RhoA OS=Mus musculus OX=10090 GN=Rhoa PE=1 SV=1
480	652	Q8CG76|ARK72_MOUSE	142.14	19	19	1.7E6	6	5	7	Carbamidomethylation	40612	Aflatoxin B1 aldehyde reductase member 2 OS=Mus musculus OX=10090 GN=Akr7a2 PE=1 SV=3
636	338	Q922P9|GLYR1_MOUSE	142.10	11	11	9.31E5	5	4	5	Carbamidomethylation	59716	Putative oxidoreductase GLYR1 OS=Mus musculus OX=10090 GN=Glyr1 PE=1 SV=1
410	557	Q6ZWU9|RS27_MOUSE	142.08	56	56	1.87E7	5	5	7	Carbamidomethylation	9461	40S ribosomal protein S27 OS=Mus musculus OX=10090 GN=Rps27 PE=1 SV=3
470	697	P60867|RS20_MOUSE	141.47	34	34	1.64E7	5	4	7	Carbamidomethylation	13373	40S ribosomal protein S20 OS=Mus musculus OX=10090 GN=Rps20 PE=1 SV=1
281	286	P18760|COF1_MOUSE	141.45	51	51	2.02E7	8	8	11	Carbamidomethylation	18560	Cofilin-1 OS=Mus musculus OX=10090 GN=Cfl1 PE=1 SV=3
275	240	P62918|RL8_MOUSE	141.29	45	45	1.79E7	9	9	11	Carbamidomethylation; Oxidation (M)	28025	60S ribosomal protein L8 OS=Mus musculus OX=10090 GN=Rpl8 PE=1 SV=2
409	321	Q60605|MYL6_MOUSE	140.49	33	33	5.13E6	7	7	7	Carbamidomethylation; Oxidation (M)	16930	Myosin light polypeptide 6 OS=Mus musculus OX=10090 GN=Myl6 PE=1 SV=3
418	471	P70372|ELAV1_MOUSE	139.83	25	25	3.83E6	6	6	7		36169	ELAV-like protein 1 OS=Mus musculus OX=10090 GN=Elavl1 PE=1 SV=2
355	340	P47963|RL13_MOUSE	139.82	28	28	1.1E7	8	7	9	Oxidation (M)	24305	60S ribosomal protein L13 OS=Mus musculus OX=10090 GN=Rpl13 PE=1 SV=3
333	120	Q91WC3|ACSL6_MOUSE	139.44	13	13	3.29E6	8	7	9	Carbamidomethylation	78017	Long-chain-fatty-acid--CoA ligase 6 OS=Mus musculus OX=10090 GN=Acsl6 PE=1 SV=1
280	263	Q9QYC0|ADDA_MOUSE	139.43	13	13	2.18E6	9	7	9		80647	Alpha-adducin OS=Mus musculus OX=10090 GN=Add1 PE=1 SV=2
1257	392	Q9QXS6|DREB_MOUSE	138.78	8	8	3.44E5	3	3	3		77287	Drebrin OS=Mus musculus OX=10090 GN=Dbn1 PE=1 SV=4
346	631	P58771|TPM1_MOUSE	138.68	24	24	1.5E5	6	1	9		32681	Tropomyosin alpha-1 chain OS=Mus musculus OX=10090 GN=Tpm1 PE=1 SV=1
582	493	Q62159|RHOC_MOUSE	138.62	34	34	2.45E5	6	1	6	Carbamidomethylation	22006	Rho-related GTP-binding protein RhoC OS=Mus musculus OX=10090 GN=Rhoc PE=1 SV=2
387	449	P29268|CTGF_MOUSE	137.71	25	25	2.77E6	6	6	8	Carbamidomethylation	37824	Connective tissue growth factor OS=Mus musculus OX=10090 GN=Ctgf PE=2 SV=3
597	444	Q9ERU9|RBP2_MOUSE	137.70	2	2	7.6E5	4	4	4	Carbamidomethylation	341122	E3 SUMO-protein ligase RanBP2 OS=Mus musculus OX=10090 GN=Ranbp2 PE=1 SV=2
372	226	Q8C1A5|THOP1_MOUSE	137.51	9	9	1.59E6	7	4	7		78026	Thimet oligopeptidase OS=Mus musculus OX=10090 GN=Thop1 PE=1 SV=1
651	523	Q9CR67|TMM33_MOUSE	137.27	20	20	2.76E6	5	4	5	Carbamidomethylation	28031	Transmembrane protein 33 OS=Mus musculus OX=10090 GN=Tmem33 PE=1 SV=1
523	627	A1L314|MPEG1_MOUSE	137.18	10	10	2.93E6	6	6	6	Carbamidomethylation	78391	Macrophage-expressed gene 1 protein OS=Mus musculus OX=10090 GN=Mpeg1 PE=1 SV=1
656	657	P53986|MOT1_MOUSE	136.88	13	13	5.55E6	5	5	5	Carbamidomethylation	53267	Monocarboxylate transporter 1 OS=Mus musculus OX=10090 GN=Slc16a1 PE=1 SV=1
417	867	O89112|LANC1_MOUSE	136.50	22	22	1.4E6	7	7	7	Carbamidomethylation	45341	LanC-like protein 1 OS=Mus musculus OX=10090 GN=Lancl1 PE=1 SV=1
459	840	Q9Z0R9|FADS2_MOUSE	136.20	15	15	1.74E6	5	5	6		52387	Fatty acid desaturase 2 OS=Mus musculus OX=10090 GN=Fads2 PE=1 SV=1
511	232	P98156|VLDLR_MOUSE	135.36	8	8	2.22E6	6	6	6	Carbamidomethylation	96373	Very low-density lipoprotein receptor OS=Mus musculus OX=10090 GN=Vldlr PE=1 SV=1
389	409	P98086|C1QA_MOUSE	135.34	20	20	1.81E7	6	6	8	Carbamidomethylation; Oxidation (M)	25974	Complement C1q subcomponent subunit A OS=Mus musculus OX=10090 GN=C1qa PE=1 SV=2
692	399	P00493|HPRT_MOUSE	134.74	28	28	9.97E5	5	5	5	Carbamidomethylation	24570	Hypoxanthine-guanine phosphoribosyltransferase OS=Mus musculus OX=10090 GN=Hprt1 PE=1 SV=3
538	479	P35980|RL18_MOUSE	134.66	27	27	4.87E6	5	5	5		21645	60S ribosomal protein L18 OS=Mus musculus OX=10090 GN=Rpl18 PE=1 SV=3
536	464	Q3TZZ7|ESYT2_MOUSE	134.64	8	8	1.28E6	6	5	6	Carbamidomethylation	94139	Extended synaptotagmin-2 OS=Mus musculus OX=10090 GN=Esyt2 PE=1 SV=1
318	428	Q62036|CP131_MOUSE	134.24	11	11	9.89E5	8	7	8	Carbamidomethylation	120313	Centrosomal protein of 131 kDa OS=Mus musculus OX=10090 GN=Cep131 PE=1 SV=2
479	256	P12970|RL7A_MOUSE	134.23	23	23	6.02E6	7	7	7		29977	60S ribosomal protein L7a OS=Mus musculus OX=10090 GN=Rpl7a PE=1 SV=2
406	433	P10605|CATB_MOUSE	134.21	23	23	2.16E6	7	7	7	Carbamidomethylation	37280	Cathepsin B OS=Mus musculus OX=10090 GN=Ctsb PE=1 SV=2
527	429	P62984|RL40_MOUSE	134.13	36	36	2.46E7	6	3	6	Carbamidomethylation	14728	Ubiquitin-60S ribosomal protein L40 OS=Mus musculus OX=10090 GN=Uba52 PE=1 SV=2
299	398	P62821|RAB1A_MOUSE	133.71	32	32	2.7E5	9	1	10	Carbamidomethylation	22678	Ras-related protein Rab-1A OS=Mus musculus OX=10090 GN=Rab1A PE=1 SV=3
201	127	Q9JHU4|DYHC1_MOUSE	133.40	3	3	2.12E6	11	9	11	Carbamidomethylation	532050	Cytoplasmic dynein 1 heavy chain 1 OS=Mus musculus OX=10090 GN=Dync1h1 PE=1 SV=2
557	424	P14685|PSMD3_MOUSE	132.40	14	14	1.91E6	6	6	6		60718	26S proteasome non-ATPase regulatory subunit 3 OS=Mus musculus OX=10090 GN=Psmd3 PE=1 SV=3
233	501	Q62261|SPTB2_MOUSE	132.24	5	5	1.87E6	10	8	10	Carbamidomethylation; Biotinylation	274221	Spectrin beta chain non-erythrocytic 1 OS=Mus musculus OX=10090 GN=Sptbn1 PE=1 SV=2
354	351	Q61753|SERA_MOUSE	131.54	14	14	3.6E6	7	7	7	Carbamidomethylation	56586	D-3-phosphoglycerate dehydrogenase OS=Mus musculus OX=10090 GN=Phgdh PE=1 SV=3
415	326	Q9CR62|M2OM_MOUSE	131.13	23	23	1.13E7	8	8	8		34155	Mitochondrial 2-oxoglutarate/malate carrier protein OS=Mus musculus OX=10090 GN=Slc25a11 PE=1 SV=3
747	193	P12023|A4_MOUSE	131.05	7	7	5.71E6	4	4	4	Carbamidomethylation	86722	Amyloid-beta A4 protein OS=Mus musculus OX=10090 GN=App PE=1 SV=3
693	551	P83940|ELOC_MOUSE	130.81	56	56	1.72E6	5	5	5	Carbamidomethylation	12473	Elongin-C OS=Mus musculus OX=10090 GN=Eloc PE=1 SV=1
560	685	Q8BG73|SH3L2_MOUSE	130.56	53	53	4.52E6	5	4	6	Carbamidomethylation	12255	SH3 domain-binding glutamic acid-rich-like protein 2 OS=Mus musculus OX=10090 GN=Sh3bgrl2 PE=1 SV=1
312	463	P62830|RL23_MOUSE	130.42	56	56	1.78E7	9	9	10	Carbamidomethylation	14865	60S ribosomal protein L23 OS=Mus musculus OX=10090 GN=Rpl23 PE=1 SV=1
583	540	P43274|H14_MOUSE	130.13	18	18	4.42E6	5	1	6		21977	Histone H1.4 OS=Mus musculus OX=10090 GN=Hist1h1e PE=1 SV=2
524	245	P56399|UBP5_MOUSE	129.99	12	12	2E6	6	6	6	Carbamidomethylation	95833	Ubiquitin carboxyl-terminal hydrolase 5 OS=Mus musculus OX=10090 GN=Usp5 PE=1 SV=1
386	302	Q60710|SAMH1_MOUSE	129.07	14	14	1.33E6	7	6	7		75893	Deoxynucleoside triphosphate triphosphohydrolase SAMHD1 OS=Mus musculus OX=10090 GN=Samhd1 PE=1 SV=3
468	336	P62889|RL30_MOUSE	128.98	50	50	1.94E7	7	6	7	Carbamidomethylation	12784	60S ribosomal protein L30 OS=Mus musculus OX=10090 GN=Rpl30 PE=1 SV=2
609	206	P17182|ENOA_MOUSE	128.87	12	12	5.97E6	5	3	5		47141	Alpha-enolase OS=Mus musculus OX=10090 GN=Eno1 PE=1 SV=3
563	907	P63101|1433Z_MOUSE	128.30	20	20	4.21E5	6	2	6	Carbamidomethylation	27771	14-3-3 protein zeta/delta OS=Mus musculus OX=10090 GN=Ywhaz PE=1 SV=1
181	122	Q8C8R3|ANK2_MOUSE	128.30	2	2	2.79E6	9	5	11	Carbamidomethylation	426265	Ankyrin-2 OS=Mus musculus OX=10090 GN=Ank2 PE=1 SV=2
426	450	Q8BQB6|SAXO2_MOUSE	128.02	24	24	3.53E6	7	7	8	Carbamidomethylation	45533	Stabilizer of axonemal microtubules 2 OS=Mus musculus OX=10090 GN=Saxo2 PE=2 SV=2
592	549	Q9QYR6|MAP1A_MOUSE	127.43	3	3	6.01E5	5	4	5		300139	Microtubule-associated protein 1A OS=Mus musculus OX=10090 GN=Map1a PE=1 SV=2
478	448	P29416|HEXA_MOUSE	127.39	10	10	2.01E6	6	6	6		60613	Beta-hexosaminidase subunit alpha OS=Mus musculus OX=10090 GN=Hexa PE=1 SV=2
913	608	Q3UJP5|CH037_MOUSE	126.55	26	26	2.73E6	3	3	4		23848	Protein C8orf37 homolog OS=Mus musculus OX=10090 PE=1 SV=1
454	267	Q8BKI2|TNR6B_MOUSE	126.33	5	5	1.03E6	6	6	6	Carbamidomethylation	191962	Trinucleotide repeat-containing gene 6B protein OS=Mus musculus OX=10090 GN=Tnrc6b PE=1 SV=2
607	476	Q61029|LAP2B_MOUSE	126.09	16	16	2.15E5	5	2	5		50373	Lamina-associated polypeptide 2 isoforms beta/delta/epsilon/gamma OS=Mus musculus OX=10090 GN=Tmpo PE=1 SV=4
568	541	P15864|H12_MOUSE	125.37	19	19	5.58E5	5	1	6		21267	Histone H1.2 OS=Mus musculus OX=10090 GN=Hist1h1c PE=1 SV=2
655	468	Q8BL97|SRSF7_MOUSE	124.84	19	19	1.98E6	5	4	5		30818	Serine/arginine-rich splicing factor 7 OS=Mus musculus OX=10090 GN=Srsf7 PE=1 SV=1
615	383	Q8K4G5|ABLM1_MOUSE	124.81	6	6	9.55E5	5	5	5		96805	Actin-binding LIM protein 1 OS=Mus musculus OX=10090 GN=Ablim1 PE=1 SV=1
295	259	A2ARV4|LRP2_MOUSE	124.29	2	2	1.85E6	8	6	9	Carbamidomethylation	519212	Low-density lipoprotein receptor-related protein 2 OS=Mus musculus OX=10090 GN=Lrp2 PE=1 SV=1
912	654	Q9JHL1|NHRF2_MOUSE	124.16	13	13	2.1E6	3	3	4		37403	Na(+)/H(+) exchange regulatory cofactor NHE-RF2 OS=Mus musculus OX=10090 GN=Slc9a3r2 PE=1 SV=2
638	663	Q9WTX5|SKP1_MOUSE	124.09	29	29	1.26E6	4	3	4		18672	S-phase kinase-associated protein 1 OS=Mus musculus OX=10090 GN=Skp1 PE=1 SV=3
334	188	Q8C2Q3|RBM14_MOUSE	124.04	15	15	4.06E6	9	9	9		69449	RNA-binding protein 14 OS=Mus musculus OX=10090 GN=Rbm14 PE=1 SV=1
569	828	Q9D0M5|DYL2_MOUSE	124.01	38	38	0E0	5	1	6	Carbamidomethylation	10350	Dynein light chain 2 cytoplasmic OS=Mus musculus OX=10090 GN=Dynll2 PE=1 SV=1
448	252	P54071|IDHP_MOUSE	123.60	15	15	2.02E6	7	7	7	Carbamidomethylation	50906	Isocitrate dehydrogenase [NADP] mitochondrial OS=Mus musculus OX=10090 GN=Idh2 PE=1 SV=3
339	875	P97393|RHG05_MOUSE	123.58	4	4	5.59E5	6	4	7	Carbamidomethylation	172112	Rho GTPase-activating protein 5 OS=Mus musculus OX=10090 GN=Arhgap5 PE=1 SV=2
347	420	Q9DCC7|ISC2B_MOUSE	123.54	24	24	3.23E6	7	4	8		23151	Isochorismatase domain-containing protein 2B OS=Mus musculus OX=10090 GN=Isoc2b PE=1 SV=1
373	510	P97479|MYO7A_MOUSE	123.53	2	2	4.22E5	7	2	7		254936	Unconventional myosin-VIIa OS=Mus musculus OX=10090 GN=Myo7a PE=1 SV=2
535	422	O88809|DCX_MOUSE	123.52	19	19	5.38E5	6	4	6	Carbamidomethylation	40613	Neuronal migration protein doublecortin OS=Mus musculus OX=10090 GN=Dcx PE=1 SV=1
407	316	P14131|RS16_MOUSE	123.49	39	39	2.27E7	6	6	7		16445	40S ribosomal protein S16 OS=Mus musculus OX=10090 GN=Rps16 PE=1 SV=4
743	672	Q61033|LAP2A_MOUSE	123.23	8	8	1.82E5	4	1	4		75168	Lamina-associated polypeptide 2 isoforms alpha/zeta OS=Mus musculus OX=10090 GN=Tmpo PE=1 SV=4
277	700	P42125|ECI1_MOUSE	123.08	15	15	2.17E6	4	3	9		32250	Enoyl-CoA delta isomerase 1 mitochondrial OS=Mus musculus OX=10090 GN=Eci1 PE=1 SV=2
1125	434	Q9QZN4|FBX6_MOUSE	122.94	11	11	2.01E6	3	3	3	Carbamidomethylation	34492	F-box only protein 6 OS=Mus musculus OX=10090 GN=Fbxo6 PE=1 SV=1
399	477	P61255|RL26_MOUSE	122.77	43	43	1.45E7	7	6	8	Oxidation (M)	17258	60S ribosomal protein L26 OS=Mus musculus OX=10090 GN=Rpl26 PE=1 SV=1
258	89	P97868|RBBP6_MOUSE	122.44	4	4	5.21E6	8	7	8	Carbamidomethylation	199586	E3 ubiquitin-protein ligase RBBP6 OS=Mus musculus OX=10090 GN=Rbbp6 PE=1 SV=5
829	512	Q9CQ65|MTAP_MOUSE	122.38	18	18	1.76E6	4	4	4		31062	S-methyl-5'-thioadenosine phosphorylase OS=Mus musculus OX=10090 GN=Mtap PE=1 SV=1
427	303	P35279|RAB6A_MOUSE	122.10	32	32	5.18E6	7	5	8		23590	Ras-related protein Rab-6A OS=Mus musculus OX=10090 GN=Rab6a PE=1 SV=4
545	664	P62264|RS14_MOUSE	121.93	37	37	1.87E6	5	5	5		16273	40S ribosomal protein S14 OS=Mus musculus OX=10090 GN=Rps14 PE=1 SV=3
659	320	Q9CQD1|RAB5A_MOUSE	121.73	23	23	6.1E5	4	2	4		23599	Ras-related protein Rab-5A OS=Mus musculus OX=10090 GN=Rab5a PE=1 SV=1
402	589	P61161|ARP2_MOUSE	121.45	18	18	1.95E6	7	5	8	Carbamidomethylation	44761	Actin-related protein 2 OS=Mus musculus OX=10090 GN=Actr2 PE=1 SV=1
548	730	P63254|CRIP1_MOUSE	120.90	60	60	2.17E7	3	3	6	Carbamidomethylation	8550	Cysteine-rich protein 1 OS=Mus musculus OX=10090 GN=Crip1 PE=1 SV=2
540	431	P35278|RAB5C_MOUSE	120.47	22	22	9.32E5	5	3	5		23412	Ras-related protein Rab-5C OS=Mus musculus OX=10090 GN=Rab5c PE=1 SV=2
562	162	P35550|FBRL_MOUSE	119.45	15	15	1.57E6	4	4	4		34307	rRNA 2'-O-methyltransferase fibrillarin OS=Mus musculus OX=10090 GN=Fbl PE=1 SV=2
408	318	Q8BK64|AHSA1_MOUSE	119.45	18	18	3.93E6	6	6	8		38117	Activator of 90 kDa heat shock protein ATPase homolog 1 OS=Mus musculus OX=10090 GN=Ahsa1 PE=1 SV=2
430	405	A2ASQ1|AGRIN_MOUSE	119.30	3	3	4.64E5	7	3	8	Carbamidomethylation; Biotinylation	207537	Agrin OS=Mus musculus OX=10090 GN=Agrn PE=1 SV=1
382	509	Q6ZQ38|CAND1_MOUSE	119.19	6	6	1.5E6	7	6	7	Carbamidomethylation	136331	Cullin-associated NEDD8-dissociated protein 1 OS=Mus musculus OX=10090 GN=Cand1 PE=1 SV=2
539	367	O09106|HDAC1_MOUSE	119.10	11	11	3.3E6	6	5	6	Carbamidomethylation	55075	Histone deacetylase 1 OS=Mus musculus OX=10090 GN=Hdac1 PE=1 SV=1
443	458	P52479|UBP10_MOUSE	118.67	10	10	1.17E6	6	6	6	Carbamidomethylation; Biotinylation	87022	Ubiquitin carboxyl-terminal hydrolase 10 OS=Mus musculus OX=10090 GN=Usp10 PE=1 SV=3
1128	465	Q99LX5|MMTA2_MOUSE	118.18	14	14	2.93E6	3	3	3	Carbamidomethylation	29299	Multiple myeloma tumor-associated protein 2 homolog OS=Mus musculus OX=10090 GN=Mmtag2 PE=2 SV=1
596	161	Q3UHK8|TNR6A_MOUSE	117.73	5	5	1.64E6	5	5	5	Carbamidomethylation	203148	Trinucleotide repeat-containing gene 6A protein OS=Mus musculus OX=10090 GN=Tnrc6a PE=1 SV=2
460	680	Q61699|HS105_MOUSE	116.92	5	5	8.01E5	4	4	4		96407	Heat shock protein 105 kDa OS=Mus musculus OX=10090 GN=Hsph1 PE=1 SV=2
498	311	Q62188|DPYL3_MOUSE	116.69	13	13	2.27E5	6	2	6	Carbamidomethylation	61936	Dihydropyrimidinase-related protein 3 OS=Mus musculus OX=10090 GN=Dpysl3 PE=1 SV=1
631	492	P11798|KCC2A_MOUSE	116.54	13	13	4.37E5	5	2	5		54115	Calcium/calmodulin-dependent protein kinase type II subunit alpha OS=Mus musculus OX=10090 GN=Camk2a PE=1 SV=2
924	738	P99029|PRDX5_MOUSE	116.37	23	23	1.16E6	4	4	4	Carbamidomethylation	21897	Peroxiredoxin-5 mitochondrial OS=Mus musculus OX=10090 GN=Prdx5 PE=1 SV=2
383	235	Q3V0B4|CFA65_MOUSE	116.23	3	3	1.16E6	5	4	6	Carbamidomethylation	209132	Cilia- and flagella-associated protein 65 OS=Mus musculus OX=10090 GN=Cfap65 PE=1 SV=1
791	502	Q99KI0|ACON_MOUSE	115.94	6	6	1.41E6	4	4	4		85464	Aconitate hydratase mitochondrial OS=Mus musculus OX=10090 GN=Aco2 PE=1 SV=1
292	350	Q922Q1|MARC2_MOUSE	115.84	24	24	3.13E6	11	9	11	Carbamidomethylation	38194	Mitochondrial amidoxime reducing component 2 OS=Mus musculus OX=10090 GN=Marc2 PE=1 SV=1
525	519	Q99KB8|GLO2_MOUSE	115.12	20	20	2.15E6	6	5	6	Biotinylation	34084	Hydroxyacylglutathione hydrolase mitochondrial OS=Mus musculus OX=10090 GN=Hagh PE=1 SV=2
1136	322	Q3THE2|ML12B_MOUSE	115.04	28	28	3.45E6	3	3	3	Carbamidomethylation; Oxidation (M)	19779	Myosin regulatory light chain 12B OS=Mus musculus OX=10090 GN=Myl12b PE=1 SV=2
832	734	P67984|RL22_MOUSE	114.98	39	39	5.02E6	4	4	4	Carbamidomethylation	14759	60S ribosomal protein L22 OS=Mus musculus OX=10090 GN=Rpl22 PE=1 SV=2
762	729	Q7TQI3|OTUB1_MOUSE	114.94	13	13	2.25E6	3	3	4		31270	Ubiquitin thioesterase OTUB1 OS=Mus musculus OX=10090 GN=Otub1 PE=1 SV=2
570	441	P70257|NFIX_MOUSE	114.89	9	9	1.1E6	3	2	4	Carbamidomethylation	53394	Nuclear factor 1 X-type OS=Mus musculus OX=10090 GN=Nfix PE=1 SV=2
761	593	Q8BWT1|THIM_MOUSE	114.66	12	12	7.71E5	4	3	4	Carbamidomethylation	41830	3-ketoacyl-CoA thiolase mitochondrial OS=Mus musculus OX=10090 GN=Acaa2 PE=1 SV=3
356	708	Q02780|NFIA_MOUSE	114.36	14	14	1.39E6	5	4	7	Carbamidomethylation	58553	Nuclear factor 1 A-type OS=Mus musculus OX=10090 GN=Nfia PE=1 SV=1
584	1043	P46414|CDN1B_MOUSE	113.91	29	29	2.16E6	5	5	6		22193	Cyclin-dependent kinase inhibitor 1B OS=Mus musculus OX=10090 GN=Cdkn1b PE=1 SV=2
302	529	Q923T9|KCC2G_MOUSE	113.42	17	17	1.78E6	7	3	9	Carbamidomethylation	59607	Calcium/calmodulin-dependent protein kinase type II subunit gamma OS=Mus musculus OX=10090 GN=Camk2g PE=1 SV=1
834	699	P62196|PRS8_MOUSE	113.33	10	10	1.83E5	3	2	3		45626	26S proteasome regulatory subunit 8 OS=Mus musculus OX=10090 GN=Psmc5 PE=1 SV=1
296	121	E9Q7G0|NUMA1_MOUSE	113.06	5	5	1.23E6	9	8	9		235628	Nuclear mitotic apparatus protein 1 OS=Mus musculus OX=10090 GN=Numa1 PE=1 SV=1
461	644	Q925E7|2ABD_MOUSE	112.96	15	15	7.12E4	5	1	6		51958	Serine/threonine-protein phosphatase 2A 55 kDa regulatory subunit B delta isoform OS=Mus musculus OX=10090 GN=Ppp2r2d PE=1 SV=1
1138	1143	Q8VCF0|MAVS_MOUSE	112.94	12	12	7.24E5	3	3	3		53399	Mitochondrial antiviral-signaling protein OS=Mus musculus OX=10090 GN=Mavs PE=1 SV=1
512	278	Q6VH22|IF172_MOUSE	112.49	3	3	1.1E6	5	5	5		197547	Intraflagellar transport protein 172 homolog OS=Mus musculus OX=10090 GN=Ift172 PE=1 SV=1
634	485	P97762|RP9_MOUSE	112.49	21	21	2.17E6	5	4	5		25262	Retinitis pigmentosa 9 protein homolog OS=Mus musculus OX=10090 GN=rp9 PE=1 SV=1
654	309	Q505F5|LRC47_MOUSE	112.42	11	11	4.46E5	5	4	5	Carbamidomethylation	63590	Leucine-rich repeat-containing protein 47 OS=Mus musculus OX=10090 GN=Lrrc47 PE=1 SV=1
697	881	Q99LR1|ABD12_MOUSE	112.41	12	12	1.37E6	4	4	5		45270	Monoacylglycerol lipase ABHD12 OS=Mus musculus OX=10090 GN=Abhd12 PE=1 SV=2
556	412	Q99PU5|ACBG1_MOUSE	112.30	10	10	1.74E6	6	6	6		80426	Long-chain-fatty-acid--CoA ligase ACSBG1 OS=Mus musculus OX=10090 GN=Acsbg1 PE=1 SV=1
1133	819	O70378|EMC8_MOUSE	112.19	18	18	8.66E5	3	3	3		23348	ER membrane protein complex subunit 8 OS=Mus musculus OX=10090 GN=Emc8 PE=1 SV=1
793	536	Q6DIB5|MEG10_MOUSE	112.10	4	4	9.89E5	4	4	4	Carbamidomethylation	122972	Multiple epidermal growth factor-like domains protein 10 OS=Mus musculus OX=10090 GN=Megf10 PE=1 SV=1
319	134	Q9Z2V5|HDAC6_MOUSE	111.98	10	10	2.59E6	9	9	10	Carbamidomethylation	125787	Histone deacetylase 6 OS=Mus musculus OX=10090 GN=Hdac6 PE=1 SV=3
221	670	P16546|SPTN1_MOUSE	111.47	4	4	1.25E6	9	8	11		284596	Spectrin alpha chain non-erythrocytic 1 OS=Mus musculus OX=10090 GN=Sptan1 PE=1 SV=4
441	772	A1L317|K1C24_MOUSE	111.40	4	4	7.65E5	4	1	6		54041	Keratin type I cytoskeletal 24 OS=Mus musculus OX=10090 GN=Krt24 PE=2 SV=2
499	172	Q8CGC7|SYEP_MOUSE	111.18	4	4	4.96E5	5	4	5	Carbamidomethylation	170078	Bifunctional glutamate/proline--tRNA ligase OS=Mus musculus OX=10090 GN=Eprs PE=1 SV=4
1255	583	Q3THW5|H2AV_MOUSE	111.00	35	35	0E0	3	1	3		13509	Histone H2A.V OS=Mus musculus OX=10090 GN=H2afv PE=1 SV=3
1255	584	P0C0S6|H2AZ_MOUSE	111.00	35	35	0E0	3	1	3		13553	Histone H2A.Z OS=Mus musculus OX=10090 GN=H2afz PE=1 SV=2
797	634	P61089|UBE2N_MOUSE	110.82	27	27	1.3E6	4	4	4		17138	Ubiquitin-conjugating enzyme E2 N OS=Mus musculus OX=10090 GN=Ube2n PE=1 SV=1
496	395	Q6DFV3|RHG21_MOUSE	110.79	3	3	1.05E6	5	5	5	Carbamidomethylation	215741	Rho GTPase-activating protein 21 OS=Mus musculus OX=10090 GN=Arhgap21 PE=1 SV=1
440	292	Q922D8|C1TC_MOUSE	110.73	8	8	1.03E6	7	7	7	Carbamidomethylation	101200	C-1-tetrahydrofolate synthase cytoplasmic OS=Mus musculus OX=10090 GN=Mthfd1 PE=1 SV=4
565	430	P16460|ASSY_MOUSE	110.65	10	10	2.44E6	4	4	4		46585	Argininosuccinate synthase OS=Mus musculus OX=10090 GN=Ass1 PE=1 SV=1
736	500	Q02248|CTNB1_MOUSE	110.50	5	5	9.11E4	4	1	4	Carbamidomethylation	85471	Catenin beta-1 OS=Mus musculus OX=10090 GN=Ctnnb1 PE=1 SV=1
327	753	Q91ZU6|DYST_MOUSE	110.18	0	0	4.07E4	4	1	4	Carbamidomethylation	834234	Dystonin OS=Mus musculus OX=10090 GN=Dst PE=1 SV=2
616	265	Q91V61|SFXN3_MOUSE	109.78	18	18	1.28E6	5	4	5		35406	Sideroflexin-3 OS=Mus musculus OX=10090 GN=Sfxn3 PE=1 SV=1
528	650	Q6IRU2|TPM4_MOUSE	109.61	14	14	1.46E6	4	1	5		28468	Tropomyosin alpha-4 chain OS=Mus musculus OX=10090 GN=Tpm4 PE=1 SV=3
1079	848	Q9D8X1|CUTC_MOUSE	109.60	17	17	7.97E5	3	3	3	Carbamidomethylation	29004	Copper homeostasis protein cutC homolog OS=Mus musculus OX=10090 GN=Cutc PE=1 SV=1
351	698	Q9Z320|K1C27_MOUSE	109.60	5	5	7.02E7	5	4	8	Oxidation (M)	49105	Keratin type I cytoskeletal 27 OS=Mus musculus OX=10090 GN=Krt27 PE=1 SV=1
831	481	Q08093|CNN2_MOUSE	109.39	14	14	1.26E5	4	2	4	Carbamidomethylation; Biotinylation	33156	Calponin-2 OS=Mus musculus OX=10090 GN=Cnn2 PE=1 SV=1
366	251	P62717|RL18A_MOUSE	109.35	27	27	1.65E7	6	6	9	Carbamidomethylation; Oxidation (M)	20732	60S ribosomal protein L18a OS=Mus musculus OX=10090 GN=Rpl18a PE=1 SV=1
537	547	P14869|RLA0_MOUSE	109.32	20	20	1.68E6	6	5	6	Carbamidomethylation	34216	60S acidic ribosomal protein P0 OS=Mus musculus OX=10090 GN=Rplp0 PE=1 SV=3
581	401	Q9WUM5|SUCA_MOUSE	108.76	18	18	2.07E6	6	5	6	Carbamidomethylation	36155	Succinate--CoA ligase [ADP/GDP-forming] subunit alpha mitochondrial OS=Mus musculus OX=10090 GN=Suclg1 PE=1 SV=4
901	372	Q8JZU2|TXTP_MOUSE	108.18	13	13	1.27E6	4	4	4	Carbamidomethylation	33932	Tricarboxylate transport protein mitochondrial OS=Mus musculus OX=10090 GN=Slc25a1 PE=1 SV=1
580	518	O08756|HCD2_MOUSE	107.60	26	26	1.41E6	5	5	5		27419	3-hydroxyacyl-CoA dehydrogenase type-2 OS=Mus musculus OX=10090 GN=Hsd17b10 PE=1 SV=4
664	777	P17809|GTR1_MOUSE	107.60	10	10	2.17E6	5	4	5		53985	Solute carrier family 2 facilitated glucose transporter member 1 OS=Mus musculus OX=10090 GN=Slc2a1 PE=1 SV=4
650	895	Q8CDN6|TXNL1_MOUSE	107.54	24	24	1.3E6	5	5	5	Carbamidomethylation	32237	Thioredoxin-like protein 1 OS=Mus musculus OX=10090 GN=Txnl1 PE=1 SV=3
469	587	P62855|RS26_MOUSE	107.52	50	50	8.45E6	6	6	7	Carbamidomethylation	13015	40S ribosomal protein S26 OS=Mus musculus OX=10090 GN=Rps26 PE=1 SV=3
1073	716	P35282|RAB21_MOUSE	107.15	15	15	4.39E5	3	2	3	Carbamidomethylation	24106	Ras-related protein Rab-21 OS=Mus musculus OX=10090 GN=Rab21 PE=1 SV=4
903	1320	Q9QYG0|NDRG2_MOUSE	107.03	11	11	1.04E6	4	4	4	Carbamidomethylation	40789	Protein NDRG2 OS=Mus musculus OX=10090 GN=Ndrg2 PE=1 SV=1
610	281	Q9JLF6|TGM1_MOUSE	106.85	8	8	9.78E5	5	5	5		89826	Protein-glutamine gamma-glutamyltransferase K OS=Mus musculus OX=10090 GN=Tgm1 PE=1 SV=2
617	679	P39428|TRAF1_MOUSE	106.60	10	10	7.11E5	4	2	4		45465	TNF receptor-associated factor 1 OS=Mus musculus OX=10090 GN=Traf1 PE=1 SV=2
941	647	P56394|COX17_MOUSE	106.14	63	63	1.46E6	3	3	3	Carbamidomethylation	6784	Cytochrome c oxidase copper chaperone OS=Mus musculus OX=10090 GN=Cox17 PE=1 SV=2
666	1733	Q99JL1|SPEF1_MOUSE	106.03	16	16	1.44E6	5	3	5	Carbamidomethylation	26839	Sperm flagellar protein 1 OS=Mus musculus OX=10090 GN=Spef1 PE=1 SV=1
419	539	Q925N0|SFXN5_MOUSE	105.94	22	22	3.68E6	6	6	7		37329	Sideroflexin-5 OS=Mus musculus OX=10090 GN=Sfxn5 PE=1 SV=2
571	1847	P07146|TRY2_MOUSE	105.62	16	16	4.55E7	5	5	6	Carbamidomethylation; Oxidation (M)	26204	Anionic trypsin-2 OS=Mus musculus OX=10090 GN=Prss2 PE=1 SV=1
1256	1066	Q6PAR0|KLD10_MOUSE	105.52	10	10	3.68E5	3	3	3		49012	Kelch domain-containing protein 10 OS=Mus musculus OX=10090 GN=Klhdc10 PE=1 SV=1
376	985	Q9Z2T6|KRT85_MOUSE	105.47	9	9	2.83E7	5	2	5	Carbamidomethylation; Biotinylation	55759	Keratin type II cuticular Hb5 OS=Mus musculus OX=10090 GN=Krt85 PE=1 SV=2
766	826	Q04447|KCRB_MOUSE	105.36	9	9	1.07E6	4	4	4	Carbamidomethylation	42713	Creatine kinase B-type OS=Mus musculus OX=10090 GN=Ckb PE=1 SV=1
1617	737	Q9R0Q7|TEBP_MOUSE	105.32	17	17	3.1E6	2	2	2	Carbamidomethylation	18721	Prostaglandin E synthase 3 OS=Mus musculus OX=10090 GN=Ptges3 PE=1 SV=1
918	673	Q8K0T2|DC2L1_MOUSE	105.32	8	8	1.08E6	4	4	4		39469	Cytoplasmic dynein 2 light intermediate chain 1 OS=Mus musculus OX=10090 GN=Dync2li1 PE=1 SV=1
850	334	P58021|TM9S2_MOUSE	105.00	6	6	8.96E5	3	2	3	Carbamidomethylation	75330	Transmembrane 9 superfamily member 2 OS=Mus musculus OX=10090 GN=Tm9sf2 PE=1 SV=1
905	558	P54116|STOM_MOUSE	104.85	14	14	8.75E5	4	3	4	Carbamidomethylation	31375	Erythrocyte band 7 integral membrane protein OS=Mus musculus OX=10090 GN=Stom PE=1 SV=3
608	241	Q91YE8|SYNP2_MOUSE	104.42	7	7	2.51E6	5	5	5		116527	Synaptopodin-2 OS=Mus musculus OX=10090 GN=Synpo2 PE=1 SV=2
506	597	P80318|TCPG_MOUSE	104.20	12	12	4.75E6	6	5	6	Carbamidomethylation	60630	T-complex protein 1 subunit gamma OS=Mus musculus OX=10090 GN=Cct3 PE=1 SV=1
1500	588	P35979|RL12_MOUSE	104.11	14	14	1.09E6	2	2	2		17805	60S ribosomal protein L12 OS=Mus musculus OX=10090 GN=Rpl12 PE=1 SV=2
900	482	Q9CVB6|ARPC2_MOUSE	104.04	14	14	1.1E6	4	4	4		34357	Actin-related protein 2/3 complex subunit 2 OS=Mus musculus OX=10090 GN=Arpc2 PE=1 SV=3
748	474	O08583|THOC4_MOUSE	103.83	20	20	1.36E6	3	3	3		26940	THO complex subunit 4 OS=Mus musculus OX=10090 GN=Alyref PE=1 SV=3
902	379	Q80XN0|BDH_MOUSE	103.82	11	11	6.81E5	4	3	4	Carbamidomethylation	38299	D-beta-hydroxybutyrate dehydrogenase mitochondrial OS=Mus musculus OX=10090 GN=Bdh1 PE=1 SV=2
639	611	P63276|RS17_MOUSE	103.81	36	36	9.38E5	5	5	5	Carbamidomethylation	15524	40S ribosomal protein S17 OS=Mus musculus OX=10090 GN=Rps17 PE=1 SV=2
526	728	P68037|UB2L3_MOUSE	102.90	36	36	5.54E6	5	5	6		17862	Ubiquitin-conjugating enzyme E2 L3 OS=Mus musculus OX=10090 GN=Ube2l3 PE=1 SV=1
649	400	Q6Q477|AT2B4_MOUSE	102.71	6	6	4.64E5	5	2	5	Carbamidomethylation	133068	Plasma membrane calcium-transporting ATPase 4 OS=Mus musculus OX=10090 GN=Atp2b4 PE=1 SV=1
1288	838	Q9CQR2|RS21_MOUSE	102.27	24	24	2.11E6	3	3	3	Carbamidomethylation	9141	40S ribosomal protein S21 OS=Mus musculus OX=10090 GN=Rps21 PE=1 SV=1
802	247	Q62318|TIF1B_MOUSE	101.94	4	4	5.43E5	3	2	3	Carbamidomethylation	88847	Transcription intermediary factor 1-beta OS=Mus musculus OX=10090 GN=Trim28 PE=1 SV=3
637	748	Q5XJY5|COPD_MOUSE	101.58	9	9	1.08E6	5	4	5	Carbamidomethylation	57230	Coatomer subunit delta OS=Mus musculus OX=10090 GN=Arcn1 PE=1 SV=2
420	416	Q3UNZ8|QORL2_MOUSE	101.57	20	20	2.27E6	8	7	8		37809	Quinone oxidoreductase-like protein 2 OS=Mus musculus OX=10090 GN=Cryzl2 PE=1 SV=1
1075	313	Q60714|S27A1_MOUSE	101.29	6	6	2.01E6	3	3	3	Carbamidomethylation	71276	Long-chain fatty acid transport protein 1 OS=Mus musculus OX=10090 GN=Slc27a1 PE=1 SV=1
541	312	P50429|ARSB_MOUSE	101.20	11	11	1.89E6	5	5	5	Carbamidomethylation	59647	Arylsulfatase B OS=Mus musculus OX=10090 GN=Arsb PE=1 SV=3
467	285	Q9JLB0|MPP6_MOUSE	101.17	13	13	4.02E6	7	7	7	Carbamidomethylation; Biotinylation	62631	MAGUK p55 subfamily member 6 OS=Mus musculus OX=10090 GN=Mpp6 PE=1 SV=1
734	160	Q64331|MYO6_MOUSE	101.16	3	3	1.6E6	4	3	4		146409	Unconventional myosin-VI OS=Mus musculus OX=10090 GN=Myo6 PE=1 SV=1
1070	662	P35441|TSP1_MOUSE	100.58	4	4	8.16E5	3	3	3	Carbamidomethylation	129647	Thrombospondin-1 OS=Mus musculus OX=10090 GN=Thbs1 PE=1 SV=1
1252	527	Q9D826|SOX_MOUSE	100.52	11	11	8.19E5	3	3	3		43847	Peroxisomal sarcosine oxidase OS=Mus musculus OX=10090 GN=Pipox PE=1 SV=1
658	586	Q9D1R9|RL34_MOUSE	100.37	29	29	8.4E6	5	5	5	Carbamidomethylation	13293	60S ribosomal protein L34 OS=Mus musculus OX=10090 GN=Rpl34 PE=1 SV=2
633	944	Q02053|UBA1_MOUSE	99.97	5	5	4.95E5	4	3	4	Carbamidomethylation	117809	Ubiquitin-like modifier-activating enzyme 1 OS=Mus musculus OX=10090 GN=Uba1 PE=1 SV=1
661	596	Q9D023|MPC2_MOUSE	99.05	33	33	3.22E6	5	5	5		14286	Mitochondrial pyruvate carrier 2 OS=Mus musculus OX=10090 GN=Mpc2 PE=1 SV=1
699	384	Q921H8|THIKA_MOUSE	98.89	10	10	9.67E5	4	3	4		43953	3-ketoacyl-CoA thiolase A peroxisomal OS=Mus musculus OX=10090 GN=Acaa1a PE=1 SV=1
653	385	Q68FH0|PKP4_MOUSE	98.83	4	4	8.29E5	5	3	5	Carbamidomethylation	131551	Plakophilin-4 OS=Mus musculus OX=10090 GN=Pkp4 PE=1 SV=1
1126	475	Q8BP67|RL24_MOUSE	98.69	16	16	9.06E6	3	3	3	Carbamidomethylation	17779	60S ribosomal protein L24 OS=Mus musculus OX=10090 GN=Rpl24 PE=1 SV=2
694	275	Q61584|FXR1_MOUSE	98.67	9	9	1.42E6	5	4	5		76222	Fragile X mental retardation syndrome-related protein 1 OS=Mus musculus OX=10090 GN=Fxr1 PE=1 SV=2
1127	773	Q61545|EWS_MOUSE	98.09	6	6	1.06E6	3	3	3		68462	RNA-binding protein EWS OS=Mus musculus OX=10090 GN=Ewsr1 PE=1 SV=2
839	703	Q6PDG5|SMRC2_MOUSE	97.82	3	3	4.94E4	4	3	4		132604	SWI/SNF complex subunit SMARCC2 OS=Mus musculus OX=10090 GN=Smarcc2 PE=1 SV=2
517	353	Q61595|KTN1_MOUSE	97.73	3	3	5.09E5	5	3	5		152592	Kinectin OS=Mus musculus OX=10090 GN=Ktn1 PE=1 SV=1
792	455	O35405|PLD3_MOUSE	97.55	11	11	2.55E6	4	4	4	Carbamidomethylation	54389	Phospholipase D3 OS=Mus musculus OX=10090 GN=Pld3 PE=1 SV=1
1277	1285	P49945|FRIL2_MOUSE	97.40	10	10	1.89E6	2	1	2		20843	Ferritin light chain 2 OS=Mus musculus OX=10090 GN=Ftl2 PE=3 SV=2
1277	1286	P29391|FRIL1_MOUSE	97.40	10	10	1.89E6	2	1	2		20802	Ferritin light chain 1 OS=Mus musculus OX=10090 GN=Ftl1 PE=1 SV=2
559	681	Q9DAJ2|TEKT1_MOUSE	97.16	17	17	8.27E5	6	5	6		48641	Tektin-1 OS=Mus musculus OX=10090 GN=Tekt1 PE=1 SV=1
662	421	Q91W90|TXND5_MOUSE	96.92	10	10	5.25E5	4	3	4	Carbamidomethylation	46416	Thioredoxin domain-containing protein 5 OS=Mus musculus OX=10090 GN=Txndc5 PE=1 SV=2
843	417	Q8VEH3|ARL8A_MOUSE	96.84	26	26	5.36E5	4	2	4		21390	ADP-ribosylation factor-like protein 8A OS=Mus musculus OX=10090 GN=Arl8a PE=1 SV=1
1130	824	Q9WU84|CCS_MOUSE	96.42	17	17	1.62E6	3	3	3	Carbamidomethylation	28912	Copper chaperone for superoxide dismutase OS=Mus musculus OX=10090 GN=Ccs PE=1 SV=1
906	436	Q9CZD3|GARS_MOUSE	96.18	6	6	5.88E5	3	3	3		81878	Glycine--tRNA ligase OS=Mus musculus OX=10090 GN=Gars PE=1 SV=1
586	682	Q61001|LAMA5_MOUSE	96.07	1	1	2.38E5	3	2	3	Carbamidomethylation	404056	Laminin subunit alpha-5 OS=Mus musculus OX=10090 GN=Lama5 PE=1 SV=4
1076	469	Q9WTP7|KAD3_MOUSE	95.99	15	15	2.19E5	3	3	3	Carbamidomethylation	25426	GTP:AMP phosphotransferase AK3 mitochondrial OS=Mus musculus OX=10090 GN=Ak3 PE=1 SV=3
192	945	Q45VK7|DYHC2_MOUSE	95.92	1	1	2.16E5	8	3	13		492344	Cytoplasmic dynein 2 heavy chain 1 OS=Mus musculus OX=10090 GN=Dync2h1 PE=1 SV=1
567	677	Q9QZQ8|H2AY_MOUSE	95.38	11	11	7.79E5	5	3	5		39735	Core histone macro-H2A.1 OS=Mus musculus OX=10090 GN=H2afy PE=1 SV=3
795	473	Q9QYY0|GAB1_MOUSE	95.26	10	10	6.29E5	4	4	4	Carbamidomethylation	76813	GRB2-associated-binding protein 1 OS=Mus musculus OX=10090 GN=Gab1 PE=1 SV=2
1801	844	F7BWT7|TSN15_MOUSE	95.25	7	7	5.42E5	2	2	2		33071	Tetraspanin-15 OS=Mus musculus OX=10090 GN=Tspan15 PE=1 SV=2
1412	684	D3YXK2|SAFB1_MOUSE	95.22	3	3	6.14E5	2	2	2	Carbamidomethylation	105104	Scaffold attachment factor B1 OS=Mus musculus OX=10090 GN=Safb PE=1 SV=2
1412	735	Q80YR5|SAFB2_MOUSE	95.22	2	2	6.14E5	2	2	2	Carbamidomethylation	111839	Scaffold attachment factor B2 OS=Mus musculus OX=10090 GN=Safb2 PE=1 SV=2
836	749	Q9D7G0|PRPS1_MOUSE	95.15	11	11	1.16E5	3	1	3	Carbamidomethylation	34834	Ribose-phosphate pyrophosphokinase 1 OS=Mus musculus OX=10090 GN=Prps1 PE=1 SV=4
380	893	P08551|NFL_MOUSE	95.12	6	6	8.86E6	5	1	7		61509	Neurofilament light polypeptide OS=Mus musculus OX=10090 GN=Nefl PE=1 SV=5
1799	1192	Q9EQQ2|YIPF5_MOUSE	95.01	8	8	1.36E6	2	2	2	Carbamidomethylation	27873	Protein YIPF5 OS=Mus musculus OX=10090 GN=Yipf5 PE=1 SV=1
1124	374	Q9DCL9|PUR6_MOUSE	94.93	9	9	1.39E6	3	3	3	Carbamidomethylation	47006	Multifunctional protein ADE2 OS=Mus musculus OX=10090 GN=Paics PE=1 SV=4
271	255	Q497V5|SRBD1_MOUSE	94.80	6	6	1.29E6	8	4	11	Carbamidomethylation	114092	S1 RNA-binding domain-containing protein 1 OS=Mus musculus OX=10090 GN=Srbd1 PE=2 SV=2
1450	943	P61211|ARL1_MOUSE	94.75	12	12	3.1E5	2	2	2		20412	ADP-ribosylation factor-like protein 1 OS=Mus musculus OX=10090 GN=Arl1 PE=1 SV=1
1155	8605	Q8BYM7|RSH4A_MOUSE	93.88	5	5	1.02E6	2	2	2		80147	Radial spoke head protein 4 homolog A OS=Mus musculus OX=10090 GN=Rsph4a PE=1 SV=2
702	612	O35963|RB33B_MOUSE	93.87	12	12	4.95E5	4	1	5		25767	Ras-related protein Rab-33B OS=Mus musculus OX=10090 GN=Rab33b PE=1 SV=1
515	514	P80315|TCPD_MOUSE	93.73	11	11	1.91E6	6	5	6		58066	T-complex protein 1 subunit delta OS=Mus musculus OX=10090 GN=Cct4 PE=1 SV=3
546	484	Q99LF4|RTCB_MOUSE	92.58	12	12	1.68E6	6	6	6		55249	tRNA-splicing ligase RtcB homolog OS=Mus musculus OX=10090 GN=Rtcb PE=1 SV=1
1134	440	P26231|CTNA1_MOUSE	92.58	5	5	2.53E5	3	3	3		100106	Catenin alpha-1 OS=Mus musculus OX=10090 GN=Ctnna1 PE=1 SV=1
635	690	A2ALU4|SHRM2_MOUSE	92.44	3	3	7.58E5	4	3	4	Carbamidomethylation	164703	Protein Shroom2 OS=Mus musculus OX=10090 GN=Shroom2 PE=1 SV=1
1071	555	Q9R0P9|UCHL1_MOUSE	92.39	19	19	2.17E6	3	3	3	Carbamidomethylation	24838	Ubiquitin carboxyl-terminal hydrolase isozyme L1 OS=Mus musculus OX=10090 GN=Uchl1 PE=1 SV=1
652	277	Q8VDM4|PSMD2_MOUSE	91.72	6	6	6.32E5	5	5	5	Carbamidomethylation	100203	26S proteasome non-ATPase regulatory subunit 2 OS=Mus musculus OX=10090 GN=Psmd2 PE=1 SV=1
1291	630	P97493|THIOM_MOUSE	91.52	12	12	7.85E5	2	1	3	Carbamidomethylation	18255	Thioredoxin mitochondrial OS=Mus musculus OX=10090 GN=Txn2 PE=1 SV=1
760	740	P0C027|NUD10_MOUSE	91.36	27	27	5.12E5	4	2	4	Carbamidomethylation	18593	Diphosphoinositol polyphosphate phosphohydrolase 3-alpha OS=Mus musculus OX=10090 GN=Nudt10 PE=1 SV=1
760	741	P0C028|NUD11_MOUSE	91.36	27	27	5.12E5	4	2	4	Carbamidomethylation	18593	Diphosphoinositol polyphosphate phosphohydrolase 3-beta OS=Mus musculus OX=10090 GN=Nudt11 PE=1 SV=1
794	719	Q8R086|SUOX_MOUSE	91.27	11	11	8.47E5	4	4	4		60756	Sulfite oxidase mitochondrial OS=Mus musculus OX=10090 GN=Suox PE=1 SV=2
768	1456	E9PY46|IF140_MOUSE	90.96	2	2	4.55E5	3	2	3		165874	Intraflagellar transport protein 140 homolog OS=Mus musculus OX=10090 GN=Ift140 PE=1 SV=1
1289	636	Q9QYB5|ADDG_MOUSE	90.91	4	4	4.96E5	3	2	3		78777	Gamma-adducin OS=Mus musculus OX=10090 GN=Add3 PE=1 SV=2
660	1856	Q8K057|IFT80_MOUSE	90.25	4	4	7.95E5	3	3	3		87811	Intraflagellar transport protein 80 homolog OS=Mus musculus OX=10090 GN=Ift80 PE=1 SV=1
796	306	P47753|CAZA1_MOUSE	90.13	16	16	1.94E5	4	1	4		32940	F-actin-capping protein subunit alpha-1 OS=Mus musculus OX=10090 GN=Capza1 PE=1 SV=4
665	742	P10922|H10_MOUSE	90.06	14	14	9.38E6	3	3	3		20861	Histone H1.0 OS=Mus musculus OX=10090 GN=H1f0 PE=2 SV=4
914	602	Q62348|TSN_MOUSE	89.65	16	16	1.59E6	3	3	4		26201	Translin OS=Mus musculus OX=10090 GN=Tsn PE=1 SV=1
1012	496	B2RY56|RBM25_MOUSE	89.59	5	5	4.83E5	3	2	3		99552	RNA-binding protein 25 OS=Mus musculus OX=10090 GN=Rbm25 PE=1 SV=2
618	1276	Q99NB9|SF3B1_MOUSE	89.53	3	3	3.52E5	4	3	4	Carbamidomethylation	145816	Splicing factor 3B subunit 1 OS=Mus musculus OX=10090 GN=Sf3b1 PE=1 SV=1
1026	827	Q9D9V3|ECHD1_MOUSE	89.49	13	13	1.32E6	3	3	3		35467	Ethylmalonyl-CoA decarboxylase OS=Mus musculus OX=10090 GN=Echdc1 PE=1 SV=2
429	386	P84099|RL19_MOUSE	89.45	28	28	1.08E7	7	5	7		23466	60S ribosomal protein L19 OS=Mus musculus OX=10090 GN=Rpl19 PE=1 SV=1
1254	600	Q9CZE3|RAB32_MOUSE	89.43	14	14	3.99E5	3	2	3		25068	Ras-related protein Rab-32 OS=Mus musculus OX=10090 GN=Rab32 PE=1 SV=3
744	2624	P46978|STT3A_MOUSE	89.37	5	5	7.12E5	4	3	4		80598	Dolichyl-diphosphooligosaccharide--protein glycosyltransferase subunit STT3A OS=Mus musculus OX=10090 GN=Stt3a PE=1 SV=1
1796	628	P61514|RL37A_MOUSE	89.33	22	22	1E6	2	2	2	Carbamidomethylation	10275	60S ribosomal protein L37a OS=Mus musculus OX=10090 GN=Rpl37a PE=1 SV=2
1251	9752	Q8BHL8|PSMF1_MOUSE	89.18	13	13	4.78E5	3	3	3		29664	Proteasome inhibitor PI31 subunit OS=Mus musculus OX=10090 GN=Psmf1 PE=1 SV=1
695	643	Q9D9T8|EFHC1_MOUSE	89.17	9	9	1.33E6	4	4	4	Carbamidomethylation	75142	EF-hand domain-containing protein 1 OS=Mus musculus OX=10090 GN=Efhc1 PE=1 SV=1
1011	780	P41241|CSK_MOUSE	88.71	6	6	3.3E5	3	2	3		50716	Tyrosine-protein kinase CSK OS=Mus musculus OX=10090 GN=Csk PE=1 SV=2
698	770	Q9CXY6|ILF2_MOUSE	87.97	12	12	5.7E5	4	3	4		43062	Interleukin enhancer-binding factor 2 OS=Mus musculus OX=10090 GN=Ilf2 PE=1 SV=1
1156	1496	Q99P30|NUDT7_MOUSE	87.93	8	8	4.84E5	2	2	2		26857	Peroxisomal coenzyme A diphosphatase NUDT7 OS=Mus musculus OX=10090 GN=Nudt7 PE=1 SV=2
1803	760	Q9Z1Y4|TRIP6_MOUSE	87.69	4	4	1.16E5	2	2	2	Carbamidomethylation	50934	Thyroid receptor-interacting protein 6 OS=Mus musculus OX=10090 GN=Trip6 PE=1 SV=1
1591	659	Q3THS6|METK2_MOUSE	87.57	6	6	7.19E5	2	2	2		43689	S-adenosylmethionine synthase isoform type-2 OS=Mus musculus OX=10090 GN=Mat2a PE=1 SV=2
544	701	P97742|CPT1A_MOUSE	87.40	5	5	1.04E6	5	5	5		88252	Carnitine O-palmitoyltransferase 1 liver isoform OS=Mus musculus OX=10090 GN=Cpt1a PE=1 SV=4
564	432	P80316|TCPE_MOUSE	87.39	10	10	1.35E6	5	5	5		59624	T-complex protein 1 subunit epsilon OS=Mus musculus OX=10090 GN=Cct5 PE=1 SV=1
1140	525	P23198|CBX3_MOUSE	87.36	17	17	1.55E6	3	3	3	Carbamidomethylation	20855	Chromobox protein homolog 3 OS=Mus musculus OX=10090 GN=Cbx3 PE=1 SV=2
942	837	P62858|RS28_MOUSE	87.36	30	30	2.2E7	3	2	4	Oxidation (M)	7841	40S ribosomal protein S28 OS=Mus musculus OX=10090 GN=Rps28 PE=1 SV=1
1800	723	P63089|PTN_MOUSE	87.36	20	20	2.53E6	2	2	2	Carbamidomethylation	18869	Pleiotrophin OS=Mus musculus OX=10090 GN=Ptn PE=1 SV=1
923	8791	P12815|PDCD6_MOUSE	87.31	16	16	1.06E6	4	3	4		21867	Programmed cell death protein 6 OS=Mus musculus OX=10090 GN=Pdcd6 PE=1 SV=2
1167	956	Q52KI8|SRRM1_MOUSE	86.91	3	3	8.81E5	2	2	3		106862	Serine/arginine repetitive matrix protein 1 OS=Mus musculus OX=10090 GN=Srrm1 PE=1 SV=2
1264	1680	Q64337|SQSTM_MOUSE	86.83	10	10	8.57E5	3	2	3	Carbamidomethylation	48163	Sequestosome-1 OS=Mus musculus OX=10090 GN=Sqstm1 PE=1 SV=1
763	675	Q6EDY6|CARL1_MOUSE	86.74	3	3	4.08E5	4	3	4		151860	F-actin-uncapping protein LRRC16A OS=Mus musculus OX=10090 GN=Carmil1 PE=1 SV=2
910	873	Q9CS42|PRPS2_MOUSE	86.71	9	9	2.46E5	3	1	3		34786	Ribose-phosphate pyrophosphokinase 2 OS=Mus musculus OX=10090 GN=Prps2 PE=1 SV=4
1411	903	Q8C7X2|EMC1_MOUSE	86.66	3	3	2.23E5	2	2	2		111605	ER membrane protein complex subunit 1 OS=Mus musculus OX=10090 GN=Emc1 PE=1 SV=1
1811	666	P84096|RHOG_MOUSE	86.04	16	16	3.46E5	2	2	2	Carbamidomethylation	21308	Rho-related GTP-binding protein RhoG OS=Mus musculus OX=10090 GN=Rhog PE=1 SV=1
765	397	Q7TMB8|CYFP1_MOUSE	85.98	3	3	2.11E5	4	2	4		145241	Cytoplasmic FMR1-interacting protein 1 OS=Mus musculus OX=10090 GN=Cyfip1 PE=1 SV=1
456	618	Q6P5D8|SMHD1_MOUSE	85.89	3	3	6.41E5	7	6	7	Carbamidomethylation	225646	Structural maintenance of chromosomes flexible hinge domain-containing protein 1 OS=Mus musculus OX=10090 GN=Smchd1 PE=1 SV=2
1429	1064	Q9DBR1|XRN2_MOUSE	85.63	2	2	2.54E5	2	2	2	Carbamidomethylation	108687	5'-3' exoribonuclease 2 OS=Mus musculus OX=10090 GN=Xrn2 PE=1 SV=1
1451	9099	Q9QZX7|SRR_MOUSE	85.39	9	9	4.26E5	2	2	2	Carbamidomethylation	36359	Serine racemase OS=Mus musculus OX=10090 GN=Srr PE=1 SV=1
845	1895	Q8BYI6|PCAT2_MOUSE	85.18	6	6	4.56E5	4	2	4		60254	Lysophosphatidylcholine acyltransferase 2 OS=Mus musculus OX=10090 GN=Lpcat2 PE=1 SV=1
904	621	Q9Z2I8|SUCB2_MOUSE	85.17	16	16	1.08E6	4	4	4		46840	Succinate--CoA ligase [GDP-forming] subunit beta mitochondrial OS=Mus musculus OX=10090 GN=Suclg2 PE=1 SV=3
513	332	Q3UL36|ARGL1_MOUSE	85.00	14	14	2.49E7	5	4	5		32887	Arginine and glutamate-rich protein 1 OS=Mus musculus OX=10090 GN=Arglu1 PE=1 SV=2
1154	915	Q9D154|ILEUA_MOUSE	84.99	6	6	4.51E5	3	1	3		42575	Leukocyte elastase inhibitor A OS=Mus musculus OX=10090 GN=Serpinb1a PE=1 SV=1
1025	1237	P61620|S61A1_MOUSE	84.95	7	7	8.49E5	3	3	3		52265	Protein transport protein Sec61 subunit alpha isoform 1 OS=Mus musculus OX=10090 GN=Sec61a1 PE=1 SV=2
1454	18252	P63147|UBE2B_MOUSE	84.76	20	20	7.31E5	2	2	2		17312	Ubiquitin-conjugating enzyme E2 B OS=Mus musculus OX=10090 GN=Ube2b PE=1 SV=1
667	655	P32921|SYWC_MOUSE	84.76	9	9	1.49E6	4	4	5		54358	Tryptophan--tRNA ligase cytoplasmic OS=Mus musculus OX=10090 GN=Wars PE=1 SV=2
700	1177	P38585|TTL_MOUSE	84.60	11	11	8.44E5	5	4	5		43136	Tubulin--tyrosine ligase OS=Mus musculus OX=10090 GN=Ttl PE=1 SV=2
842	238	Q9Z2I9|SUCB1_MOUSE	84.43	9	9	1.17E6	4	3	4		50114	Succinate--CoA ligase [ADP-forming] subunit beta mitochondrial OS=Mus musculus OX=10090 GN=Sucla2 PE=1 SV=2
1265	10525	P97770|THUM3_MOUSE	84.24	8	8	5.34E5	3	3	3	Carbamidomethylation	56431	THUMP domain-containing protein 3 OS=Mus musculus OX=10090 GN=Thumpd3 PE=1 SV=1
919	470	P47962|RL5_MOUSE	84.14	13	13	1.09E6	3	3	3		34401	60S ribosomal protein L5 OS=Mus musculus OX=10090 GN=Rpl5 PE=1 SV=3
1135	859	Q9CR09|UFC1_MOUSE	84.03	20	20	5.71E5	3	3	3		19481	Ubiquitin-fold modifier-conjugating enzyme 1 OS=Mus musculus OX=10090 GN=Ufc1 PE=1 SV=1
1592	991	Q60676|PPP5_MOUSE	83.86	5	5	3.12E5	2	2	2		56877	Serine/threonine-protein phosphatase 5 OS=Mus musculus OX=10090 GN=Ppp5c PE=1 SV=3
1262	585	P31266|SUH_MOUSE	83.78	6	6	1.28E6	3	3	3		58537	Recombining binding protein suppressor of hairless OS=Mus musculus OX=10090 GN=Rbpj PE=1 SV=1
696	888	O08848|RO60_MOUSE	83.59	8	8	6.49E5	5	4	5		60124	60 kDa SS-A/Ro ribonucleoprotein OS=Mus musculus OX=10090 GN=Trove2 PE=1 SV=1
1586	802	O70152|DPM1_MOUSE	83.25	8	8	3.47E5	2	2	2		29175	Dolichol-phosphate mannosyltransferase subunit 1 OS=Mus musculus OX=10090 GN=Dpm1 PE=1 SV=1
1131	1047	Q8R2U6|NUDT4_MOUSE	82.87	18	18	0E0	3	1	3	Carbamidomethylation	20156	Diphosphoinositol polyphosphate phosphohydrolase 2 OS=Mus musculus OX=10090 GN=Nudt4 PE=1 SV=1
922	818	Q8R127|SCPDL_MOUSE	82.37	5	5	5.43E5	2	2	2	Carbamidomethylation	47129	Saccharopine dehydrogenase-like oxidoreductase OS=Mus musculus OX=10090 GN=Sccpdh PE=1 SV=1
798	486	Q9Z2Z6|MCAT_MOUSE	82.23	14	14	1.03E6	4	4	4	Carbamidomethylation	33027	Mitochondrial carnitine/acylcarnitine carrier protein OS=Mus musculus OX=10090 GN=Slc25a20 PE=1 SV=1
837	1240	Q91Z53|GRHPR_MOUSE	82.00	12	12	9.03E5	3	3	3	Carbamidomethylation	35329	Glyoxylate reductase/hydroxypyruvate reductase OS=Mus musculus OX=10090 GN=Grhpr PE=1 SV=1
1077	861	Q61792|LASP1_MOUSE	81.95	11	11	1.18E6	3	3	3		29994	LIM and SH3 domain protein 1 OS=Mus musculus OX=10090 GN=Lasp1 PE=1 SV=1
1261	731	Q91YS8|KCC1A_MOUSE	81.83	11	11	1.18E6	3	3	3		41624	Calcium/calmodulin-dependent protein kinase type 1 OS=Mus musculus OX=10090 GN=Camk1 PE=1 SV=1
1014	8704	Q91V92|ACLY_MOUSE	81.80	2	2	3.04E5	3	2	3		119728	ATP-citrate synthase OS=Mus musculus OX=10090 GN=Acly PE=1 SV=1
999	1536	Q8JZK9|HMCS1_MOUSE	81.73	5	5	8.81E5	3	3	3		57569	Hydroxymethylglutaryl-CoA synthase cytoplasmic OS=Mus musculus OX=10090 GN=Hmgcs1 PE=1 SV=1
572	829	Q91VI7|RINI_MOUSE	81.63	5	5	2.21E5	3	1	6	Carbamidomethylation	49817	Ribonuclease inhibitor OS=Mus musculus OX=10090 GN=Rnh1 PE=1 SV=1
1141	1048	Q61495|DSG1A_MOUSE	81.60	3	3	7.36E5	3	3	3		114597	Desmoglein-1-alpha OS=Mus musculus OX=10090 GN=Dsg1a PE=2 SV=2
1141	1049	Q7TSF1|DSG1B_MOUSE	81.60	3	3	7.36E5	3	3	3		114454	Desmoglein-1-beta OS=Mus musculus OX=10090 GN=Dsg1b PE=1 SV=1
1145	528	P48774|GSTM5_MOUSE	80.83	11	11	7.24E5	3	3	3	Carbamidomethylation	26635	Glutathione S-transferase Mu 5 OS=Mus musculus OX=10090 GN=Gstm5 PE=1 SV=1
1797	667	P35123|UBP4_MOUSE	80.66	3	3	2.34E5	2	2	2	Carbamidomethylation	108343	Ubiquitin carboxyl-terminal hydrolase 4 OS=Mus musculus OX=10090 GN=Usp4 PE=1 SV=3
1502	8656	A2AC93|DNAI2_MOUSE	80.55	4	4	6.45E5	2	2	2		70968	Dynein intermediate chain 2 axonemal OS=Mus musculus OX=10090 GN=Dnai2 PE=1 SV=2
1147	820	Q9WVA3|BUB3_MOUSE	80.19	11	11	2.33E5	3	3	3		36955	Mitotic checkpoint protein BUB3 OS=Mus musculus OX=10090 GN=Bub3 PE=1 SV=2
549	504	O88307|SORL_MOUSE	80.18	2	2	8.91E4	5	2	5	Carbamidomethylation	247085	Sortilin-related receptor OS=Mus musculus OX=10090 GN=Sorl1 PE=1 SV=3
202	891	Q6ZWR6|SYNE1_MOUSE	80.06	1	1	4.25E5	7	2	11	Carbamidomethylation; Oxidation (M)	1009946	Nesprin-1 OS=Mus musculus OX=10090 GN=Syne1 PE=1 SV=2
840	270	P62702|RS4X_MOUSE	79.86	17	17	9.96E5	4	3	4		29598	40S ribosomal protein S4 X isoform OS=Mus musculus OX=10090 GN=Rps4x PE=1 SV=2
1504	447	Q6P3E7|HDA10_MOUSE	79.80	3	3	3.94E5	2	2	2		72109	Histone deacetylase 10 OS=Mus musculus OX=10090 GN=Hdac10 PE=2 SV=2
908	743	Q60738|ZNT1_MOUSE	79.79	10	10	1.14E6	4	4	4	Carbamidomethylation	54716	Zinc transporter 1 OS=Mus musculus OX=10090 GN=Slc30a1 PE=1 SV=1
1804	853	O70572|NSMA_MOUSE	79.74	5	5	4.04E5	2	1	2		47467	Sphingomyelin phosphodiesterase 2 OS=Mus musculus OX=10090 GN=Smpd2 PE=1 SV=1
1164	1069	Q9WVG6|CARM1_MOUSE	79.73	5	5	4.05E5	2	2	2		65854	Histone-arginine methyltransferase CARM1 OS=Mus musculus OX=10090 GN=Carm1 PE=1 SV=2
1149	595	Q62086|PON2_MOUSE	79.48	9	9	3.91E6	3	2	3	Carbamidomethylation	39617	Serum paraoxonase/arylesterase 2 OS=Mus musculus OX=10090 GN=Pon2 PE=1 SV=2
830	480	P15105|GLNA_MOUSE	79.31	13	13	1.83E6	4	4	4	Carbamidomethylation	42120	Glutamine synthetase OS=Mus musculus OX=10090 GN=Glul PE=1 SV=6
835	610	P62331|ARF6_MOUSE	79.30	18	18	1.54E5	4	1	4		20082	ADP-ribosylation factor 6 OS=Mus musculus OX=10090 GN=Arf6 PE=1 SV=2
1259	1968	Q9CWE0|MFR1L_MOUSE	79.29	13	13	6.02E5	3	3	3	Carbamidomethylation	31726	Mitochondrial fission regulator 1-like OS=Mus musculus OX=10090 GN=Mtfr1l PE=1 SV=1
833	1233	Q8C854|MYEF2_MOUSE	79.26	6	6	3.03E6	4	4	4		63295	Myelin expression factor 2 OS=Mus musculus OX=10090 GN=Myef2 PE=1 SV=1
838	876	Q99K70|RRAGC_MOUSE	79.20	8	8	5.87E5	3	3	3		44121	Ras-related GTP-binding protein C OS=Mus musculus OX=10090 GN=Rragc PE=1 SV=1
1604	18261	Q91WT9|CBS_MOUSE	79.11	4	4	1.31E5	2	2	2		61544	Cystathionine beta-synthase OS=Mus musculus OX=10090 GN=Cbs PE=1 SV=3
1263	1802	Q9CPV4|GLOD4_MOUSE	78.89	15	15	1.94E5	3	3	3	Carbamidomethylation	33317	Glyoxalase domain-containing protein 4 OS=Mus musculus OX=10090 GN=Glod4 PE=1 SV=1
1028	1210	Q9ES97|RTN3_MOUSE	78.87	2	2	1.65E6	2	1	3		103879	Reticulon-3 OS=Mus musculus OX=10090 GN=Rtn3 PE=1 SV=2
1253	552	P62900|RL31_MOUSE	78.71	23	23	6.24E6	3	3	3		14463	60S ribosomal protein L31 OS=Mus musculus OX=10090 GN=Rpl31 PE=1 SV=1
800	1051	Q8R050|ERF3A_MOUSE	78.62	5	5	9.01E5	3	3	3		68626	Eukaryotic peptide chain release factor GTP-binding subunit ERF3A OS=Mus musculus OX=10090 GN=Gspt1 PE=1 SV=2
917	755	P59999|ARPC4_MOUSE	78.44	14	14	1.48E6	3	3	3		19667	Actin-related protein 2/3 complex subunit 4 OS=Mus musculus OX=10090 GN=Arpc4 PE=1 SV=3
547	870	Q7TNE1|SUCHY_MOUSE	78.44	15	15	8.54E5	5	5	5	Carbamidomethylation	47690	Succinate--hydroxymethylglutarate CoA-transferase OS=Mus musculus OX=10090 GN=Sugct PE=1 SV=2
1142	791	Q99JR1|SFXN1_MOUSE	78.34	11	11	2.93E5	3	2	3		35649	Sideroflexin-1 OS=Mus musculus OX=10090 GN=Sfxn1 PE=1 SV=3
1260	599	Q8K3G5|VRK3_MOUSE	78.15	9	9	4.11E5	3	3	3	Carbamidomethylation	50830	Inactive serine/threonine-protein kinase VRK3 OS=Mus musculus OX=10090 GN=Vrk3 PE=1 SV=2
1083	503	Q9R1Z8|VINEX_MOUSE	78.15	4	4	2.24E4	3	1	3	Carbamidomethylation	82349	Vinexin OS=Mus musculus OX=10090 GN=Sorbs3 PE=1 SV=1
1132	1058	P51859|HDGF_MOUSE	77.80	14	14	5.46E5	3	2	3		26269	Hepatoma-derived growth factor OS=Mus musculus OX=10090 GN=Hdgf PE=1 SV=2
502	868	B2RQC6|PYR1_MOUSE	77.74	2	2	3.45E5	5	4	5	Carbamidomethylation	243236	CAD protein OS=Mus musculus OX=10090 GN=Cad PE=1 SV=1
671	949	Q8BIJ7|RUFY1_MOUSE	77.66	5	5	8.84E5	4	2	4	Carbamidomethylation	80376	RUN and FYVE domain-containing protein 1 OS=Mus musculus OX=10090 GN=Rufy1 PE=1 SV=1
1072	860	Q91VK4|ITM2C_MOUSE	77.65	13	13	4.62E5	3	3	3	Carbamidomethylation	30482	Integral membrane protein 2C OS=Mus musculus OX=10090 GN=Itm2c PE=1 SV=2
844	784	Q3U9G9|LBR_MOUSE	77.61	7	7	3.27E5	4	3	4		71440	Lamin-B receptor OS=Mus musculus OX=10090 GN=Lbr PE=1 SV=2
1427	343	P02468|LAMC1_MOUSE	77.51	2	2	6.15E5	2	2	2	Carbamidomethylation	177298	Laminin subunit gamma-1 OS=Mus musculus OX=10090 GN=Lamc1 PE=1 SV=2
927	1156	Q9CZC8|SCRN1_MOUSE	77.49	6	6	2.44E5	3	2	4		46326	Secernin-1 OS=Mus musculus OX=10090 GN=Scrn1 PE=1 SV=1
1272	1295	Q62426|CYTB_MOUSE	77.20	18	18	1.46E6	2	2	2		11046	Cystatin-B OS=Mus musculus OX=10090 GN=Cstb PE=1 SV=1
921	884	Q3U6K5|SPAT6_MOUSE	77.19	7	7	6.85E5	3	3	3	Carbamidomethylation	56101	Spermatogenesis-associated protein 6 OS=Mus musculus OX=10090 GN=Spata6 PE=1 SV=2
1599	823	E9Q9D5|RBL2A_MOUSE	76.97	11	11	8.36E5	2	2	2	Carbamidomethylation	25610	Rab-like protein 2A OS=Mus musculus OX=10090 GN=Rabl2 PE=1 SV=1
1276	1274	Q91V64|ISOC1_MOUSE	76.92	7	7	2.62E5	2	2	2		32033	Isochorismatase domain-containing protein 1 OS=Mus musculus OX=10090 GN=Isoc1 PE=1 SV=1
764	648	Q99PL5|RRBP1_MOUSE	76.67	2	2	6.85E5	3	3	3		172878	Ribosome-binding protein 1 OS=Mus musculus OX=10090 GN=Rrbp1 PE=1 SV=2
1810	18283	P38060|HMGCL_MOUSE	76.53	6	6	6.09E5	2	2	2	Carbamidomethylation	34239	Hydroxymethylglutaryl-CoA lyase mitochondrial OS=Mus musculus OX=10090 GN=Hmgcl PE=1 SV=2
473	965	P70398|USP9X_MOUSE	76.20	1	1	0E0	5	1	6	Carbamidomethylation	290709	Probable ubiquitin carboxyl-terminal hydrolase FAF-X OS=Mus musculus OX=10090 GN=Usp9x PE=1 SV=2
1593	1512	Q8CAK1|CAF17_MOUSE	75.90	7	7	8.96E5	2	2	2		38399	Putative transferase CAF17 homolog mitochondrial OS=Mus musculus OX=10090 GN=Iba57 PE=1 SV=1
1080	709	Q9D7H3|RTCA_MOUSE	75.87	7	7	7.61E5	3	3	3	Carbamidomethylation	39254	RNA 3'-terminal phosphate cyclase OS=Mus musculus OX=10090 GN=RtcA PE=1 SV=2
1258	1940	Q9JK23|PSMG1_MOUSE	75.73	12	12	4.55E5	3	3	3		33104	Proteasome assembly chaperone 1 OS=Mus musculus OX=10090 GN=Psmg1 PE=1 SV=1
2420	1190	P99028|QCR6_MOUSE	75.60	20	20	3.31E5	1	1	1	Carbamidomethylation	10435	Cytochrome b-c1 complex subunit 6 mitochondrial OS=Mus musculus OX=10090 GN=Uqcrh PE=1 SV=2
673	1083	Q7M6Z4|KIF27_MOUSE	75.35	2	2	9.68E4	3	1	4		158955	Kinesin-like protein KIF27 OS=Mus musculus OX=10090 GN=Kif27 PE=1 SV=1
2196	415	Q9JM93|AR6P4_MOUSE	75.04	7	7	5.54E5	1	1	1		25525	ADP-ribosylation factor-like protein 6-interacting protein 4 OS=Mus musculus OX=10090 GN=Arl6ip4 PE=1 SV=1
930	632	Q8C0C7|SYFA_MOUSE	74.82	8	8	2.69E5	3	2	3		57599	Phenylalanine--tRNA ligase alpha subunit OS=Mus musculus OX=10090 GN=Farsa PE=1 SV=1
1295	849	P24270|CATA_MOUSE	74.56	3	3	1.29E5	2	1	3		59795	Catalase OS=Mus musculus OX=10090 GN=Cat PE=1 SV=4
619	491	P49312|ROA1_MOUSE	73.96	12	12	1.79E5	4	1	5	Carbamidomethylation	34196	Heterogeneous nuclear ribonucleoprotein A1 OS=Mus musculus OX=10090 GN=Hnrnpa1 PE=1 SV=2
500	968	Q6RHW0|K1C9_MOUSE	73.88	7	7	1.21E7	5	5	6	Oxidation (M)	72495	Keratin type I cytoskeletal 9 OS=Mus musculus OX=10090 GN=Krt9 PE=1 SV=3
704	288	P55096|ABCD3_MOUSE	73.83	5	5	8.82E5	4	3	4		75475	ATP-binding cassette sub-family D member 3 OS=Mus musculus OX=10090 GN=Abcd3 PE=1 SV=2
1798	1085	Q3TJD7|PDLI7_MOUSE	73.57	5	5	4.73E5	2	2	2	Carbamidomethylation	50119	PDZ and LIM domain protein 7 OS=Mus musculus OX=10090 GN=Pdlim7 PE=1 SV=1
1267	927	P97384|ANX11_MOUSE	73.24	5	5	1.63E5	3	2	3		54079	Annexin A11 OS=Mus musculus OX=10090 GN=Anxa11 PE=1 SV=2
1013	779	Q91VZ6|SMAP1_MOUSE	73.16	5	5	1E6	2	2	2		47660	Stromal membrane-associated protein 1 OS=Mus musculus OX=10090 GN=Smap1 PE=1 SV=1
668	1482	O08788|DCTN1_MOUSE	72.94	2	2	1.02E5	3	2	3		141675	Dynactin subunit 1 OS=Mus musculus OX=10090 GN=Dctn1 PE=1 SV=3
932	1067	Q91VM5|RMXL1_MOUSE	72.56	7	7	4.91E5	2	2	2		42162	RNA binding motif protein X-linked-like-1 OS=Mus musculus OX=10090 GN=Rbmxl1 PE=2 SV=1
932	1315	Q9WV02|RBMX_MOUSE	72.56	7	7	4.91E5	2	2	2		42301	RNA-binding motif protein X chromosome OS=Mus musculus OX=10090 GN=Rbmx PE=1 SV=1
620	308	Q9Z110|P5CS_MOUSE	72.22	4	4	5.08E5	4	3	5	Carbamidomethylation	87266	Delta-1-pyrroline-5-carboxylate synthase OS=Mus musculus OX=10090 GN=Aldh18a1 PE=1 SV=2
2192	10536	P35803|GPM6B_MOUSE	72.11	4	4	9.4E5	1	1	1		36210	Neuronal membrane glycoprotein M6-b OS=Mus musculus OX=10090 GN=Gpm6b PE=1 SV=2
799	834	Q99P72|RTN4_MOUSE	72.10	4	4	7.95E5	3	3	3		126613	Reticulon-4 OS=Mus musculus OX=10090 GN=Rtn4 PE=1 SV=2
1819	545	Q62186|SSRD_MOUSE	72.05	15	15	1.49E6	2	2	2		18937	Translocon-associated protein subunit delta OS=Mus musculus OX=10090 GN=Ssr4 PE=1 SV=1
801	1870	P30999|CTND1_MOUSE	71.87	2	2	4.24E5	2	2	2		104925	Catenin delta-1 OS=Mus musculus OX=10090 GN=Ctnnd1 PE=1 SV=2
1129	976	Q01405|SC23A_MOUSE	71.83	6	6	5.5E5	3	3	3	Carbamidomethylation	86162	Protein transport protein Sec23A OS=Mus musculus OX=10090 GN=Sec23a PE=1 SV=2
1139	752	Q9D7P6|ISCU_MOUSE	71.72	20	20	2.06E6	3	3	3	Carbamidomethylation	18098	Iron-sulfur cluster assembly enzyme ISCU mitochondrial OS=Mus musculus OX=10090 GN=Iscu PE=1 SV=1
909	542	Q08761|PROS_MOUSE	71.60	5	5	8.31E5	3	3	3		74934	Vitamin K-dependent protein S OS=Mus musculus OX=10090 GN=Pros1 PE=2 SV=1
672	653	P33215|NEDD1_MOUSE	71.38	4	4	3.63E6	3	3	3	Carbamidomethylation	71292	Protein NEDD1 OS=Mus musculus OX=10090 GN=Nedd1 PE=1 SV=2
1428	851	P62259|1433E_MOUSE	71.08	7	7	0E0	2	1	2		29174	14-3-3 protein epsilon OS=Mus musculus OX=10090 GN=Ywhae PE=1 SV=1
907	645	O55128|SAP18_MOUSE	70.85	25	25	1.85E6	4	4	4	Carbamidomethylation	17595	Histone deacetylase complex subunit SAP18 OS=Mus musculus OX=10090 GN=Sap18 PE=1 SV=1
1846	1309	P26443|DHE3_MOUSE	70.76	2	2	4.01E5	1	1	1		61337	Glutamate dehydrogenase 1 mitochondrial OS=Mus musculus OX=10090 GN=Glud1 PE=1 SV=1
769	1004	Q8C0M8|DNAI1_MOUSE	70.67	3	3	1.12E5	4	2	4	Carbamidomethylation	79758	Dynein intermediate chain 1 axonemal OS=Mus musculus OX=10090 GN=Dnai1 PE=1 SV=1
1266	466	Q99LC5|ETFA_MOUSE	70.66	13	13	7.48E5	3	3	3		35009	Electron transfer flavoprotein subunit alpha mitochondrial OS=Mus musculus OX=10090 GN=Etfa PE=1 SV=2
674	1189	Q61908|CMC4_MOUSE	70.62	34	34	1.23E6	3	2	5	Carbamidomethylation	7743	Cx9C motif-containing protein 4 OS=Mus musculus OX=10090 GN=Cmc4 PE=2 SV=1
669	810	P40124|CAP1_MOUSE	70.53	8	8	3.29E5	4	2	4		51565	Adenylyl cyclase-associated protein 1 OS=Mus musculus OX=10090 GN=Cap1 PE=1 SV=4
1137	1120	P49615|CDK5_MOUSE	69.93	9	9	4.27E5	3	2	3		33288	Cyclin-dependent-like kinase 5 OS=Mus musculus OX=10090 GN=Cdk5 PE=1 SV=1
507	201	P01027|CO3_MOUSE	69.73	2	2	1.37E5	4	1	6		186483	Complement C3 OS=Mus musculus OX=10090 GN=C3 PE=1 SV=3
2421	1197	Q8VBT0|TMX1_MOUSE	69.71	4	4	7.94E5	1	1	1		31396	Thioredoxin-related transmembrane protein 1 OS=Mus musculus OX=10090 GN=Tmx1 PE=1 SV=1
640	613	O55131|SEPT7_MOUSE	69.63	8	8	6.21E5	3	2	4		50550	Septin-7 OS=Mus musculus OX=10090 GN=Sept7 PE=1 SV=1
1286	1040	Q9EPU0|RENT1_MOUSE	69.48	2	2	1.23E5	2	1	2		123967	Regulator of nonsense transcripts 1 OS=Mus musculus OX=10090 GN=Upf1 PE=1 SV=2
1822	10499	Q31125|S39A7_MOUSE	69.40	7	7	3.46E5	2	2	2		50657	Zinc transporter SLC39A7 OS=Mus musculus OX=10090 GN=Slc39a7 PE=1 SV=2
847	633	P43276|H15_MOUSE	69.39	12	12	8.39E5	3	2	3		22576	Histone H1.5 OS=Mus musculus OX=10090 GN=Hist1h1b PE=1 SV=2
1802	693	P19157|GSTP1_MOUSE	69.37	15	15	7.27E5	2	2	2		23609	Glutathione S-transferase P 1 OS=Mus musculus OX=10090 GN=Gstp1 PE=1 SV=2
1010	639	P97820|M4K4_MOUSE	69.11	2	2	4.86E5	3	2	3		140602	Mitogen-activated protein kinase kinase kinase kinase 4 OS=Mus musculus OX=10090 GN=Map4k4 PE=1 SV=1
749	362	P63038|CH60_MOUSE	68.98	5	5	7.74E5	3	3	3		60956	60 kDa heat shock protein mitochondrial OS=Mus musculus OX=10090 GN=Hspd1 PE=1 SV=1
2190	651	Q9D819|IPYR_MOUSE	68.78	8	8	3.87E5	1	1	1		32667	Inorganic pyrophosphatase OS=Mus musculus OX=10090 GN=Ppa1 PE=1 SV=1
1163	8972	Q64310|SURF4_MOUSE	68.18	4	4	4.02E5	1	1	1		30381	Surfeit locus protein 4 OS=Mus musculus OX=10090 GN=Surf4 PE=1 SV=1
1452	1109	O35927|CTND2_MOUSE	67.93	2	2	1.49E5	2	1	2		134999	Catenin delta-2 OS=Mus musculus OX=10090 GN=Ctnnd2 PE=1 SV=1
1144	886	Q8JZV7|NAGA_MOUSE	67.90	10	10	6.06E5	3	3	3		43501	N-acetylglucosamine-6-phosphate deacetylase OS=Mus musculus OX=10090 GN=Amdhd2 PE=1 SV=1
1812	733	Q8BFS6|CPPED_MOUSE	67.51	12	12	6.06E5	2	2	2		35248	Serine/threonine-protein phosphatase CPPED1 OS=Mus musculus OX=10090 GN=Cpped1 PE=1 SV=1
1269	757	Q3TFQ1|SPRY7_MOUSE	67.49	16	16	1.21E6	2	2	2		21681	SPRY domain-containing protein 7 OS=Mus musculus OX=10090 GN=Spryd7 PE=1 SV=2
2293	1380	Q5HZG4|TAF3_MOUSE	67.43	2	2	1.11E5	1	1	1		105115	Transcription initiation factor TFIID subunit 3 OS=Mus musculus OX=10090 GN=Taf3 PE=1 SV=2
701	8834	P62835|RAP1A_MOUSE	67.38	16	16	2.11E5	3	2	3		20987	Ras-related protein Rap-1A OS=Mus musculus OX=10090 GN=Rap1a PE=1 SV=1
701	8850	Q99JI6|RAP1B_MOUSE	67.38	16	16	2.11E5	3	2	3		20825	Ras-related protein Rap-1b OS=Mus musculus OX=10090 GN=Rap1b PE=1 SV=2
1590	408	Q9CXT8|MPPB_MOUSE	67.37	5	5	6.51E5	2	2	2	Carbamidomethylation	54615	Mitochondrial-processing peptidase subunit beta OS=Mus musculus OX=10090 GN=Pmpcb PE=1 SV=1
1805	951	P63085|MK01_MOUSE	67.17	6	6	3.38E5	2	2	2		41276	Mitogen-activated protein kinase 1 OS=Mus musculus OX=10090 GN=Mapk1 PE=1 SV=3
916	619	Q5SSG4|GA2L2_MOUSE	67.11	4	4	4.83E5	4	3	4	Carbamidomethylation	94318	GAS2-like protein 2 OS=Mus musculus OX=10090 GN=Gas2l2 PE=2 SV=1
670	935	Q80UG5|SEPT9_MOUSE	66.96	7	7	2.47E6	3	2	3	Carbamidomethylation	65575	Septin-9 OS=Mus musculus OX=10090 GN=Sept9 PE=1 SV=1
851	920	Q9R112|SQOR_MOUSE	66.67	4	4	3.03E5	2	1	2	Carbamidomethylation	50282	Sulfide:quinone oxidoreductase mitochondrial OS=Mus musculus OX=10090 GN=Sqor PE=1 SV=3
1290	787	Q9R0Q6|ARC1A_MOUSE	66.65	7	7	7.11E5	2	2	3		41626	Actin-related protein 2/3 complex subunit 1A OS=Mus musculus OX=10090 GN=Arpc1a PE=1 SV=1
529	625	Q8BJ71|NUP93_MOUSE	66.64	4	4	3.54E5	3	2	4		93281	Nuclear pore complex protein Nup93 OS=Mus musculus OX=10090 GN=Nup93 PE=1 SV=1
920	775	Q9D5Y1|CCD39_MOUSE	66.61	5	5	9.59E5	4	4	4		110072	Coiled-coil domain-containing protein 39 OS=Mus musculus OX=10090 GN=Ccdc39 PE=1 SV=1
2311	1797	Q9QXD8|LIMD1_MOUSE	66.57	3	3	2.19E5	1	1	1		71422	LIM domain-containing protein 1 OS=Mus musculus OX=10090 GN=Limd1 PE=1 SV=2
1833	864	Q62425|NDUA4_MOUSE	66.36	23	23	1.84E6	2	2	2		9327	Cytochrome c oxidase subunit NDUFA4 OS=Mus musculus OX=10090 GN=Ndufa4 PE=1 SV=2
1153	8718	P16110|LEG3_MOUSE	66.32	11	11	6.73E5	3	3	3		27515	Galectin-3 OS=Mus musculus OX=10090 GN=Lgals3 PE=1 SV=3
1082	917	Q9R1C7|PR40A_MOUSE	66.22	3	3	5.1E5	2	2	2		108481	Pre-mRNA-processing factor 40 homolog A OS=Mus musculus OX=10090 GN=Prpf40a PE=1 SV=1
753	1104	Q6PB66|LPPRC_MOUSE	65.95	1	1	7.7E4	4	1	4		156614	Leucine-rich PPR motif-containing protein mitochondrial OS=Mus musculus OX=10090 GN=Lrpprc PE=1 SV=2
2289	9496	Q8BGY2|IF5A2_MOUSE	65.94	8	8	3.64E5	1	1	1		16793	Eukaryotic translation initiation factor 5A-2 OS=Mus musculus OX=10090 GN=Eif5a2 PE=1 SV=3
2289	9164	P63242|IF5A1_MOUSE	65.94	8	8	3.64E5	1	1	1		16832	Eukaryotic translation initiation factor 5A-1 OS=Mus musculus OX=10090 GN=Eif5a PE=1 SV=2
1161	688	P43406|ITAV_MOUSE	65.61	3	3	1.04E5	3	2	3		115360	Integrin alpha-V OS=Mus musculus OX=10090 GN=Itgav PE=1 SV=2
1143	830	Q61655|DD19A_MOUSE	65.58	8	8	4.84E5	3	3	3	Carbamidomethylation	53933	ATP-dependent RNA helicase DDX19A OS=Mus musculus OX=10090 GN=Ddx19a PE=1 SV=2
1859	9228	Q8K2V1|PP4R1_MOUSE	65.57	1	1	4.55E4	2	1	2		106298	Serine/threonine-protein phosphatase 4 regulatory subunit 1 OS=Mus musculus OX=10090 GN=Ppp4r1 PE=1 SV=2
1843	1238	Q9JJI8|RL38_MOUSE	65.41	19	19	7.89E5	1	1	1		8204	60S ribosomal protein L38 OS=Mus musculus OX=10090 GN=Rpl38 PE=1 SV=3
1839	1196	Q91YQ1|RAB7L_MOUSE	65.12	11	11	6.6E5	2	1	2	Oxidation (M); Biotinylation	23089	Ras-related protein Rab-7L1 OS=Mus musculus OX=10090 GN=Rab29 PE=1 SV=1
1027	442	Q9QX47|SON_MOUSE	64.99	1	1	5.93E5	2	2	2		265649	Protein SON OS=Mus musculus OX=10090 GN=Son PE=1 SV=2
928	694	P62334|PRS10_MOUSE	64.95	9	9	4.97E5	3	2	3		44173	26S proteasome regulatory subunit 10B OS=Mus musculus OX=10090 GN=Psmc6 PE=1 SV=1
751	722	A6BLY7|K1C28_MOUSE	64.58	3	3	1.05E5	2	1	2		50346	Keratin type I cytoskeletal 28 OS=Mus musculus OX=10090 GN=Krt28 PE=1 SV=1
2422	9683	O88413|TULP3_MOUSE	64.51	3	3	6.43E4	1	1	1		51231	Tubby-related protein 3 OS=Mus musculus OX=10090 GN=Tulp3 PE=1 SV=1
1806	836	Q8VDP6|CDIPT_MOUSE	64.48	11	11	6.77E5	2	2	2		23599	CDP-diacylglycerol--inositol 3-phosphatidyltransferase OS=Mus musculus OX=10090 GN=Cdipt PE=1 SV=1
1603	443	Q99NB1|ACS2L_MOUSE	64.38	3	3	4.76E5	2	2	2		74623	Acetyl-coenzyme A synthetase 2-like mitochondrial OS=Mus musculus OX=10090 GN=Acss1 PE=1 SV=1
1813	696	Q99L04|DHRS1_MOUSE	64.36	7	7	8.62E5	2	2	2	Carbamidomethylation	34005	Dehydrogenase/reductase SDR family member 1 OS=Mus musculus OX=10090 GN=Dhrs1 PE=1 SV=1
1275	973	P59108|CPNE2_MOUSE	64.29	5	5	1.02E5	3	1	3		61036	Copine-2 OS=Mus musculus OX=10090 GN=Cpne2 PE=1 SV=1
1081	445	P62192|PRS4_MOUSE	64.10	9	9	2.99E5	3	1	3		49185	26S proteasome regulatory subunit 4 OS=Mus musculus OX=10090 GN=Psmc1 PE=1 SV=1
2301	1450	Q9QZ06|TOLIP_MOUSE	63.97	5	5	2.57E5	1	1	1		30345	Toll-interacting protein OS=Mus musculus OX=10090 GN=Tollip PE=1 SV=1
1815	9102	P61226|RAP2B_MOUSE	63.95	9	9	2.13E5	2	1	2		20504	Ras-related protein Rap-2b OS=Mus musculus OX=10090 GN=Rap2b PE=1 SV=1
1815	2070	Q80ZJ1|RAP2A_MOUSE	63.95	9	9	2.13E5	2	1	2		20642	Ras-related protein Rap-2a OS=Mus musculus OX=10090 GN=Rap2a PE=1 SV=2
1815	1743	Q8BU31|RAP2C_MOUSE	63.95	9	9	2.13E5	2	1	2		20745	Ras-related protein Rap-2c OS=Mus musculus OX=10090 GN=Rap2c PE=1 SV=1
1148	649	Q99JF8|PSIP1_MOUSE	63.61	7	7	2.78E5	3	2	3		59697	PC4 and SFRS1-interacting protein OS=Mus musculus OX=10090 GN=Psip1 PE=1 SV=1
492	6393	Q8VHE6|DYH5_MOUSE	63.61	1	1	2.93E4	5	1	5		527563	Dynein heavy chain 5 axonemal OS=Mus musculus OX=10090 GN=Dnah5 PE=1 SV=2
1505	8882	O35604|NPC1_MOUSE	63.58	1	1	4.73E5	1	1	1		142884	NPC intracellular cholesterol transporter 1 OS=Mus musculus OX=10090 GN=Npc1 PE=1 SV=2
2423	715	Q9ER35|FN3K_MOUSE	62.94	6	6	2.4E5	1	1	1	Carbamidomethylation	35032	Fructosamine-3-kinase OS=Mus musculus OX=10090 GN=Fn3k PE=1 SV=1
1270	661	Q99KV1|DJB11_MOUSE	62.50	8	8	1.16E6	2	2	2	Carbamidomethylation	40555	DnaJ homolog subfamily B member 11 OS=Mus musculus OX=10090 GN=Dnajb11 PE=1 SV=1
854	3844	Q811P8|RHG32_MOUSE	61.89	2	2	3.08E5	3	2	3	Carbamidomethylation	229717	Rho GTPase-activating protein 32 OS=Mus musculus OX=10090 GN=Arhgap32 PE=1 SV=2
2424	1208	Q9QYA2|TOM40_MOUSE	61.49	3	3	2.21E5	1	1	1		37895	Mitochondrial import receptor subunit TOM40 homolog OS=Mus musculus OX=10090 GN=Tomm40 PE=1 SV=3
1302	1176	Q91WM1|STRBP_MOUSE	61.46	2	2	1.34E5	2	1	3		73705	Spermatid perinuclear RNA-binding protein OS=Mus musculus OX=10090 GN=Strbp PE=1 SV=1
1894	975	P70399|TP53B_MOUSE	61.38	1	1	1.54E5	1	1	1	Carbamidomethylation	212733	TP53-binding protein 1 OS=Mus musculus OX=10090 GN=Tp53bp1 PE=1 SV=3
1807	8926	Q6WVG3|KCD12_MOUSE	61.10	8	8	8.62E4	2	2	2		35892	BTB/POZ domain-containing protein KCTD12 OS=Mus musculus OX=10090 GN=Kctd12 PE=1 SV=1
841	656	P35564|CALX_MOUSE	60.98	9	9	1.22E6	3	3	3	Carbamidomethylation	67278	Calnexin OS=Mus musculus OX=10090 GN=Canx PE=1 SV=1
911	507	O55142|RL35A_MOUSE	60.79	25	25	1.21E6	4	4	4	Carbamidomethylation	12554	60S ribosomal protein L35a OS=Mus musculus OX=10090 GN=Rpl35a PE=1 SV=2
1151	8643	Q91YH5|ATLA3_MOUSE	60.78	5	5	4.22E5	3	3	3		60575	Atlastin-3 OS=Mus musculus OX=10090 GN=Atl3 PE=1 SV=1
934	1039	Q9JKF1|IQGA1_MOUSE	60.75	2	2	6.12E4	3	1	3		188741	Ras GTPase-activating-like protein IQGAP1 OS=Mus musculus OX=10090 GN=Iqgap1 PE=1 SV=2
2287	1658	Q8CHK3|MBOA7_MOUSE	60.44	5	5	0E0	1	1	1		53436	Lysophospholipid acyltransferase 7 OS=Mus musculus OX=10090 GN=Mboat7 PE=1 SV=1
2426	1814	O70562|SPR2K_MOUSE	60.43	13	13	1.99E6	1	1	1	Carbamidomethylation	7499	Small proline-rich protein 2K OS=Mus musculus OX=10090 GN=Sprr2k PE=2 SV=1
2426	1817	O70558|SPR2G_MOUSE	60.43	12	12	1.99E6	1	1	1	Carbamidomethylation	8296	Small proline-rich protein 2G OS=Mus musculus OX=10090 GN=Sprr2g PE=2 SV=1
2426	1818	O70556|SPR2E_MOUSE	60.43	12	12	1.99E6	1	1	1	Carbamidomethylation	8406	Small proline-rich protein 2E OS=Mus musculus OX=10090 GN=Sprr2e PE=2 SV=1
2426	1819	O70557|SPR2F_MOUSE	60.43	12	12	1.99E6	1	1	1	Carbamidomethylation	8271	Small proline-rich protein 2F OS=Mus musculus OX=10090 GN=Sprr2f PE=2 SV=1
2426	1820	O70560|SPR2I_MOUSE	60.43	12	12	1.99E6	1	1	1	Carbamidomethylation	8356	Small proline-rich protein 2I OS=Mus musculus OX=10090 GN=Sprr2i PE=2 SV=1
2426	1822	O70555|SPR2D_MOUSE	60.43	11	11	1.99E6	1	1	1	Carbamidomethylation	9243	Small proline-rich protein 2D OS=Mus musculus OX=10090 GN=Sprr2d PE=2 SV=1
2426	1823	O70554|SPR2B_MOUSE	60.43	9	9	1.99E6	1	1	1	Carbamidomethylation	10735	Small proline-rich protein 2B OS=Mus musculus OX=10090 GN=Sprr2b PE=2 SV=1
2426	1825	O70559|SPR2H_MOUSE	60.43	8	8	1.99E6	1	1	1	Carbamidomethylation	11720	Small proline-rich protein 2H OS=Mus musculus OX=10090 GN=Sprr2h PE=2 SV=1
2202	8665	Q60865|CAPR1_MOUSE	60.33	2	2	1.11E6	1	1	1		78169	Caprin-1 OS=Mus musculus OX=10090 GN=Caprin1 PE=1 SV=2
1074	369	P58871|TB182_MOUSE	60.13	3	3	1.2E5	3	3	3	Carbamidomethylation	181824	182 kDa tankyrase-1-binding protein OS=Mus musculus OX=10090 GN=Tnks1bp1 PE=1 SV=2
2307	387	P97315|CSRP1_MOUSE	60.02	9	9	4.18E5	1	1	1	Carbamidomethylation	20583	Cysteine and glycine-rich protein 1 OS=Mus musculus OX=10090 GN=Csrp1 PE=1 SV=3
1160	506	Q3TCN2|PLBL2_MOUSE	59.97	3	3	6.7E5	2	1	2		66290	Putative phospholipase B-like 2 OS=Mus musculus OX=10090 GN=Plbd2 PE=1 SV=2
2090	732	B2RXS4|PLXB2_MOUSE	59.63	1	1	5.1E5	1	1	1	Carbamidomethylation	206229	Plexin-B2 OS=Mus musculus OX=10090 GN=Plxnb2 PE=1 SV=1
1157	665	P60843|IF4A1_MOUSE	59.60	5	5	1.02E6	2	2	2		46154	Eukaryotic initiation factor 4A-I OS=Mus musculus OX=10090 GN=Eif4a1 PE=1 SV=1
1853	342	Q925B0|PAWR_MOUSE	59.58	5	5	2.28E5	1	1	1		35908	PRKC apoptosis WT1 regulator protein OS=Mus musculus OX=10090 GN=Pawr PE=1 SV=2
713	887	Q8VI56|LRP4_MOUSE	59.50	1	1	5.93E4	4	1	5		211952	Low-density lipoprotein receptor-related protein 4 OS=Mus musculus OX=10090 GN=Lrp4 PE=1 SV=3
849	1590	P09103|PDIA1_MOUSE	59.47	5	5	1.85E5	3	2	3		57059	Protein disulfide-isomerase OS=Mus musculus OX=10090 GN=P4hb PE=1 SV=2
1816	1813	Q99LS3|SERB_MOUSE	59.33	9	9	6.16E5	2	2	2		25096	Phosphoserine phosphatase OS=Mus musculus OX=10090 GN=Psph PE=1 SV=1
1808	683	P70699|LYAG_MOUSE	59.31	3	3	1.91E5	2	2	2		106248	Lysosomal alpha-glucosidase OS=Mus musculus OX=10090 GN=Gaa PE=1 SV=2
1835	18309	Q9CQ20|M1IP1_MOUSE	59.09	13	13	2.78E5	2	1	2		20356	Mid1-interacting protein 1 OS=Mus musculus OX=10090 GN=Mid1ip1 PE=1 SV=1
1588	914	P46471|PRS7_MOUSE	58.96	6	6	1.88E5	2	2	2	Carbamidomethylation	48648	26S proteasome regulatory subunit 7 OS=Mus musculus OX=10090 GN=Psmc2 PE=1 SV=5
925	1620	P14094|AT1B1_MOUSE	58.83	10	10	6.62E5	3	2	4	Carbamidomethylation	35195	Sodium/potassium-transporting ATPase subunit beta-1 OS=Mus musculus OX=10090 GN=Atp1b1 PE=1 SV=1
1150	396	Q9CWG8|NDUF7_MOUSE	58.75	8	8	5.89E5	3	3	3	Carbamidomethylation	48385	Protein arginine methyltransferase NDUFAF7 mitochondrial OS=Mus musculus OX=10090 GN=Ndufaf7 PE=1 SV=4
929	9341	Q8R2T8|TF3C5_MOUSE	58.63	4	4	3.57E4	3	1	4	Carbamidomethylation	60502	General transcription factor 3C polypeptide 5 OS=Mus musculus OX=10090 GN=Gtf3c5 PE=2 SV=2
1457	877	Q8BSN3|CC151_MOUSE	58.41	2	2	1.22E5	1	1	1		69732	Coiled-coil domain-containing protein 151 OS=Mus musculus OX=10090 GN=Ccdc151 PE=2 SV=1
1821	1992	P70196|TRAF6_MOUSE	58.37	7	7	4.29E5	2	2	2		60070	TNF receptor-associated factor 6 OS=Mus musculus OX=10090 GN=Traf6 PE=1 SV=2
804	812	Q8C008|DZAN1_MOUSE	58.34	4	4	4.78E5	3	1	3		85025	Double zinc ribbon and ankyrin repeat-containing protein 1 OS=Mus musculus OX=10090 GN=Dzank1 PE=1 SV=2
1152	1339	Q70IV5|SYNEM_MOUSE	58.32	3	3	7.14E5	3	3	3		173208	Synemin OS=Mus musculus OX=10090 GN=Synm PE=1 SV=2
1086	839	Q8BH55|THNS1_MOUSE	57.95	2	2	1.33E5	2	1	2		83100	Threonine synthase-like 1 OS=Mus musculus OX=10090 GN=Thnsl1 PE=1 SV=1
1078	1005	P20444|KPCA_MOUSE	57.92	4	4	6.45E6	3	2	3		76852	Protein kinase C alpha type OS=Mus musculus OX=10090 GN=Prkca PE=1 SV=3
2294	1572	Q9WU78|PDC6I_MOUSE	57.81	1	1	5.51E5	1	1	1		96024	Programmed cell death 6-interacting protein OS=Mus musculus OX=10090 GN=Pdcd6ip PE=1 SV=3
503	2510	Q8VHN7|GPR98_MOUSE	57.61	0	0	7.87E5	5	1	5		687469	G-protein coupled receptor 98 OS=Mus musculus OX=10090 GN=Gpr98 PE=2 SV=1
1829	358	Q8R5K4|NOL6_MOUSE	57.39	3	3	8.13E4	2	2	2		129228	Nucleolar protein 6 OS=Mus musculus OX=10090 GN=Nol6 PE=2 SV=2
1279	403	Q9CQW2|ARL8B_MOUSE	57.02	18	18	8.14E5	2	1	2		21539	ADP-ribosylation factor-like protein 8B OS=Mus musculus OX=10090 GN=Arl8b PE=1 SV=1
472	1641	Q3TVW5|TCHP_MOUSE	56.96	8	8	1.14E6	5	3	7	Oxidation (M)	60642	Trichoplein keratin filament-binding protein OS=Mus musculus OX=10090 GN=Tchp PE=1 SV=2
1809	929	P54775|PRS6B_MOUSE	56.93	5	5	3.06E5	2	2	2	Carbamidomethylation	47408	26S proteasome regulatory subunit 6B OS=Mus musculus OX=10090 GN=Psmc4 PE=1 SV=2
1589	923	P97461|RS5_MOUSE	56.69	10	10	4.3E5	2	2	2		22889	40S ribosomal protein S5 OS=Mus musculus OX=10090 GN=Rps5 PE=1 SV=3
1273	18242	Q9EQ20|MMSA_MOUSE	56.66	4	4	1.71E5	3	1	3		57916	Methylmalonate-semialdehyde dehydrogenase [acylating] mitochondrial OS=Mus musculus OX=10090 GN=Aldh6a1 PE=1 SV=1
2291	1141	Q9DCS2|MTL26_MOUSE	56.38	7	7	3.71E6	1	1	1		22687	Methyltransferase-like 26 OS=Mus musculus OX=10090 GN=Mettl26 PE=1 SV=1
2316	807	Q60668|HNRPD_MOUSE	56.37	4	4	1.09E6	1	1	1		38354	Heterogeneous nuclear ribonucleoprotein D0 OS=Mus musculus OX=10090 GN=Hnrnpd PE=1 SV=2
705	2748	P28660|NCKP1_MOUSE	56.29	3	3	0E0	4	2	4	Carbamidomethylation; Biotinylation	128784	Nck-associated protein 1 OS=Mus musculus OX=10090 GN=Nckap1 PE=1 SV=2
926	603	Q9QXE0|HACL1_MOUSE	56.27	4	4	3.46E5	2	2	2	Carbamidomethylation	63660	2-hydroxyacyl-CoA lyase 1 OS=Mus musculus OX=10090 GN=Hacl1 PE=1 SV=2
741	2656	E9Q3L2|PI4KA_MOUSE	56.00	1	1	0E0	3	1	4		237040	Phosphatidylinositol 4-kinase alpha OS=Mus musculus OX=10090 GN=Pi4ka PE=1 SV=2
1092	6760	Q6VGS5|DAPLE_MOUSE	55.79	1	1	4.42E4	3	1	3		226533	Protein Daple OS=Mus musculus OX=10090 GN=Ccdc88c PE=1 SV=1
1146	782	Q3TNA1|XYLB_MOUSE	55.73	5	5	4.88E5	3	3	3		59544	Xylulose kinase OS=Mus musculus OX=10090 GN=Xylb PE=1 SV=1
1297	18332	P62274|RS29_MOUSE	55.54	20	20	1.29E6	1	1	2		6677	40S ribosomal protein S29 OS=Mus musculus OX=10090 GN=Rps29 PE=1 SV=2
2425	8611	Q8C5W0|CLMN_MOUSE	55.38	2	2	1.01E5	1	1	1		117227	Calmin OS=Mus musculus OX=10090 GN=Clmn PE=1 SV=2
1085	1385	P14824|ANXA6_MOUSE	55.19	4	4	8.22E4	3	1	3		75885	Annexin A6 OS=Mus musculus OX=10090 GN=Anxa6 PE=1 SV=3
445	2141	P55937|GOGA3_MOUSE	55.17	2	2	4.36E6	5	1	7		167219	Golgin subfamily A member 3 OS=Mus musculus OX=10090 GN=Golga3 PE=1 SV=3
2427	8965	P14231|AT1B2_MOUSE	55.01	4	4	1.46E5	1	1	1		33344	Sodium/potassium-transporting ATPase subunit beta-2 OS=Mus musculus OX=10090 GN=Atp1b2 PE=1 SV=2
853	978	Q8VCK3|TBG2_MOUSE	54.94	5	5	2.9E5	3	1	4		51122	Tubulin gamma-2 chain OS=Mus musculus OX=10090 GN=Tubg2 PE=1 SV=1
1830	18303	Q8R1H0|HOP_MOUSE	54.90	23	23	1.46E5	2	1	2		8282	Homeodomain-only protein OS=Mus musculus OX=10090 GN=Hopx PE=1 SV=1
1268	8648	Q9DA80|RSH3B_MOUSE	54.74	10	10	2.1E5	3	3	3		45168	Radial spoke head protein 3 homolog B OS=Mus musculus OX=10090 GN=Rsph3b PE=2 SV=1
1268	8649	Q3UFY4|RSH3A_MOUSE	54.74	7	7	2.1E5	3	3	3		58786	Radial spoke head protein 3 homolog A OS=Mus musculus OX=10090 GN=Rsph3a PE=2 SV=1
953	8627	Q64512|PTN13_MOUSE	54.73	1	1	2.27E4	2	1	4		270332	Tyrosine-protein phosphatase non-receptor type 13 OS=Mus musculus OX=10090 GN=Ptpn13 PE=1 SV=2
1612	967	O08582|GTPB1_MOUSE	54.72	2	2	5.73E4	2	1	2		72301	GTP-binding protein 1 OS=Mus musculus OX=10090 GN=Gtpbp1 PE=1 SV=2
1838	9069	P10833|RRAS_MOUSE	54.53	13	13	3.68E5	2	2	2		23764	Ras-related protein R-Ras OS=Mus musculus OX=10090 GN=Rras PE=1 SV=1
867	18342	Q9WTL4|INSRR_MOUSE	54.43	1	1	4.01E6	4	2	4		144874	Insulin receptor-related protein OS=Mus musculus OX=10090 GN=Insrr PE=1 SV=2
875	6931	B2RRF6|Z518A_MOUSE	54.42	1	1	6.92E5	3	1	3	Carbamidomethylation; Biotinylation	165603	Zinc finger protein 518A OS=Mus musculus OX=10090 GN=Znf518a PE=2 SV=1
852	928	P42932|TCPQ_MOUSE	54.40	5	5	1.7E5	3	1	4		59556	T-complex protein 1 subunit theta OS=Mus musculus OX=10090 GN=Cct8 PE=1 SV=3
2429	847	P12025|MK_MOUSE	54.24	7	7	2.17E5	1	1	1	Carbamidomethylation	15434	Midkine OS=Mus musculus OX=10090 GN=Mdk PE=2 SV=2
1826	739	P62301|RS13_MOUSE	54.21	15	15	4.91E5	2	2	2		17222	40S ribosomal protein S13 OS=Mus musculus OX=10090 GN=Rps13 PE=1 SV=2
1597	1020	Q9WUL7|ARL3_MOUSE	54.10	16	16	5.98E5	2	2	2		20487	ADP-ribosylation factor-like protein 3 OS=Mus musculus OX=10090 GN=Arl3 PE=1 SV=1
1841	1065	O88291|ZN326_MOUSE	54.00	3	3	4.64E5	2	2	2		65225	DBIRD complex subunit ZNF326 OS=Mus musculus OX=10090 GN=Znf326 PE=1 SV=1
708	7213	Q9WTS4|TEN1_MOUSE	53.48	1	1	5.42E6	4	1	4	Carbamidomethylation	305794	Teneurin-1 OS=Mus musculus OX=10090 GN=Tenm1 PE=1 SV=1
1605	1124	Q9JM76|ARPC3_MOUSE	53.45	6	6	3.22E5	2	1	2		20525	Actin-related protein 2/3 complex subunit 3 OS=Mus musculus OX=10090 GN=Arpc3 PE=1 SV=3
1031	6212	Q9JIX8|ACINU_MOUSE	53.29	1	1	8.79E4	2	1	2		150719	Apoptotic chromatin condensation inducer in the nucleus OS=Mus musculus OX=10090 GN=Acin1 PE=1 SV=3
1088	8624	Q8C761|WDR60_MOUSE	53.07	2	2	1.5E5	3	1	3	Biotinylation	115382	WD repeat-containing protein 60 OS=Mus musculus OX=10090 GN=Wdr60 PE=1 SV=1
1814	1289	P62869|ELOB_MOUSE	52.93	17	17	4.2E5	2	2	2		13170	Elongin-B OS=Mus musculus OX=10090 GN=Elob PE=1 SV=1
2428	1367	Q91W59|RBMS1_MOUSE	52.83	4	4	1.41E5	1	1	1		43991	RNA-binding motif single-stranded-interacting protein 1 OS=Mus musculus OX=10090 GN=Rbms1 PE=1 SV=1
2428	1609	Q8BWL5|RBMS3_MOUSE	52.83	3	3	1.41E5	1	1	1		46927	RNA-binding motif single-stranded-interacting protein 3 OS=Mus musculus OX=10090 GN=Rbms3 PE=2 SV=2
846	1977	P22366|MYD88_MOUSE	52.60	7	7	6.55E4	3	2	3		33753	Myeloid differentiation primary response protein MyD88 OS=Mus musculus OX=10090 GN=Myd88 PE=1 SV=3
2432	1828	P00405|COX2_MOUSE	52.47	4	4	1.23E5	1	1	1		25976	Cytochrome c oxidase subunit 2 OS=Mus musculus OX=10090 GN=Mtco2 PE=1 SV=1
2298	1891	Q148A4|PPR32_MOUSE	52.44	5	5	1.48E5	1	1	1		47809	Protein phosphatase 1 regulatory subunit 32 OS=Mus musculus OX=10090 GN=Ppp1r32 PE=1 SV=1
1501	756	Q64511|TOP2B_MOUSE	52.40	1	1	5.23E4	2	1	2		181908	DNA topoisomerase 2-beta OS=Mus musculus OX=10090 GN=Top2b PE=1 SV=2
1173	1038	Q8JZN7|MIRO2_MOUSE	52.31	1	1	1.47E5	2	1	2		69071	Mitochondrial Rho GTPase 2 OS=Mus musculus OX=10090 GN=Rhot2 PE=1 SV=1
2288	953	Q6P542|ABCF1_MOUSE	52.24	1	1	8.56E4	1	1	1		94945	ATP-binding cassette sub-family F member 1 OS=Mus musculus OX=10090 GN=Abcf1 PE=1 SV=1
1818	8846	Q8CDY7|TC1D4_MOUSE	51.89	10	10	2.3E5	2	2	2	Carbamidomethylation	23451	Tctex1 domain-containing protein 4 OS=Mus musculus OX=10090 GN=Tctex1d4 PE=1 SV=1
2430	1812	Q9CYS6|CB072_MOUSE	51.89	4	4	7.34E4	1	1	1		30320	Uncharacterized protein C2orf72 homolog OS=Mus musculus OX=10090 PE=1 SV=2
2433	459	P61222|ABCE1_MOUSE	51.78	2	2	3.16E5	1	1	1		67314	ATP-binding cassette sub-family E member 1 OS=Mus musculus OX=10090 GN=Abce1 PE=1 SV=1
2431	1690	O35226|PSMD4_MOUSE	51.76	5	5	2.33E5	1	1	1		40704	26S proteasome non-ATPase regulatory subunit 4 OS=Mus musculus OX=10090 GN=Psmd4 PE=1 SV=1
1009	530	Q3UGF1|WDR19_MOUSE	51.70	2	2	5.38E5	3	3	3	Carbamidomethylation	151456	WD repeat-containing protein 19 OS=Mus musculus OX=10090 GN=Wdr19 PE=1 SV=1
1453	1194	Q8BWT5|DIP2A_MOUSE	51.64	1	1	1E5	2	2	2		165254	Disco-interacting protein 2 homolog A OS=Mus musculus OX=10090 GN=Dip2a PE=1 SV=3
621	1185	Q922B9|SSFA2_MOUSE	51.63	1	1	9.27E7	3	2	3		136947	Sperm-specific antigen 2 homolog OS=Mus musculus OX=10090 GN=Ssfa2 PE=1 SV=3
1274	767	O70305|ATX2_MOUSE	51.60	2	2	3.06E5	2	2	2		136485	Ataxin-2 OS=Mus musculus OX=10090 GN=Atxn2 PE=1 SV=1
1283	1011	Q3THK7|GUAA_MOUSE	51.58	5	5	2.47E5	2	2	2		76724	GMP synthase [glutamine-hydrolyzing] OS=Mus musculus OX=10090 GN=Gmps PE=1 SV=2
1827	1171	O08528|HXK2_MOUSE	51.54	2	2	8.33E4	2	1	2		102535	Hexokinase-2 OS=Mus musculus OX=10090 GN=Hk2 PE=1 SV=1
1827	8622	P17710|HXK1_MOUSE	51.54	1	1	8.33E4	2	1	2		108303	Hexokinase-1 OS=Mus musculus OX=10090 GN=Hk1 PE=1 SV=3
1296	1092	P51175|PPOX_MOUSE	51.47	3	3	1.63E5	2	1	3		50871	Protoporphyrinogen oxidase OS=Mus musculus OX=10090 GN=Ppox PE=1 SV=1
1294	1133	Q9D666|SUN1_MOUSE	51.47	2	2	6.27E5	3	2	3		101976	SUN domain-containing protein 1 OS=Mus musculus OX=10090 GN=Sun1 PE=1 SV=2
1834	901	Q99KE1|MAOM_MOUSE	51.35	4	4	6.22E5	2	2	2		65799	NAD-dependent malic enzyme mitochondrial OS=Mus musculus OX=10090 GN=Me2 PE=1 SV=1
1820	831	Q0P557|MIEAP_MOUSE	51.20	5	5	5.01E5	2	2	2	Carbamidomethylation	60398	Mitochondria-eating protein OS=Mus musculus OX=10090 GN=Spata18 PE=1 SV=2
1897	2886	Q60634|FLOT2_MOUSE	51.18	3	3	0E0	2	1	2		47038	Flotillin-2 OS=Mus musculus OX=10090 GN=Flot2 PE=1 SV=2
1595	1369	Q8R0S2|IQEC1_MOUSE	51.12	2	2	0E0	2	2	2		108015	IQ motif and SEC7 domain-containing protein 1 OS=Mus musculus OX=10090 GN=Iqsec1 PE=1 SV=2
1271	9769	P50637|TSPO_MOUSE	51.11	10	10	1.6E6	2	2	2		18841	Translocator protein OS=Mus musculus OX=10090 GN=Tspo PE=1 SV=1
1162	687	Q61233|PLSL_MOUSE	51.02	3	3	2.05E5	2	1	2		70149	Plastin-2 OS=Mus musculus OX=10090 GN=Lcp1 PE=1 SV=4
1622	758	Q00560|IL6RB_MOUSE	51.02	2	2	6.95E4	1	1	1		102451	Interleukin-6 receptor subunit beta OS=Mus musculus OX=10090 GN=Il6st PE=1 SV=2
1293	803	Q80Y14|GLRX5_MOUSE	50.93	14	14	1.64E5	3	1	3		16292	Glutaredoxin-related protein 5 mitochondrial OS=Mus musculus OX=10090 GN=Glrx5 PE=1 SV=2
2122	678	Q61810|LTBP3_MOUSE	50.92	1	1	8.32E4	1	1	1	Carbamidomethylation	135702	Latent-transforming growth factor beta-binding protein 3 OS=Mus musculus OX=10090 GN=Ltbp3 PE=1 SV=3
2434	9192	P70202|LXN_MOUSE	50.92	4	4	3.9E5	1	1	1		25492	Latexin OS=Mus musculus OX=10090 GN=Lxn PE=1 SV=2
1607	990	Q80X95|RRAGA_MOUSE	50.85	5	5	2.67E5	2	1	2		36566	Ras-related GTP-binding protein A OS=Mus musculus OX=10090 GN=Rraga PE=1 SV=1
1607	997	Q6NTA4|RRAGB_MOUSE	50.85	4	4	2.67E5	2	1	2		43191	Ras-related GTP-binding protein B OS=Mus musculus OX=10090 GN=Rragb PE=1 SV=1
2197	6899	Q9DC69|NDUA9_MOUSE	50.57	3	3	2.91E4	1	1	1		42525	NADH dehydrogenase [ubiquinone] 1 alpha subcomplex subunit 9 mitochondrial OS=Mus musculus OX=10090 GN=Ndufa9 PE=1 SV=2
1848	1798	Q61581|IBP7_MOUSE	50.50	4	4	1.28E5	1	1	1	Carbamidomethylation	28969	Insulin-like growth factor-binding protein 7 OS=Mus musculus OX=10090 GN=Igfbp7 PE=1 SV=3
937	9313	B9EJR8|DAAF5_MOUSE	50.40	3	3	6.06E4	4	1	4		93851	Dynein assembly factor 5 axonemal OS=Mus musculus OX=10090 GN=Dnaaf5 PE=1 SV=1
550	4360	Q5DTT3|F208B_MOUSE	50.39	1	1	1.51E6	3	1	3	Carbamidomethylation	264276	Protein FAM208B OS=Mus musculus OX=10090 GN=Fam208b PE=1 SV=2
1625	1273	Q9Z1Z0|USO1_MOUSE	50.35	1	1	1E5	1	1	1	Carbamidomethylation	106983	General vesicular transport factor p115 OS=Mus musculus OX=10090 GN=Uso1 PE=1 SV=2
1594	2219	Q5DU00|DCDC2_MOUSE	50.31	4	4	2.48E5	2	2	2		51953	Doublecortin domain-containing protein 2 OS=Mus musculus OX=10090 GN=Dcdc2 PE=1 SV=2
1832	9413	Q3TDQ1|STT3B_MOUSE	50.19	2	2	4.04E4	2	1	2		93246	Dolichyl-diphosphooligosaccharide--protein glycosyltransferase subunit STT3B OS=Mus musculus OX=10090 GN=Stt3b PE=1 SV=2
1615	8641	Q3UJD6|UBP19_MOUSE	49.88	1	1	1.35E5	1	1	1		150548	Ubiquitin carboxyl-terminal hydrolase 19 OS=Mus musculus OX=10090 GN=Usp19 PE=1 SV=1
1587	8670	O54931|AKAP2_MOUSE	49.79	3	3	1.22E6	2	2	2		98579	A-kinase anchor protein 2 OS=Mus musculus OX=10090 GN=Akap2 PE=1 SV=3
1460	4499	Q9QZQ1|AFAD_MOUSE	49.77	1	1	6.02E4	2	1	2		206497	Afadin OS=Mus musculus OX=10090 GN=Afdn PE=1 SV=3
2439	598	Q91Z49|UIF_MOUSE	49.29	3	3	6.4E5	1	1	1		35887	UAP56-interacting factor OS=Mus musculus OX=10090 GN=Fyttd1 PE=1 SV=1
1817	8931	Q9WV80|SNX1_MOUSE	49.16	4	4	2.09E5	2	2	2	Carbamidomethylation	58952	Sorting nexin-1 OS=Mus musculus OX=10090 GN=Snx1 PE=1 SV=1
1285	6855	P07742|RIR1_MOUSE	49.14	1	1	1.29E5	1	1	1		90210	Ribonucleoside-diphosphate reductase large subunit OS=Mus musculus OX=10090 GN=Rrm1 PE=1 SV=2
1895	18505	Q9Z0G4|WISP2_MOUSE	49.03	4	4	7.95E5	1	1	2	Carbamidomethylation	27095	WNT1-inducible-signaling pathway protein 2 OS=Mus musculus OX=10090 GN=Wisp2 PE=2 SV=1
939	8626	P17426|AP2A1_MOUSE	49.00	2	2	5.71E4	3	1	4	Carbamidomethylation	107664	AP-2 complex subunit alpha-1 OS=Mus musculus OX=10090 GN=Ap2a1 PE=1 SV=1
1184	614	Q8C0S4|TT21A_MOUSE	48.90	1	1	1.12E5	2	1	2		148616	Tetratricopeptide repeat protein 21A OS=Mus musculus OX=10090 GN=Ttc21a PE=1 SV=2
1900	911	Q9D823|RL37_MOUSE	48.79	7	7	7.58E6	2	2	2		11078	60S ribosomal protein L37 OS=Mus musculus OX=10090 GN=Rpl37 PE=3 SV=3
2444	8609	P26041|MOES_MOUSE	48.48	2	2	4.59E5	1	1	1		67767	Moesin OS=Mus musculus OX=10090 GN=Msn PE=1 SV=3
2444	4907	P26043|RADI_MOUSE	48.48	2	2	4.59E5	1	1	1		68543	Radixin OS=Mus musculus OX=10090 GN=Rdx PE=1 SV=3
2444	8602	P26040|EZRI_MOUSE	48.48	2	2	4.59E5	1	1	1		69407	Ezrin OS=Mus musculus OX=10090 GN=Ezr PE=1 SV=3
2203	669	Q9D6Z1|NOP56_MOUSE	47.97	3	3	2.01E5	1	1	1	Carbamidomethylation	64464	Nucleolar protein 56 OS=Mus musculus OX=10090 GN=Nop56 PE=1 SV=2
1300	1893	Q6PDS3|SARM1_MOUSE	47.90	2	2	1.39E5	2	1	2		79606	Sterile alpha and TIR motif-containing protein 1 OS=Mus musculus OX=10090 GN=Sarm1 PE=1 SV=1
2206	8966	Q8R0G7|SPNS1_MOUSE	47.89	3	3	2.14E5	1	1	1	Carbamidomethylation	56709	Protein spinster homolog 1 OS=Mus musculus OX=10090 GN=Spns1 PE=2 SV=1
1178	921	Q61464|ZN638_MOUSE	47.65	1	1	1.44E5	2	1	2		218132	Zinc finger protein 638 OS=Mus musculus OX=10090 GN=Znf638 PE=1 SV=2
2306	5904	Q62420|SH3G2_MOUSE	47.52	3	3	2.35E5	1	1	1		39955	Endophilin-A1 OS=Mus musculus OX=10090 GN=Sh3gl2 PE=1 SV=2
2306	9020	Q62419|SH3G1_MOUSE	47.52	3	3	2.35E5	1	1	1		41518	Endophilin-A2 OS=Mus musculus OX=10090 GN=Sh3gl1 PE=1 SV=1
2435	1863	P62892|RL39_MOUSE	47.46	20	20	2.49E6	1	1	1		6407	60S ribosomal protein L39 OS=Mus musculus OX=10090 GN=Rpl39 PE=1 SV=2
486	2100	Q8CI71|VPS50_MOUSE	47.44	2	2	0E0	3	1	7		111174	Syndetin OS=Mus musculus OX=10090 GN=Vps50 PE=1 SV=2
931	926	Q8BGD5|CPT1C_MOUSE	47.26	5	5	1.85E5	3	3	3	Carbamidomethylation	90030	Carnitine O-palmitoyltransferase 1 brain isoform OS=Mus musculus OX=10090 GN=Cpt1c PE=1 SV=1
1606	1034	Q64291|K1C12_MOUSE	47.15	3	3	5.75E5	2	1	2		52464	Keratin type I cytoskeletal 12 OS=Mus musculus OX=10090 GN=Krt12 PE=1 SV=2
2436	5675	Q9D9V4|RSPH9_MOUSE	47.05	4	4	4.15E5	1	1	1		31331	Radial spoke head protein 9 homolog OS=Mus musculus OX=10090 GN=Rsph9 PE=1 SV=1
491	1479	Q99MZ6|MYO7B_MOUSE	47.03	1	1	1.11E5	3	1	3	Biotinylation	240856	Unconventional myosin-VIIb OS=Mus musculus OX=10090 GN=Myo7b PE=1 SV=3
1840	1077	O55222|ILK_MOUSE	46.88	4	4	2.11E5	2	2	2		51373	Integrin-linked protein kinase OS=Mus musculus OX=10090 GN=Ilk PE=1 SV=2
2440	9189	Q5SU73|COIL_MOUSE	46.87	2	2	1.28E5	1	1	1		61917	Coilin OS=Mus musculus OX=10090 GN=Coil PE=1 SV=1
1610	705	Q61768|KINH_MOUSE	46.82	3	3	1.43E5	2	1	2		109551	Kinesin-1 heavy chain OS=Mus musculus OX=10090 GN=Kif5b PE=1 SV=3
1860	8680	Q5SUV2|MYBPP_MOUSE	46.80	2	2	1.92E5	2	1	2		106452	MYCBP-associated protein OS=Mus musculus OX=10090 GN=Mycbpap PE=1 SV=1
1507	1046	Q9CZW4|ACSL3_MOUSE	46.79	2	2	1.35E5	1	1	1	Carbamidomethylation	80492	Long-chain-fatty-acid--CoA ligase 3 OS=Mus musculus OX=10090 GN=Acsl3 PE=1 SV=2
1837	18312	Q8WTY4|CPIN1_MOUSE	46.76	8	8	1.15E5	2	2	2	Carbamidomethylation	33429	Anamorsin OS=Mus musculus OX=10090 GN=Ciapin1 PE=1 SV=1
2437	1231	P48432|SOX2_MOUSE	46.59	5	5	7.99E5	1	1	1		34454	Transcription factor SOX-2 OS=Mus musculus OX=10090 GN=Sox2 PE=1 SV=2
1836	1204	Q9CZG9|PDZ11_MOUSE	46.58	21	21	0E0	2	1	2		16182	PDZ domain-containing protein 11 OS=Mus musculus OX=10090 GN=Pdzd11 PE=1 SV=1
642	3682	P25799|NFKB1_MOUSE	46.51	2	2	2.34E6	3	2	5	Carbamidomethylation	105615	Nuclear factor NF-kappa-B p105 subunit OS=Mus musculus OX=10090 GN=Nfkb1 PE=1 SV=2
2438	1084	Q8BU85|MSRB3_MOUSE	46.44	4	4	2.88E5	1	1	1	Carbamidomethylation	26832	Methionine-R-sulfoxide reductase B3 mitochondrial OS=Mus musculus OX=10090 GN=Msrb3 PE=1 SV=2
1823	1345	Q9WU79|PROD_MOUSE	46.33	4	4	1.07E5	2	2	2		68036	Proline dehydrogenase 1 mitochondrial OS=Mus musculus OX=10090 GN=Prodh PE=1 SV=2
969	8486	P39447|ZO1_MOUSE	46.24	1	1	4.77E5	2	1	2		194740	Tight junction protein ZO-1 OS=Mus musculus OX=10090 GN=Tjp1 PE=1 SV=2
2443	1881	O09117|SYPL1_MOUSE	46.17	3	3	2.65E5	1	1	1	Carbamidomethylation	28899	Synaptophysin-like protein 1 OS=Mus musculus OX=10090 GN=Sypl1 PE=1 SV=2
2300	1556	Q9DCC4|P5CR3_MOUSE	46.16	4	4	3.45E5	1	1	1		28721	Pyrroline-5-carboxylate reductase 3 OS=Mus musculus OX=10090 GN=Pycr3 PE=1 SV=2
1850	18347	Q91V01|MBOA5_MOUSE	46.07	2	2	1.66E5	1	1	1		56147	Lysophospholipid acyltransferase 5 OS=Mus musculus OX=10090 GN=Lpcat3 PE=1 SV=1
1305	1270	P61963|DCAF7_MOUSE	45.85	5	5	1.04E5	2	1	2	Carbamidomethylation	38926	DDB1- and CUL4-associated factor 7 OS=Mus musculus OX=10090 GN=Dcaf7 PE=1 SV=1
1527	1695	Q8VDR9|DOCK6_MOUSE	45.77	1	1	1.85E5	2	1	2		233265	Dedicator of cytokinesis protein 6 OS=Mus musculus OX=10090 GN=Dock6 PE=1 SV=4
1628	1214	Q6NWV3|IF122_MOUSE	45.70	1	1	2.66E5	2	1	2		134798	Intraflagellar transport protein 122 homolog OS=Mus musculus OX=10090 GN=Ift122 PE=1 SV=1
1280	8645	P62814|VATB2_MOUSE	45.57	2	2	1.29E5	1	1	1		56551	V-type proton ATPase subunit B brain isoform OS=Mus musculus OX=10090 GN=Atp6v1b2 PE=1 SV=1
1842	1957	P14069|S10A6_MOUSE	45.46	17	17	5.61E6	2	2	2		10051	Protein S100-A6 OS=Mus musculus OX=10090 GN=S100a6 PE=1 SV=3
1824	1035	Q99NF3|CEP41_MOUSE	45.32	5	5	4.97E5	2	2	2		41442	Centrosomal protein of 41 kDa OS=Mus musculus OX=10090 GN=Cep41 PE=1 SV=1
967	1626	F8VQB6|MYO10_MOUSE	45.31	1	1	3.95E5	3	1	4	Carbamidomethylation	237321	Unconventional myosin-X OS=Mus musculus OX=10090 GN=Myo10 PE=1 SV=1
2305	1662	Q9R0Q9|MPU1_MOUSE	45.23	6	6	2.6E5	1	1	1		26498	Mannose-P-dolichol utilization defect 1 protein OS=Mus musculus OX=10090 GN=Mpdu1 PE=1 SV=1
1865	2233	Q60779|DRC4_MOUSE	45.21	2	2	1.69E5	1	1	1		56264	Dynein regulatory complex subunit 4 OS=Mus musculus OX=10090 GN=Gas8 PE=1 SV=2
2319	1883	P23607|ZFA_MOUSE	45.20	1	1	1.54E5	1	1	1		84658	Zinc finger autosomal protein OS=Mus musculus OX=10090 GN=Zfa PE=3 SV=1
2319	1885	P17012|ZFX_MOUSE	45.20	1	1	1.54E5	1	1	1		90026	Zinc finger X-chromosomal protein OS=Mus musculus OX=10090 GN=Zfx PE=1 SV=2
1659	889	P70261|PALD_MOUSE	45.18	1	1	1.9E5	2	1	2		96740	Paladin OS=Mus musculus OX=10090 GN=Pald1 PE=1 SV=1
1509	1132	Q8BW49|TTC12_MOUSE	45.01	2	2	7.45E4	2	1	2		78754	Tetratricopeptide repeat protein 12 OS=Mus musculus OX=10090 GN=Ttc12 PE=1 SV=1
1857	2174	Q566J8|COQ8B_MOUSE	44.94	2	2	4.72E4	1	1	1		59232	Atypical kinase COQ8B mitochondrial OS=Mus musculus OX=10090 GN=Coq8b PE=1 SV=1
1638	768	Q8BIW1|PRUN1_MOUSE	44.67	3	3	8.41E4	1	1	1		50240	Exopolyphosphatase PRUNE1 OS=Mus musculus OX=10090 GN=Prune1 PE=1 SV=1
2324	1392	Q8BVU0|LRCH3_MOUSE	44.66	2	2	0E0	1	1	1		86341	Leucine-rich repeat and calponin homology domain-containing protein 3 OS=Mus musculus OX=10090 GN=Lrch3 PE=1 SV=3
1844	939	P14211|CALR_MOUSE	44.52	3	3	2.8E5	2	1	2		47995	Calreticulin OS=Mus musculus OX=10090 GN=Calr PE=1 SV=1
2441	1031	P11214|TPA_MOUSE	44.49	2	2	3.35E5	1	1	1	Carbamidomethylation	63097	Tissue-type plasminogen activator OS=Mus musculus OX=10090 GN=Plat PE=1 SV=3
2143	1015	Q61187|TS101_MOUSE	44.40	3	3	2.31E5	1	1	1		44124	Tumor susceptibility gene 101 protein OS=Mus musculus OX=10090 GN=Tsg101 PE=1 SV=2
2442	869	Q99JT9|MTND_MOUSE	44.38	8	8	1.78E5	1	1	1		21524	1 2-dihydroxy-3-keto-5-methylthiopentene dioxygenase OS=Mus musculus OX=10090 GN=Adi1 PE=1 SV=1
1828	747	P61358|RL27_MOUSE	44.29	15	15	3.87E5	2	2	2		15798	60S ribosomal protein L27 OS=Mus musculus OX=10090 GN=Rpl27 PE=1 SV=2
1185	1169	O54774|AP3D1_MOUSE	43.91	1	1	1.21E5	2	1	3		135081	AP-3 complex subunit delta-1 OS=Mus musculus OX=10090 GN=Ap3d1 PE=1 SV=1
1849	5551	P15116|CADH2_MOUSE	43.78	3	3	1.59E5	1	1	1		99796	Cadherin-2 OS=Mus musculus OX=10090 GN=Cdh2 PE=1 SV=2
1303	8904	Q5EG47|AAPK1_MOUSE	43.76	3	3	1.16E5	2	1	2		63929	5'-AMP-activated protein kinase catalytic subunit alpha-1 OS=Mus musculus OX=10090 GN=Prkaa1 PE=1 SV=2
1413	8682	Q7TQH0|ATX2L_MOUSE	43.74	2	2	1.35E5	1	1	1		110649	Ataxin-2-like protein OS=Mus musculus OX=10090 GN=Atxn2l PE=1 SV=1
2296	1852	P51807|DYLT1_MOUSE	43.70	14	14	3.04E5	1	1	1		12483	Dynein light chain Tctex-type 1 OS=Mus musculus OX=10090 GN=Dynlt1 PE=1 SV=1
1596	1604	Q3U186|SYRM_MOUSE	43.66	4	4	6.57E4	2	2	2	Carbamidomethylation	65336	Probable arginine--tRNA ligase mitochondrial OS=Mus musculus OX=10090 GN=Rars2 PE=1 SV=1
1870	173	Q9WTI7|MYO1C_MOUSE	43.46	2	2	1.77E5	2	1	2		121944	Unconventional myosin-Ic OS=Mus musculus OX=10090 GN=Myo1c PE=1 SV=2
1858	7949	Q6PAL7|AHDC1_MOUSE	43.38	1	1	7.7E4	1	1	1		168080	AT-hook DNA-binding motif-containing protein 1 OS=Mus musculus OX=10090 GN=Ahdc1 PE=1 SV=1
2146	531	Q06890|CLUS_MOUSE	43.37	2	2	2.66E5	1	1	1		51656	Clusterin OS=Mus musculus OX=10090 GN=Clu PE=1 SV=1
1192	18392	Q6PCX7|RGMA_MOUSE	43.16	3	3	1.18E5	1	1	1		49676	Repulsive guidance molecule A OS=Mus musculus OX=10090 GN=Rgma PE=1 SV=1
2445	556	O35129|PHB2_MOUSE	43.09	4	4	5.79E5	1	1	1		33296	Prohibitin-2 OS=Mus musculus OX=10090 GN=Phb2 PE=1 SV=1
1456	792	Q9R0L6|PCM1_MOUSE	42.95	1	1	2.81E4	2	1	2		228845	Pericentriolar material 1 protein OS=Mus musculus OX=10090 GN=Pcm1 PE=1 SV=2
1608	359	Q8VH51|RBM39_MOUSE	42.81	5	5	1.82E5	2	2	2		59407	RNA-binding protein 39 OS=Mus musculus OX=10090 GN=Rbm39 PE=1 SV=2
2450	774	P41105|RL28_MOUSE	42.46	6	6	1.26E6	1	1	1	Carbamidomethylation	15733	60S ribosomal protein L28 OS=Mus musculus OX=10090 GN=Rpl28 PE=1 SV=2
1175	771	Q0VBK2|K2C80_MOUSE	42.45	3	3	5.9E6	1	1	1	Carbamidomethylation	50661	Keratin type II cytoskeletal 80 OS=Mus musculus OX=10090 GN=Krt80 PE=1 SV=1
936	8832	Q80WJ7|LYRIC_MOUSE	42.39	2	2	5.32E4	1	1	1		63846	Protein LYRIC OS=Mus musculus OX=10090 GN=Mtdh PE=1 SV=1
2446	516	Q9CXS4|CENPV_MOUSE	42.08	5	5	6.77E4	1	1	1		27541	Centromere protein V OS=Mus musculus OX=10090 GN=Cenpv PE=1 SV=2
2308	18426	Q7TSV9|ENKD1_MOUSE	41.99	3	3	7.07E4	1	1	1		38967	Enkurin domain-containing protein 1 OS=Mus musculus OX=10090 GN=Enkd1 PE=1 SV=1
2292	1829	P62307|RUXF_MOUSE	41.90	15	15	6.86E4	1	1	1		9725	Small nuclear ribonucleoprotein F OS=Mus musculus OX=10090 GN=Snrpf PE=1 SV=1
1831	8447	Q6RI63|F120B_MOUSE	41.86	3	3	3.87E5	2	2	2		89313	Constitutive coactivator of peroxisome proliferator-activated receptor gamma OS=Mus musculus OX=10090 GN=Fam120b PE=1 SV=1
1885	8451	Q6PGL7|WASC2_MOUSE	41.77	1	1	5.4E5	1	1	1		145310	WASH complex subunit 2 OS=Mus musculus OX=10090 GN=Washc2 PE=1 SV=1
1598	4132	Q8BK63|KC1A_MOUSE	41.76	4	4	4.68E5	2	1	2		38915	Casein kinase I isoform alpha OS=Mus musculus OX=10090 GN=Csnk1a1 PE=1 SV=2
1455	1014	Q9D8N0|EF1G_MOUSE	41.71	4	4	2.14E5	2	1	2		50061	Elongation factor 1-gamma OS=Mus musculus OX=10090 GN=Eef1g PE=1 SV=3
1856	8684	Q8CIB5|FERM2_MOUSE	41.59	2	2	0E0	1	1	1		77800	Fermitin family homolog 2 OS=Mus musculus OX=10090 GN=Fermt2 PE=1 SV=1
2447	1417	P11031|TCP4_MOUSE	41.53	9	9	1.25E5	1	1	1		14427	Activated RNA polymerase II transcriptional coactivator p15 OS=Mus musculus OX=10090 GN=Sub1 PE=1 SV=3
2448	1068	Q8BP40|PPA6_MOUSE	41.50	2	2	2.56E5	1	1	1		47625	Lysophosphatidic acid phosphatase type 6 OS=Mus musculus OX=10090 GN=Acp6 PE=1 SV=1
2449	795	Q9Z0M6|CD97_MOUSE	41.38	1	1	9.97E4	1	1	1		90413	CD97 antigen OS=Mus musculus OX=10090 GN=Cd97 PE=1 SV=2
1611	8713	P63037|DNJA1_MOUSE	41.24	3	3	7.78E4	2	1	2		44868	DnaJ homolog subfamily A member 1 OS=Mus musculus OX=10090 GN=Dnaja1 PE=1 SV=1
1869	1090	Q8BS03|PI15_MOUSE	41.21	5	5	2.13E5	2	1	2		29151	Peptidase inhibitor 15 OS=Mus musculus OX=10090 GN=Pi15 PE=2 SV=2
487	13932	Q8BI72|CARF_MOUSE	41.16	3	3	6.91E4	2	1	6		59745	CDKN2A-interacting protein OS=Mus musculus OX=10090 GN=Cdkn2aip PE=1 SV=1
2194	646	Q8BH59|CMC1_MOUSE	41.07	2	2	7.39E5	1	1	1		74570	Calcium-binding mitochondrial carrier protein Aralar1 OS=Mus musculus OX=10090 GN=Slc25a12 PE=1 SV=1
2194	1659	Q9QXX4|CMC2_MOUSE	41.07	2	2	7.39E5	1	1	1		74467	Calcium-binding mitochondrial carrier protein Aralar2 OS=Mus musculus OX=10090 GN=Slc25a13 PE=1 SV=1
1503	18250	Q8C460|ERI3_MOUSE	41.02	3	3	3.33E5	1	1	1		37189	ERI1 exoribonuclease 3 OS=Mus musculus OX=10090 GN=Eri3 PE=1 SV=1
2318	18444	Q80U38|KHNYN_MOUSE	40.93	1	1	5.55E4	1	1	1		74565	Protein KHNYN OS=Mus musculus OX=10090 GN=Khnyn PE=2 SV=2
1851	845	P62880|GBB2_MOUSE	40.75	4	4	1.11E5	2	1	2		37331	Guanine nucleotide-binding protein G(I)/G(S)/G(T) subunit beta-2 OS=Mus musculus OX=10090 GN=Gnb2 PE=1 SV=3
2195	2129	Q62356|FSTL1_MOUSE	40.51	3	3	3.72E5	1	1	1		34554	Follistatin-related protein 1 OS=Mus musculus OX=10090 GN=Fstl1 PE=1 SV=2
2451	1212	P15626|GSTM2_MOUSE	40.47	8	8	2E5	1	1	1		25717	Glutathione S-transferase Mu 2 OS=Mus musculus OX=10090 GN=Gstm2 PE=1 SV=2
1174	8796	Q61234|SNTA1_MOUSE	40.35	5	5	2.24E6	3	1	3		53665	Alpha-1-syntrophin OS=Mus musculus OX=10090 GN=Snta1 PE=1 SV=1
2452	10119	P15209|NTRK2_MOUSE	40.32	2	2	1.44E5	1	1	1	Carbamidomethylation	92133	BDNF/NT-3 growth factors receptor OS=Mus musculus OX=10090 GN=Ntrk2 PE=1 SV=1
1016	4979	P23116|EIF3A_MOUSE	40.29	1	1	4.7E4	2	1	3		161936	Eukaryotic translation initiation factor 3 subunit A OS=Mus musculus OX=10090 GN=Eif3a PE=1 SV=5
2453	1855	P21278|GNA11_MOUSE	40.18	4	4	1.21E5	1	1	1	Carbamidomethylation	42024	Guanine nucleotide-binding protein subunit alpha-11 OS=Mus musculus OX=10090 GN=Gna11 PE=1 SV=1
2454	18510	Q9DB26|PHYD1_MOUSE	40.13	5	5	7.58E4	1	1	1	Carbamidomethylation	32517	Phytanoyl-CoA dioxygenase domain-containing protein 1 OS=Mus musculus OX=10090 GN=Phyhd1 PE=1 SV=2
2299	18413	Q05816|FABP5_MOUSE	39.95	7	7	2.99E6	1	1	1		15137	Fatty acid-binding protein 5 OS=Mus musculus OX=10090 GN=Fabp5 PE=1 SV=3
1988	8390	Q5FWI3|TMEM2_MOUSE	39.94	1	1	5.94E4	2	1	2		153800	Cell surface hyaluronidase OS=Mus musculus OX=10090 GN=Tmem2 PE=1 SV=1
2309	8756	Q80ZX8|SPAG1_MOUSE	39.89	1	1	2.21E5	1	1	1		100670	Sperm-associated antigen 1 OS=Mus musculus OX=10090 GN=Spag1 PE=1 SV=1
1278	797	P47738|ALDH2_MOUSE	39.48	7	7	4.7E5	3	3	3		56538	Aldehyde dehydrogenase mitochondrial OS=Mus musculus OX=10090 GN=Aldh2 PE=1 SV=1
2455	746	O08915|AIP_MOUSE	39.46	3	3	0E0	1	1	1		37605	AH receptor-interacting protein OS=Mus musculus OX=10090 GN=Aip PE=1 SV=1
2458	8730	Q8VHQ9|ACO11_MOUSE	39.46	2	2	2.14E5	1	1	1		67355	Acyl-coenzyme A thioesterase 11 OS=Mus musculus OX=10090 GN=Acot11 PE=1 SV=1
2456	18511	Q8K3A0|HSC20_MOUSE	39.41	4	4	1.95E5	1	1	1		26645	Iron-sulfur cluster co-chaperone protein HscB mitochondrial OS=Mus musculus OX=10090 GN=Hscb PE=1 SV=2
2457	1258	O35680|RT12_MOUSE	38.93	8	8	8.74E4	1	1	1		15437	28S ribosomal protein S12 mitochondrial OS=Mus musculus OX=10090 GN=Mrps12 PE=2 SV=1
2189	1868	Q80XI4|PI42B_MOUSE	38.81	3	3	1.3E5	1	1	1		47319	Phosphatidylinositol 5-phosphate 4-kinase type-2 beta OS=Mus musculus OX=10090 GN=Pip4k2b PE=1 SV=1
2459	1807	Q9JMH6|TRXR1_MOUSE	38.80	2	2	0E0	1	1	1		67084	Thioredoxin reductase 1 cytoplasmic OS=Mus musculus OX=10090 GN=Txnrd1 PE=1 SV=3
893	22142	E9Q7E2|ARID2_MOUSE	38.79	1	1	6.17E4	2	1	4		195987	AT-rich interactive domain-containing protein 2 OS=Mus musculus OX=10090 GN=Arid2 PE=1 SV=1
2303	460	Q64521|GPDM_MOUSE	38.71	1	1	2.45E5	1	1	1		80954	Glycerol-3-phosphate dehydrogenase mitochondrial OS=Mus musculus OX=10090 GN=Gpd2 PE=1 SV=2
1855	1023	Q8C050|KS6A5_MOUSE	38.61	1	1	5.91E4	1	1	1		96583	Ribosomal protein S6 kinase alpha-5 OS=Mus musculus OX=10090 GN=Rps6ka5 PE=1 SV=2
1323	2680	Q6PHZ5|RB15B_MOUSE	38.58	1	1	0E0	2	1	3		97076	Putative RNA-binding protein 15B OS=Mus musculus OX=10090 GN=Rbm15b PE=1 SV=2
2290	957	P47915|RL29_MOUSE	38.35	7	7	4.18E5	1	1	1		17587	60S ribosomal protein L29 OS=Mus musculus OX=10090 GN=Rpl29 PE=1 SV=2
1299	2260	P14152|MDHC_MOUSE	38.31	7	7	1.17E5	2	1	3	Carbamidomethylation	36511	Malate dehydrogenase cytoplasmic OS=Mus musculus OX=10090 GN=Mdh1 PE=1 SV=3
1891	3433	Q9JK88|SPI2_MOUSE	38.30	3	3	6.25E5	2	1	2		45776	Serpin I2 OS=Mus musculus OX=10090 GN=Serpini2 PE=1 SV=1
2460	1365	P46664|PURA2_MOUSE	38.10	3	3	0E0	1	1	1		50021	Adenylosuccinate synthetase isozyme 2 OS=Mus musculus OX=10090 GN=Adss PE=1 SV=2
2310	1358	P0C673|IGS11_MOUSE	37.89	3	3	1.82E5	1	1	1		46067	Immunoglobulin superfamily member 11 OS=Mus musculus OX=10090 GN=Igsf11 PE=1 SV=1
2312	1849	Q61176|ARGI1_MOUSE	37.72	2	2	3.23E5	1	1	1		34808	Arginase-1 OS=Mus musculus OX=10090 GN=Arg1 PE=1 SV=1
1627	4773	Q60875|ARHG2_MOUSE	37.58	1	1	0E0	1	1	1		111974	Rho guanine nucleotide exchange factor 2 OS=Mus musculus OX=10090 GN=Arhgef2 PE=1 SV=4
361	6079	Q5DTW7|K1551_MOUSE	37.32	1	1	1.2E7	2	1	7	Carbamidomethylation	169044	Uncharacterized protein KIAA1551 OS=Mus musculus OX=10090 GN=Kiaa1551 PE=1 SV=2
1458	1101	Q2VIS4|FILA2_MOUSE	37.27	1	1	2.69E5	1	1	1		251369	Filaggrin-2 OS=Mus musculus OX=10090 GN=Flg2 PE=1 SV=2
952	1042	Q8JZQ2|AFG32_MOUSE	37.20	2	2	3.03E4	2	1	4		89519	AFG3-like protein 2 OS=Mus musculus OX=10090 GN=Afg3l2 PE=1 SV=1
1873	9546	Q8BYU6|TOIP2_MOUSE	36.89	2	2	0E0	1	1	1		54496	Torsin-1A-interacting protein 2 OS=Mus musculus OX=10090 GN=Tor1aip2 PE=1 SV=1
2461	8657	Q9D485|EFHC2_MOUSE	36.89	1	1	2.73E5	1	1	1		87646	EF-hand domain-containing family member C2 OS=Mus musculus OX=10090 GN=Efhc2 PE=2 SV=2
1618	880	P55065|PLTP_MOUSE	36.81	3	3	1.26E5	1	1	1		54453	Phospholipid transfer protein OS=Mus musculus OX=10090 GN=Pltp PE=1 SV=1
2323	1099	Q921E2|RAB31_MOUSE	36.56	6	6	8.97E5	1	1	1	Carbamidomethylation	21331	Ras-related protein Rab-31 OS=Mus musculus OX=10090 GN=Rab31 PE=1 SV=1
2323	1888	P35285|RB22A_MOUSE	36.56	6	6	8.97E5	1	1	1	Carbamidomethylation	21802	Ras-related protein Rab-22A OS=Mus musculus OX=10090 GN=Rab22a PE=1 SV=2
2200	1642	Q8R0P4|AAMDC_MOUSE	36.49	7	7	0E0	1	1	1		13244	Mth938 domain-containing protein OS=Mus musculus OX=10090 GN=Aamdc PE=1 SV=1
2462	18516	Q8BLS7|SWAHA_MOUSE	36.43	2	2	5.92E6	1	1	1		57749	Ankyrin repeat domain-containing protein SOWAHA OS=Mus musculus OX=10090 GN=Sowaha PE=1 SV=2
1630	9328	P13020|GELS_MOUSE	36.34	3	3	1.14E4	2	1	2		85942	Gelsolin OS=Mus musculus OX=10090 GN=Gsn PE=1 SV=3
2193	970	P28740|KIF2A_MOUSE	36.29	2	2	7.99E4	1	1	1		79756	Kinesin-like protein KIF2A OS=Mus musculus OX=10090 GN=Kif2a PE=1 SV=2
2463	7345	Q920L1|FADS1_MOUSE	36.23	2	2	1.79E5	1	1	1		52323	Fatty acid desaturase 1 OS=Mus musculus OX=10090 GN=Fads1 PE=1 SV=1
2464	609	O09172|GSH0_MOUSE	36.16	4	4	2.19E5	1	1	1		30535	Glutamate--cysteine ligase regulatory subunit OS=Mus musculus OX=10090 GN=Gclm PE=1 SV=1
2322	8725	Q6P9S0|MTSSL_MOUSE	36.04	2	2	1.5E5	1	1	1		76844	MTSS1-like protein OS=Mus musculus OX=10090 GN=Mtss1l PE=1 SV=1
2191	10362	Q08331|CALB2_MOUSE	35.68	4	4	1.99E5	1	1	1		31373	Calretinin OS=Mus musculus OX=10090 GN=Calb2 PE=1 SV=3
2191	10554	P12658|CALB1_MOUSE	35.68	4	4	1.99E5	1	1	1		29994	Calbindin OS=Mus musculus OX=10090 GN=Calb1 PE=1 SV=2
2469	704	Q3TW96|UAP1L_MOUSE	35.66	2	2	1.36E5	1	1	1		56614	UDP-N-acetylhexosamine pyrophosphorylase-like protein 1 OS=Mus musculus OX=10090 GN=Uap1l1 PE=1 SV=1
2465	6801	Q2TBE6|P4K2A_MOUSE	35.55	2	2	5.81E4	1	1	1		54258	Phosphatidylinositol 4-kinase type 2-alpha OS=Mus musculus OX=10090 GN=Pi4k2a PE=1 SV=1
1935	3407	O70373|XIRP1_MOUSE	35.22	1	1	1.74E6	2	1	2		123431	Xin actin-binding repeat-containing protein 1 OS=Mus musculus OX=10090 GN=Xirp1 PE=1 SV=2
2313	1028	A2AJI0|MA7D1_MOUSE	35.08	2	2	2.27E7	1	1	1	Carbamidomethylation	93276	MAP7 domain-containing protein 1 OS=Mus musculus OX=10090 GN=Map7d1 PE=1 SV=1
1854	1168	Q9D2R0|AACS_MOUSE	34.98	3	3	4.8E5	2	2	2		75200	Acetoacetyl-CoA synthetase OS=Mus musculus OX=10090 GN=Aacs PE=1 SV=1
2204	1353	Q9ERG0|LIMA1_MOUSE	34.89	1	1	6.67E5	1	1	1		84060	LIM domain and actin-binding protein 1 OS=Mus musculus OX=10090 GN=Lima1 PE=1 SV=3
2466	10737	Q921J2|RHEB_MOUSE	34.67	8	8	8.66E4	1	1	1		20451	GTP-binding protein Rheb OS=Mus musculus OX=10090 GN=Rheb PE=1 SV=1
1319	13827	Q8BX46|SKOR1_MOUSE	34.62	1	1	5.06E5	1	1	1		100245	SKI family transcriptional corepressor 1 OS=Mus musculus OX=10090 GN=Skor1 PE=1 SV=2
2325	3385	P33146|CAD15_MOUSE	34.60	1	1	1.63E6	1	1	1		85644	Cadherin-15 OS=Mus musculus OX=10090 GN=Cdh15 PE=1 SV=3
2470	8057	Q8CGY8|OGT1_MOUSE	34.55	1	1	1.17E5	1	1	1		116952	UDP-N-acetylglucosamine--peptide N-acetylglucosaminyltransferase 110 kDa subunit OS=Mus musculus OX=10090 GN=Ogt PE=1 SV=2
2302	798	Q8BGD9|IF4B_MOUSE	34.52	3	3	2.6E5	1	1	1		68840	Eukaryotic translation initiation factor 4B OS=Mus musculus OX=10090 GN=Eif4b PE=1 SV=1
1938	9531	Q80TE7|LRRC7_MOUSE	34.44	1	1	4.43E5	2	1	2	Carbamidomethylation	166900	Leucine-rich repeat-containing protein 7 OS=Mus musculus OX=10090 GN=Lrrc7 PE=1 SV=2
2472	18522	Q91ZT8|ASB9_MOUSE	34.21	3	3	1.46E6	1	1	1	Carbamidomethylation	31656	Ankyrin repeat and SOCS box protein 9 OS=Mus musculus OX=10090 GN=Asb9 PE=1 SV=2
2467	9131	Q9CZ62|CEP97_MOUSE	34.21	2	2	6.44E4	1	1	1		94641	Centrosomal protein of 97 kDa OS=Mus musculus OX=10090 GN=Cep97 PE=1 SV=1
1318	8746	Q91WJ7|SPS2L_MOUSE	34.00	3	3	2.3E5	2	1	3		61669	SPATS2-like protein OS=Mus musculus OX=10090 GN=Spats2l PE=2 SV=2
1686	15141	P97433|ARG28_MOUSE	34.00	1	1	1.69E5	2	1	2		190324	Rho guanine nucleotide exchange factor 28 OS=Mus musculus OX=10090 GN=Arhgef28 PE=1 SV=1
2471	8777	Q80VQ1|LRRC1_MOUSE	33.85	3	3	4.43E4	1	1	1		59412	Leucine-rich repeat-containing protein 1 OS=Mus musculus OX=10090 GN=Lrrc1 PE=1 SV=2
1633	8632	P05064|ALDOA_MOUSE	33.84	3	3	6.47E5	1	1	1		39356	Fructose-bisphosphate aldolase A OS=Mus musculus OX=10090 GN=Aldoa PE=1 SV=2
2329	594	Q01705|NOTC1_MOUSE	33.80	1	1	8.55E4	1	1	1	Carbamidomethylation	270833	Neurogenic locus notch homolog protein 1 OS=Mus musculus OX=10090 GN=Notch1 PE=1 SV=3
1511	18293	Q91W43|GCSP_MOUSE	33.75	1	1	1.17E5	1	1	1		113267	Glycine dehydrogenase (decarboxylating) mitochondrial OS=Mus musculus OX=10090 GN=Gldc PE=1 SV=1
2473	18524	Q9D787|PPIL2_MOUSE	33.43	2	2	0E0	1	1	1		59065	RING-type E3 ubiquitin-protein ligase PPIL2 OS=Mus musculus OX=10090 GN=Ppil2 PE=1 SV=2
1887	924	Q9EQF6|DPYL5_MOUSE	33.33	2	2	2.63E4	1	1	1		61516	Dihydropyrimidinase-related protein 5 OS=Mus musculus OX=10090 GN=Dpysl5 PE=1 SV=1
2476	866	P29341|PABP1_MOUSE	33.08	1	1	2.1E5	1	1	1		70671	Polyadenylate-binding protein 1 OS=Mus musculus OX=10090 GN=Pabpc1 PE=1 SV=2
1714	1519	Q05793|PGBM_MOUSE	33.00	1	1	8.33E4	2	1	2		398295	Basement membrane-specific heparan sulfate proteoglycan core protein OS=Mus musculus OX=10090 GN=Hspg2 PE=1 SV=1
2474	799	Q9DA19|CIR1_MOUSE	32.91	2	2	3.92E5	1	1	1		51838	Corepressor interacting with RBPJ 1 OS=Mus musculus OX=10090 GN=Cir1 PE=1 SV=2
1871	922	O89051|ITM2B_MOUSE	32.90	8	8	3.49E6	2	2	2		30260	Integral membrane protein 2B OS=Mus musculus OX=10090 GN=Itm2b PE=1 SV=1
1665	1468	Q61586|GPAT1_MOUSE	32.71	3	3	8.74E4	2	1	2		93705	Glycerol-3-phosphate acyltransferase 1 mitochondrial OS=Mus musculus OX=10090 GN=Gpam PE=1 SV=2
2475	977	Q9CQQ7|AT5F1_MOUSE	32.67	4	4	6.31E5	1	1	1		28949	ATP synthase F(0) complex subunit B1 mitochondrial OS=Mus musculus OX=10090 GN=Atp5f1 PE=1 SV=1
2320	8721	Q80TM9|NISCH_MOUSE	32.67	1	1	4.15E4	1	1	1		175011	Nischarin OS=Mus musculus OX=10090 GN=Nisch PE=1 SV=2
2478	18536	P17742|PPIA_MOUSE	32.43	4	4	1.86E5	1	1	1		17971	Peptidyl-prolyl cis-trans isomerase A OS=Mus musculus OX=10090 GN=Ppia PE=1 SV=2
2479	1202	Q8CFA2|GCST_MOUSE	32.02	3	3	2.92E5	1	1	1		44009	Aminomethyltransferase mitochondrial OS=Mus musculus OX=10090 GN=Amt PE=1 SV=1
1647	1138	Q0VBL3|RBM15_MOUSE	32.00	2	2	0E0	1	1	1		105722	RNA-binding protein 15 OS=Mus musculus OX=10090 GN=Rbm15 PE=1 SV=1
2326	1853	Q3UHD6|SNX27_MOUSE	31.99	2	2	1.37E5	1	1	1		60989	Sorting nexin-27 OS=Mus musculus OX=10090 GN=Snx27 PE=1 SV=2
2315	825	Q9EST1|GSDMA_MOUSE	31.95	2	2	2.12E5	1	1	1		49593	Gasdermin-A OS=Mus musculus OX=10090 GN=Gsdma PE=2 SV=1
2480	1921	P19258|MPV17_MOUSE	31.89	6	6	2.8E5	1	1	1		19686	Protein Mpv17 OS=Mus musculus OX=10090 GN=Mpv17 PE=1 SV=1
2481	10605	Q60855|RIPK1_MOUSE	31.39	2	2	5.72E4	1	1	1		74854	Receptor-interacting serine/threonine-protein kinase 1 OS=Mus musculus OX=10090 GN=Ripk1 PE=1 SV=1
2295	761	Q91VC3|IF4A3_MOUSE	31.38	2	2	1.45E5	1	1	1		46840	Eukaryotic initiation factor 4A-III OS=Mus musculus OX=10090 GN=Eif4a3 PE=1 SV=3
1909	986	P21619|LMNB2_MOUSE	31.16	1	1	2E5	1	1	1		67318	Lamin-B2 OS=Mus musculus OX=10090 GN=Lmnb2 PE=1 SV=2
2482	18549	Q3TTC2|TYY2_MOUSE	30.85	2	2	7.25E4	1	1	1		42031	Transcription factor YY2 OS=Mus musculus OX=10090 GN=Yy2 PE=2 SV=1
2482	18550	Q00899|TYY1_MOUSE	30.85	2	2	7.25E4	1	1	1		44717	Transcriptional repressor protein YY1 OS=Mus musculus OX=10090 GN=Yy1 PE=1 SV=1
1906	1250	Q8K0S0|PHYIP_MOUSE	30.63	2	2	3.04E5	1	1	1		37555	Phytanoyl-CoA hydroxylase-interacting protein OS=Mus musculus OX=10090 GN=Phyhip PE=1 SV=1
2304	8786	Q8BTU1|CFA20_MOUSE	30.20	4	4	1.78E5	1	1	1		22748	Cilia- and flagella-associated protein 20 OS=Mus musculus OX=10090 GN=Cfap20 PE=1 SV=1
1432	1731	P05132|KAPCA_MOUSE	29.83	3	3	4.58E5	1	1	1		40571	cAMP-dependent protein kinase catalytic subunit alpha OS=Mus musculus OX=10090 GN=Prkaca PE=1 SV=3
1432	962	P68181|KAPCB_MOUSE	29.83	3	3	4.58E5	1	1	1		40708	cAMP-dependent protein kinase catalytic subunit beta OS=Mus musculus OX=10090 GN=Prkacb PE=1 SV=2
1553	7286	Q8BMG7|RBGPR_MOUSE	29.76	0	0	0E0	1	1	1		152534	Rab3 GTPase-activating protein non-catalytic subunit OS=Mus musculus OX=10090 GN=Rab3gap2 PE=1 SV=2
2321	1765	Q8CAM5|RAB36_MOUSE	29.57	3	3	1.51E5	1	1	1		29776	Ras-related protein Rab-36 OS=Mus musculus OX=10090 GN=Rab36 PE=1 SV=1
2144	8625	Q6NZC7|S23IP_MOUSE	29.25	1	1	2.26E5	1	1	1		110780	SEC23-interacting protein OS=Mus musculus OX=10090 GN=Sec23ip PE=1 SV=2
2327	5732	Q80XJ3|TTC28_MOUSE	29.15	0	0	2.92E4	1	1	1		267457	Tetratricopeptide repeat protein 28 OS=Mus musculus OX=10090 GN=Ttc28 PE=1 SV=3
2486	1485	Q8BGH2|SAM50_MOUSE	28.87	1	1	7.17E5	1	1	1		51864	Sorting and assembly machinery component 50 homolog OS=Mus musculus OX=10090 GN=Samm50 PE=1 SV=1
2297	8693	Q61166|MARE1_MOUSE	28.50	4	4	1.72E5	1	1	1		30016	Microtubule-associated protein RP/EB family member 1 OS=Mus musculus OX=10090 GN=Mapre1 PE=1 SV=3
2330	1336	Q9CY66|GAR1_MOUSE	28.29	3	3	2.71E5	1	1	1		23474	H/ACA ribonucleoprotein complex subunit 1 OS=Mus musculus OX=10090 GN=Gar1 PE=1 SV=1
2485	8194	Q6NZJ6|IF4G1_MOUSE	28.15	1	1	5.71E4	1	1	1		176076	Eukaryotic translation initiation factor 4 gamma 1 OS=Mus musculus OX=10090 GN=Eif4g1 PE=1 SV=1
2328	1489	Q8K2F8|LS14A_MOUSE	28.07	3	3	1.99E5	1	1	1		50546	Protein LSM14 homolog A OS=Mus musculus OX=10090 GN=Lsm14a PE=1 SV=1
2145	1125	Q9QZE7|TSNAX_MOUSE	27.75	3	3	0E0	1	1	1		32926	Translin-associated protein X OS=Mus musculus OX=10090 GN=Tsnax PE=1 SV=1
2314	3962	Q9D2I5|ARMC9_MOUSE	27.63	1	1	0E0	1	1	1		91922	LisH domain-containing protein ARMC9 OS=Mus musculus OX=10090 GN=Armc9 PE=1 SV=1
2331	1229	O35593|PSDE_MOUSE	27.02	2	2	1.99E5	1	1	1		34577	26S proteasome non-ATPase regulatory subunit 14 OS=Mus musculus OX=10090 GN=Psmd14 PE=1 SV=2
2487	674	P14206|RSSA_MOUSE	26.94	3	3	1.08E6	1	1	1		32838	40S ribosomal protein SA OS=Mus musculus OX=10090 GN=Rpsa PE=1 SV=4
1683	2277	P35487|ODPAT_MOUSE	26.63	3	3	1.1E8	1	1	2		43413	Pyruvate dehydrogenase E1 component subunit alpha testis-specific form mitochondrial OS=Mus musculus OX=10090 GN=Pdha2 PE=1 SV=1
2489	615	P56375|ACYP2_MOUSE	25.51	7	7	5.3E5	1	1	1		11878	Acylphosphatase-2 OS=Mus musculus OX=10090 GN=Acyp2 PE=1 SV=2
2492	18737	O08811|ERCC2_MOUSE	25.49	1	1	5.29E6	1	1	1		86842	General transcription and DNA repair factor IIH helicase subunit XPD OS=Mus musculus OX=10090 GN=Ercc2 PE=1 SV=2
2205	5681	Q60841|RELN_MOUSE	25.06	0	0	9.62E4	1	1	1		387497	Reelin OS=Mus musculus OX=10090 GN=Reln PE=1 SV=3
2490	18707	Q922Q4|P5CR2_MOUSE	25.02	4	4	4.63E4	1	1	1		33659	Pyrroline-5-carboxylate reductase 2 OS=Mus musculus OX=10090 GN=Pycr2 PE=1 SV=1
2491	9651	Q9CPQ3|TOM22_MOUSE	24.68	18	18	0E0	1	1	1		15537	Mitochondrial import receptor subunit TOM22 homolog OS=Mus musculus OX=10090 GN=Tomm22 PE=1 SV=3
1690	1773	Q8C3P7|MTA70_MOUSE	24.59	1	1	2.61E7	1	1	2		64616	N6-adenosine-methyltransferase subunit METTL3 OS=Mus musculus OX=10090 GN=Mettl3 PE=1 SV=2
2493	906	Q5SUR0|PUR4_MOUSE	24.41	1	1	1.51E5	1	1	1		144629	Phosphoribosylformylglycinamidine synthase OS=Mus musculus OX=10090 GN=Pfas PE=1 SV=1
2494	2005	Q9D1G2|PMVK_MOUSE	24.34	4	4	1.06E5	1	1	1		21916	Phosphomevalonate kinase OS=Mus musculus OX=10090 GN=Pmvk PE=1 SV=3
2337	8909	Q8BZS9|DHX32_MOUSE	24.33	1	1	2.14E6	1	1	1	Biotinylation	83941	Putative pre-mRNA-splicing factor ATP-dependent RNA helicase DHX32 OS=Mus musculus OX=10090 GN=Dhx32 PE=1 SV=2
2497	751	Q62093|SRSF2_MOUSE	24.10	3	3	1.75E5	1	1	1		25476	Serine/arginine-rich splicing factor 2 OS=Mus musculus OX=10090 GN=Srsf2 PE=1 SV=4
2495	2172	Q8R3I2|MBOA2_MOUSE	24.09	2	2	0E0	1	1	1		58995	Lysophospholipid acyltransferase 2 OS=Mus musculus OX=10090 GN=Mboat2 PE=1 SV=1
2199	7862	Q9JHS4|CLPX_MOUSE	23.70	2	2	8.79E4	1	1	1		69229	ATP-dependent Clp protease ATP-binding subunit clpX-like mitochondrial OS=Mus musculus OX=10090 GN=Clpx PE=1 SV=2
2336	5594	Q5SS90|CG057_MOUSE	23.50	4	4	2.18E5	1	1	1	Carbamidomethylation	32895	Uncharacterized protein C7orf57 homolog OS=Mus musculus OX=10090 GN=Gm11992 PE=1 SV=1
2499	18835	Q9D6K5|SYJ2B_MOUSE	23.46	8	8	7.5E4	1	1	1		15815	Synaptojanin-2-binding protein OS=Mus musculus OX=10090 GN=Synj2bp PE=1 SV=1
2500	1428	Q8R0Y8|S2542_MOUSE	23.36	3	3	1.33E5	1	1	1		35241	Mitochondrial coenzyme A transporter SLC25A42 OS=Mus musculus OX=10090 GN=Slc25a42 PE=1 SV=1
2501	8328	Q7TQF2|FBX10_MOUSE	23.22	1	1	1.33E5	1	1	1	Carbamidomethylation	104478	F-box only protein 10 OS=Mus musculus OX=10090 GN=Fbxo10 PE=1 SV=2
2339	8715	Q9D1C8|VPS28_MOUSE	23.07	5	5	2.04E5	1	1	1		25452	Vacuolar protein sorting-associated protein 28 homolog OS=Mus musculus OX=10090 GN=Vps28 PE=1 SV=1
2338	1379	Q61553|FSCN1_MOUSE	23.06	2	2	3.27E5	1	1	1		54508	Fascin OS=Mus musculus OX=10090 GN=Fscn1 PE=1 SV=4
2201	2741	Q64012|RALY_MOUSE	22.97	3	3	1E5	1	1	1		33188	RNA-binding protein Raly OS=Mus musculus OX=10090 GN=Raly PE=1 SV=3
2341	4101	Q6WKZ7|NOSTN_MOUSE	22.86	2	2	5.97E7	1	1	1		57673	Nostrin OS=Mus musculus OX=10090 GN=Nostrin PE=1 SV=2
1540	1186	Q7SIG6|ASAP2_MOUSE	22.39	1	1	1.8E8	1	1	1		106805	Arf-GAP with SH3 domain ANK repeat and PH domain-containing protein 2 OS=Mus musculus OX=10090 GN=Asap2 PE=1 SV=3
2504	1239	Q99JY0|ECHB_MOUSE	22.34	2	2	0E0	1	1	1		51386	Trifunctional enzyme subunit beta mitochondrial OS=Mus musculus OX=10090 GN=Hadhb PE=1 SV=1
2343	9184	Q61191|HCFC1_MOUSE	22.30	0	0	1.91E5	1	1	1		210435	Host cell factor 1 OS=Mus musculus OX=10090 GN=Hcfc1 PE=1 SV=2
2353	1474	P43029|GDF7_MOUSE	22.07	6	6	1.45E6	1	1	1		47891	Growth/differentiation factor 7 OS=Mus musculus OX=10090 GN=Gdf7 PE=2 SV=2
2344	1437	P27048|RSMB_MOUSE	21.98	3	3	2.09E5	1	1	1		23656	Small nuclear ribonucleoprotein-associated protein B OS=Mus musculus OX=10090 GN=Snrpb PE=1 SV=1
2344	1438	P63163|RSMN_MOUSE	21.98	3	3	2.09E5	1	1	1		24614	Small nuclear ribonucleoprotein-associated protein N OS=Mus musculus OX=10090 GN=Snrpn PE=1 SV=1
2226	919	Q9R1T2|SAE1_MOUSE	21.96	2	2	1.15E5	1	1	1		38620	SUMO-activating enzyme subunit 1 OS=Mus musculus OX=10090 GN=Sae1 PE=1 SV=1
2528	19299	Q8BSP2|CNDH2_MOUSE	21.89	1	1	0E0	1	1	1		68946	Condensin-2 complex subunit H2 OS=Mus musculus OX=10090 GN=Ncaph2 PE=1 SV=1
1436	2556	Q52KB6|C2CD3_MOUSE	21.85	0	0	3.37E6	1	1	2		255343	C2 domain-containing protein 3 OS=Mus musculus OX=10090 GN=C2cd3 PE=1 SV=3
1699	9781	Q6ZWX6|IF2A_MOUSE	21.67	3	3	8.18E5	1	1	2		36108	Eukaryotic translation initiation factor 2 subunit 1 OS=Mus musculus OX=10090 GN=Eif2s1 PE=1 SV=3
2505	10356	A2AEY4|MA7D3_MOUSE	21.42	1	1	3.34E6	1	1	1		98230	MAP7 domain-containing protein 3 OS=Mus musculus OX=10090 GN=Map7d3 PE=2 SV=1
2209	1182	Q61164|CTCF_MOUSE	21.37	1	1	6.13E4	1	1	1		83746	Transcriptional repressor CTCF OS=Mus musculus OX=10090 GN=Ctcf PE=1 SV=2
2517	4201	Q9JJF2|SPAG4_MOUSE	21.25	2	2	9.69E6	1	1	1		48582	Sperm-associated antigen 4 protein OS=Mus musculus OX=10090 GN=Spag4 PE=1 SV=3
2509	786	Q80X50|UBP2L_MOUSE	21.07	1	1	4.4E4	1	1	1		116799	Ubiquitin-associated protein 2-like OS=Mus musculus OX=10090 GN=Ubap2l PE=1 SV=1
2508	19067	O35598|ADA10_MOUSE	21.02	1	1	2.23E5	1	1	1		83968	Disintegrin and metalloproteinase domain-containing protein 10 OS=Mus musculus OX=10090 GN=Adam10 PE=1 SV=2
2347	18954	Q99PI4|LPIN3_MOUSE	20.98	1	1	5.51E4	1	1	1		94316	Phosphatidate phosphatase LPIN3 OS=Mus musculus OX=10090 GN=Lpin3 PE=1 SV=1
1715	2356	Q62141|SIN3B_MOUSE	20.92	1	1	2.42E6	1	1	1		126405	Paired amphipathic helix protein Sin3b OS=Mus musculus OX=10090 GN=Sin3b PE=1 SV=2
2512	9169	Q8BGQ7|SYAC_MOUSE	20.86	1	1	3.02E6	1	1	1		106908	Alanine--tRNA ligase cytoplasmic OS=Mus musculus OX=10090 GN=Aars PE=1 SV=1
2510	1381	Q99KK9|SYHM_MOUSE	20.85	2	2	1.68E5	1	1	1		56985	Probable histidine--tRNA ligase mitochondrial OS=Mus musculus OX=10090 GN=Hars2 PE=1 SV=1
2516	19098	Q68FM6|PPR29_MOUSE	20.78	1	1	4.44E5	1	1	1		90029	Protein phosphatase 1 regulatory subunit 29 OS=Mus musculus OX=10090 GN=Elfn2 PE=1 SV=1
2522	2684	Q9ESD1|PRSS8_MOUSE	20.67	2	2	3.12E6	1	1	1		36729	Prostasin OS=Mus musculus OX=10090 GN=Prss8 PE=2 SV=2
2520	19158	Q8K4D7|PLCZ1_MOUSE	20.65	1	1	1.2E6	1	1	1		74614	1-phosphatidylinositol 4 5-bisphosphate phosphodiesterase zeta-1 OS=Mus musculus OX=10090 GN=Plcz1 PE=1 SV=1
2233	7685	Q3UQN2|FCHO2_MOUSE	20.64	2	2	4.83E4	1	1	1		88734	F-BAR domain only protein 2 OS=Mus musculus OX=10090 GN=Fcho2 PE=1 SV=1
2521	19173	Q9D6K8|FUND2_MOUSE	20.54	6	6	3.13E6	1	1	1		16564	FUN14 domain-containing protein 2 OS=Mus musculus OX=10090 GN=Fundc2 PE=1 SV=1
2540	19620	Q7TSK3|PCDH8_MOUSE	20.51	1	1	6.92E5	1	1	1		113259	Protocadherin-8 OS=Mus musculus OX=10090 GN=Pcdh8 PE=1 SV=1
2213	3307	Q8VHR0|PCD18_MOUSE	20.42	1	1	3.26E5	1	1	1		125420	Protocadherin 18 OS=Mus musculus OX=10090 GN=Pcdh18 PE=1 SV=2
2150	1117	Q8K4Q0|RPTOR_MOUSE	20.42	1	1	3.76E4	1	1	1	Carbamidomethylation	149471	Regulatory-associated protein of mTOR OS=Mus musculus OX=10090 GN=Rptor PE=1 SV=1
2350	8831	P09411|PGK1_MOUSE	20.40	2	2	2.07E5	1	1	1		44550	Phosphoglycerate kinase 1 OS=Mus musculus OX=10090 GN=Pgk1 PE=1 SV=4
2099	19447	Q9D3U0|PUS10_MOUSE	20.25	1	1	9.59E4	1	1	1		59711	Putative tRNA pseudouridine synthase Pus10 OS=Mus musculus OX=10090 GN=Pus10 PE=1 SV=1
2527	19296	Q91ZA8|NRARP_MOUSE	20.12	5	5	1.7E5	1	1	1		12492	Notch-regulated ankyrin repeat-containing protein OS=Mus musculus OX=10090 GN=Nrarp PE=1 SV=1
2523	19253	Q8R4X3|RBM12_MOUSE	20.07	3	3	4.52E5	1	1	1	Oxidation (M)	102797	RNA-binding protein 12 OS=Mus musculus OX=10090 GN=Rbm12 PE=1 SV=3
2525	3119	P35582|FOXA1_MOUSE	20.01	3	3	1.64E5	1	1	1		48854	Hepatocyte nuclear factor 3-alpha OS=Mus musculus OX=10090 GN=Foxa1 PE=1 SV=2
