# Supplementary material for: JHY enables the transition from switchable to fixed ciliary waveforms in metazoan evolution
Source: EMBO Rep. 2025 Dec 10;27(5):1161–79. doi: 10.1038/s44319-025-00671-7 (PMC12979858; doi:10.1038/s44319-025-00671-7)
Supplement: Supplementary file 9 — Source data Fig. 1 [file 44319_2025_671_MOESM9_ESM.zip › SD figure 1/1D Quantitative MS data replicate #1 and #2 (Data Ref Liu et al 2021).xlsx]

## Sheet: Sheet1
Protein IDs	Fasta headers	Peptides-WT1	Peptides-KO1	Peptides-WT2	Peptides-KO2	Unique peptides-WT1	Unique peptides-KO1	Unique peptides-WT2	Unique peptides-KO2	Sequence coverage-WT1[%]	Sequence coverage-KO1 [%]	Sequence coverage-WT2 [%]	Sequence coverage-KO2 [%]	LFQ intensity-WT1	LFQ intensity-KO1	LFQ intensity-WT2	LFQ intensity-KO2
sp|A2AR50|RGPS1_MOUSE	sp|A2AR50|RGPS1_MOUSE Ras-specific guanine nucleotide-releasing factor RalGPS1 OS=Mus musculus OX=10090 GN=Ralgps1 PE=1 SV=2	2	0	1	0	2	0	1	0	6.5	0	2.4	0	10200000	0	0	0
sp|A2RRY8|SPAS1_MOUSE	sp|A2RRY8|SPAS1_MOUSE Spermatogenesis-associated serine-rich protein 1 OS=Mus musculus OX=10090 GN=Spats1 PE=1 SV=1	3	0	4	0	3	0	4	0	18.2	0	22.7	0	68076000	0	97448000	0
sp|A3KGF9|CCD9B_MOUSE	sp|A3KGF9|CCD9B_MOUSE Coiled-coil domain-containing protein 9B OS=Mus musculus OX=10090 GN=Ccdc9b PE=1 SV=1	2	0	0	0	2	0	0	0	7.9	0	0	0	6509800	0	0	0
sp|A6H5Y3|METH_MOUSE	sp|A6H5Y3|METH_MOUSE Methionine synthase OS=Mus musculus OX=10090 GN=Mtr PE=1 SV=1	2	0	0	0	2	0	0	0	2.2	0	0	0	4750800	0	0	0
sp|B1AVY7|KI16B_MOUSE	sp|B1AVY7|KI16B_MOUSE Kinesin-like protein KIF16B OS=Mus musculus OX=10090 GN=Kif16b PE=1 SV=1	2	0	1	1	2	0	0	0	2.9	0	0.7	0.7	7168400	0	0	0
sp|E9Q557|DESP_MOUSE	sp|E9Q557|DESP_MOUSE Desmoplakin OS=Mus musculus OX=10090 GN=Dsp PE=1 SV=1	2	0	0	1	2	0	0	1	1	0	0	0.3	52287000	0	0	0
sp|F6XZJ7|SAM15_MOUSE	sp|F6XZJ7|SAM15_MOUSE Sterile alpha motif domain-containing protein 15 OS=Mus musculus OX=10090 GN=Samd15 PE=4 SV=2	2	0	2	0	2	0	2	0	4.4	0	4.4	0	14008000	0	16283000	0
sp|O70583|TRI18_MOUSE	sp|O70583|TRI18_MOUSE E3 ubiquitin-protein ligase Midline-1 OS=Mus musculus OX=10090 GN=Mid1 PE=1 SV=2	2	0	1	0	2	0	1	0	4.6	0	2.4	0	3294900	0	0	0
sp|O88597|BECN1_MOUSE	sp|O88597|BECN1_MOUSE Beclin-1 OS=Mus musculus OX=10090 GN=Becn1 PE=1 SV=3	2	0	0	0	2	0	0	0	6.2	0	0	0	7504000	0	0	0
sp|O89112|LANC1_MOUSE	sp|O89112|LANC1_MOUSE LanC-like protein 1 OS=Mus musculus OX=10090 GN=Lancl1 PE=1 SV=1	1	0	1	0	1	0	1	0	5.5	0	3	0	5136600	0	0	0
sp|P05201|AATC_MOUSE	sp|P05201|AATC_MOUSE Aspartate aminotransferase, cytoplasmic OS=Mus musculus OX=10090 GN=Got1 PE=1 SV=3	13	0	14	0	13	0	14	0	41.2	0	44.8	0	579910000	0	634400000	0
sp|P06801|MAOX_MOUSE	sp|P06801|MAOX_MOUSE NADP-dependent malic enzyme OS=Mus musculus OX=10090 GN=Me1 PE=1 SV=2	1	0	0	0	1	0	0	0	3.1	0	0	0	2469300	0	0	0
sp|P08030|APT_MOUSE	sp|P08030|APT_MOUSE Adenine phosphoribosyltransferase OS=Mus musculus OX=10090 GN=Aprt PE=1 SV=2	5	0	2	0	5	0	2	0	36.1	0	22.8	0	39483000	0	0	0
sp|P0C028|NUD11_MOUSE;sp|P0C027|NUD10_MOUSE;sp|Q9JI46|NUDT3_MOUSE	sp|P0C028|NUD11_MOUSE Diphosphoinositol polyphosphate phosphohydrolase 3-beta OS=Mus musculus OX=10090 GN=Nudt11 PE=1 SV=1;sp|P0C027|NUD10_MOUSE Diphosphoinositol polyphosphate phosphohydrolase 3-alpha OS=Mus musculus OX=10090 GN=Nudt10 PE=1 SV=1	4	3	3	3	1	0	0	0	31.1	18.9	18.9	18.9	2369500	0	0	0
sp|P0C8B4|GON7_MOUSE	sp|P0C8B4|GON7_MOUSE EKC/KEOPS complex subunit GON7 OS=Mus musculus OX=10090 GN=Gon7 PE=3 SV=1	1	0	0	0	1	0	0	0	21.4	0	0	0	2668100	0	0	0
sp|P11985|TC1D3_MOUSE	sp|P11985|TC1D3_MOUSE Tctex1 domain-containing protein 3 OS=Mus musculus OX=10090 GN=Tcte3 PE=1 SV=2	2	0	6	0	2	0	6	0	16.8	0	30.4	0	108080000	0	161290000	0
sp|P12960|CNTN1_MOUSE	sp|P12960|CNTN1_MOUSE Contactin-1 OS=Mus musculus OX=10090 GN=Cntn1 PE=1 SV=1	12	0	8	0	12	0	8	0	19.1	0	12.6	0	100440000	0	88407000	0
sp|P13439|UMPS_MOUSE	sp|P13439|UMPS_MOUSE Uridine 5-monophosphate synthase OS=Mus musculus OX=10090 GN=Umps PE=1 SV=3	5	0	4	0	5	0	4	0	17.9	0	15.4	0	47911000	0	0	0
sp|P14069|S10A6_MOUSE	sp|P14069|S10A6_MOUSE Protein S100-A6 OS=Mus musculus OX=10090 GN=S100a6 PE=1 SV=3	2	0	4	0	2	0	4	0	39.3	0	55.1	0	441080000	0	734740000	0
sp|P24472|GSTA4_MOUSE	sp|P24472|GSTA4_MOUSE Glutathione S-transferase A4 OS=Mus musculus OX=10090 GN=Gsta4 PE=1 SV=3	2	0	0	0	2	0	0	0	9.5	0	0	0	41342000	0	0	0
sp|P24527|LKHA4_MOUSE	sp|P24527|LKHA4_MOUSE Leukotriene A-4 hydrolase OS=Mus musculus OX=10090 GN=Lta4h PE=1 SV=4	1	0	0	0	1	0	0	0	2.8	0	0	0	1204600	0	0	0
sp|P33215|NEDD1_MOUSE	sp|P33215|NEDD1_MOUSE Protein NEDD1 OS=Mus musculus OX=10090 GN=Nedd1 PE=1 SV=2	2	0	0	0	2	0	0	0	4.7	0	0	0	2882500	0	0	0
sp|P49138|MAPK2_MOUSE	sp|P49138|MAPK2_MOUSE MAP kinase-activated protein kinase 2 OS=Mus musculus OX=10090 GN=Mapkapk2 PE=1 SV=2	3	0	0	0	3	0	0	0	12.7	0	0	0	12718000	0	0	0
sp|P50114|S100B_MOUSE	sp|P50114|S100B_MOUSE Protein S100-B OS=Mus musculus OX=10090 GN=S100b PE=1 SV=2	2	0	2	0	2	0	2	0	40.2	0	40.2	0	92974000	0	124930000	0
sp|P52734|FGD1_MOUSE	sp|P52734|FGD1_MOUSE FYVE, RhoGEF and PH domain-containing protein 1 OS=Mus musculus OX=10090 GN=Fgd1 PE=1 SV=2	1	0	0	0	1	0	0	0	2.7	0	0	0	5346200	0	0	0
sp|P54254|ATX1_MOUSE	sp|P54254|ATX1_MOUSE Ataxin-1 OS=Mus musculus OX=10090 GN=Atxn1 PE=1 SV=2	1	0	0	0	1	0	0	0	3	0	0	0	2910700	0	0	0
sp|P58006|SESN1_MOUSE	sp|P58006|SESN1_MOUSE Sestrin-1 OS=Mus musculus OX=10090 GN=Sesn1 PE=1 SV=3	4	0	1	1	4	0	1	1	11.2	0	3	2.4	25368000	0	0	0
sp|P60202|MYPR_MOUSE	sp|P60202|MYPR_MOUSE Myelin proteolipid protein OS=Mus musculus OX=10090 GN=Plp1 PE=1 SV=2	2	0	1	0	2	0	1	0	8.7	0	4.7	0	12642000	0	0	0
sp|P61294|RAB6B_MOUSE	sp|P61294|RAB6B_MOUSE Ras-related protein Rab-6B OS=Mus musculus OX=10090 GN=Rab6b PE=1 SV=1	8	7	6	5	1	0	0	0	34.1	29.3	25.5	26	6529700	0	0	0
sp|P61971|NTF2_MOUSE	sp|P61971|NTF2_MOUSE Nuclear transport factor 2 OS=Mus musculus OX=10090 GN=Nutf2 PE=1 SV=1	2	0	1	0	2	0	1	0	30.7	0	11	0	18889000	0	0	0
sp|P62881|GNB5_MOUSE	sp|P62881|GNB5_MOUSE Guanine nucleotide-binding protein subunit beta-5 OS=Mus musculus OX=10090 GN=Gnb5 PE=1 SV=1	1	0	0	0	1	0	0	0	4.8	0	0	0	3778200	0	0	0
sp|P63011|RAB3A_MOUSE	sp|P63011|RAB3A_MOUSE Ras-related protein Rab-3A OS=Mus musculus OX=10090 GN=Rab3a PE=1 SV=1	3	1	1	1	2	0	0	0	16.4	3.6	3.6	3.6	4736700	0	0	0
sp|P63058|THA_MOUSE	sp|P63058|THA_MOUSE Thyroid hormone receptor alpha OS=Mus musculus OX=10090 GN=Thra PE=1 SV=2	1	0	0	0	1	0	0	0	2.6	0	0	0	2919700	0	0	0
sp|P63089|PTN_MOUSE	sp|P63089|PTN_MOUSE Pleiotrophin OS=Mus musculus OX=10090 GN=Ptn PE=1 SV=1	1	0	0	0	1	0	0	0	14.3	0	0	0	3268400	0	0	0
sp|P70459|ERF_MOUSE	sp|P70459|ERF_MOUSE ETS domain-containing transcription factor ERF OS=Mus musculus OX=10090 GN=Erf PE=1 SV=1	2	0	1	0	2	0	1	0	8.3	0	4.2	0	7175700	0	0	0
sp|P70697|DCUP_MOUSE	sp|P70697|DCUP_MOUSE Uroporphyrinogen decarboxylase OS=Mus musculus OX=10090 GN=Urod PE=1 SV=2	2	0	0	0	2	0	0	0	7.1	0	0	0	9313700	0	0	0
sp|P97372|PSME2_MOUSE	sp|P97372|PSME2_MOUSE Proteasome activator complex subunit 2 OS=Mus musculus OX=10090 GN=Psme2 PE=1 SV=4	7	0	0	0	7	0	0	0	28.9	0	0	0	192020000	0	0	0
sp|P97471|SMAD4_MOUSE	sp|P97471|SMAD4_MOUSE Mothers against decapentaplegic homolog 4 OS=Mus musculus OX=10090 GN=Smad4 PE=1 SV=2	1	0	0	0	1	0	0	0	3.8	0	0	0	5827100	0	0	0
sp|P97822|AN32E_MOUSE	sp|P97822|AN32E_MOUSE Acidic leucine-rich nuclear phosphoprotein 32 family member E OS=Mus musculus OX=10090 GN=Anp32e PE=1 SV=2	2	0	0	0	2	0	0	0	11.2	0	0	0	27881000	0	0	0
sp|P98156|VLDLR_MOUSE	sp|P98156|VLDLR_MOUSE Very low-density lipoprotein receptor OS=Mus musculus OX=10090 GN=Vldlr PE=1 SV=1	2	0	0	0	2	0	0	0	3.2	0	0	0	2636600	0	0	0
sp|Q1HFZ0|NSUN2_MOUSE	sp|Q1HFZ0|NSUN2_MOUSE tRNA (cytosine(34)-C(5))-methyltransferase OS=Mus musculus OX=10090 GN=Nsun2 PE=1 SV=2	1	0	0	0	1	0	0	0	1.5	0	0	0	4944800	0	0	0
sp|Q3U308|CTU2_MOUSE	sp|Q3U308|CTU2_MOUSE Cytoplasmic tRNA 2-thiolation protein 2 OS=Mus musculus OX=10090 GN=Ctu2 PE=1 SV=1	1	0	0	0	1	0	0	0	2.1	0	0	0	5177900	0	0	0
sp|Q3U898|CSN9_MOUSE	sp|Q3U898|CSN9_MOUSE COP9 signalosome complex subunit 9 OS=Mus musculus OX=10090 GN=Cops9 PE=1 SV=1	1	0	0	0	1	0	0	0	64.9	0	0	0	18052000	0	0	0
sp|Q3UGM2|NEK10_MOUSE	sp|Q3UGM2|NEK10_MOUSE Serine/threonine-protein kinase Nek10 OS=Mus musculus OX=10090 GN=Nek10 PE=2 SV=2	1	0	0	0	1	0	0	0	1.5	0	0	0	2244700	0	0	0
sp|Q3UUE9|ANKUB_MOUSE	sp|Q3UUE9|ANKUB_MOUSE Protein ANKUB1 OS=Mus musculus OX=10090 GN=Ankub1 PE=2 SV=1	2	0	2	0	2	0	2	0	13	0	13	0	18314000	0	16888000	0
sp|Q3UX61|NAA11_MOUSE;sp|Q9QY36|NAA10_MOUSE	sp|Q3UX61|NAA11_MOUSE N-alpha-acetyltransferase 11 OS=Mus musculus OX=10090 GN=Naa11 PE=1 SV=1;sp|Q9QY36|NAA10_MOUSE N-alpha-acetyltransferase 10 OS=Mus musculus OX=10090 GN=Naa10 PE=1 SV=1	1	0	0	0	1	0	0	0	5.5	0	0	0	7146500	0	0	0
sp|Q3V0K9|PLSI_MOUSE;sp|Q99K51|PLST_MOUSE	sp|Q3V0K9|PLSI_MOUSE Plastin-1 OS=Mus musculus OX=10090 GN=Pls1 PE=1 SV=1	3	0	1	0	3	0	1	0	7.6	0	3.3	0	7564000	0	0	0
sp|Q3V0L5|LRC43_MOUSE	sp|Q3V0L5|LRC43_MOUSE Leucine-rich repeat-containing protein 43 OS=Mus musculus OX=10090 GN=Lrrc43 PE=2 SV=1	7	0	11	0	7	0	11	0	13.9	0	20.8	0	175630000	0	195320000	0
sp|Q497Q6|F228B_MOUSE	sp|Q497Q6|F228B_MOUSE Protein FAM228B OS=Mus musculus OX=10090 GN=Fam228b PE=2 SV=1	2	0	5	0	2	0	5	0	9.9	0	26.3	0	63032000	0	67624000	0
sp|Q4KMM3|OXR1_MOUSE	sp|Q4KMM3|OXR1_MOUSE Oxidation resistance protein 1 OS=Mus musculus OX=10090 GN=Oxr1 PE=1 SV=3	2	0	0	0	2	0	0	0	3.5	0	0	0	158910000	0	0	0
sp|Q5HZH2|TSR3_MOUSE	sp|Q5HZH2|TSR3_MOUSE Ribosome biogenesis protein TSR3 homolog OS=Mus musculus OX=10090 GN=Tsr3 PE=1 SV=1	1	0	0	0	1	0	0	0	5.9	0	0	0	1652200	0	0	0
sp|Q5M8N4|D39U1_MOUSE	sp|Q5M8N4|D39U1_MOUSE Epimerase family protein SDR39U1 OS=Mus musculus OX=10090 GN=Sdr39u1 PE=1 SV=1	1	0	0	0	1	0	0	0	6.2	0	0	0	4563700	0	0	0
sp|Q5SUS0|FBW10_MOUSE	sp|Q5SUS0|FBW10_MOUSE F-box/WD repeat-containing protein 10 OS=Mus musculus OX=10090 GN=Fbxw10 PE=2 SV=1	12	0	17	0	12	0	17	0	17.7	0	21.2	0	236720000	0	257360000	0
sp|Q5XPI3|RN123_MOUSE	sp|Q5XPI3|RN123_MOUSE E3 ubiquitin-protein ligase RNF123 OS=Mus musculus OX=10090 GN=Rnf123 PE=1 SV=1	1	0	0	1	1	0	0	1	1.5	0	0	0.5	5521100	0	0	0
sp|Q60698|SKI_MOUSE	sp|Q60698|SKI_MOUSE Ski oncogene OS=Mus musculus OX=10090 GN=Ski PE=1 SV=2	2	0	1	0	2	0	1	0	5	0	1.8	0	3628300	0	0	0
sp|Q60739|BAG1_MOUSE	sp|Q60739|BAG1_MOUSE BAG family molecular chaperone regulator 1 OS=Mus musculus OX=10090 GN=Bag1 PE=1 SV=3	2	0	0	0	2	0	0	0	7	0	0	0	17636000	0	0	0
sp|Q61035|SYHC_MOUSE	sp|Q61035|SYHC_MOUSE Histidine--tRNA ligase, cytoplasmic OS=Mus musculus OX=10090 GN=Hars PE=1 SV=2	1	0	0	0	1	0	0	0	2.6	0	0	0	2541000	0	0	0
sp|Q61097|KSR1_MOUSE	sp|Q61097|KSR1_MOUSE Kinase suppressor of Ras 1 OS=Mus musculus OX=10090 GN=Ksr1 PE=1 SV=1	1	0	0	0	1	0	0	0	3.8	0	0	0	17858000	0	0	0
sp|Q61206|PA1B2_MOUSE	sp|Q61206|PA1B2_MOUSE Platelet-activating factor acetylhydrolase IB subunit beta OS=Mus musculus OX=10090 GN=Pafah1b2 PE=1 SV=2	2	0	2	0	2	0	2	0	14.4	0	14.4	0	35139000	0	27316000	0
sp|Q61361|PGCB_MOUSE	sp|Q61361|PGCB_MOUSE Brevican core protein OS=Mus musculus OX=10090 GN=Bcan PE=1 SV=2	1	0	0	0	1	0	0	0	1.6	0	0	0	2609700	0	0	0
sp|Q64737|PUR2_MOUSE	sp|Q64737|PUR2_MOUSE Trifunctional purine biosynthetic protein adenosine-3 OS=Mus musculus OX=10090 GN=Gart PE=1 SV=3	2	0	0	0	2	0	0	0	4.8	0	0	0	7234200	0	0	0
sp|Q6IR34|GPSM1_MOUSE	sp|Q6IR34|GPSM1_MOUSE G-protein-signaling modulator 1 OS=Mus musculus OX=10090 GN=Gpsm1 PE=1 SV=3	1	0	0	0	1	0	0	0	1.6	0	0	0	3869300	0	0	0
sp|Q6NZQ0|CC189_MOUSE	sp|Q6NZQ0|CC189_MOUSE Coiled-coil domain-containing protein 189 OS=Mus musculus OX=10090 GN=Ccdc189 PE=1 SV=2	11	0	9	0	11	0	9	0	42.3	0	37.5	0	389960000	0	436510000	0
sp|Q6P3A1|STMD1_MOUSE	sp|Q6P3A1|STMD1_MOUSE Stathmin domain-containing protein 1 OS=Mus musculus OX=10090 GN=Stmnd1 PE=2 SV=1	3	0	4	0	3	0	4	0	12.2	0	18.6	0	25550000	0	32956000	0
sp|Q6P3E7|HDA10_MOUSE	sp|Q6P3E7|HDA10_MOUSE Histone deacetylase 10 OS=Mus musculus OX=10090 GN=Hdac10 PE=2 SV=2	1	0	0	0	1	0	0	0	2.3	0	0	0	1548900	0	0	0
sp|Q6P4S6|SIK3_MOUSE	sp|Q6P4S6|SIK3_MOUSE Serine/threonine-protein kinase SIK3 OS=Mus musculus OX=10090 GN=Sik3 PE=1 SV=3	2	1	0	0	2	1	0	0	2.1	0.7	0	0	28533000	0	0	0
sp|Q6UL01|MORN2_MOUSE	sp|Q6UL01|MORN2_MOUSE MORN repeat-containing protein 2 OS=Mus musculus OX=10090 GN=Morn2 PE=1 SV=1	3	0	2	0	3	0	2	0	86.1	0	39.2	0	109110000	0	89579000	0
sp|Q6X6Z7|TEKT3_MOUSE	sp|Q6X6Z7|TEKT3_MOUSE Tektin-3 OS=Mus musculus OX=10090 GN=Tekt3 PE=2 SV=1	4	0	3	0	4	0	3	0	10.2	0	7.6	0	15390000	0	16537000	0
sp|Q6ZWZ2|UB2R2_MOUSE	sp|Q6ZWZ2|UB2R2_MOUSE Ubiquitin-conjugating enzyme E2 R2 OS=Mus musculus OX=10090 GN=Ube2r2 PE=1 SV=1	1	1	0	1	1	1	0	1	4.6	4.6	0	4.6	3161400	0	0	0
sp|Q7TMJ8|P3IP1_MOUSE	sp|Q7TMJ8|P3IP1_MOUSE Phosphoinositide-3-kinase-interacting protein 1 OS=Mus musculus OX=10090 GN=Pik3ip1 PE=2 SV=1	1	0	0	0	1	0	0	0	6.4	0	0	0	4689100	0	0	0
sp|Q7TPM5|SACA9_MOUSE	sp|Q7TPM5|SACA9_MOUSE Sperm acrosome-associated protein 9 OS=Mus musculus OX=10090 GN=Spaca9 PE=1 SV=1	2	0	3	0	2	0	3	0	22	0	32.1	0	21130000	0	26559000	0
sp|Q7TPM6|FSD1_MOUSE	sp|Q7TPM6|FSD1_MOUSE Fibronectin type III and SPRY domain-containing protein 1 OS=Mus musculus OX=10090 GN=Fsd1 PE=1 SV=1	1	0	0	0	1	0	0	0	2.6	0	0	0	2260700	0	0	0
sp|Q7TSV6|AATC2_MOUSE	sp|Q7TSV6|AATC2_MOUSE Putative aspartate aminotransferase, cytoplasmic 2 OS=Mus musculus OX=10090 GN=Got1l1 PE=2 SV=1	8	0	7	0	8	0	7	0	28.7	0	26	0	207750000	0	241130000	0
sp|Q80TQ5|PKHM2_MOUSE	sp|Q80TQ5|PKHM2_MOUSE Pleckstrin homology domain-containing family M member 2 OS=Mus musculus OX=10090 GN=Plekhm2 PE=1 SV=2	3	0	0	0	3	0	0	0	4.4	0	0	0	5759200	0	0	0
sp|Q80W04|TMCC2_MOUSE	sp|Q80W04|TMCC2_MOUSE Transmembrane and coiled-coil domains protein 2 OS=Mus musculus OX=10090 GN=Tmcc2 PE=1 SV=1	1	0	0	0	1	0	0	0	1.7	0	0	0	49595000	0	0	0
sp|Q80W37|SPN1_MOUSE	sp|Q80W37|SPN1_MOUSE Snurportin-1 OS=Mus musculus OX=10090 GN=Snupn PE=2 SV=1	2	0	0	0	2	0	0	0	4.5	0	0	0	42281000	0	0	0
sp|Q80Y20|ALKB8_MOUSE	sp|Q80Y20|ALKB8_MOUSE Alkylated DNA repair protein alkB homolog 8 OS=Mus musculus OX=10090 GN=Alkbh8 PE=1 SV=1	1	0	0	0	1	0	0	0	3.8	0	0	0	3801900	0	0	0
sp|Q80Y73|CK088_MOUSE	sp|Q80Y73|CK088_MOUSE UPF0722 protein C11orf88 homolog OS=Mus musculus OX=10090 PE=2 SV=1	6	0	5	0	6	0	5	0	54.8	0	48.8	0	145490000	0	135320000	0
sp|Q80Y98|DDHD2_MOUSE	sp|Q80Y98|DDHD2_MOUSE Phospholipase DDHD2 OS=Mus musculus OX=10090 GN=Ddhd2 PE=1 SV=3	2	0	1	0	2	0	1	0	6.9	0	2.1	0	16179000	0	0	0
sp|Q810N6|ANR45_MOUSE	sp|Q810N6|ANR45_MOUSE Ankyrin repeat domain-containing protein 45 OS=Mus musculus OX=10090 GN=Ankrd45 PE=1 SV=1	10	0	11	0	10	0	11	0	55.6	0	69.8	0	278770000	0	257270000	0
sp|Q8BFR6|ZFAN1_MOUSE	sp|Q8BFR6|ZFAN1_MOUSE AN1-type zinc finger protein 1 OS=Mus musculus OX=10090 GN=Zfand1 PE=1 SV=1	1	0	0	0	1	0	0	0	5.6	0	0	0	11008000	0	0	0
sp|Q8BFS6|CPPED_MOUSE	sp|Q8BFS6|CPPED_MOUSE Serine/threonine-protein phosphatase CPPED1 OS=Mus musculus OX=10090 GN=Cpped1 PE=1 SV=1	2	0	0	0	2	0	0	0	7.1	0	0	0	6848400	0	0	0
sp|Q8BH66|ATLA1_MOUSE	sp|Q8BH66|ATLA1_MOUSE Atlastin-1 OS=Mus musculus OX=10090 GN=Atl1 PE=1 SV=1	2	0	0	0	2	0	0	0	4.5	0	0	0	12533000	0	0	0
sp|Q8BJF9|CHM2B_MOUSE	sp|Q8BJF9|CHM2B_MOUSE Charged multivesicular body protein 2b OS=Mus musculus OX=10090 GN=Chmp2b PE=1 SV=1	2	0	0	0	2	0	0	0	9.4	0	0	0	38873000	0	0	0
sp|Q8BK67|RCC2_MOUSE	sp|Q8BK67|RCC2_MOUSE Protein RCC2 OS=Mus musculus OX=10090 GN=Rcc2 PE=1 SV=1	1	0	0	0	1	0	0	0	1.9	0	0	0	2162800	0	0	0
sp|Q8BLA1|DLEC1_MOUSE	sp|Q8BLA1|DLEC1_MOUSE Deleted in lung and esophageal cancer protein 1 homolog OS=Mus musculus OX=10090 GN=Dlec1 PE=2 SV=1	11	0	12	0	11	0	12	0	25.8	0	24.4	0	195470000	0	322160000	0
sp|Q8BV13|CSN7B_MOUSE	sp|Q8BV13|CSN7B_MOUSE COP9 signalosome complex subunit 7b OS=Mus musculus OX=10090 GN=Cops7b PE=1 SV=1	2	0	0	0	2	0	0	0	10.2	0	0	0	15306000	0	0	0
sp|Q8BVQ5|PPME1_MOUSE	sp|Q8BVQ5|PPME1_MOUSE Protein phosphatase methylesterase 1 OS=Mus musculus OX=10090 GN=Ppme1 PE=1 SV=5	1	0	0	0	1	0	0	0	6	0	0	0	2436100	0	0	0
sp|Q8BW96|KCC1D_MOUSE	sp|Q8BW96|KCC1D_MOUSE Calcium/calmodulin-dependent protein kinase type 1D OS=Mus musculus OX=10090 GN=Camk1d PE=1 SV=2	5	2	1	2	3	0	0	0	17.9	7.3	4.7	7.3	26754000	0	0	0
sp|Q8BWU5|OSGEP_MOUSE	sp|Q8BWU5|OSGEP_MOUSE Probable tRNA N6-adenosine threonylcarbamoyltransferase OS=Mus musculus OX=10090 GN=Osgep PE=1 SV=2	6	0	2	0	6	0	2	0	33.1	0	9.6	0	23913000	0	16042000	0
sp|Q8BYI9|TENR_MOUSE	sp|Q8BYI9|TENR_MOUSE Tenascin-R OS=Mus musculus OX=10090 GN=Tnr PE=1 SV=2	3	0	1	0	3	0	1	0	3.6	0	1.3	0	7123100	0	0	0
sp|Q8BZM1|GLMN_MOUSE	sp|Q8BZM1|GLMN_MOUSE Glomulin OS=Mus musculus OX=10090 GN=Glmn PE=1 SV=1	2	0	0	0	2	0	0	0	4	0	0	0	14020000	0	0	0
sp|Q8C0J2|A16L1_MOUSE	sp|Q8C0J2|A16L1_MOUSE Autophagy-related protein 16-1 OS=Mus musculus OX=10090 GN=Atg16l1 PE=1 SV=1	1	0	0	0	1	0	0	0	4.3	0	0	0	3918000	0	0	0
sp|Q8C0W1|ANMY1_MOUSE	sp|Q8C0W1|ANMY1_MOUSE Ankyrin repeat and MYND domain-containing protein 1 OS=Mus musculus OX=10090 GN=Ankmy1 PE=1 SV=1	1	0	1	0	1	0	1	0	1.3	0	1.7	0	3067800	0	0	0
sp|Q8C4J0|CCD60_MOUSE	sp|Q8C4J0|CCD60_MOUSE Coiled-coil domain-containing protein 60 OS=Mus musculus OX=10090 GN=Ccdc60 PE=2 SV=1	2	0	2	0	2	0	2	0	3.9	0	3.9	0	9887300	0	15161000	0
sp|Q8C5V8|CC187_MOUSE	sp|Q8C5V8|CC187_MOUSE Coiled-coil domain-containing protein 187 OS=Mus musculus OX=10090 GN=Ccdc187 PE=2 SV=1	5	0	6	0	5	0	6	0	10.5	0	9.2	0	39788000	0	41892000	0
sp|Q8CDT7|CBCO1_MOUSE	sp|Q8CDT7|CBCO1_MOUSE Ciliary-associated calcium-binding coiled-coil protein 1 OS=Mus musculus OX=10090 GN=Cabcoco1 PE=1 SV=2	7	0	6	0	7	0	6	0	40.4	0	40.4	0	185000000	0	182890000	0
sp|Q8CFG0|SULF2_MOUSE	sp|Q8CFG0|SULF2_MOUSE Extracellular sulfatase Sulf-2 OS=Mus musculus OX=10090 GN=Sulf2 PE=2 SV=2	1	0	0	0	1	0	0	0	1.4	0	0	0	2974100	0	0	0
sp|Q8CFZ5|S22AC_MOUSE	sp|Q8CFZ5|S22AC_MOUSE Solute carrier family 22 member 12 OS=Mus musculus OX=10090 GN=Slc22a12 PE=1 SV=1	1	0	1	0	1	0	1	0	1.8	0	1.8	0	4160900	0	0	0
sp|Q8CGF6|WDR47_MOUSE	sp|Q8CGF6|WDR47_MOUSE WD repeat-containing protein 47 OS=Mus musculus OX=10090 GN=Wdr47 PE=1 SV=2	17	0	20	0	17	0	20	0	29.1	0	32.5	0	558560000	0	600320000	0
sp|Q8CHB8|TTLL5_MOUSE	sp|Q8CHB8|TTLL5_MOUSE Tubulin polyglutamylase TTLL5 OS=Mus musculus OX=10090 GN=Ttll5 PE=2 SV=3	2	0	7	0	2	0	7	0	2.3	0	8.7	0	12878000	0	47891000	0
sp|Q8CJ27|ASPM_MOUSE	sp|Q8CJ27|ASPM_MOUSE Abnormal spindle-like microcephaly-associated protein homolog OS=Mus musculus OX=10090 GN=Aspm PE=1 SV=2	3	0	1	0	3	0	1	0	1.5	0	0.6	0	65446000	0	0	0
sp|Q8JZL3|THTPA_MOUSE	sp|Q8JZL3|THTPA_MOUSE Thiamine-triphosphatase OS=Mus musculus OX=10090 GN=Thtpa PE=1 SV=3	1	0	1	0	1	0	1	0	8.5	0	4.9	0	3980600	0	0	0
sp|Q8JZV9|BDH2_MOUSE	sp|Q8JZV9|BDH2_MOUSE 3-hydroxybutyrate dehydrogenase type 2 OS=Mus musculus OX=10090 GN=Bdh2 PE=1 SV=1	1	0	0	0	1	0	0	0	5.3	0	0	0	5711800	0	0	0
sp|Q8K2C6|SIR5_MOUSE	sp|Q8K2C6|SIR5_MOUSE NAD-dependent protein deacylase sirtuin-5, mitochondrial OS=Mus musculus OX=10090 GN=Sirt5 PE=1 SV=1	1	0	0	0	1	0	0	0	5.5	0	0	0	2519600	0	0	0
sp|Q8K2X3|STN1_MOUSE	sp|Q8K2X3|STN1_MOUSE CST complex subunit STN1 OS=Mus musculus OX=10090 GN=Stn1 PE=1 SV=2	1	0	0	0	1	0	0	0	4.5	0	0	0	3553800	0	0	0
sp|Q8K330|SSH3_MOUSE	sp|Q8K330|SSH3_MOUSE Protein phosphatase Slingshot homolog 3 OS=Mus musculus OX=10090 GN=Ssh3 PE=1 SV=1	1	0	0	0	1	0	0	0	1.5	0	0	0	8210900	0	0	0
sp|Q8K337|I5P2_MOUSE	sp|Q8K337|I5P2_MOUSE Type II inositol 1,4,5-trisphosphate 5-phosphatase OS=Mus musculus OX=10090 GN=Inpp5b PE=1 SV=1	5	0	2	0	5	0	2	0	8.6	0	2.4	0	31744000	0	28898000	0
sp|Q8QZT2|CCSAP_MOUSE	sp|Q8QZT2|CCSAP_MOUSE Centriole, cilia and spindle-associated protein OS=Mus musculus OX=10090 GN=Ccsap PE=1 SV=1	3	0	3	0	3	0	3	0	13.9	0	15.5	0	30514000	0	0	0
sp|Q8R0L9|TADA3_MOUSE	sp|Q8R0L9|TADA3_MOUSE Transcriptional adapter 3 OS=Mus musculus OX=10090 GN=Tada3 PE=1 SV=1	3	0	2	0	3	0	2	0	10.2	0	6	0	9237500	0	11019000	0
sp|Q8R574|KPRB_MOUSE	sp|Q8R574|KPRB_MOUSE Phosphoribosyl pyrophosphate synthase-associated protein 2 OS=Mus musculus OX=10090 GN=Prpsap2 PE=1 SV=1	1	1	0	0	1	1	0	0	6	2.4	0	0	1708900	0	0	0
sp|Q8VC16|LRC14_MOUSE	sp|Q8VC16|LRC14_MOUSE Leucine-rich repeat-containing protein 14 OS=Mus musculus OX=10090 GN=Lrrc14 PE=1 SV=1	2	0	2	0	2	0	2	0	5.5	0	5.5	0	16433000	0	0	0
sp|Q8VCB2|MED25_MOUSE;sp|Q91VU8|PTOV1_MOUSE	sp|Q8VCB2|MED25_MOUSE Mediator of RNA polymerase II transcription subunit 25 OS=Mus musculus OX=10090 GN=Med25 PE=1 SV=1	3	0	0	0	3	0	0	0	8.3	0	0	0	17213000	0	0	0
sp|Q8VD24|ZCC18_MOUSE	sp|Q8VD24|ZCC18_MOUSE Zinc finger CCHC domain-containing protein 18 OS=Mus musculus OX=10090 GN=Zcchc18 PE=2 SV=1	1	0	0	0	1	0	0	0	4.6	0	0	0	6680200	0	0	0
sp|Q8VDI7|UBAC1_MOUSE	sp|Q8VDI7|UBAC1_MOUSE Ubiquitin-associated domain-containing protein 1 OS=Mus musculus OX=10090 GN=Ubac1 PE=1 SV=2	2	0	1	1	2	0	1	1	12.7	0	4.6	2.9	9074300	0	0	0
sp|Q8VE42|ANR49_MOUSE	sp|Q8VE42|ANR49_MOUSE Ankyrin repeat domain-containing protein 49 OS=Mus musculus OX=10090 GN=Ankrd49 PE=1 SV=1	1	0	0	0	1	0	0	0	5	0	0	0	5589700	0	0	0
sp|Q8VHL1|SETD7_MOUSE	sp|Q8VHL1|SETD7_MOUSE Histone-lysine N-methyltransferase SETD7 OS=Mus musculus OX=10090 GN=Setd7 PE=1 SV=2	1	0	0	0	1	0	0	0	4.9	0	0	0	6270000	0	0	0
sp|Q91VH6|MEMO1_MOUSE	sp|Q91VH6|MEMO1_MOUSE Protein MEMO1 OS=Mus musculus OX=10090 GN=Memo1 PE=1 SV=1	1	0	0	0	1	0	0	0	4.4	0	0	0	1515300	0	0	0
sp|Q91VU6|DCA11_MOUSE	sp|Q91VU6|DCA11_MOUSE DDB1- and CUL4-associated factor 11 OS=Mus musculus OX=10090 GN=Dcaf11 PE=1 SV=1	1	0	0	0	1	0	0	0	4.6	0	0	0	3589400	0	0	0
sp|Q91WB4|PKHF2_MOUSE	sp|Q91WB4|PKHF2_MOUSE Pleckstrin homology domain-containing family F member 2 OS=Mus musculus OX=10090 GN=Plekhf2 PE=1 SV=1	1	0	0	0	1	0	0	0	8.4	0	0	0	3324500	0	0	0
sp|Q922L6|NELFD_MOUSE	sp|Q922L6|NELFD_MOUSE Negative elongation factor D OS=Mus musculus OX=10090 GN=Nelfcd PE=1 SV=2	2	0	1	0	2	0	1	0	3.9	0	1.5	0	13308000	0	0	0
sp|Q99J31|OPHN1_MOUSE	sp|Q99J31|OPHN1_MOUSE Oligophrenin-1 OS=Mus musculus OX=10090 GN=Ophn1 PE=1 SV=1	1	0	0	0	1	0	0	0	2.7	0	0	0	4259500	0	0	0
sp|Q99JL1|SPEF1_MOUSE	sp|Q99JL1|SPEF1_MOUSE Sperm flagellar protein 1 OS=Mus musculus OX=10090 GN=Spef1 PE=1 SV=1	12	0	14	0	12	0	14	0	70.5	0	76.1	0	627340000	0	678520000	0
sp|Q99KX1|MLF2_MOUSE	sp|Q99KX1|MLF2_MOUSE Myeloid leukemia factor 2 OS=Mus musculus OX=10090 GN=Mlf2 PE=1 SV=1	4	0	5	0	4	0	5	0	22.3	0	30.4	0	183940000	0	258250000	0
sp|Q99LE1|RIPL2_MOUSE	sp|Q99LE1|RIPL2_MOUSE RILP-like protein 2 OS=Mus musculus OX=10090 GN=Rilpl2 PE=1 SV=1	1	0	0	1	1	0	0	0	10.7	0	0	3.6	5509500	0	0	0
sp|Q99PG2|OGFR_MOUSE	sp|Q99PG2|OGFR_MOUSE Opioid growth factor receptor OS=Mus musculus OX=10090 GN=Ogfr PE=1 SV=1	1	0	0	0	1	0	0	0	2.8	0	0	0	1566100	0	0	0
sp|Q9CQJ6|DENR_MOUSE	sp|Q9CQJ6|DENR_MOUSE Density-regulated protein OS=Mus musculus OX=10090 GN=Denr PE=1 SV=1	1	0	0	0	1	0	0	0	8.6	0	0	0	1510000	0	0	0
sp|Q9CR70|LAGE3_MOUSE	sp|Q9CR70|LAGE3_MOUSE EKC/KEOPS complex subunit Lage3 OS=Mus musculus OX=10090 GN=Lage3 PE=2 SV=1	2	0	2	0	2	0	2	0	33.1	0	33.1	0	37921000	0	21278000	0
sp|Q9CRD4|DBND2_MOUSE	sp|Q9CRD4|DBND2_MOUSE Dysbindin domain-containing protein 2 OS=Mus musculus OX=10090 GN=Dbndd2 PE=1 SV=1	1	0	0	0	1	0	0	0	7.6	0	0	0	8356200	0	0	0
sp|Q9CT10|RANB3_MOUSE	sp|Q9CT10|RANB3_MOUSE Ran-binding protein 3 OS=Mus musculus OX=10090 GN=Ranbp3 PE=1 SV=2	1	0	0	0	1	0	0	0	3.1	0	0	0	2103500	0	0	0
sp|Q9CUB6|OTUD1_MOUSE	sp|Q9CUB6|OTUD1_MOUSE OTU domain-containing protein 1 OS=Mus musculus OX=10090 GN=Otud1 PE=1 SV=2	2	0	0	0	2	0	0	0	10.1	0	0	0	4416900	0	0	0
sp|Q9CWR0|ARHGP_MOUSE	sp|Q9CWR0|ARHGP_MOUSE Rho guanine nucleotide exchange factor 25 OS=Mus musculus OX=10090 GN=Arhgef25 PE=1 SV=1	2	0	1	0	2	0	1	0	5.5	0	2.3	0	7066500	0	0	0
sp|Q9CZH8|CCD77_MOUSE	sp|Q9CZH8|CCD77_MOUSE Coiled-coil domain-containing protein 77 OS=Mus musculus OX=10090 GN=Ccdc77 PE=1 SV=1	6	0	4	0	6	0	4	0	18.8	0	12.1	0	39080000	0	33879000	0
sp|Q9D0M0|EXOS7_MOUSE	sp|Q9D0M0|EXOS7_MOUSE Exosome complex exonuclease RRP42 OS=Mus musculus OX=10090 GN=Exosc7 PE=1 SV=2	1	0	0	0	1	0	0	0	7.6	0	0	0	3899100	0	0	0
sp|Q9D0R8|LSM12_MOUSE	sp|Q9D0R8|LSM12_MOUSE Protein LSM12 homolog OS=Mus musculus OX=10090 GN=Lsm12 PE=1 SV=1	1	0	1	0	1	0	1	0	6.7	0	7.2	0	4242700	0	0	0
sp|Q9D2C6|RPC8_MOUSE	sp|Q9D2C6|RPC8_MOUSE DNA-directed RNA polymerase III subunit RPC8 OS=Mus musculus OX=10090 GN=Polr3h PE=1 SV=2	1	0	0	0	1	0	0	0	14.2	0	0	0	3732600	0	0	0
sp|Q9D358|PPAC_MOUSE	sp|Q9D358|PPAC_MOUSE Low molecular weight phosphotyrosine protein phosphatase OS=Mus musculus OX=10090 GN=Acp1 PE=1 SV=3	1	0	0	0	1	0	0	0	7.6	0	0	0	3616300	0	0	0
sp|Q9D552|SPT17_MOUSE	sp|Q9D552|SPT17_MOUSE Spermatogenesis-associated protein 17 OS=Mus musculus OX=10090 GN=Spata17 PE=2 SV=1	8	0	12	0	8	0	12	0	30.6	0	40.9	0	253180000	0	291930000	0
sp|Q9D5W4|CCD81_MOUSE	sp|Q9D5W4|CCD81_MOUSE Coiled-coil domain-containing protein 81 OS=Mus musculus OX=10090 GN=Ccdc81 PE=2 SV=1	23	0	25	0	23	0	25	0	43.6	0	46	0	521530000	0	672260000	0
sp|Q9D6F9|TBB4A_MOUSE	sp|Q9D6F9|TBB4A_MOUSE Tubulin beta-4A chain OS=Mus musculus OX=10090 GN=Tubb4a PE=1 SV=3	27	23	26	23	2	0	2	0	74.8	67.1	74.8	67.1	18989000	0	26872000	0
sp|Q9D8L5|CCD91_MOUSE	sp|Q9D8L5|CCD91_MOUSE Coiled-coil domain-containing protein 91 OS=Mus musculus OX=10090 GN=Ccdc91 PE=1 SV=2	1	0	0	0	1	0	0	0	2.9	0	0	0	7136000	0	0	0
sp|Q9D9T0|DYDC1_MOUSE	sp|Q9D9T0|DYDC1_MOUSE DPY30 domain-containing protein 1 OS=Mus musculus OX=10090 GN=Dydc1 PE=2 SV=2	7	0	6	0	7	0	6	0	50.3	0	45.7	0	135570000	0	93507000	0
sp|Q9DAA6|EXOS1_MOUSE	sp|Q9DAA6|EXOS1_MOUSE Exosome complex component CSL4 OS=Mus musculus OX=10090 GN=Exosc1 PE=1 SV=1	2	0	1	0	2	0	1	0	13.8	0	8.2	0	11128000	0	0	0
sp|Q9DAS2|CB070_MOUSE	sp|Q9DAS2|CB070_MOUSE UPF0573 protein C2orf70 homolog OS=Mus musculus OX=10090 PE=2 SV=1	5	0	4	0	5	0	4	0	28	0	34.5	0	210170000	0	173060000	0
sp|Q9DBC0|SELO_MOUSE	sp|Q9DBC0|SELO_MOUSE Selenoprotein O OS=Mus musculus OX=10090 GN=Selenoo PE=1 SV=4	2	0	1	0	2	0	1	0	6.1	0	1.9	0	14265000	0	0	0
sp|Q9DCF9|SSRG_MOUSE	sp|Q9DCF9|SSRG_MOUSE Translocon-associated protein subunit gamma OS=Mus musculus OX=10090 GN=Ssr3 PE=1 SV=1	1	0	0	0	1	0	0	0	7.6	0	0	0	3361200	0	0	0
sp|Q9DD02|HIKES_MOUSE	sp|Q9DD02|HIKES_MOUSE Protein Hikeshi OS=Mus musculus OX=10090 GN=Hikeshi PE=1 SV=1	2	0	1	0	2	0	1	0	12.7	0	4.6	0	27117000	0	0	0
sp|Q9EQX4|AIF1L_MOUSE	sp|Q9EQX4|AIF1L_MOUSE Allograft inflammatory factor 1-like OS=Mus musculus OX=10090 GN=Aif1l PE=1 SV=1	1	1	0	0	1	1	0	0	6.7	6.7	0	0	11215000	0	0	0
sp|Q9JII6|AK1A1_MOUSE	sp|Q9JII6|AK1A1_MOUSE Alcohol dehydrogenase [NADP(+)] OS=Mus musculus OX=10090 GN=Akr1a1 PE=1 SV=3	2	0	1	0	2	0	1	0	8.3	0	3.7	0	7565500	0	0	0
sp|Q9QXK7|CPSF3_MOUSE	sp|Q9QXK7|CPSF3_MOUSE Cleavage and polyadenylation specificity factor subunit 3 OS=Mus musculus OX=10090 GN=Cpsf3 PE=1 SV=2	3	0	1	0	3	0	1	0	8.6	0	2.5	0	26205000	0	0	0
sp|Q9R0A5|NEK3_MOUSE	sp|Q9R0A5|NEK3_MOUSE Serine/threonine-protein kinase Nek3 OS=Mus musculus OX=10090 GN=Nek3 PE=1 SV=2	1	0	1	0	1	0	1	0	2.3	0	4.5	0	10781000	0	0	0
sp|Q9R0N3|SYT11_MOUSE	sp|Q9R0N3|SYT11_MOUSE Synaptotagmin-11 OS=Mus musculus OX=10090 GN=Syt11 PE=1 SV=2	2	0	1	0	2	0	1	0	5.8	0	3	0	28058000	0	0	0
sp|Q9R1S3|PIGN_MOUSE	sp|Q9R1S3|PIGN_MOUSE GPI ethanolamine phosphate transferase 1 OS=Mus musculus OX=10090 GN=Pign PE=2 SV=2	1	0	0	0	1	0	0	0	1.7	0	0	0	90267000	0	0	0
sp|Q9WTU6|MK09_MOUSE	sp|Q9WTU6|MK09_MOUSE Mitogen-activated protein kinase 9 OS=Mus musculus OX=10090 GN=Mapk9 PE=1 SV=2	2	2	1	1	1	0	0	0	5.9	5.7	2.6	2.6	3062900	0	0	0
sp|Q9WUA6|AKT3_MOUSE	sp|Q9WUA6|AKT3_MOUSE RAC-gamma serine/threonine-protein kinase OS=Mus musculus OX=10090 GN=Akt3 PE=1 SV=1	2	1	3	1	1	0	0	0	6.7	4.4	10.2	4.4	5645700	0	0	0
sp|Q9WVS4|MOK_MOUSE	sp|Q9WVS4|MOK_MOUSE MAPK/MAK/MRK overlapping kinase OS=Mus musculus OX=10090 GN=Mok PE=1 SV=1	5	0	4	0	5	0	4	0	14.8	0	14	0	89004000	0	58013000	0
sp|Q9Z1K6|ARI2_MOUSE	sp|Q9Z1K6|ARI2_MOUSE E3 ubiquitin-protein ligase ARIH2 OS=Mus musculus OX=10090 GN=Arih2 PE=1 SV=1	1	0	0	0	1	0	0	0	3.5	0	0	0	14436000	0	0	0
sp|Q9Z2L7|CRLF3_MOUSE	sp|Q9Z2L7|CRLF3_MOUSE Cytokine receptor-like factor 3 OS=Mus musculus OX=10090 GN=Crlf3 PE=1 SV=1	2	0	1	0	2	0	1	0	8.1	0	2.5	0	17273000	0	0	0
sp|A2AHC3|CAMP1_MOUSE	sp|A2AHC3|CAMP1_MOUSE Calmodulin-regulated spectrin-associated protein 1 OS=Mus musculus OX=10090 GN=Camsap1 PE=1 SV=1	4	0	4	0	4	0	4	0	3.7	0	3.5	0	0	0	13236000	0
sp|O08908|P85B_MOUSE	sp|O08908|P85B_MOUSE Phosphatidylinositol 3-kinase regulatory subunit beta OS=Mus musculus OX=10090 GN=Pik3r2 PE=1 SV=2	3	1	3	0	3	0	3	0	6.5	1.5	6.4	0	0	0	20049000	0
sp|O35231|KIFC3_MOUSE	sp|O35231|KIFC3_MOUSE Kinesin-like protein KIFC3 OS=Mus musculus OX=10090 GN=Kifc3 PE=1 SV=4	2	1	2	1	1	0	1	0	2.4	1.3	2.4	1.3	0	0	26062000	0
sp|O88623|UBP2_MOUSE	sp|O88623|UBP2_MOUSE Ubiquitin carboxyl-terminal hydrolase 2 OS=Mus musculus OX=10090 GN=Usp2 PE=1 SV=2	1	0	1	0	1	0	1	0	2.3	0	2.1	0	0	0	2644200	0
sp|P00375|DYR_MOUSE	sp|P00375|DYR_MOUSE Dihydrofolate reductase OS=Mus musculus OX=10090 GN=Dhfr PE=1 SV=3	1	0	2	0	1	0	2	0	12.8	0	21.4	0	0	0	41758000	0
sp|P07091|S10A4_MOUSE	sp|P07091|S10A4_MOUSE Protein S100-A4 OS=Mus musculus OX=10090 GN=S100a4 PE=1 SV=1	1	0	1	0	1	0	1	0	16.8	0	16.8	0	0	0	95754000	0
sp|P21126|UBL4A_MOUSE	sp|P21126|UBL4A_MOUSE Ubiquitin-like protein 4A OS=Mus musculus OX=10090 GN=Ubl4a PE=1 SV=1	1	0	1	0	1	0	1	0	6.4	0	9.6	0	0	0	15673000	0
sp|P26618|PGFRA_MOUSE	sp|P26618|PGFRA_MOUSE Platelet-derived growth factor receptor alpha OS=Mus musculus OX=10090 GN=Pdgfra PE=1 SV=3	2	0	1	0	2	0	1	0	2.3	0	1.2	0	0	0	7122500	0
sp|P41230|KDM5C_MOUSE	sp|P41230|KDM5C_MOUSE Lysine-specific demethylase 5C OS=Mus musculus OX=10090 GN=Kdm5c PE=1 SV=4	1	0	1	0	1	0	1	0	0.8	0	1.7	0	0	0	3137500	0
sp|P56593|CP2AC_MOUSE	sp|P56593|CP2AC_MOUSE Cytochrome P450 2A12 OS=Mus musculus OX=10090 GN=Cyp2a12 PE=1 SV=2	1	0	1	0	1	0	1	0	2.6	0	2.6	0	0	0	31480000	0
sp|P97315|CSRP1_MOUSE	sp|P97315|CSRP1_MOUSE Cysteine and glycine-rich protein 1 OS=Mus musculus OX=10090 GN=Csrp1 PE=1 SV=3	1	1	1	0	1	1	1	0	11.4	8.8	11.4	0	0	0	4870200	0
sp|P97427|DPYL1_MOUSE	sp|P97427|DPYL1_MOUSE Dihydropyrimidinase-related protein 1 OS=Mus musculus OX=10090 GN=Crmp1 PE=1 SV=1	4	3	5	3	0	0	1	0	9.1	6.5	11.9	6.5	0	0	9119900	0
sp|Q08024|PEBB_MOUSE	sp|Q08024|PEBB_MOUSE Core-binding factor subunit beta OS=Mus musculus OX=10090 GN=Cbfb PE=1 SV=1	1	0	1	0	1	0	1	0	8.6	0	8.6	0	0	0	2404200	0
sp|Q3TGW2|EEPD1_MOUSE	sp|Q3TGW2|EEPD1_MOUSE Endonuclease/exonuclease/phosphatase family domain-containing protein 1 OS=Mus musculus OX=10090 GN=Eepd1 PE=1 SV=1	1	0	1	0	1	0	1	0	2.3	0	2.3	0	0	0	1210000	0
sp|Q3UVU3|ZNT10_MOUSE	sp|Q3UVU3|ZNT10_MOUSE Zinc transporter 10 OS=Mus musculus OX=10090 GN=Slc30a10 PE=1 SV=1	1	0	1	0	1	0	1	0	3.6	0	3.6	0	0	0	2793100	0
sp|Q3UXZ6|FA81A_MOUSE	sp|Q3UXZ6|FA81A_MOUSE Protein FAM81A OS=Mus musculus OX=10090 GN=Fam81a PE=1 SV=2	1	0	1	0	1	0	1	0	3.3	0	3.3	0	0	0	9816700	0
sp|Q5K6N0|TM232_MOUSE	sp|Q5K6N0|TM232_MOUSE Transmembrane protein 232 OS=Mus musculus OX=10090 GN=Tmem232 PE=2 SV=2	2	0	2	0	2	0	2	0	3.9	0	3.6	0	0	0	24988000	0
sp|Q5RJH6|SMG7_MOUSE	sp|Q5RJH6|SMG7_MOUSE Protein SMG7 OS=Mus musculus OX=10090 GN=Smg7 PE=2 SV=1	1	0	1	0	1	0	1	0	0.9	0	1	0	0	0	3596400	0
sp|Q61205|PA1B3_MOUSE	sp|Q61205|PA1B3_MOUSE Platelet-activating factor acetylhydrolase IB subunit gamma OS=Mus musculus OX=10090 GN=Pafah1b3 PE=1 SV=1	1	0	1	0	1	0	1	0	9.5	0	9.5	0	0	0	3864200	0
sp|Q69ZB3|TSYL5_MOUSE	sp|Q69ZB3|TSYL5_MOUSE Testis-specific Y-encoded-like protein 5 OS=Mus musculus OX=10090 GN=Tspyl5 PE=2 SV=2	1	0	1	0	1	0	1	0	7.6	0	3.9	0	0	0	3157400	0
sp|Q6NS45|CCD66_MOUSE	sp|Q6NS45|CCD66_MOUSE Coiled-coil domain-containing protein 66 OS=Mus musculus OX=10090 GN=Ccdc66 PE=1 SV=3	2	0	3	0	2	0	3	0	2.9	0	5.2	0	0	0	19311000	0
sp|Q7TR96|O1013_MOUSE	sp|Q7TR96|O1013_MOUSE Olfactory receptor 1013 OS=Mus musculus OX=10090 GN=Olfr1013 PE=3 SV=1	1	0	1	0	1	0	1	0	3.3	0	3.3	0	0	0	12786000	0
sp|Q8BGN3|ENPP6_MOUSE	sp|Q8BGN3|ENPP6_MOUSE Ectonucleotide pyrophosphatase/phosphodiesterase family member 6 OS=Mus musculus OX=10090 GN=Enpp6 PE=1 SV=1	1	0	1	0	1	0	1	0	4.5	0	4.5	0	0	0	15304000	0
sp|Q8C3R1|BRAT1_MOUSE	sp|Q8C3R1|BRAT1_MOUSE BRCA1-associated ATM activator 1 OS=Mus musculus OX=10090 GN=Brat1 PE=1 SV=1	1	0	1	0	1	0	1	0	2.7	0	2.7	0	0	0	3583100	0
sp|Q8CIG8|ANM5_MOUSE	sp|Q8CIG8|ANM5_MOUSE Protein arginine N-methyltransferase 5 OS=Mus musculus OX=10090 GN=Prmt5 PE=1 SV=3	1	0	1	0	1	0	1	0	1.6	0	1.6	0	0	0	6705600	0
sp|Q8R5A0|SMYD2_MOUSE	sp|Q8R5A0|SMYD2_MOUSE N-lysine methyltransferase SMYD2 OS=Mus musculus OX=10090 GN=Smyd2 PE=1 SV=1	1	0	2	0	1	0	2	0	3.5	0	5.8	0	0	0	4111200	0
sp|Q91VZ6|SMAP1_MOUSE	sp|Q91VZ6|SMAP1_MOUSE Stromal membrane-associated protein 1 OS=Mus musculus OX=10090 GN=Smap1 PE=1 SV=1	1	0	2	0	1	0	2	0	2.7	0	5.2	0	0	0	19581000	0
sp|Q91WN1|DNJC9_MOUSE	sp|Q91WN1|DNJC9_MOUSE DnaJ homolog subfamily C member 9 OS=Mus musculus OX=10090 GN=Dnajc9 PE=1 SV=2	1	0	1	0	1	0	1	0	10.4	0	10.4	0	0	0	4281400	0
sp|Q99J09|MEP50_MOUSE	sp|Q99J09|MEP50_MOUSE Methylosome protein 50 OS=Mus musculus OX=10090 GN=Wdr77 PE=1 SV=1	1	0	1	0	1	0	1	0	4.1	0	4.1	0	0	0	3737100	0
sp|Q99J10|CTU1_MOUSE	sp|Q99J10|CTU1_MOUSE Cytoplasmic tRNA 2-thiolation protein 1 OS=Mus musculus OX=10090 GN=Ctu1 PE=2 SV=1	1	0	1	0	1	0	1	0	3.3	0	3.3	0	0	0	4379700	0
sp|Q99LD8|DDAH2_MOUSE	sp|Q99LD8|DDAH2_MOUSE N(G),N(G)-dimethylarginine dimethylaminohydrolase 2 OS=Mus musculus OX=10090 GN=Ddah2 PE=1 SV=1	1	0	1	0	1	0	1	0	8.1	0	5.6	0	0	0	5693500	0
sp|Q99LG4|TTC5_MOUSE	sp|Q99LG4|TTC5_MOUSE Tetratricopeptide repeat protein 5 OS=Mus musculus OX=10090 GN=Ttc5 PE=1 SV=2	1	0	1	0	1	0	1	0	4.1	0	4.1	0	0	0	1934100	0
sp|Q99P30|NUDT7_MOUSE	sp|Q99P30|NUDT7_MOUSE Peroxisomal coenzyme A diphosphatase NUDT7 OS=Mus musculus OX=10090 GN=Nudt7 PE=1 SV=2	1	0	1	0	1	0	1	0	4.2	0	4.2	0	0	0	16896000	0
sp|Q9CPS8|SMAKA_MOUSE	sp|Q9CPS8|SMAKA_MOUSE Small membrane A-kinase anchor protein OS=Mus musculus OX=10090 PE=1 SV=1	1	0	2	1	1	0	2	1	13.2	0	31.1	13.2	0	0	18062000	0
sp|Q9CQ26|STABP_MOUSE	sp|Q9CQ26|STABP_MOUSE STAM-binding protein OS=Mus musculus OX=10090 GN=Stambp PE=1 SV=1	1	0	1	0	1	0	1	0	3.1	0	3.1	0	0	0	1344200	0
sp|Q9CRY7|GDPD1_MOUSE	sp|Q9CRY7|GDPD1_MOUSE Lysophospholipase D GDPD1 OS=Mus musculus OX=10090 GN=Gdpd1 PE=1 SV=1	1	0	1	0	1	0	1	0	3.8	0	3.8	0	0	0	8613800	0
sp|Q9D385|AR2BP_MOUSE	sp|Q9D385|AR2BP_MOUSE ADP-ribosylation factor-like protein 2-binding protein OS=Mus musculus OX=10090 GN=Arl2bp PE=1 SV=1	1	0	1	0	1	0	1	0	5.5	0	9.2	0	0	0	4892400	0
sp|Q9D6N5|NC2A_MOUSE	sp|Q9D6N5|NC2A_MOUSE Dr1-associated corepressor OS=Mus musculus OX=10090 GN=Drap1 PE=1 SV=3	1	0	2	0	1	0	2	0	4.9	0	10.7	0	0	0	17968000	0
sp|Q9JKD3|SCAM5_MOUSE	sp|Q9JKD3|SCAM5_MOUSE Secretory carrier-associated membrane protein 5 OS=Mus musculus OX=10090 GN=Scamp5 PE=1 SV=1	1	0	1	1	1	0	1	1	4.7	0	4.7	4.7	0	0	14350000	0
sp|Q9QZL6|UBP21_MOUSE	sp|Q9QZL6|UBP21_MOUSE Ubiquitin carboxyl-terminal hydrolase 21 OS=Mus musculus OX=10090 GN=Usp21 PE=1 SV=1	1	0	3	0	1	0	3	0	3.2	0	9.5	0	0	0	21856000	0
sp|Q9R1Z8|VINEX_MOUSE	sp|Q9R1Z8|VINEX_MOUSE Vinexin OS=Mus musculus OX=10090 GN=Sorbs3 PE=1 SV=1	2	0	2	0	2	0	2	0	5.5	0	4.5	0	0	0	13613000	0
sp|Q9Z2A9|GGT5_MOUSE	sp|Q9Z2A9|GGT5_MOUSE Glutathione hydrolase 5 proenzyme OS=Mus musculus OX=10090 GN=Ggt5 PE=1 SV=2	1	0	2	0	1	0	2	0	2.6	0	6.1	0	0	0	9436000	0
sp|Q922F4|TBB6_MOUSE	sp|Q922F4|TBB6_MOUSE Tubulin beta-6 chain OS=Mus musculus OX=10090 GN=Tubb6 PE=1 SV=1	21	14	20	14	7	2	5	2	57.3	37.1	58.8	35.8	5286200000	0	5728000000	0
sp|Q8K450|SPG16_MOUSE	sp|Q8K450|SPG16_MOUSE Sperm-associated antigen 16 protein OS=Mus musculus OX=10090 GN=Spag16 PE=1 SV=1	8	0	8	1	8	0	8	1	19.4	0	16	1.7	639110000	0	782700000	0
sp|Q99LS3|SERB_MOUSE	sp|Q99LS3|SERB_MOUSE Phosphoserine phosphatase OS=Mus musculus OX=10090 GN=Psph PE=1 SV=1	7	1	4	0	7	1	4	0	40	5.8	20	0	341610000	0	132180000	0
sp|Q8C170|MYO9A_MOUSE	sp|Q8C170|MYO9A_MOUSE Unconventional myosin-IXa OS=Mus musculus OX=10090 GN=Myo9a PE=1 SV=2	1	1	0	0	1	1	0	0	0.3	0.7	0	0	0	1497200	0	0
sp|Q5S003|SPG17_MOUSE	sp|Q5S003|SPG17_MOUSE Sperm-associated antigen 17 OS=Mus musculus OX=10090 GN=Spag17 PE=1 SV=2	55	0	56	3	55	0	56	3	36.4	0	34.6	2.7	1903700000	0	2536200000	13289000
sp|Q9D5S7|LRGUK_MOUSE	sp|Q9D5S7|LRGUK_MOUSE Leucine-rich repeat and guanylate kinase domain-containing protein OS=Mus musculus OX=10090 GN=Lrguk PE=1 SV=1	25	0	26	1	25	0	26	1	45.2	0	46	2.2	1221900000	0	1616700000	0
sp|Q8BZN6|DOC10_MOUSE	sp|Q8BZN6|DOC10_MOUSE Dedicator of cytokinesis protein 10 OS=Mus musculus OX=10090 GN=Dock10 PE=1 SV=3	1	0	1	1	1	0	1	1	0.9	0	0.9	0.7	0	0	0	6748900
sp|Q9DAQ4|CB081_MOUSE	sp|Q9DAQ4|CB081_MOUSE Uncharacterized protein C2orf81 homolog OS=Mus musculus OX=10090 PE=2 SV=3	14	1	15	0	14	1	15	0	43.5	6.4	48.3	0	607480000	0	801440000	0
sp|Q8BH53|CFA69_MOUSE	sp|Q8BH53|CFA69_MOUSE Cilia- and flagella-associated protein 69 OS=Mus musculus OX=10090 GN=Cfap69 PE=2 SV=1	24	1	28	1	24	1	28	1	40	0.7	40.8	1.5	1271300000	0	1497700000	0
sp|G3UYX5|RGS22_MOUSE	sp|G3UYX5|RGS22_MOUSE Regulator of G-protein signaling 22 OS=Mus musculus OX=10090 GN=Rgs22 PE=1 SV=1	36	3	40	3	36	3	40	3	41.2	4.5	41.6	4.1	1456000000	5013400	2088400000	3804400
sp|Q9JJR6|CK016_MOUSE	sp|Q9JJR6|CK016_MOUSE Uncharacterized protein C11orf16 homolog OS=Mus musculus OX=10090 GN=D7h11orf16 PE=2 SV=2	12	1	12	1	12	1	12	1	50.5	2.7	48.8	4.5	402440000	0	628290000	0
sp|P59240|NPHP4_MOUSE	sp|P59240|NPHP4_MOUSE Nephrocystin-4 OS=Mus musculus OX=10090 GN=Nphp4 PE=1 SV=2	27	0	31	1	27	0	31	1	27.7	0	32.2	0.7	520650000	0	798430000	0
sp|Q8VDG3|PARN_MOUSE	sp|Q8VDG3|PARN_MOUSE Poly(A)-specific ribonuclease PARN OS=Mus musculus OX=10090 GN=Parn PE=1 SV=1	3	3	2	2	3	3	2	2	5.6	5.6	4	3.5	165610000	284130000	198630000	176140000
sp|Q80W93|HYDIN_MOUSE	sp|Q80W93|HYDIN_MOUSE Hydrocephalus-inducing protein OS=Mus musculus OX=10090 GN=Hydin PE=1 SV=2	145	15	154	15	145	15	154	15	43.5	4.2	45.3	4.3	7201400000	104010000	10131000000	100930000
sp|A2AGB2|CA087_MOUSE	sp|A2AGB2|CA087_MOUSE Uncharacterized protein C1orf87 homolog OS=Mus musculus OX=10090 GN=Gm12695 PE=4 SV=1	10	1	5	0	10	1	5	0	31	4.4	16.9	0	116280000	0	146160000	0
sp|Q8BUG5|CAYP2_MOUSE	sp|Q8BUG5|CAYP2_MOUSE Calcyphosin-2 OS=Mus musculus OX=10090 GN=Caps2 PE=2 SV=2	4	0	3	1	4	0	3	1	10.7	0	8.4	3.5	39451000	0	45652000	0
sp|Q9Z0E6|GBP2_MOUSE;sp|Q01514|GBP1_MOUSE	sp|Q9Z0E6|GBP2_MOUSE Guanylate-binding protein 2 OS=Mus musculus OX=10090 GN=Gbp2 PE=1 SV=1	12	3	8	1	12	3	7	1	37.2	8.3	27.5	2.2	480270000	21880000	128900000	0
sp|Q80VC9|CAMP3_MOUSE	sp|Q80VC9|CAMP3_MOUSE Calmodulin-regulated spectrin-associated protein 3 OS=Mus musculus OX=10090 GN=Camsap3 PE=1 SV=1	13	0	10	1	13	0	10	1	20.7	0	15.7	1.4	108280000	0	160410000	0
sp|Q9D3W5|LRC71_MOUSE	sp|Q9D3W5|LRC71_MOUSE Leucine-rich repeat-containing protein 71 OS=Mus musculus OX=10090 GN=Lrrc71 PE=2 SV=1	16	3	16	1	16	3	16	1	46.4	13.1	47	3	752090000	21087000	1057700000	0
sp|Q3UJV1|CCD61_MOUSE	sp|Q3UJV1|CCD61_MOUSE Coiled-coil domain-containing protein 61 OS=Mus musculus OX=10090 GN=Ccdc61 PE=1 SV=1	9	1	3	1	9	1	3	1	22.9	1.6	10.2	3.7	144430000	0	45217000	0
sp|A2AU72|ARMC3_MOUSE	sp|A2AU72|ARMC3_MOUSE Armadillo repeat-containing protein 3 OS=Mus musculus OX=10090 GN=Armc3 PE=1 SV=1	41	7	44	8	41	7	44	8	59.1	12.1	72.9	13.3	4247500000	76257000	5621400000	78927000
sp|Q3V0B4|CFA65_MOUSE	sp|Q3V0B4|CFA65_MOUSE Cilia- and flagella-associated protein 65 OS=Mus musculus OX=10090 GN=Cfap65 PE=1 SV=1	56	3	53	7	56	3	53	7	46.9	2.2	44.9	5.1	2362400000	29303000	3229300000	51437000
sp|P18894|OXDA_MOUSE	sp|P18894|OXDA_MOUSE D-amino-acid oxidase OS=Mus musculus OX=10090 GN=Dao PE=1 SV=3	2	1	2	1	2	1	2	1	2.9	2.9	2.9	2.9	830950000	0	845190000	0
sp|Q149S1|TEKT4_MOUSE	sp|Q149S1|TEKT4_MOUSE Tektin-4 OS=Mus musculus OX=10090 GN=Tekt4 PE=1 SV=1	21	2	20	3	21	2	20	3	55.7	7.8	50.8	10.7	778900000	13841000	672810000	18945000
sp|E9Q793|JHY_MOUSE	sp|E9Q793|JHY_MOUSE Jhy protein OS=Mus musculus OX=10090 GN=Jhy PE=1 SV=1	20	2	21	3	20	2	21	3	36.5	3.6	36.9	5.2	1142900000	22823000	1623800000	26648000
sp|Q8CHP0|ZC3H3_MOUSE	sp|Q8CHP0|ZC3H3_MOUSE Zinc finger CCCH domain-containing protein 3 OS=Mus musculus OX=10090 GN=Zc3h3 PE=1 SV=1	18	1	14	1	18	1	14	1	24.7	2.1	18.1	2.1	465520000	0	512420000	0
sp|Q8C9J3|SPEF2_MOUSE	sp|Q8C9J3|SPEF2_MOUSE Sperm flagellar protein 2 OS=Mus musculus OX=10090 GN=Spef2 PE=2 SV=2	59	9	59	13	59	9	59	13	51	10.2	49.9	13.1	3625000000	88840000	4411800000	100700000
sp|Q9JLI7|SPAG6_MOUSE	sp|Q9JLI7|SPAG6_MOUSE Sperm-associated antigen 6 OS=Mus musculus OX=10090 GN=Spag6 PE=1 SV=1	29	11	30	14	29	11	30	14	82.4	40.8	84.6	47.9	12030000000	421850000	14120000000	507790000
sp|Q0VFX2|CF157_MOUSE	sp|Q0VFX2|CF157_MOUSE Cilia- and flagella-associated protein 157 OS=Mus musculus OX=10090 GN=Cfap157 PE=1 SV=1	11	1	9	1	11	1	9	1	30.4	2.9	24.9	2.9	111900000	0	135130000	0
sp|D3Z0R2|PPR36_MOUSE	sp|D3Z0R2|PPR36_MOUSE Protein phosphatase 1 regulatory subunit 36 OS=Mus musculus OX=10090 GN=Ppp1r36 PE=3 SV=1	7	1	7	1	7	1	7	1	21.4	2.9	22.9	2.9	115680000	0	134010000	0
sp|Q6PD03|2A5A_MOUSE	sp|Q6PD03|2A5A_MOUSE Serine/threonine-protein phosphatase 2A 56 kDa regulatory subunit alpha isoform OS=Mus musculus OX=10090 GN=Ppp2r5a PE=1 SV=1	18	3	20	2	17	3	19	2	47.1	7.6	57	5.6	781340000	22576000	863690000	19122000
sp|D3YV10|CCD13_MOUSE	sp|D3YV10|CCD13_MOUSE Coiled-coil domain-containing protein 13 OS=Mus musculus OX=10090 GN=Ccdc13 PE=1 SV=1	29	3	36	5	29	3	36	5	52.5	4.2	56	9.2	1914400000	27818000	2929100000	51203000
sp|Q8C042|ENO4_MOUSE	sp|Q8C042|ENO4_MOUSE Enolase 4 OS=Mus musculus OX=10090 GN=Eno4 PE=1 SV=2	16	2	14	2	16	2	14	2	43.1	6.5	39.9	4.7	730950000	13588000	963370000	8829200
sp|Q922G7|TEKT2_MOUSE	sp|Q922G7|TEKT2_MOUSE Tektin-2 OS=Mus musculus OX=10090 GN=Tekt2 PE=1 SV=1	13	3	13	2	13	3	13	2	41.9	8.8	38.6	5.3	504850000	18912000	691470000	11880000
sp|Q5SUV2|MYBPP_MOUSE	sp|Q5SUV2|MYBPP_MOUSE MYCBP-associated protein OS=Mus musculus OX=10090 GN=Mycbpap PE=1 SV=1	22	5	26	2	22	5	26	2	30.6	7.2	34.9	4.1	878650000	16599000	1427100000	11414000
sp|Q3URK1|CC190_MOUSE	sp|Q3URK1|CC190_MOUSE Coiled-coil domain-containing protein 190 OS=Mus musculus OX=10090 GN=Ccdc190 PE=2 SV=1	5	1	5	0	5	1	5	0	28.5	7.6	28.8	0	50965000	0	58820000	0
sp|P54923|ADPRH_MOUSE	sp|P54923|ADPRH_MOUSE [Protein ADP-ribosylarginine] hydrolase OS=Mus musculus OX=10090 GN=Adprh PE=1 SV=1	5	2	1	0	5	2	1	0	20.4	7.5	2.8	0	49136000	20850000	0	0
sp|Q8R1Z4|PPR42_MOUSE	sp|Q8R1Z4|PPR42_MOUSE Protein phosphatase 1 regulatory subunit 42 OS=Mus musculus OX=10090 GN=Ppp1r42 PE=1 SV=1	6	0	6	1	6	0	6	1	30.5	0	34.5	3.4	61869000	0	83059000	0
sp|O08759|UBE3A_MOUSE	sp|O08759|UBE3A_MOUSE Ubiquitin-protein ligase E3A OS=Mus musculus OX=10090 GN=Ube3a PE=1 SV=2	5	1	2	1	5	1	2	1	7.8	1.6	2.6	1.6	80889000	0	0	0
sp|Q9R062|GLYG_MOUSE	sp|Q9R062|GLYG_MOUSE Glycogenin-1 OS=Mus musculus OX=10090 GN=Gyg1 PE=1 SV=3	2	1	2	0	2	1	2	0	17.4	4.8	10.5	0	24554000	0	0	0
sp|Q8BTZ7|GMPPB_MOUSE	sp|Q8BTZ7|GMPPB_MOUSE Mannose-1-phosphate guanyltransferase beta OS=Mus musculus OX=10090 GN=Gmppb PE=1 SV=1	2	1	0	0	2	1	0	0	8.3	5	0	0	18552000	0	0	0
sp|Q8VDG5|PPCS_MOUSE	sp|Q8VDG5|PPCS_MOUSE Phosphopantothenate--cysteine ligase OS=Mus musculus OX=10090 GN=Ppcs PE=1 SV=1	3	1	0	0	3	1	0	0	13.2	3.5	0	0	55021000	0	0	0
sp|Q9D9W1|PIFO_MOUSE	sp|Q9D9W1|PIFO_MOUSE Protein pitchfork OS=Mus musculus OX=10090 GN=Pifo PE=1 SV=1	9	2	9	2	9	2	9	2	57.5	14	61.8	18.8	311690000	13634000	326470000	13869000
sp|Q8BHZ0|FA49A_MOUSE	sp|Q8BHZ0|FA49A_MOUSE Protein FAM49A OS=Mus musculus OX=10090 GN=Fam49a PE=1 SV=1	5	1	2	0	4	0	2	0	24.1	2.8	11.1	0	0	0	17875000	0
sp|Q6P8Y1|CAPSL_MOUSE	sp|Q6P8Y1|CAPSL_MOUSE Calcyphosin-like protein OS=Mus musculus OX=10090 GN=Capsl PE=2 SV=4	4	0	4	1	4	0	4	1	26.4	0	26.4	9.6	135200000	0	169960000	0
sp|Q8CC14|F216B_MOUSE	sp|Q8CC14|F216B_MOUSE Protein FAM216B OS=Mus musculus OX=10090 GN=Fam216b PE=2 SV=1	5	2	6	3	5	2	6	3	47.8	15.9	55.1	35.5	507730000	65921000	703710000	83918000
sp|P0C7Q1|CC153_MOUSE	sp|P0C7Q1|CC153_MOUSE Coiled-coil domain-containing protein 153 OS=Mus musculus OX=10090 GN=Ccdc153 PE=3 SV=1	5	1	6	1	5	1	6	1	32.2	7.4	32.2	7.4	267550000	0	247250000	0
sp|Q99P25|TXIP1_MOUSE	sp|Q99P25|TXIP1_MOUSE Translin-associated factor X-interacting protein 1 OS=Mus musculus OX=10090 GN=Tsnaxip1 PE=1 SV=2	14	1	15	4	14	1	15	4	26	1.7	29.5	8.2	230820000	0	312170000	18175000
sp|Q8BHD8|PCMD2_MOUSE	sp|Q8BHD8|PCMD2_MOUSE Protein-L-isoaspartate O-methyltransferase domain-containing protein 2 OS=Mus musculus OX=10090 GN=Pcmtd2 PE=2 SV=1	1	2	2	2	1	2	2	2	1.9	8.1	5.8	8.1	0	8094600	0	10800000
sp|Q8CD92|TTC27_MOUSE	sp|Q8CD92|TTC27_MOUSE Tetratricopeptide repeat protein 27 OS=Mus musculus OX=10090 GN=Ttc27 PE=1 SV=2	3	0	1	1	3	0	1	1	5.2	0	2.5	2.5	27505000	0	0	0
sp|A9Q751|PCDP1_MOUSE	sp|A9Q751|PCDP1_MOUSE Cilia- and flagella-associated protein 221 OS=Mus musculus OX=10090 GN=Cfap221 PE=1 SV=1	28	6	29	6	28	6	29	6	53.3	12.9	50.4	13.2	951290000	34413000	1308600000	55707000
sp|Q8C1A5|THOP1_MOUSE	sp|Q8C1A5|THOP1_MOUSE Thimet oligopeptidase OS=Mus musculus OX=10090 GN=Thop1 PE=1 SV=1	8	2	4	2	8	2	4	2	13.7	3.5	7.1	3.9	72605000	0	31752000	0
sp|O55091|IMPCT_MOUSE	sp|O55091|IMPCT_MOUSE Protein IMPACT OS=Mus musculus OX=10090 GN=Impact PE=1 SV=2	9	1	2	1	9	1	2	1	39	3.5	15.1	3.5	143820000	0	19562000	0
sp|Q3TLH4|PRC2C_MOUSE	sp|Q3TLH4|PRC2C_MOUSE Protein PRRC2C OS=Mus musculus OX=10090 GN=Prrc2c PE=1 SV=3	2	1	1	0	2	1	1	0	1.1	1.4	0.6	0	7743500	0	0	0
sp|Q9WV04|KIF9_MOUSE	sp|Q9WV04|KIF9_MOUSE Kinesin-like protein KIF9 OS=Mus musculus OX=10090 GN=Kif9 PE=1 SV=2	36	10	33	12	36	10	33	12	54.7	19.1	53.3	23.4	2740600000	203200000	3185100000	227970000
sp|P48410|ABCD1_MOUSE	sp|P48410|ABCD1_MOUSE ATP-binding cassette sub-family D member 1 OS=Mus musculus OX=10090 GN=Abcd1 PE=1 SV=1	1	2	0	0	1	2	0	0	1.5	3.7	0	0	0	3814000	0	0
sp|P81122|IRS2_MOUSE	sp|P81122|IRS2_MOUSE Insulin receptor substrate 2 OS=Mus musculus OX=10090 GN=Irs2 PE=1 SV=2	2	0	1	1	2	0	1	1	1.5	0	1.1	2.3	0	0	0	10468000
sp|P61087|UBE2K_MOUSE	sp|P61087|UBE2K_MOUSE Ubiquitin-conjugating enzyme E2 K OS=Mus musculus OX=10090 GN=Ube2k PE=1 SV=3	5	1	1	1	5	1	1	1	38	5.5	5	5.5	56485000	0	0	0
sp|Q5NC57|F183B_MOUSE	sp|Q5NC57|F183B_MOUSE Protein FAM183B OS=Mus musculus OX=10090 GN=Fam183b PE=2 SV=2	7	4	7	3	7	4	7	3	63	38.5	63	26.7	1301300000	138500000	1443500000	127580000
sp|Q99K90|TAB2_MOUSE;sp|Q571K4|TAB3_MOUSE	sp|Q99K90|TAB2_MOUSE TGF-beta-activated kinase 1 and MAP3K7-binding protein 2 OS=Mus musculus OX=10090 GN=Tab2 PE=1 SV=1	2	0	1	1	2	0	1	1	5.1	0	1.2	2.6	8481900	0	0	0
sp|B7ZNG0|KIF7_MOUSE	sp|B7ZNG0|KIF7_MOUSE Kinesin-like protein KIF7 OS=Mus musculus OX=10090 GN=Kif7 PE=1 SV=1	2	1	1	3	1	0	0	2	1.3	0.8	0.8	3.5	0	0	0	7624900
sp|Q8R016|BLMH_MOUSE	sp|Q8R016|BLMH_MOUSE Bleomycin hydrolase OS=Mus musculus OX=10090 GN=Blmh PE=1 SV=1	2	1	1	1	2	1	1	1	8.4	3.5	2.4	2.4	12821000	0	0	0
sp|Q80UP3|DGKZ_MOUSE	sp|Q80UP3|DGKZ_MOUSE Diacylglycerol kinase zeta OS=Mus musculus OX=10090 GN=Dgkz PE=1 SV=2	1	2	0	6	1	2	0	6	1.2	3.4	0	11	0	16885000	0	22224000
sp|P42232|STA5B_MOUSE;sp|P42230|STA5A_MOUSE	sp|P42232|STA5B_MOUSE Signal transducer and activator of transcription 5B OS=Mus musculus OX=10090 GN=Stat5b PE=1 SV=1;sp|P42230|STA5A_MOUSE Signal transducer and activator of transcription 5A OS=Mus musculus OX=10090 GN=Stat5a PE=1 SV=1	3	3	3	1	3	3	3	1	3.1	3.8	3.6	1.3	208640000	196190000	308370000	0
sp|Q62188|DPYL3_MOUSE	sp|Q62188|DPYL3_MOUSE Dihydropyrimidinase-related protein 3 OS=Mus musculus OX=10090 GN=Dpysl3 PE=1 SV=1	10	3	12	4	8	1	9	1	27.9	7	34.4	8.2	59024000	0	85027000	0
sp|Q8BR92|PALM2_MOUSE	sp|Q8BR92|PALM2_MOUSE Paralemmin-2 OS=Mus musculus OX=10090 GN=Palm2 PE=1 SV=1	1	3	0	3	1	3	0	3	2.1	12.5	0	11.7	0	9960900	0	9854000
sp|Q3UDE2|TTL12_MOUSE	sp|Q3UDE2|TTL12_MOUSE Tubulin--tyrosine ligase-like protein 12 OS=Mus musculus OX=10090 GN=Ttll12 PE=1 SV=1	15	4	5	2	15	4	5	2	31.1	8.9	10.2	4.5	199110000	15442000	43400000	13364000
sp|Q8CHC4|SYNJ1_MOUSE	sp|Q8CHC4|SYNJ1_MOUSE Synaptojanin-1 OS=Mus musculus OX=10090 GN=Synj1 PE=1 SV=3	4	4	1	1	4	4	1	1	3.4	3.2	0.6	0.8	102590000	0	0	0
sp|Q8C1B1|CAMP2_MOUSE	sp|Q8C1B1|CAMP2_MOUSE Calmodulin-regulated spectrin-associated protein 2 OS=Mus musculus OX=10090 GN=Camsap2 PE=1 SV=3	6	1	5	0	6	1	5	0	6.6	0.8	5.4	0	26334000	0	40222000	0
sp|Q08122|TLE3_MOUSE;sp|Q9WVB2|TLE2_MOUSE;sp|Q62440|TLE1_MOUSE;sp|Q62441|TLE4_MOUSE	sp|Q08122|TLE3_MOUSE Transducin-like enhancer protein 3 OS=Mus musculus OX=10090 GN=Tle3 PE=1 SV=3	1	2	0	2	1	2	0	2	1.2	2.7	0	2.7	0	4943200	0	6714000
sp|Q9DAK8|LRC51_MOUSE	sp|Q9DAK8|LRC51_MOUSE Leucine-rich repeat-containing protein 51 OS=Mus musculus OX=10090 GN=Lrrc51 PE=2 SV=1	6	3	6	1	6	3	6	1	37	17.7	34.9	5.7	315340000	82955000	390030000	0
sp|P30416|FKBP4_MOUSE	sp|P30416|FKBP4_MOUSE Peptidyl-prolyl cis-trans isomerase FKBP4 OS=Mus musculus OX=10090 GN=Fkbp4 PE=1 SV=5	2	1	3	2	2	1	3	2	7	5	11.8	7.2	0	0	22922000	0
sp|Q8C4B4|U119B_MOUSE	sp|Q8C4B4|U119B_MOUSE Protein unc-119 homolog B OS=Mus musculus OX=10090 GN=Unc119b PE=1 SV=1	5	1	2	0	5	1	2	0	31.1	7.2	15.1	0	50844000	0	32056000	0
sp|Q99JP7|GGT7_MOUSE	sp|Q99JP7|GGT7_MOUSE Glutathione hydrolase 7 OS=Mus musculus OX=10090 GN=Ggt7 PE=1 SV=2	2	0	0	1	2	0	0	1	3.8	0	0	2.6	12853000	0	0	0
sp|Q80VP2|SPAT7_MOUSE	sp|Q80VP2|SPAT7_MOUSE Spermatogenesis-associated protein 7 homolog OS=Mus musculus OX=10090 GN=Spata7 PE=1 SV=1	8	2	6	2	8	2	6	2	21.6	5.2	16.8	5.3	56773000	12984000	82822000	9349900
sp|Q8VHN8|TIRR_MOUSE	sp|Q8VHN8|TIRR_MOUSE Tudor-interacting repair regulator protein OS=Mus musculus OX=10090 GN=Nudt16l1 PE=1 SV=2	3	1	1	1	3	1	1	1	21.3	4.7	5.2	4.7	61875000	0	0	0
sp|Q5SS90|CG057_MOUSE	sp|Q5SS90|CG057_MOUSE Uncharacterized protein C7orf57 homolog OS=Mus musculus OX=10090 GN=Gm11992 PE=1 SV=1	17	6	14	9	17	6	14	9	72.5	26.1	62.9	37.8	2711300000	459440000	3091800000	562300000
sp|P97494|GSH1_MOUSE	sp|P97494|GSH1_MOUSE Glutamate--cysteine ligase catalytic subunit OS=Mus musculus OX=10090 GN=Gclc PE=1 SV=4	5	1	2	1	5	1	2	1	12.6	1.7	4.2	1.7	20777000	0	15083000	0
sp|Q3UY96|CFA74_MOUSE	sp|Q3UY96|CFA74_MOUSE Cilia- and flagella-associated protein 74 OS=Mus musculus OX=10090 GN=Cfap74 PE=2 SV=3	34	13	37	12	34	13	37	12	31.6	14.1	32.2	11.9	1173600000	257610000	1759900000	296420000
sp|Q8BGN8|SYNPR_MOUSE	sp|Q8BGN8|SYNPR_MOUSE Synaptoporin OS=Mus musculus OX=10090 GN=Synpr PE=1 SV=1	2	0	1	1	2	0	1	1	8.3	0	5.3	3.8	30852000	0	0	0
sp|P41731|CD63_MOUSE	sp|P41731|CD63_MOUSE CD63 antigen OS=Mus musculus OX=10090 GN=Cd63 PE=1 SV=2	3	2	2	1	3	2	2	1	15.1	12.2	7.6	4.6	631360000	841590000	663620000	0
sp|Q64191|ASPG_MOUSE	sp|Q64191|ASPG_MOUSE N(4)-(beta-N-acetylglucosaminyl)-L-asparaginase OS=Mus musculus OX=10090 GN=Aga PE=1 SV=1	1	1	2	1	1	1	2	1	4.9	3.5	8.4	3.5	0	0	57631000	0
sp|O08796|EF2K_MOUSE	sp|O08796|EF2K_MOUSE Eukaryotic elongation factor 2 kinase OS=Mus musculus OX=10090 GN=Eef2k PE=1 SV=1	4	1	1	0	4	1	1	0	6.8	1.7	1.4	0	17609000	0	0	0
sp|Q8R123|FAD1_MOUSE	sp|Q8R123|FAD1_MOUSE FAD synthase OS=Mus musculus OX=10090 GN=Flad1 PE=1 SV=1	5	1	1	0	5	1	1	0	13	3.5	3.3	0	44298000	0	0	0
sp|Q6PJN8|DALD3_MOUSE	sp|Q6PJN8|DALD3_MOUSE DALR anticodon-binding domain-containing protein 3 OS=Mus musculus OX=10090 GN=Dalrd3 PE=2 SV=1	2	0	1	1	2	0	1	1	8.4	0	2.8	5.6	12464000	0	0	0
sp|Q6WKZ8|UBR2_MOUSE	sp|Q6WKZ8|UBR2_MOUSE E3 ubiquitin-protein ligase UBR2 OS=Mus musculus OX=10090 GN=Ubr2 PE=1 SV=2	4	1	1	0	4	1	1	0	2.8	0.7	0.7	0	18298000	0	0	0
sp|Q8K010|OPLA_MOUSE	sp|Q8K010|OPLA_MOUSE 5-oxoprolinase OS=Mus musculus OX=10090 GN=Oplah PE=1 SV=1	8	3	5	2	8	3	5	2	9.8	3.8	6.6	3.1	50928000	9630000	23413000	10443000
sp|Q148A4|PPR32_MOUSE	sp|Q148A4|PPR32_MOUSE Protein phosphatase 1 regulatory subunit 32 OS=Mus musculus OX=10090 GN=Ppp1r32 PE=1 SV=1	27	19	27	16	27	19	27	16	71.9	65.6	71.2	56.9	3678700000	530940000	4993300000	478700000
sp|O55055|TRDMT_MOUSE	sp|O55055|TRDMT_MOUSE tRNA (cytosine(38)-C(5))-methyltransferase OS=Mus musculus OX=10090 GN=Trdmt1 PE=1 SV=2	1	1	0	0	1	1	0	0	2.4	3.1	0	0	7734900	0	0	0
sp|Q6P1E8|EFCB6_MOUSE	sp|Q6P1E8|EFCB6_MOUSE EF-hand calcium-binding domain-containing protein 6 OS=Mus musculus OX=10090 GN=Efcab6 PE=1 SV=2	60	15	55	15	60	15	55	15	50.7	14.7	47.4	13.9	2800700000	232320000	3428300000	315250000
sp|Q9EQU5|SET_MOUSE	sp|Q9EQU5|SET_MOUSE Protein SET OS=Mus musculus OX=10090 GN=Set PE=1 SV=1	4	2	3	1	4	2	3	1	23.9	8.3	12.8	4.8	40901000	0	30305000	0
sp|O35098|DPYL4_MOUSE	sp|O35098|DPYL4_MOUSE Dihydropyrimidinase-related protein 4 OS=Mus musculus OX=10090 GN=Dpysl4 PE=1 SV=1	3	1	4	0	2	1	3	0	7.5	2.8	12.2	0	8836100	0	13347000	0
sp|Q6NZM9|HDAC4_MOUSE	sp|Q6NZM9|HDAC4_MOUSE Histone deacetylase 4 OS=Mus musculus OX=10090 GN=Hdac4 PE=1 SV=1	2	1	0	0	2	1	0	0	3.3	2.2	0	0	13526000	0	0	0
sp|Q7TSJ2|MAP6_MOUSE	sp|Q7TSJ2|MAP6_MOUSE Microtubule-associated protein 6 OS=Mus musculus OX=10090 GN=Map6 PE=1 SV=2	4	1	5	1	4	1	5	1	9.1	1.3	9.9	1.3	29233000	0	37301000	0
sp|Q9CRT8|XPOT_MOUSE	sp|Q9CRT8|XPOT_MOUSE Exportin-T OS=Mus musculus OX=10090 GN=Xpot PE=1 SV=3	8	3	4	2	8	3	4	2	12.4	3.9	5.4	2.7	61955000	20586000	39282000	17320000
sp|P59325|IF5_MOUSE	sp|P59325|IF5_MOUSE Eukaryotic translation initiation factor 5 OS=Mus musculus OX=10090 GN=Eif5 PE=1 SV=1	2	2	1	0	2	2	1	0	6.3	6.3	4.4	0	563560000	248150000	0	0
sp|Q9D3G5|STX11_MOUSE	sp|Q9D3G5|STX11_MOUSE Syntaxin-11 OS=Mus musculus OX=10090 GN=Stx11 PE=1 SV=1	1	1	1	0	1	1	1	0	3.1	3.1	3.1	0	0	0	351650000	0
sp|Q80VM3|TTC29_MOUSE	sp|Q80VM3|TTC29_MOUSE Tetratricopeptide repeat protein 29 OS=Mus musculus OX=10090 GN=Ttc29 PE=2 SV=1	18	13	19	11	18	13	19	11	59.2	46.7	59.9	36.1	1764900000	371680000	1878600000	356310000
sp|G3UZ78|ADGB_MOUSE	sp|G3UZ78|ADGB_MOUSE Androglobin OS=Mus musculus OX=10090 GN=Adgb PE=1 SV=1	54	14	54	17	54	14	54	17	40.9	15.1	47.5	17.7	3033100000	335460000	4156500000	389850000
sp|Q8BW94|DYH3_MOUSE	sp|Q8BW94|DYH3_MOUSE Dynein heavy chain 3, axonemal OS=Mus musculus OX=10090 GN=Dnah3 PE=1 SV=2	142	44	136	39	141	43	135	38	49.2	15.3	45.9	14	5080100000	833970000	5350600000	677830000
sp|Q7TMY7|IPO8_MOUSE	sp|Q7TMY7|IPO8_MOUSE Importin-8 OS=Mus musculus OX=10090 GN=Ipo8 PE=1 SV=3	5	2	0	2	4	1	0	1	7.8	2.3	0	2.3	41885000	0	0	0
sp|O54946|DNJB6_MOUSE;sp|Q9QYI8|DNJB7_MOUSE;sp|O35723|DNJB3_MOUSE	sp|O54946|DNJB6_MOUSE DnaJ homolog subfamily B member 6 OS=Mus musculus OX=10090 GN=Dnajb6 PE=1 SV=4	6	2	7	3	5	2	6	3	15.1	6.6	16.7	8.8	254770000	44474000	447230000	45473000
sp|Q9DAR7|DCPS_MOUSE	sp|Q9DAR7|DCPS_MOUSE m7GpppX diphosphatase OS=Mus musculus OX=10090 GN=Dcps PE=1 SV=1	3	1	0	0	3	1	0	0	14.2	5.6	0	0	21737000	0	0	0
sp|P49452|CENPC_MOUSE	sp|P49452|CENPC_MOUSE Centromere protein C OS=Mus musculus OX=10090 GN=Cenpc PE=1 SV=2	2	1	5	0	2	1	5	0	3.1	2	7.5	0	41166000	0	46969000	0
sp|Q99J83|ATG5_MOUSE	sp|Q99J83|ATG5_MOUSE Autophagy protein 5 OS=Mus musculus OX=10090 GN=Atg5 PE=1 SV=1	4	1	0	1	4	1	0	1	18.9	5.5	0	5.5	40799000	0	0	0
sp|Q3U6K5|SPAT6_MOUSE	sp|Q3U6K5|SPAT6_MOUSE Spermatogenesis-associated protein 6 OS=Mus musculus OX=10090 GN=Spata6 PE=1 SV=2	6	1	6	2	6	1	6	2	14.5	2	13.9	5.1	78301000	0	93083000	16560000
sp|Q9CQ07|LRC18_MOUSE	sp|Q9CQ07|LRC18_MOUSE Leucine-rich repeat-containing protein 18 OS=Mus musculus OX=10090 GN=Lrrc18 PE=2 SV=1	15	9	14	7	15	9	14	7	51.1	39.7	55.7	35.1	914940000	170040000	1123800000	169100000
sp|Q91WJ7|SPS2L_MOUSE	sp|Q91WJ7|SPS2L_MOUSE SPATS2-like protein OS=Mus musculus OX=10090 GN=Spats2l PE=2 SV=2	8	2	6	3	8	2	6	3	19.7	4.7	13.8	6.6	198740000	37648000	210040000	37761000
sp|Q9CR30|JOS2_MOUSE	sp|Q9CR30|JOS2_MOUSE Josephin-2 OS=Mus musculus OX=10090 GN=Josd2 PE=1 SV=1	1	0	1	1	1	0	1	1	7.4	0	7.4	6.4	0	0	0	3162500
sp|Q9D4Q1|RIBC2_MOUSE	sp|Q9D4Q1|RIBC2_MOUSE RIB43A-like with coiled-coils protein 2 OS=Mus musculus OX=10090 GN=Ribc2 PE=2 SV=2	15	8	14	7	15	8	14	7	56.6	27.2	54	34.3	1605600000	412410000	2334200000	399900000
sp|P08414|KCC4_MOUSE	sp|P08414|KCC4_MOUSE Calcium/calmodulin-dependent protein kinase type IV OS=Mus musculus OX=10090 GN=Camk4 PE=1 SV=2	8	2	7	2	8	2	7	2	26	7.2	20.7	7.2	241230000	45851000	340210000	37298000
sp|Q99P31|HPBP1_MOUSE	sp|Q99P31|HPBP1_MOUSE Hsp70-binding protein 1 OS=Mus musculus OX=10090 GN=Hspbp1 PE=1 SV=1	7	2	1	3	7	2	1	3	37.3	7.8	4.5	12.3	57423000	16139000	0	22428000
sp|Q8CB59|F161B_MOUSE	sp|Q8CB59|F161B_MOUSE Protein FAM161B OS=Mus musculus OX=10090 GN=Fam161b PE=1 SV=1	10	3	8	3	10	3	8	3	25.1	8.1	20.2	8.1	87500000	34362000	135720000	31971000
sp|Q9QY53|NPHP1_MOUSE	sp|Q9QY53|NPHP1_MOUSE Nephrocystin-1 OS=Mus musculus OX=10090 GN=Nphp1 PE=1 SV=1	16	4	18	7	16	4	18	7	36.7	10	41.2	18.8	482260000	79499000	652110000	124620000
sp|P53810|PIPNA_MOUSE	sp|P53810|PIPNA_MOUSE Phosphatidylinositol transfer protein alpha isoform OS=Mus musculus OX=10090 GN=Pitpna PE=1 SV=2	10	2	9	3	9	1	7	2	47.2	6.6	47.2	15.1	273380000	30511000	142660000	47068000
sp|P48758|CBR1_MOUSE	sp|P48758|CBR1_MOUSE Carbonyl reductase [NADPH] 1 OS=Mus musculus OX=10090 GN=Cbr1 PE=1 SV=3	10	0	4	4	10	0	4	4	51.3	0	26	20.2	104730000	0	70809000	52255000
sp|Q9DBP5|KCY_MOUSE	sp|Q9DBP5|KCY_MOUSE UMP-CMP kinase OS=Mus musculus OX=10090 GN=Cmpk1 PE=1 SV=1	3	1	2	1	3	1	2	1	20.9	6.6	12.2	5.6	72654000	0	0	0
sp|Q60841|RELN_MOUSE	sp|Q60841|RELN_MOUSE Reelin OS=Mus musculus OX=10090 GN=Reln PE=1 SV=3	4	0	1	1	4	0	1	1	1.9	0	0.2	0.2	54610000	0	0	0
sp|Q9R0N0|GALK1_MOUSE	sp|Q9R0N0|GALK1_MOUSE Galactokinase OS=Mus musculus OX=10090 GN=Galk1 PE=1 SV=2	11	4	5	2	11	4	5	2	36.2	17.1	19.9	6.1	175420000	47961000	56198000	21622000
sp|Q6PGN3|DCLK2_MOUSE	sp|Q6PGN3|DCLK2_MOUSE Serine/threonine-protein kinase DCLK2 OS=Mus musculus OX=10090 GN=Dclk2 PE=1 SV=1	14	6	14	5	13	6	13	5	24.6	11.4	24.3	9.4	286420000	112340000	356280000	82580000
sp|Q8R2R3|AAGAB_MOUSE	sp|Q8R2R3|AAGAB_MOUSE Alpha- and gamma-adaptin-binding protein p34 OS=Mus musculus OX=10090 GN=Aagab PE=1 SV=2	2	1	0	0	2	1	0	0	13.3	6.3	0	0	12379000	0	0	0
sp|Q8BH86|GLUCM_MOUSE	sp|Q8BH86|GLUCM_MOUSE D-glutamate cyclase, mitochondrial OS=Mus musculus OX=10090 GN=Dglucy PE=1 SV=1	2	1	0	3	2	1	0	3	3.7	2.1	0	7.3	0	0	0	6806600
sp|Q9QZX7|SRR_MOUSE	sp|Q9QZX7|SRR_MOUSE Serine racemase OS=Mus musculus OX=10090 GN=Srr PE=1 SV=1	6	2	3	1	6	2	3	1	31.6	8.3	16.8	8	80425000	29483000	38386000	0
sp|Q9CR09|UFC1_MOUSE	sp|Q9CR09|UFC1_MOUSE Ubiquitin-fold modifier-conjugating enzyme 1 OS=Mus musculus OX=10090 GN=Ufc1 PE=1 SV=1	4	2	3	1	4	2	3	1	32.9	12.6	28.1	15	92162000	39196000	47059000	0
sp|Q9D131|CK001_MOUSE	sp|Q9D131|CK001_MOUSE UPF0686 protein C11orf1 homolog OS=Mus musculus OX=10090 PE=2 SV=1	8	3	8	3	8	3	8	3	77.1	30.1	77.1	30.1	480370000	71578000	585440000	93962000
sp|Q9DAJ2|TEKT1_MOUSE	sp|Q9DAJ2|TEKT1_MOUSE Tektin-1 OS=Mus musculus OX=10090 GN=Tekt1 PE=1 SV=1	28	18	25	14	28	18	25	14	70.3	46.7	64.8	38.3	8886600000	2156300000	12133000000	1615100000
sp|A6PWD2|FHAD1_MOUSE	sp|A6PWD2|FHAD1_MOUSE Forkhead-associated domain-containing protein 1 OS=Mus musculus OX=10090 GN=Fhad1 PE=2 SV=1	34	10	42	10	34	10	42	10	32.3	8.8	35.5	8.9	938340000	116920000	1590300000	164400000
sp|Q5M8M2|ODF3B_MOUSE	sp|Q5M8M2|ODF3B_MOUSE Outer dense fiber protein 3B OS=Mus musculus OX=10090 GN=Odf3b PE=2 SV=1	17	15	17	14	17	15	17	14	80.3	73.1	76.9	68.5	9273300000	1825100000	12113000000	1932800000
sp|P61759|PFD3_MOUSE	sp|P61759|PFD3_MOUSE Prefoldin subunit 3 OS=Mus musculus OX=10090 GN=Vbp1 PE=1 SV=2	5	2	2	1	5	2	2	1	31.6	11.2	11.2	5.1	38223000	0	39257000	0
sp|Q921Y0|MOB1A_MOUSE;sp|Q8BPB0|MOB1B_MOUSE	sp|Q921Y0|MOB1A_MOUSE MOB kinase activator 1A OS=Mus musculus OX=10090 GN=Mob1a PE=2 SV=3;sp|Q8BPB0|MOB1B_MOUSE MOB kinase activator 1B OS=Mus musculus OX=10090 GN=Mob1b PE=1 SV=3	3	1	2	1	3	1	2	1	16.2	5.1	10.6	5.1	66061000	0	64336000	0
sp|Q9D0B6|PBDC1_MOUSE	sp|Q9D0B6|PBDC1_MOUSE Protein PBDC1 OS=Mus musculus OX=10090 GN=Pbdc1 PE=1 SV=1	6	2	5	3	6	2	5	3	37.9	16.2	26.8	21.2	76253000	23572000	44018000	19634000
sp|Q8CFI2|UB2R1_MOUSE	sp|Q8CFI2|UB2R1_MOUSE Ubiquitin-conjugating enzyme E2 R1 OS=Mus musculus OX=10090 GN=Cdc34 PE=1 SV=1	2	0	0	1	2	0	0	1	9.4	0	0	4.7	6610900	0	0	0
sp|Q6PAM0|AAKB2_MOUSE	sp|Q6PAM0|AAKB2_MOUSE 5-AMP-activated protein kinase subunit beta-2 OS=Mus musculus OX=10090 GN=Prkab2 PE=1 SV=1	1	0	0	1	1	0	0	1	11.1	0	0	6.6	17846000	0	0	0
sp|Q6P5C5|SMUG1_MOUSE	sp|Q6P5C5|SMUG1_MOUSE Single-strand selective monofunctional uracil DNA glycosylase OS=Mus musculus OX=10090 GN=Smug1 PE=1 SV=1	4	1	2	1	4	1	2	1	28.3	4.7	12.9	6.1	36037000	0	0	0
sp|Q9D485|EFHC2_MOUSE	sp|Q9D485|EFHC2_MOUSE EF-hand domain-containing family member C2 OS=Mus musculus OX=10090 GN=Efhc2 PE=2 SV=2	41	19	42	17	41	19	42	17	60.1	35.6	62.9	31.7	4190600000	832600000	5985700000	730010000
sp|Q8CG73|FTM_MOUSE	sp|Q8CG73|FTM_MOUSE Protein fantom OS=Mus musculus OX=10090 GN=Rpgrip1l PE=1 SV=2	38	5	38	5	38	5	38	4	42.6	5.1	39.8	4.6	932890000	95565000	1131200000	130860000
sp|Q8BH58|TIPRL_MOUSE	sp|Q8BH58|TIPRL_MOUSE TIP41-like protein OS=Mus musculus OX=10090 GN=Tiprl PE=1 SV=1	5	1	2	1	5	1	2	1	24	4.1	8.5	4.1	70326000	0	46330000	0
sp|Q3ULW6|CCD33_MOUSE	sp|Q3ULW6|CCD33_MOUSE Coiled-coil domain-containing protein 33 OS=Mus musculus OX=10090 GN=Ccdc33 PE=2 SV=2	6	2	8	3	6	2	8	3	6	4	9.9	5.7	56738000	30851000	128020000	29492000
sp|Q8BYA0|TBCD_MOUSE	sp|Q8BYA0|TBCD_MOUSE Tubulin-specific chaperone D OS=Mus musculus OX=10090 GN=Tbcd PE=1 SV=1	11	3	4	3	11	3	4	3	13.8	4.3	5.1	3.3	69162000	21670000	21656000	11687000
sp|Q6ZQK5|ACAP2_MOUSE	sp|Q6ZQK5|ACAP2_MOUSE Arf-GAP with coiled-coil, ANK repeat and PH domain-containing protein 2 OS=Mus musculus OX=10090 GN=Acap2 PE=1 SV=2	11	2	7	6	11	2	7	6	19.9	3.9	14	11.8	78787000	13555000	58787000	27818000
sp|Q9ER39|TOR1A_MOUSE	sp|Q9ER39|TOR1A_MOUSE Torsin-1A OS=Mus musculus OX=10090 GN=Tor1a PE=1 SV=1	1	2	0	0	1	2	0	0	4.2	7.5	0	0	0	13933000	0	0
sp|Q05816|FABP5_MOUSE	sp|Q05816|FABP5_MOUSE Fatty acid-binding protein 5 OS=Mus musculus OX=10090 GN=Fabp5 PE=1 SV=3	5	1	2	2	5	1	2	2	50.4	10.4	24.4	18.5	33689000	0	0	0
sp|P07742|RIR1_MOUSE	sp|P07742|RIR1_MOUSE Ribonucleoside-diphosphate reductase large subunit OS=Mus musculus OX=10090 GN=Rrm1 PE=1 SV=2	4	4	3	2	4	4	3	2	8.7	7.7	4.8	3.5	44270000	32326000	40303000	29221000
sp|J3QPZ5|CFA73_MOUSE	sp|J3QPZ5|CFA73_MOUSE Cilia- and flagella-associated protein 73 OS=Mus musculus OX=10090 GN=Cfap73 PE=3 SV=1	16	6	18	7	16	6	18	7	54.2	25.5	61.1	26.8	939930000	173300000	1132500000	196870000
sp|Q9EQS3|MYCBP_MOUSE	sp|Q9EQS3|MYCBP_MOUSE c-Myc-binding protein OS=Mus musculus OX=10090 GN=Mycbp PE=1 SV=5	8	5	7	5	8	5	7	5	74.8	62.1	73.8	62.1	7459700000	1056400000	8056900000	912920000
sp|Q64105|SPRE_MOUSE	sp|Q64105|SPRE_MOUSE Sepiapterin reductase OS=Mus musculus OX=10090 GN=Spr PE=1 SV=1	2	0	1	1	2	0	1	1	11.5	0	5.7	5.7	11046000	0	0	0
sp|Q9D1E6|TBCB_MOUSE	sp|Q9D1E6|TBCB_MOUSE Tubulin-folding cofactor B OS=Mus musculus OX=10090 GN=Tbcb PE=1 SV=2	3	2	1	1	3	2	1	1	16	11.5	4.5	7.4	24828000	14804000	0	0
sp|Q99K46|UBP11_MOUSE	sp|Q99K46|UBP11_MOUSE Ubiquitin carboxyl-terminal hydrolase 11 OS=Mus musculus OX=10090 GN=Usp11 PE=1 SV=4	7	2	1	1	6	2	1	1	14	3.9	1.3	1.3	45110000	0	0	0
sp|Q8VE09|TT39C_MOUSE	sp|Q8VE09|TT39C_MOUSE Tetratricopeptide repeat protein 39C OS=Mus musculus OX=10090 GN=Ttc39c PE=1 SV=2	2	1	1	0	2	1	1	0	5.3	2.1	2.4	0	7868300	0	0	0
sp|Q99JP4|CDC26_MOUSE	sp|Q99JP4|CDC26_MOUSE Anaphase-promoting complex subunit CDC26 OS=Mus musculus OX=10090 GN=Cdc26 PE=1 SV=1	2	1	1	0	2	1	1	0	42.4	28.2	28.2	0	21509000	0	0	0
sp|Q9DAR0|CE049_MOUSE	sp|Q9DAR0|CE049_MOUSE Uncharacterized protein C5orf49 homolog OS=Mus musculus OX=10090 PE=1 SV=1	9	4	8	3	9	4	8	3	54.4	27.5	54.4	22	730230000	176650000	728650000	140370000
sp|Q61553|FSCN1_MOUSE	sp|Q61553|FSCN1_MOUSE Fascin OS=Mus musculus OX=10090 GN=Fscn1 PE=1 SV=4	7	0	5	3	7	0	5	3	17.2	0	12.4	8.3	60518000	0	101910000	29215000
sp|Q8VEH6|CBWD1_MOUSE	sp|Q8VEH6|CBWD1_MOUSE COBW domain-containing protein 1 OS=Mus musculus OX=10090 GN=Cbwd1 PE=1 SV=1	2	0	2	1	2	0	2	1	7.4	0	7.1	3.3	12027000	0	0	0
sp|Q8BQB6|SAXO2_MOUSE	sp|Q8BQB6|SAXO2_MOUSE Stabilizer of axonemal microtubules 2 OS=Mus musculus OX=10090 GN=Saxo2 PE=2 SV=2	26	19	27	17	26	19	27	17	74.4	63.2	73.4	59.4	6930500000	1305200000	8922400000	1406000000
sp|Q61464|ZN638_MOUSE	sp|Q61464|ZN638_MOUSE Zinc finger protein 638 OS=Mus musculus OX=10090 GN=Znf638 PE=1 SV=2	1	1	0	1	1	1	0	1	0.5	0.7	0	0.7	0	0	0	3568500
sp|Q0VBV7|CE126_MOUSE	sp|Q0VBV7|CE126_MOUSE Centrosomal protein of 126 kDa OS=Mus musculus OX=10090 GN=Cep126 PE=2 SV=1	22	6	19	12	22	6	19	12	31.3	8	29.9	17.9	430810000	74312000	490100000	132050000
sp|Q8CGA0|PPM1F_MOUSE	sp|Q8CGA0|PPM1F_MOUSE Protein phosphatase 1F OS=Mus musculus OX=10090 GN=Ppm1f PE=1 SV=1	5	2	2	1	5	2	2	1	16.6	10.4	10.4	4.4	75108000	33616000	47751000	0
sp|Q14BP6|LR74B_MOUSE	sp|Q14BP6|LR74B_MOUSE Leucine-rich repeat-containing protein 74B OS=Mus musculus OX=10090 GN=Lrrc74b PE=2 SV=1	21	9	24	9	21	9	24	9	81.3	35.5	86.4	40.7	924890000	207710000	1086200000	221730000
sp|Q9ERD6|RGPS2_MOUSE	sp|Q9ERD6|RGPS2_MOUSE Ras-specific guanine nucleotide-releasing factor RalGPS2 OS=Mus musculus OX=10090 GN=Ralgps2 PE=1 SV=2	2	0	1	1	2	0	1	1	5.9	0	3.6	2.2	9251200	0	0	0
sp|Q3V0Q1|DYH12_MOUSE	sp|Q3V0Q1|DYH12_MOUSE Dynein heavy chain 12, axonemal OS=Mus musculus OX=10090 GN=Dnah12 PE=1 SV=2	101	46	92	38	98	44	89	35	45.4	21.1	41.2	17.6	3126700000	971950000	3388000000	757100000
sp|Q62351|TFR1_MOUSE	sp|Q62351|TFR1_MOUSE Transferrin receptor protein 1 OS=Mus musculus OX=10090 GN=Tfrc PE=1 SV=1	4	1	2	2	4	1	2	2	8.3	1.8	4.7	4.8	31819000	0	0	14476000
sp|Q6P8X9|FLTOP_MOUSE	sp|Q6P8X9|FLTOP_MOUSE Protein Flattop OS=Mus musculus OX=10090 GN=Cfap126 PE=1 SV=1	10	6	9	6	10	6	9	6	55.6	50.3	50.3	50.3	3559300000	783350000	3780300000	745190000
sp|P35235|PTN11_MOUSE	sp|P35235|PTN11_MOUSE Tyrosine-protein phosphatase non-receptor type 11 OS=Mus musculus OX=10090 GN=Ptpn11 PE=1 SV=2	8	4	2	3	8	4	2	3	18.8	7.7	4.5	6.4	93031000	20702000	30140000	0
sp|P70451|FER_MOUSE;sp|P16879|FES_MOUSE	sp|P70451|FER_MOUSE Tyrosine-protein kinase Fer OS=Mus musculus OX=10090 GN=Fer PE=1 SV=2	11	2	12	2	11	2	12	2	23.2	3.9	22.7	5.1	75650000	26815000	232360000	23225000
sp|Q9JKV1|ADRM1_MOUSE	sp|Q9JKV1|ADRM1_MOUSE Proteasomal ubiquitin receptor ADRM1 OS=Mus musculus OX=10090 GN=Adrm1 PE=1 SV=2	6	3	6	2	6	3	6	2	17.7	10.6	17.7	8.6	176090000	112010000	142200000	86710000
sp|Q9JK23|PSMG1_MOUSE	sp|Q9JK23|PSMG1_MOUSE Proteasome assembly chaperone 1 OS=Mus musculus OX=10090 GN=Psmg1 PE=1 SV=1	1	0	0	1	1	0	0	1	4.8	0	0	4.8	0	0	0	3211100
sp|Q9D9D9|CA189_MOUSE	sp|Q9D9D9|CA189_MOUSE Uncharacterized protein C1orf189 homolog OS=Mus musculus OX=10090 PE=4 SV=2	6	3	6	3	6	3	6	3	54.5	29.7	46.5	29.7	789370000	175110000	902180000	163360000
sp|Q9D1P4|CHRD1_MOUSE	sp|Q9D1P4|CHRD1_MOUSE Cysteine and histidine-rich domain-containing protein 1 OS=Mus musculus OX=10090 GN=Chordc1 PE=1 SV=1	5	1	2	1	5	1	2	1	28.7	7.6	11.8	7.6	78968000	0	38027000	0
sp|A2A8Z1|OSBL9_MOUSE	sp|A2A8Z1|OSBL9_MOUSE Oxysterol-binding protein-related protein 9 OS=Mus musculus OX=10090 GN=Osbpl9 PE=1 SV=1	2	0	0	1	2	0	0	1	5.2	0	0	3	7090600	0	0	0
sp|Q8R0Y6|AL1L1_MOUSE;sp|Q8K009|AL1L2_MOUSE	sp|Q8R0Y6|AL1L1_MOUSE Cytosolic 10-formyltetrahydrofolate dehydrogenase OS=Mus musculus OX=10090 GN=Aldh1l1 PE=1 SV=1	4	1	4	1	4	1	4	1	6	1.4	6.2	1.3	18978000	0	29272000	0
sp|P18653|KS6A1_MOUSE;sp|Q7TPS0|KS6A6_MOUSE	sp|P18653|KS6A1_MOUSE Ribosomal protein S6 kinase alpha-1 OS=Mus musculus OX=10090 GN=Rps6ka1 PE=1 SV=1	9	4	9	2	4	2	3	1	15.3	7.7	17.4	4	20195000	0	22768000	0
sp|Q9D067|MDM1_MOUSE	sp|Q9D067|MDM1_MOUSE Nuclear protein MDM1 OS=Mus musculus OX=10090 GN=Mdm1 PE=1 SV=2	21	7	22	8	21	7	22	8	35.5	14	40.3	16.7	687860000	104240000	1181600000	146770000
sp|Q91W40|KLC3_MOUSE	sp|Q91W40|KLC3_MOUSE Kinesin light chain 3 OS=Mus musculus OX=10090 GN=Klc3 PE=1 SV=1	3	1	3	3	2	0	2	1	7.1	2.8	7.9	10	9984800	0	0	0
sp|O88844|IDHC_MOUSE	sp|O88844|IDHC_MOUSE Isocitrate dehydrogenase [NADP] cytoplasmic OS=Mus musculus OX=10090 GN=Idh1 PE=1 SV=2	11	6	9	4	11	6	9	4	32.6	17.6	25.6	10.4	287740000	80023000	164910000	63909000
sp|Q9D0B8|RIBC1_MOUSE	sp|Q9D0B8|RIBC1_MOUSE RIB43A-like with coiled-coils protein 1 OS=Mus musculus OX=10090 GN=Ribc1 PE=2 SV=1	16	8	16	11	16	8	16	10	48	25.9	49.6	37.5	1269600000	275400000	1605300000	302660000
sp|Q9CR92|CCD96_MOUSE	sp|Q9CR92|CCD96_MOUSE Coiled-coil domain-containing protein 96 OS=Mus musculus OX=10090 GN=Ccdc96 PE=2 SV=1	32	18	35	16	32	18	35	16	55.7	42.6	59.4	35.6	2226500000	689820000	2815600000	562220000
sp|O88428|PAPS2_MOUSE	sp|O88428|PAPS2_MOUSE Bifunctional 3-phosphoadenosine 5-phosphosulfate synthase 2 OS=Mus musculus OX=10090 GN=Papss2 PE=1 SV=2	8	4	2	2	7	3	2	2	20.9	9	7.9	4.7	94921000	34545000	20391000	16283000
sp|Q9D853|EFMT2_MOUSE	sp|Q9D853|EFMT2_MOUSE EEF1A lysine methyltransferase 2 OS=Mus musculus OX=10090 GN=Eef1akmt2 PE=1 SV=1	7	3	6	2	7	3	6	2	50.4	20.5	34.8	13.5	76288000	19525000	28095000	14531000
sp|Q3U3V8|XRRA1_MOUSE	sp|Q3U3V8|XRRA1_MOUSE X-ray radiation resistance-associated protein 1 OS=Mus musculus OX=10090 GN=Xrra1 PE=2 SV=1	16	3	16	6	16	3	16	6	26.3	4.5	28.8	12	293780000	26747000	392750000	87777000
sp|P43883|PLIN2_MOUSE	sp|P43883|PLIN2_MOUSE Perilipin-2 OS=Mus musculus OX=10090 GN=Plin2 PE=1 SV=2	8	3	3	3	8	3	3	3	32.5	10.4	10.8	10.4	42509000	21987000	39027000	22693000
sp|Q63810|CANB1_MOUSE	sp|Q63810|CANB1_MOUSE Calcineurin subunit B type 1 OS=Mus musculus OX=10090 GN=Ppp3r1 PE=1 SV=3	2	1	1	0	2	1	1	0	18.8	5.9	11.8	0	29894000	0	0	0
sp|Q99LT0|DPY30_MOUSE	sp|Q99LT0|DPY30_MOUSE Protein dpy-30 homolog OS=Mus musculus OX=10090 GN=Dpy30 PE=1 SV=1	4	2	4	2	4	2	4	2	56.6	25.3	56.6	25.3	774430000	174470000	922910000	130620000
sp|Q8VE96|S35F6_MOUSE	sp|Q8VE96|S35F6_MOUSE Solute carrier family 35 member F6 OS=Mus musculus OX=10090 GN=Slc35f6 PE=1 SV=1	2	0	0	1	2	0	0	1	8.3	0	0	5.1	15339000	0	0	0
sp|Q9CZ44|NSF1C_MOUSE	sp|Q9CZ44|NSF1C_MOUSE NSFL1 cofactor p47 OS=Mus musculus OX=10090 GN=Nsfl1c PE=1 SV=1	13	9	12	6	13	9	12	6	48.1	36.8	48.4	25.4	448050000	155560000	354580000	145890000
sp|Q9WTX6|CUL1_MOUSE	sp|Q9WTX6|CUL1_MOUSE Cullin-1 OS=Mus musculus OX=10090 GN=Cul1 PE=1 SV=1	7	1	3	2	7	1	3	2	13.4	3	5.2	4.6	44272000	0	22987000	0
sp|Q9D2J7|ANKE1_MOUSE	sp|Q9D2J7|ANKE1_MOUSE Ankyrin repeat and EF-hand domain-containing protein 1 OS=Mus musculus OX=10090 GN=Ankef1 PE=2 SV=1	11	2	11	2	11	2	11	2	21.3	4.5	20.6	4.5	152260000	23589000	197620000	22682000
sp|Q8JZQ2|AFG32_MOUSE	sp|Q8JZQ2|AFG32_MOUSE AFG3-like protein 2 OS=Mus musculus OX=10090 GN=Afg3l2 PE=1 SV=1	2	4	0	3	2	3	0	3	2	4.6	0	5.9	0	21980000	0	24355000
sp|Q8R4X3|RBM12_MOUSE	sp|Q8R4X3|RBM12_MOUSE RNA-binding protein 12 OS=Mus musculus OX=10090 GN=Rbm12 PE=1 SV=3	4	1	1	1	4	1	1	1	6	1.4	1.8	1.4	98263000	0	0	0
sp|B9EKE5|CATIP_MOUSE	sp|B9EKE5|CATIP_MOUSE Ciliogenesis-associated TTC17-interacting protein OS=Mus musculus OX=10090 GN=Catip PE=2 SV=1	18	12	18	9	18	12	18	9	44	35.2	41.9	25.8	1283700000	347280000	1289800000	294960000
sp|Q810M1|CD022_MOUSE	sp|Q810M1|CD022_MOUSE Uncharacterized protein C4orf22 homolog OS=Mus musculus OX=10090 PE=2 SV=1	7	3	7	3	7	3	7	3	46.8	14.6	46.4	26.2	643060000	149880000	570990000	199450000
sp|Q5F201|CFA52_MOUSE	sp|Q5F201|CFA52_MOUSE Cilia- and flagella-associated protein 52 OS=Mus musculus OX=10090 GN=Cfap52 PE=1 SV=1	44	36	40	29	44	36	40	29	83.4	71.8	83.1	71.5	12737000000	3321000000	13850000000	2645600000
sp|Q9QUM9|PSA6_MOUSE	sp|Q9QUM9|PSA6_MOUSE Proteasome subunit alpha type-6 OS=Mus musculus OX=10090 GN=Psma6 PE=1 SV=1	11	5	9	8	11	5	9	8	52.8	25.2	43.1	38.6	327910000	125760000	307700000	139400000
sp|Q9JKB1|UCHL3_MOUSE;sp|P58321|UCHL4_MOUSE	sp|Q9JKB1|UCHL3_MOUSE Ubiquitin carboxyl-terminal hydrolase isozyme L3 OS=Mus musculus OX=10090 GN=Uchl3 PE=1 SV=2;sp|P58321|UCHL4_MOUSE Ubiquitin carboxyl-terminal hydrolase isozyme L4 OS=Mus musculus OX=10090 GN=Uchl4 PE=2 SV=1	6	2	2	3	6	2	2	3	36.1	11.7	11.7	18.7	33683000	10985000	11873000	10690000
sp|Q8CHR9|PIHD2_MOUSE	sp|Q8CHR9|PIHD2_MOUSE PIH1 domain-containing protein 2 OS=Mus musculus OX=10090 GN=Pih1d2 PE=1 SV=1	3	1	3	1	3	1	3	1	15.6	4.8	15.6	4.8	21055000	0	25965000	0
sp|Q9Z1T6|FYV1_MOUSE	sp|Q9Z1T6|FYV1_MOUSE 1-phosphatidylinositol 3-phosphate 5-kinase OS=Mus musculus OX=10090 GN=Pikfyve PE=1 SV=3	2	1	0	2	2	1	0	2	1.4	1	0	1.6	0	0	0	7348200
sp|Q60854|SPB6_MOUSE	sp|Q60854|SPB6_MOUSE Serpin B6 OS=Mus musculus OX=10090 GN=Serpinb6 PE=1 SV=1	4	0	1	2	4	0	1	2	11.6	0	4	6.6	27529000	0	0	25055000
sp|A2AIP0|F166B_MOUSE	sp|A2AIP0|F166B_MOUSE Protein FAM166B OS=Mus musculus OX=10090 GN=Fam166b PE=2 SV=1	16	10	19	12	16	10	19	12	87.9	63.7	90.5	74.7	2769700000	597990000	3523500000	580550000
sp|Q9CQC3|CI135_MOUSE	sp|Q9CQC3|CI135_MOUSE Protein C9orf135 homolog OS=Mus musculus OX=10090 PE=2 SV=1	17	13	14	10	17	13	14	10	75.9	70.2	68.9	61.4	2485900000	728940000	2757700000	658890000
sp|Q3TTI8|TEX52_MOUSE	sp|Q3TTI8|TEX52_MOUSE Testis-expressed protein 52 OS=Mus musculus OX=10090 GN=Tex52 PE=2 SV=1	1	0	4	1	1	0	4	1	3.9	0	18.2	3.9	0	0	201060000	0
sp|Q9ERD7|TBB3_MOUSE	sp|Q9ERD7|TBB3_MOUSE Tubulin beta-3 chain OS=Mus musculus OX=10090 GN=Tubb3 PE=1 SV=1	21	15	20	16	6	2	4	3	58	34.2	52.9	38	62594000	52881000	94737000	51936000
sp|P35123|UBP4_MOUSE	sp|P35123|UBP4_MOUSE Ubiquitin carboxyl-terminal hydrolase 4 OS=Mus musculus OX=10090 GN=Usp4 PE=1 SV=3	10	2	6	2	9	2	6	2	15.8	3.1	8.6	3.6	73676000	14895000	27040000	20705000
sp|Q8CIN4|PAK2_MOUSE;sp|Q61036|PAK3_MOUSE	sp|Q8CIN4|PAK2_MOUSE Serine/threonine-protein kinase PAK 2 OS=Mus musculus OX=10090 GN=Pak2 PE=1 SV=1	12	5	9	6	9	2	6	3	37.8	16.6	29.2	18.5	150280000	80411000	87009000	73056000
sp|Q9Z2X2|PSD10_MOUSE	sp|Q9Z2X2|PSD10_MOUSE 26S proteasome non-ATPase regulatory subunit 10 OS=Mus musculus OX=10090 GN=Psmd10 PE=1 SV=3	5	1	2	1	5	1	2	1	32.5	11.7	11.7	11.7	52580000	0	44396000	0
sp|O35864|CSN5_MOUSE	sp|O35864|CSN5_MOUSE COP9 signalosome complex subunit 5 OS=Mus musculus OX=10090 GN=Cops5 PE=1 SV=3	13	5	7	4	13	5	7	4	49.7	18.6	29.6	18.9	406820000	178480000	244730000	123220000
sp|Q91YR5|MET13_MOUSE	sp|Q91YR5|MET13_MOUSE Methyltransferase-like protein 13 OS=Mus musculus OX=10090 GN=Mettl13 PE=1 SV=1	3	1	1	0	3	1	1	0	9	3.4	2.7	0	6728300	0	0	0
sp|Q9D906|ATG7_MOUSE	sp|Q9D906|ATG7_MOUSE Ubiquitin-like modifier-activating enzyme ATG7 OS=Mus musculus OX=10090 GN=Atg7 PE=1 SV=1	6	3	2	1	6	3	2	1	15	5.9	4.2	2.4	53440000	0	24144000	0
sp|Q8BFQ8|GALD1_MOUSE	sp|Q8BFQ8|GALD1_MOUSE Glutamine amidotransferase-like class 1 domain-containing protein 1 OS=Mus musculus OX=10090 GN=Gatd1 PE=1 SV=1	2	2	1	0	2	2	1	0	20.5	15	9.1	0	15909000	0	0	0
sp|Q8BYN5|FSD1L_MOUSE	sp|Q8BYN5|FSD1L_MOUSE FSD1-like protein OS=Mus musculus OX=10090 GN=Fsd1l PE=1 SV=2	9	2	4	3	9	2	4	3	27.4	5.7	11.6	8.5	89833000	35667000	61024000	34140000
sp|Q3V096|ANR42_MOUSE	sp|Q3V096|ANR42_MOUSE Ankyrin repeat domain-containing protein 42 OS=Mus musculus OX=10090 GN=Ankrd42 PE=1 SV=1	16	8	19	10	16	8	19	10	44	25.6	51	29.8	514210000	171450000	614140000	153140000
sp|Q6A078|CE290_MOUSE	sp|Q6A078|CE290_MOUSE Centrosomal protein of 290 kDa OS=Mus musculus OX=10090 GN=Cep290 PE=1 SV=2	37	3	38	2	37	3	38	2	19	1.3	20.8	1	548570000	59738000	731550000	3765900
sp|E9Q8T7|DYH1_MOUSE	sp|E9Q8T7|DYH1_MOUSE Dynein heavy chain 1, axonemal OS=Mus musculus OX=10090 GN=Dnah1 PE=1 SV=1	178	100	174	96	175	98	171	93	52.8	33.3	53.3	31.8	11703000000	3332000000	14106000000	3032900000
sp|Q8K2Q7|BROX_MOUSE	sp|Q8K2Q7|BROX_MOUSE BRO1 domain-containing protein BROX OS=Mus musculus OX=10090 GN=Brox PE=1 SV=1	3	0	2	1	3	0	2	1	12.9	0	7.3	7.8	28285000	0	0	0
sp|Q9Z2A0|PDPK1_MOUSE	sp|Q9Z2A0|PDPK1_MOUSE 3-phosphoinositide-dependent protein kinase 1 OS=Mus musculus OX=10090 GN=Pdpk1 PE=1 SV=2	2	1	1	2	2	1	1	2	5.9	2.5	3	5.5	0	0	0	5727000
sp|Q80YS5|LRC27_MOUSE	sp|Q80YS5|LRC27_MOUSE Leucine-rich repeat-containing protein 27 OS=Mus musculus OX=10090 GN=Lrrc27 PE=2 SV=1	5	2	7	2	5	2	7	2	14.9	8.4	22.4	5.7	69756000	19636000	165610000	18270000
sp|Q9WTL7|LYPA2_MOUSE	sp|Q9WTL7|LYPA2_MOUSE Acyl-protein thioesterase 2 OS=Mus musculus OX=10090 GN=Lypla2 PE=1 SV=1	2	2	2	1	2	2	2	1	19	15.6	15.6	7.8	0	21808000	15589000	0
sp|Q99LB7|SARDH_MOUSE	sp|Q99LB7|SARDH_MOUSE Sarcosine dehydrogenase, mitochondrial OS=Mus musculus OX=10090 GN=Sardh PE=1 SV=1	1	1	0	1	1	1	0	1	1.5	1.2	0	1.2	0	0	0	3251600
sp|Q9CXW3|CYBP_MOUSE	sp|Q9CXW3|CYBP_MOUSE Calcyclin-binding protein OS=Mus musculus OX=10090 GN=Cacybp PE=1 SV=1	10	5	4	3	10	5	4	3	65.5	35.4	25.3	26.6	432880000	129930000	156440000	93476000
sp|Q3V0Q6|SPAG8_MOUSE	sp|Q3V0Q6|SPAG8_MOUSE Sperm-associated antigen 8 OS=Mus musculus OX=10090 GN=Spag8 PE=1 SV=1	19	16	24	14	19	16	24	14	65.5	58.1	73.6	56.4	3708900000	935010000	4067800000	784030000
sp|P0C6F1|DYH2_MOUSE	sp|P0C6F1|DYH2_MOUSE Dynein heavy chain 2, axonemal OS=Mus musculus OX=10090 GN=Dnah2 PE=1 SV=1	180	92	192	85	178	90	190	83	51.5	28.6	54.5	25.6	9818900000	2924800000	11128000000	2771900000
sp|Q80VN0|CP100_MOUSE	sp|Q80VN0|CP100_MOUSE Cilia- and flagella-associated protein 100 OS=Mus musculus OX=10090 GN=Cfap100 PE=2 SV=2	15	6	14	9	15	6	14	9	29.9	12.1	28.9	17	842550000	216710000	1133800000	230650000
sp|Q3V3Q7|PACS2_MOUSE	sp|Q3V3Q7|PACS2_MOUSE Phosphofurin acidic cluster sorting protein 2 OS=Mus musculus OX=10090 GN=Pacs2 PE=1 SV=2	4	0	2	1	4	0	2	1	6.1	0	2.8	1.9	25433000	0	23098000	0
sp|Q8CGF7|TCRG1_MOUSE	sp|Q8CGF7|TCRG1_MOUSE Transcription elongation regulator 1 OS=Mus musculus OX=10090 GN=Tcerg1 PE=1 SV=2	1	2	2	1	1	2	2	1	0.6	3.1	2.7	1	0	8753200	0	0
sp|O09061|PSB1_MOUSE	sp|O09061|PSB1_MOUSE Proteasome subunit beta type-1 OS=Mus musculus OX=10090 GN=Psmb1 PE=1 SV=1	9	4	7	6	9	4	7	6	53.8	25.4	45.8	36.7	341150000	132870000	278380000	133860000
sp|Q3UCV8|OTUL_MOUSE	sp|Q3UCV8|OTUL_MOUSE Ubiquitin thioesterase otulin OS=Mus musculus OX=10090 GN=Otulin PE=1 SV=1	1	1	1	0	1	1	1	0	3.1	3.4	3.1	0	0	0	14315000	0
sp|P97490|ADCY8_MOUSE	sp|P97490|ADCY8_MOUSE Adenylate cyclase type 8 OS=Mus musculus OX=10090 GN=Adcy8 PE=1 SV=2	2	1	1	0	2	1	1	0	3	1	1.3	0	6434300	0	0	0
sp|P46938|YAP1_MOUSE	sp|P46938|YAP1_MOUSE Transcriptional coactivator YAP1 OS=Mus musculus OX=10090 GN=Yap1 PE=1 SV=2	4	1	2	1	4	1	2	1	17	2.3	5.5	3.3	32533000	0	32280000	0
sp|Q9EQW7|KI13A_MOUSE	sp|Q9EQW7|KI13A_MOUSE Kinesin-like protein KIF13A OS=Mus musculus OX=10090 GN=Kif13a PE=1 SV=1	4	4	2	1	4	4	1	0	2.7	2.9	1.3	0.5	62736000	0	0	0
sp|Q8VBV7|CSN8_MOUSE	sp|Q8VBV7|CSN8_MOUSE COP9 signalosome complex subunit 8 OS=Mus musculus OX=10090 GN=Cops8 PE=1 SV=1	8	2	6	1	8	2	6	1	67.9	17.2	61.2	10	285840000	102440000	131660000	60577000
sp|Q60692|PSB6_MOUSE	sp|Q60692|PSB6_MOUSE Proteasome subunit beta type-6 OS=Mus musculus OX=10090 GN=Psmb6 PE=1 SV=3	6	4	5	2	6	4	5	2	39.9	30.3	34.5	8.8	275290000	99892000	311860000	89251000
sp|Q9CZD3|GARS_MOUSE	sp|Q9CZD3|GARS_MOUSE Glycine--tRNA ligase OS=Mus musculus OX=10090 GN=Gars PE=1 SV=1	2	1	3	1	2	1	3	1	3.3	1.5	4.8	1.5	0	0	26811000	0
sp|Q64520|KGUA_MOUSE	sp|Q64520|KGUA_MOUSE Guanylate kinase OS=Mus musculus OX=10090 GN=Guk1 PE=1 SV=2	2	0	2	1	2	0	2	1	14.1	0	14.1	6.1	0	0	10144000	0
sp|P28474|ADHX_MOUSE	sp|P28474|ADHX_MOUSE Alcohol dehydrogenase class-3 OS=Mus musculus OX=10090 GN=Adh5 PE=1 SV=3	2	1	3	1	2	1	3	1	11.2	4	14.4	4	15537000	0	0	0
sp|Q8C5T8|CC113_MOUSE	sp|Q8C5T8|CC113_MOUSE Coiled-coil domain-containing protein 113 OS=Mus musculus OX=10090 GN=Ccdc113 PE=2 SV=1	15	9	17	9	15	9	17	9	43.8	30	48.3	30.2	1176500000	382790000	1447700000	353280000
sp|Q80UW5|MRCKG_MOUSE	sp|Q80UW5|MRCKG_MOUSE Serine/threonine-protein kinase MRCK gamma OS=Mus musculus OX=10090 GN=Cdc42bpg PE=1 SV=2	1	3	0	3	1	2	0	2	0.9	2.5	0	2.7	0	0	0	3225100
sp|Q62193|RFA2_MOUSE	sp|Q62193|RFA2_MOUSE Replication protein A 32 kDa subunit OS=Mus musculus OX=10090 GN=Rpa2 PE=1 SV=1	5	3	3	3	5	3	3	3	25.6	17.8	18.1	18.1	114260000	97784000	64124000	97543000
sp|P62878|RBX1_MOUSE	sp|P62878|RBX1_MOUSE E3 ubiquitin-protein ligase RBX1 OS=Mus musculus OX=10090 GN=Rbx1 PE=1 SV=1	3	2	2	2	3	2	2	2	25	17.6	17.6	17.6	30739000	26531000	24104000	20186000
sp|Q9CZ30|OLA1_MOUSE	sp|Q9CZ30|OLA1_MOUSE Obg-like ATPase 1 OS=Mus musculus OX=10090 GN=Ola1 PE=1 SV=1	5	1	3	1	5	1	3	1	17.2	3.8	10.4	3.8	71457000	0	49719000	0
sp|Q3ULJ0|GPD1L_MOUSE	sp|Q3ULJ0|GPD1L_MOUSE Glycerol-3-phosphate dehydrogenase 1-like protein OS=Mus musculus OX=10090 GN=Gpd1l PE=1 SV=2	6	3	3	2	6	3	3	2	21.9	13.1	10	8.3	48454000	21790000	23108000	30812000
sp|Q8CEL2|CFA61_MOUSE	sp|Q8CEL2|CFA61_MOUSE Cilia- and flagella-associated protein 61 OS=Mus musculus OX=10090 GN=Cfap61 PE=1 SV=2	38	26	37	18	38	26	37	18	41.8	28.1	42.3	19.4	1819700000	605980000	2291400000	511230000
sp|Q9WVS7|MP2K5_MOUSE	sp|Q9WVS7|MP2K5_MOUSE Dual specificity mitogen-activated protein kinase kinase 5 OS=Mus musculus OX=10090 GN=Map2k5 PE=1 SV=1	2	0	1	1	2	0	1	1	6.5	0	3.6	3.6	6815300	0	0	0
sp|P70460|VASP_MOUSE	sp|P70460|VASP_MOUSE Vasodilator-stimulated phosphoprotein OS=Mus musculus OX=10090 GN=Vasp PE=1 SV=4	3	2	2	1	3	2	2	1	12.5	10.1	10.1	6.7	41944000	21553000	22076000	0
sp|Q9D9T8|EFHC1_MOUSE	sp|Q9D9T8|EFHC1_MOUSE EF-hand domain-containing protein 1 OS=Mus musculus OX=10090 GN=Efhc1 PE=1 SV=1	50	36	49	38	50	36	49	38	79.6	63.3	80.1	67.9	21364000000	5070500000	22905000000	4366300000
sp|Q8BP00|IQCB1_MOUSE	sp|Q8BP00|IQCB1_MOUSE IQ calmodulin-binding motif-containing protein 1 OS=Mus musculus OX=10090 GN=Iqcb1 PE=1 SV=2	4	1	5	1	4	1	5	1	6.9	1.5	9.2	1.7	46238000	0	49652000	0
sp|B2RX12|MRP3_MOUSE	sp|B2RX12|MRP3_MOUSE Canalicular multispecific organic anion transporter 2 OS=Mus musculus OX=10090 GN=Abcc3 PE=1 SV=1	2	2	1	1	2	2	1	1	1.3	1.6	0.5	1.1	0	6768000	0	0
sp|Q99J45|NRBP_MOUSE	sp|Q99J45|NRBP_MOUSE Nuclear receptor-binding protein OS=Mus musculus OX=10090 GN=Nrbp1 PE=1 SV=1	2	0	1	1	2	0	1	1	8.2	0	2.2	2.2	12163000	0	0	0
sp|Q9QXM1|JMY_MOUSE	sp|Q9QXM1|JMY_MOUSE Junction-mediating and -regulatory protein OS=Mus musculus OX=10090 GN=Jmy PE=1 SV=1	3	2	0	2	3	2	0	2	4.5	3.8	0	2.6	65241000	0	0	0
sp|P19157|GSTP1_MOUSE;sp|P46425|GSTP2_MOUSE	sp|P19157|GSTP1_MOUSE Glutathione S-transferase P 1 OS=Mus musculus OX=10090 GN=Gstp1 PE=1 SV=2;sp|P46425|GSTP2_MOUSE Glutathione S-transferase P 2 OS=Mus musculus OX=10090 GN=Gstp2 PE=1 SV=2	5	1	4	2	5	1	4	2	41.9	7.6	32.4	12.9	34546000	0	30054000	0
sp|Q7TNG5|EMAL2_MOUSE	sp|Q7TNG5|EMAL2_MOUSE Echinoderm microtubule-associated protein-like 2 OS=Mus musculus OX=10090 GN=Eml2 PE=1 SV=1	23	16	20	13	23	16	20	13	44.4	35.7	41	30.2	1185100000	485290000	1244700000	465080000
sp|Q9WV03|FA50A_MOUSE	sp|Q9WV03|FA50A_MOUSE Protein FAM50A OS=Mus musculus OX=10090 GN=Fam50a PE=1 SV=1	2	1	0	0	2	1	0	0	8	4.7	0	0	19088000	0	0	0
sp|Q80W32|DRC9_MOUSE	sp|Q80W32|DRC9_MOUSE Dynein regulatory complex protein 9 OS=Mus musculus OX=10090 GN=Iqcg PE=1 SV=1	15	9	15	8	15	9	15	8	38.9	26	38.9	21	1226300000	438430000	1260800000	491450000
sp|Q62348|TSN_MOUSE	sp|Q62348|TSN_MOUSE Translin OS=Mus musculus OX=10090 GN=Tsn PE=1 SV=1	10	7	8	6	10	7	8	6	46.1	32.9	42.5	33.8	639920000	259020000	289910000	156090000
sp|Q9D3N2|EFCB1_MOUSE	sp|Q9D3N2|EFCB1_MOUSE EF-hand calcium-binding domain-containing protein 1 OS=Mus musculus OX=10090 GN=Efcab1 PE=2 SV=1	13	8	11	4	13	8	11	4	77.8	58	74.1	22.6	1951000000	429790000	1578700000	307940000
sp|Q66PY1|SCUB3_MOUSE	sp|Q66PY1|SCUB3_MOUSE Signal peptide, CUB and EGF-like domain-containing protein 3 OS=Mus musculus OX=10090 GN=Scube3 PE=1 SV=1	3	3	3	1	3	3	3	1	3.5	3.6	3.6	1.2	189100000	223550000	247960000	0
sp|Q9CPV4|GLOD4_MOUSE	sp|Q9CPV4|GLOD4_MOUSE Glyoxalase domain-containing protein 4 OS=Mus musculus OX=10090 GN=Glod4 PE=1 SV=1	11	5	3	5	11	5	3	5	49.7	22.1	15.4	26.5	238720000	68328000	49778000	71243000
sp|P61202|CSN2_MOUSE	sp|P61202|CSN2_MOUSE COP9 signalosome complex subunit 2 OS=Mus musculus OX=10090 GN=Cops2 PE=1 SV=1	15	7	9	6	15	7	9	6	47.6	22.8	27.8	18.7	357940000	161250000	225600000	123860000
sp|Q9D572|UBX11_MOUSE	sp|Q9D572|UBX11_MOUSE UBX domain-containing protein 11 OS=Mus musculus OX=10090 GN=Ubxn11 PE=1 SV=1	26	12	23	10	26	12	23	10	68.8	35.7	66.9	30.6	1290400000	282870000	1398500000	278580000
sp|Q9CQ46|DRC8_MOUSE	sp|Q9CQ46|DRC8_MOUSE Dynein regulatory complex protein 8 OS=Mus musculus OX=10090 GN=Efcab2 PE=1 SV=1	11	4	10	5	11	4	10	5	73.2	41.5	76.8	40.9	828370000	254240000	885850000	223600000
sp|Q6TDU8|CASC1_MOUSE	sp|Q6TDU8|CASC1_MOUSE Protein CASC1 OS=Mus musculus OX=10090 GN=Casc1 PE=1 SV=1	30	16	28	16	30	16	28	16	62.9	29.5	58.4	30.5	1704600000	564320000	1830000000	499940000
sp|Q8C6S9|CFA54_MOUSE	sp|Q8C6S9|CFA54_MOUSE Cilia- and flagella-associated protein 54 OS=Mus musculus OX=10090 GN=Cfap54 PE=2 SV=4	78	33	86	28	78	33	86	28	33.6	16.8	37.7	13.1	2113000000	698440000	3101000000	658040000
sp|Q62172|RBP1_MOUSE	sp|Q62172|RBP1_MOUSE RalA-binding protein 1 OS=Mus musculus OX=10090 GN=Ralbp1 PE=1 SV=4	1	1	2	1	1	1	2	1	1.1	3.7	4.8	3.7	0	0	32992000	0
sp|Q8R3B1|PLCD1_MOUSE	sp|Q8R3B1|PLCD1_MOUSE 1-phosphatidylinositol 4,5-bisphosphate phosphodiesterase delta-1 OS=Mus musculus OX=10090 GN=Plcd1 PE=1 SV=2	1	1	1	0	1	1	1	0	1.7	1.6	1.7	0	0	0	3389000	0
sp|P70349|HINT1_MOUSE	sp|P70349|HINT1_MOUSE Histidine triad nucleotide-binding protein 1 OS=Mus musculus OX=10090 GN=Hint1 PE=1 SV=3	2	1	1	1	2	1	1	1	16.7	5.6	11.1	11.1	32251000	0	0	0
sp|Q5BN45|CI116_MOUSE	sp|Q5BN45|CI116_MOUSE UPF0691 protein C9orf116 homolog OS=Mus musculus OX=10090 PE=2 SV=1	9	8	9	5	9	8	9	5	79.6	65.9	74.9	53.9	3744900000	1322600000	4055600000	1156900000
sp|Q9ESE1|LRBA_MOUSE;sp|Q9EPN1|NBEA_MOUSE	sp|Q9ESE1|LRBA_MOUSE Lipopolysaccharide-responsive and beige-like anchor protein OS=Mus musculus OX=10090 GN=Lrba PE=1 SV=1	13	8	3	7	13	8	3	7	7.2	4.4	1.4	4	167980000	34961000	28132000	45586000
sp|Q8BP47|SYNC_MOUSE	sp|Q8BP47|SYNC_MOUSE Asparagine--tRNA ligase, cytoplasmic OS=Mus musculus OX=10090 GN=Nars PE=1 SV=2	9	3	4	4	9	3	4	4	24	6.1	9.5	8.6	81607000	28831000	32856000	28061000
sp|Q8BVN8|IDLC_MOUSE	sp|Q8BVN8|IDLC_MOUSE Axonemal dynein light intermediate polypeptide 1 OS=Mus musculus OX=10090 GN=Dnali1 PE=1 SV=1	19	14	21	12	19	14	21	12	70.2	51.9	73.3	51.2	6594000000	1803700000	6813800000	1897700000
sp|Q8C7D2|CRBN_MOUSE	sp|Q8C7D2|CRBN_MOUSE Protein cereblon OS=Mus musculus OX=10090 GN=Crbn PE=1 SV=1	2	1	1	0	2	1	1	0	8.8	4.7	4.7	0	9309600	0	0	0
sp|Q5SPX1|CC157_MOUSE	sp|Q5SPX1|CC157_MOUSE Coiled-coil domain-containing protein 157 OS=Mus musculus OX=10090 GN=Ccdc157 PE=1 SV=1	17	6	20	9	17	6	20	9	36.8	15.3	40.8	21	333140000	104490000	534810000	144210000
sp|Q9CZ04|CSN7A_MOUSE	sp|Q9CZ04|CSN7A_MOUSE COP9 signalosome complex subunit 7a OS=Mus musculus OX=10090 GN=Cops7a PE=1 SV=2	9	4	8	4	9	4	8	4	48.7	24.7	37.1	25.1	161760000	71824000	99487000	64388000
sp|Q8BGR2|LRC8D_MOUSE	sp|Q8BGR2|LRC8D_MOUSE Volume-regulated anion channel subunit LRRC8D OS=Mus musculus OX=10090 GN=Lrrc8d PE=1 SV=1	6	3	2	2	6	3	2	2	10	5.1	3.3	3.6	47736000	18990000	27262000	0
sp|Q61107|GBP4_MOUSE	sp|Q61107|GBP4_MOUSE Guanylate-binding protein 4 OS=Mus musculus OX=10090 GN=Gbp4 PE=1 SV=1	5	3	4	1	5	3	4	1	12.7	6	11.3	2.4	41346000	0	34924000	0
sp|A0JLY1|CC173_MOUSE	sp|A0JLY1|CC173_MOUSE Coiled-coil domain-containing protein 173 OS=Mus musculus OX=10090 GN=Ccdc173 PE=2 SV=1	27	20	34	17	27	20	34	17	41	38.8	49.2	36.9	3924900000	1353200000	4984500000	1346200000
sp|A2ADY9|DDI2_MOUSE	sp|A2ADY9|DDI2_MOUSE Protein DDI1 homolog 2 OS=Mus musculus OX=10090 GN=Ddi2 PE=1 SV=1	3	1	0	2	3	1	0	2	14	4.3	0	10.5	17971000	0	0	10583000
sp|Q9WTZ1|RBX2_MOUSE	sp|Q9WTZ1|RBX2_MOUSE RING-box protein 2 OS=Mus musculus OX=10090 GN=Rnf7 PE=3 SV=1	1	0	1	1	1	0	1	1	10.6	0	10.6	10.6	0	0	0	2773400
sp|Q8BGT8|PHIPL_MOUSE;sp|Q8K0S0|PHYIP_MOUSE	sp|Q8BGT8|PHIPL_MOUSE Phytanoyl-CoA hydroxylase-interacting protein-like OS=Mus musculus OX=10090 GN=Phyhipl PE=1 SV=1	3	3	3	2	3	3	3	2	8	10.9	10.1	5.9	54490000	23638000	33584000	22101000
sp|Q01705|NOTC1_MOUSE	sp|Q01705|NOTC1_MOUSE Neurogenic locus notch homolog protein 1 OS=Mus musculus OX=10090 GN=Notch1 PE=1 SV=3	2	0	0	1	2	0	0	1	0.9	0	0	0.4	6230000	0	0	0
sp|P05132|KAPCA_MOUSE	sp|P05132|KAPCA_MOUSE cAMP-dependent protein kinase catalytic subunit alpha OS=Mus musculus OX=10090 GN=Prkaca PE=1 SV=3	12	10	9	9	7	5	5	4	42.7	33.3	30.8	29.9	949500000	334980000	1242800000	295540000
sp|Q80YA7|DPP8_MOUSE	sp|Q80YA7|DPP8_MOUSE Dipeptidyl peptidase 8 OS=Mus musculus OX=10090 GN=Dpp8 PE=1 SV=1	7	5	3	2	7	5	3	2	14.7	9	6.8	2.1	59194000	30972000	44757000	23175000
sp|Q9D6G5|TM138_MOUSE	sp|Q9D6G5|TM138_MOUSE Transmembrane protein 138 OS=Mus musculus OX=10090 GN=Tmem138 PE=2 SV=1	1	1	1	1	1	1	1	1	5.6	5.6	5.6	5.6	0	0	0	19673000
sp|P49070|CAMLG_MOUSE	sp|P49070|CAMLG_MOUSE Calcium signal-modulating cyclophilin ligand OS=Mus musculus OX=10090 GN=Camlg PE=1 SV=2	3	1	2	1	3	1	2	1	20.1	7.5	14.3	7.5	16418000	0	0	0
sp|Q8C7R4|UBA6_MOUSE	sp|Q8C7R4|UBA6_MOUSE Ubiquitin-like modifier-activating enzyme 6 OS=Mus musculus OX=10090 GN=Uba6 PE=1 SV=1	26	13	11	14	26	13	11	14	35.9	19.6	15.1	18.4	290460000	168130000	217670000	129950000
sp|Q3KNY5|RIAD1_MOUSE	sp|Q3KNY5|RIAD1_MOUSE RIIa domain-containing protein 1 OS=Mus musculus OX=10090 GN=Riiad1 PE=2 SV=2	3	2	4	1	3	2	4	1	41.2	31.9	47.1	17.6	271180000	105600000	367220000	0
sp|Q9D2R0|AACS_MOUSE	sp|Q9D2R0|AACS_MOUSE Acetoacetyl-CoA synthetase OS=Mus musculus OX=10090 GN=Aacs PE=1 SV=1	4	1	2	1	4	1	2	1	8.9	1.5	2.8	1.5	23235000	0	0	0
sp|Q9QXY6|EHD3_MOUSE	sp|Q9QXY6|EHD3_MOUSE EH domain-containing protein 3 OS=Mus musculus OX=10090 GN=Ehd3 PE=1 SV=2	13	12	13	9	4	4	2	1	34.6	30.5	32.9	20.9	38931000	23307000	27511000	0
sp|Q9D8Z1|ASCC1_MOUSE	sp|Q9D8Z1|ASCC1_MOUSE Activating signal cointegrator 1 complex subunit 1 OS=Mus musculus OX=10090 GN=Ascc1 PE=1 SV=1	1	1	1	1	1	1	1	1	3.1	3.1	3.1	3.1	0	6077000	0	0
sp|O35125|LRC23_MOUSE	sp|O35125|LRC23_MOUSE Leucine-rich repeat-containing protein 23 OS=Mus musculus OX=10090 GN=Lrrc23 PE=1 SV=1	18	14	19	16	18	14	19	16	68.5	57.6	70.9	64.4	3880000000	1080900000	4156700000	1120400000
sp|Q9WTX5|SKP1_MOUSE	sp|Q9WTX5|SKP1_MOUSE S-phase kinase-associated protein 1 OS=Mus musculus OX=10090 GN=Skp1 PE=1 SV=3	12	7	9	6	12	7	9	6	84.7	60.1	79.8	46.6	628840000	350740000	593750000	241080000
sp|Q8BG94|COMD7_MOUSE	sp|Q8BG94|COMD7_MOUSE COMM domain-containing protein 7 OS=Mus musculus OX=10090 GN=Commd7 PE=1 SV=1	3	3	1	4	3	3	1	4	16.5	18	6	22	94387000	67335000	0	52638000
sp|O70475|UGDH_MOUSE	sp|O70475|UGDH_MOUSE UDP-glucose 6-dehydrogenase OS=Mus musculus OX=10090 GN=Ugdh PE=1 SV=1	6	1	5	2	6	1	5	2	21.5	4.1	17	7.5	156850000	0	245760000	111820000
sp|B2RXR6|ANR44_MOUSE	sp|B2RXR6|ANR44_MOUSE Serine/threonine-protein phosphatase 6 regulatory ankyrin repeat subunit B OS=Mus musculus OX=10090 GN=Ankrd44 PE=1 SV=1	7	3	7	3	7	3	7	3	10.4	4.6	11.3	4.5	38916000	21383000	34803000	17697000
sp|Q01853|TERA_MOUSE	sp|Q01853|TERA_MOUSE Transitional endoplasmic reticulum ATPase OS=Mus musculus OX=10090 GN=Vcp PE=1 SV=4	50	38	48	36	50	38	48	36	73.9	61.5	70.6	58.8	12308000000	3503700000	11805000000	3193500000
sp|Q9CWJ9|PUR9_MOUSE	sp|Q9CWJ9|PUR9_MOUSE Bifunctional purine biosynthesis protein PURH OS=Mus musculus OX=10090 GN=Atic PE=1 SV=2	17	9	12	5	17	9	12	5	44.3	24.2	28.9	12.5	239530000	116310000	136490000	77329000
sp|Q9CZY3|UB2V1_MOUSE;sp|Q9D2M8|UB2V2_MOUSE	sp|Q9CZY3|UB2V1_MOUSE Ubiquitin-conjugating enzyme E2 variant 1 OS=Mus musculus OX=10090 GN=Ube2v1 PE=1 SV=1;sp|Q9D2M8|UB2V2_MOUSE Ubiquitin-conjugating enzyme E2 variant 2 OS=Mus musculus OX=10090 GN=Ube2v2 PE=1 SV=4	3	0	1	2	3	0	1	2	22.4	0	4.8	11.6	61768000	0	0	27789000
sp|Q5F204|MDH1B_MOUSE	sp|Q5F204|MDH1B_MOUSE Putative malate dehydrogenase 1B OS=Mus musculus OX=10090 GN=Mdh1b PE=2 SV=1	16	10	14	9	16	10	14	9	47.8	26.2	42.4	24.4	1258200000	347960000	1472500000	336430000
sp|Q9DAI9|MORN5_MOUSE	sp|Q9DAI9|MORN5_MOUSE MORN repeat-containing protein 5 OS=Mus musculus OX=10090 GN=Morn5 PE=2 SV=1	10	6	7	6	10	6	7	6	72.9	43.5	57.6	43.5	377240000	109270000	447920000	109330000
sp|Q9R1P4|PSA1_MOUSE	sp|Q9R1P4|PSA1_MOUSE Proteasome subunit alpha type-1 OS=Mus musculus OX=10090 GN=Psma1 PE=1 SV=1	6	4	5	4	6	4	5	4	31.6	20.5	24.7	22.4	168860000	50086000	123480000	55983000
sp|Q8BI72|CARF_MOUSE	sp|Q8BI72|CARF_MOUSE CDKN2A-interacting protein OS=Mus musculus OX=10090 GN=Cdkn2aip PE=1 SV=1	3	0	1	1	3	0	1	1	7.8	0	2	2	24387000	0	0	0
sp|Q8BL95|CF298_MOUSE	sp|Q8BL95|CF298_MOUSE Cilia- and flagella-associated protein 298 OS=Mus musculus OX=10090 GN=Cfap298 PE=1 SV=1	4	2	2	2	4	2	2	2	17.6	7.9	7.9	7.9	57337000	35897000	35859000	34123000
sp|Q7TN29|SMAP2_MOUSE	sp|Q7TN29|SMAP2_MOUSE Stromal membrane-associated protein 2 OS=Mus musculus OX=10090 GN=Smap2 PE=1 SV=1	3	1	1	1	3	1	1	1	9.3	3	3	3	26185000	0	0	0
sp|Q8N9S3|AHSA2_MOUSE	sp|Q8N9S3|AHSA2_MOUSE Activator of 90 kDa heat shock protein ATPase homolog 2 OS=Mus musculus OX=10090 GN=Ahsa2 PE=1 SV=2	3	1	0	1	3	1	0	1	9.7	3.3	0	3.3	15560000	0	0	0
sp|Q8K4R4|PITC1_MOUSE	sp|Q8K4R4|PITC1_MOUSE Cytoplasmic phosphatidylinositol transfer protein 1 OS=Mus musculus OX=10090 GN=Pitpnc1 PE=1 SV=1	4	0	1	2	4	0	1	2	18.1	0	5.1	9.6	27165000	0	0	0
sp|Q8CDU5|EFHB_MOUSE	sp|Q8CDU5|EFHB_MOUSE EF-hand domain-containing family member B OS=Mus musculus OX=10090 GN=Efhb PE=1 SV=2	47	33	43	31	47	33	43	31	69.2	58.3	68.5	52.3	5335900000	1646800000	6510000000	1628200000
sp|Q9R0P9|UCHL1_MOUSE	sp|Q9R0P9|UCHL1_MOUSE Ubiquitin carboxyl-terminal hydrolase isozyme L1 OS=Mus musculus OX=10090 GN=Uchl1 PE=1 SV=1	8	5	5	3	8	5	5	3	73.5	39	44.4	28.3	401810000	146090000	178860000	120480000
sp|P23506|PIMT_MOUSE	sp|P23506|PIMT_MOUSE Protein-L-isoaspartate(D-aspartate) O-methyltransferase OS=Mus musculus OX=10090 GN=Pcmt1 PE=1 SV=3	9	5	6	3	9	5	6	3	55.5	41.4	44.9	26.9	497650000	273010000	263750000	134520000
sp|P25233|NECD_MOUSE	sp|P25233|NECD_MOUSE Necdin OS=Mus musculus OX=10090 GN=Ndn PE=1 SV=1	1	1	0	0	1	1	0	0	4	4	0	0	0	2171200	0	0
sp|Q7TMY8|HUWE1_MOUSE	sp|Q7TMY8|HUWE1_MOUSE E3 ubiquitin-protein ligase HUWE1 OS=Mus musculus OX=10090 GN=Huwe1 PE=1 SV=5	45	16	26	17	45	16	26	17	17.1	5.8	10.2	6.4	314630000	183230000	263360000	180210000
sp|Q6V3W6|DRC7_MOUSE	sp|Q6V3W6|DRC7_MOUSE Dynein regulatory complex subunit 7 OS=Mus musculus OX=10090 GN=Drc7 PE=1 SV=4	34	22	35	26	34	22	35	26	47.4	34.4	48.9	39.4	3040300000	1180100000	3447500000	1199400000
sp|E9PYY5|WDR78_MOUSE	sp|E9PYY5|WDR78_MOUSE WD repeat-containing protein 78 OS=Mus musculus OX=10090 GN=Wdr78 PE=1 SV=1	37	27	36	23	37	27	36	23	59.4	44.7	55.8	39.9	1960800000	735700000	2039400000	595680000
sp|Q9JLV5|CUL3_MOUSE	sp|Q9JLV5|CUL3_MOUSE Cullin-3 OS=Mus musculus OX=10090 GN=Cul3 PE=1 SV=1	17	7	10	8	17	7	10	8	28.4	10.9	18.4	13.7	209700000	130480000	167370000	119300000
sp|Q9EQQ9|OGA_MOUSE	sp|Q9EQQ9|OGA_MOUSE Protein O-GlcNAcase OS=Mus musculus OX=10090 GN=Mgea5 PE=1 SV=2	16	4	8	4	16	4	8	4	26.7	5.1	12.7	6	284350000	81420000	162460000	94986000
sp|Q80XS6|SMAG2_MOUSE	sp|Q80XS6|SMAG2_MOUSE Protein Smaug homolog 2 OS=Mus musculus OX=10090 GN=Samd4b PE=1 SV=1	1	1	2	0	1	1	2	0	3.5	2.9	5.4	0	0	0	26622000	0
sp|P60904|DNJC5_MOUSE	sp|P60904|DNJC5_MOUSE DnaJ homolog subfamily C member 5 OS=Mus musculus OX=10090 GN=Dnajc5 PE=1 SV=1	1	1	1	2	1	1	1	2	8.6	17.2	7.6	25.8	96478000	0	0	0
sp|P27612|PLAP_MOUSE	sp|P27612|PLAP_MOUSE Phospholipase A-2-activating protein OS=Mus musculus OX=10090 GN=Plaa PE=1 SV=4	19	11	13	11	19	11	13	11	35.4	21.7	26.7	23.4	289360000	179570000	178800000	116390000
sp|Q9DAK2|PACRG_MOUSE	sp|Q9DAK2|PACRG_MOUSE Parkin coregulated gene protein homolog OS=Mus musculus OX=10090 GN=Pacrg PE=1 SV=1	18	16	16	14	18	16	16	14	83.4	83	74.3	75.1	11460000000	3489300000	13996000000	3378300000
sp|Q922Q1|MARC2_MOUSE	sp|Q922Q1|MARC2_MOUSE Mitochondrial amidoxime reducing component 2 OS=Mus musculus OX=10090 GN=Marc2 PE=1 SV=1	3	4	3	3	3	4	3	3	11.8	11.8	13.9	11.8	67079000	95265000	53626000	89163000
sp|Q402B2|WDR93_MOUSE	sp|Q402B2|WDR93_MOUSE WD repeat-containing protein 93 OS=Mus musculus OX=10090 GN=Wdr93 PE=2 SV=1	15	3	12	2	15	3	12	2	34.4	6.3	22.7	4.9	420240000	74351000	490290000	107850000
sp|Q9EQF6|DPYL5_MOUSE	sp|Q9EQF6|DPYL5_MOUSE Dihydropyrimidinase-related protein 5 OS=Mus musculus OX=10090 GN=Dpysl5 PE=1 SV=1	7	3	7	2	7	3	7	2	19.3	10.1	23.4	8.2	79855000	30447000	98872000	57108000
sp|Q9QWV4|MLF1_MOUSE	sp|Q9QWV4|MLF1_MOUSE Myeloid leukemia factor 1 OS=Mus musculus OX=10090 GN=Mlf1 PE=1 SV=1	9	7	13	7	9	7	13	7	49.8	44.2	61.8	40.1	1876300000	384630000	2246200000	421630000
sp|P28738|KIF5C_MOUSE	sp|P28738|KIF5C_MOUSE Kinesin heavy chain isoform 5C OS=Mus musculus OX=10090 GN=Kif5c PE=1 SV=3	15	14	15	13	4	4	6	3	18.8	18.8	19.6	17.9	19218000	18431000	23584000	18115000
sp|Q05A62|DNAL1_MOUSE	sp|Q05A62|DNAL1_MOUSE Dynein light chain 1, axonemal OS=Mus musculus OX=10090 GN=Dnal1 PE=1 SV=2	8	9	8	9	8	9	8	9	43.7	47.4	43.7	47.4	1878000000	502280000	2390500000	526110000
sp|P31324|KAP3_MOUSE	sp|P31324|KAP3_MOUSE cAMP-dependent protein kinase type II-beta regulatory subunit OS=Mus musculus OX=10090 GN=Prkar2b PE=1 SV=3	17	13	17	12	14	10	14	9	55	43	55.8	39.9	1642900000	539480000	1622600000	510290000
sp|Q6P8Y0|CF161_MOUSE	sp|Q6P8Y0|CF161_MOUSE Cilia- and flagella-associated protein 161 OS=Mus musculus OX=10090 GN=Cfap161 PE=1 SV=1	17	15	16	14	17	15	16	14	69.3	67.3	69	60.4	4228400000	992260000	4827500000	898830000
sp|Q9DCS2|MTL26_MOUSE	sp|Q9DCS2|MTL26_MOUSE Methyltransferase-like 26 OS=Mus musculus OX=10090 GN=Mettl26 PE=1 SV=1	2	2	0	0	2	2	0	0	20.6	20.6	0	0	0	30931000	0	0
sp|Q9CQ66|TC1D2_MOUSE	sp|Q9CQ66|TC1D2_MOUSE Tctex1 domain-containing protein 2 OS=Mus musculus OX=10090 GN=Tctex1d2 PE=1 SV=1	6	5	6	5	6	5	6	5	55.6	49.3	55.6	49.3	382290000	143200000	327100000	118220000
sp|Q9DAD0|CA194_MOUSE	sp|Q9DAD0|CA194_MOUSE Uncharacterized protein C1orf194 homolog OS=Mus musculus OX=10090 PE=2 SV=1	15	12	15	10	15	12	15	10	82.1	80.4	85.7	74.4	3676200000	816070000	4018400000	805550000
sp|Q3TC93|H1BP3_MOUSE	sp|Q3TC93|H1BP3_MOUSE HCLS1-binding protein 3 OS=Mus musculus OX=10090 GN=Hs1bp3 PE=1 SV=2	10	5	6	5	10	5	6	5	40.3	23	28.1	21.5	161630000	78500000	119170000	85853000
sp|O35685|NUDC_MOUSE	sp|O35685|NUDC_MOUSE Nuclear migration protein nudC OS=Mus musculus OX=10090 GN=Nudc PE=1 SV=1	16	11	16	12	16	11	16	12	50.3	39.8	57.8	43.7	1199400000	487090000	604470000	460790000
sp|Q8CHE4|PHLP1_MOUSE	sp|Q8CHE4|PHLP1_MOUSE PH domain leucine-rich repeat-containing protein phosphatase 1 OS=Mus musculus OX=10090 GN=Phlpp1 PE=1 SV=2	1	1	0	0	1	1	0	0	1.6	0.7	0	0	4060900	0	0	0
sp|Q3URV1|BROMI_MOUSE	sp|Q3URV1|BROMI_MOUSE Protein broad-minded OS=Mus musculus OX=10090 GN=Tbc1d32 PE=1 SV=2	13	8	11	2	13	8	11	2	16	9.6	13.5	2.1	97205000	48027000	150840000	28965000
sp|P62715|PP2AB_MOUSE	sp|P62715|PP2AB_MOUSE Serine/threonine-protein phosphatase 2A catalytic subunit beta isoform OS=Mus musculus OX=10090 GN=Ppp2cb PE=1 SV=1	14	11	12	11	2	1	1	1	70.6	56.3	65.4	56.3	978250000	389690000	1021200000	349230000
sp|O88735|MAP7_MOUSE	sp|O88735|MAP7_MOUSE Ensconsin OS=Mus musculus OX=10090 GN=Map7 PE=1 SV=1	2	1	1	2	2	1	1	2	3.8	1.8	1.8	4.5	0	0	0	17507000
sp|Q9D2H2|KAD7_MOUSE	sp|Q9D2H2|KAD7_MOUSE Adenylate kinase 7 OS=Mus musculus OX=10090 GN=Ak7 PE=1 SV=1	30	21	32	24	30	21	32	24	59.1	45.4	61.6	48.7	8478300000	2373100000	9286200000	2307900000
sp|Q99JI4|PSMD6_MOUSE	sp|Q99JI4|PSMD6_MOUSE 26S proteasome non-ATPase regulatory subunit 6 OS=Mus musculus OX=10090 GN=Psmd6 PE=1 SV=1	27	17	20	15	27	17	20	15	60.9	46.8	53.2	43.4	897060000	485180000	713590000	379820000
sp|Q9D3W1|RSP14_MOUSE	sp|Q9D3W1|RSP14_MOUSE Radial spoke head 14 homolog OS=Mus musculus OX=10090 GN=Rsph14 PE=2 SV=1	19	18	19	15	19	18	19	15	69.2	75.7	72.4	68.9	3592300000	1261000000	4415600000	1164400000
sp|Q3U1D9|CD047_MOUSE	sp|Q3U1D9|CD047_MOUSE UPF0602 protein C4orf47 homolog OS=Mus musculus OX=10090 PE=2 SV=1	15	13	15	12	15	13	15	12	57	54.4	59.8	49.7	2405800000	669240000	3232000000	713180000
sp|P62774|MTPN_MOUSE	sp|P62774|MTPN_MOUSE Myotrophin OS=Mus musculus OX=10090 GN=Mtpn PE=1 SV=2	2	1	2	1	2	1	2	1	32.2	14.4	32.2	14.4	16475000	0	15067000	0
sp|Q8C008|DZAN1_MOUSE	sp|Q8C008|DZAN1_MOUSE Double zinc ribbon and ankyrin repeat-containing protein 1 OS=Mus musculus OX=10090 GN=Dzank1 PE=1 SV=2	21	10	25	9	21	10	25	9	40.6	19.7	46.3	18.5	383460000	173010000	618790000	199230000
sp|Q9CQM9|GLRX3_MOUSE	sp|Q9CQM9|GLRX3_MOUSE Glutaredoxin-3 OS=Mus musculus OX=10090 GN=Glrx3 PE=1 SV=1	10	6	8	3	10	6	8	3	43.6	28.2	26.7	16.3	319760000	174040000	249360000	125300000
sp|Q4LDD4|ARAP1_MOUSE	sp|Q4LDD4|ARAP1_MOUSE Arf-GAP with Rho-GAP domain, ANK repeat and PH domain-containing protein 1 OS=Mus musculus OX=10090 GN=Arap1 PE=1 SV=2	3	2	1	2	3	2	1	2	2.8	1.2	0.7	1.2	75229000	29183000	0	23338000
sp|Q9DAM9|FANK1_MOUSE	sp|Q9DAM9|FANK1_MOUSE Fibronectin type 3 and ankyrin repeat domains 1 protein OS=Mus musculus OX=10090 GN=Fank1 PE=1 SV=1	5	2	4	2	5	2	4	2	24.4	9.3	18.9	9.3	38546000	20556000	47271000	22012000
sp|Q91W97|HKDC1_MOUSE	sp|Q91W97|HKDC1_MOUSE Putative hexokinase HKDC1 OS=Mus musculus OX=10090 GN=Hkdc1 PE=2 SV=1	6	4	3	5	3	1	1	2	7.4	4.2	3.3	5.4	21978000	0	0	0
sp|P70362|UFD1_MOUSE	sp|P70362|UFD1_MOUSE Ubiquitin recognition factor in ER-associated degradation protein 1 OS=Mus musculus OX=10090 GN=Ufd1 PE=1 SV=2	4	3	4	3	4	3	4	3	17.3	13	17.3	13	534930000	242490000	523550000	213720000
sp|Q8BHW2|OSCP1_MOUSE	sp|Q8BHW2|OSCP1_MOUSE Protein OSCP1 OS=Mus musculus OX=10090 GN=Oscp1 PE=1 SV=1	10	4	7	4	10	4	7	4	38.3	13.2	28.5	13.2	239230000	95983000	149590000	99442000
sp|P61082|UBC12_MOUSE	sp|P61082|UBC12_MOUSE NEDD8-conjugating enzyme Ubc12 OS=Mus musculus OX=10090 GN=Ube2m PE=1 SV=1	5	2	4	3	5	2	4	3	31.1	14.8	25.1	20.8	180950000	88264000	144580000	91741000
sp|O55234|PSB5_MOUSE	sp|O55234|PSB5_MOUSE Proteasome subunit beta type-5 OS=Mus musculus OX=10090 GN=Psmb5 PE=1 SV=3	9	5	8	5	9	5	8	5	43.9	21.2	30.7	22	216720000	103350000	213750000	99399000
sp|O08539|BIN1_MOUSE	sp|O08539|BIN1_MOUSE Myc box-dependent-interacting protein 1 OS=Mus musculus OX=10090 GN=Bin1 PE=1 SV=1	5	2	5	2	5	2	5	2	14.6	5.6	14.3	6.1	30054000	28730000	22210000	30130000
sp|P14152|MDHC_MOUSE	sp|P14152|MDHC_MOUSE Malate dehydrogenase, cytoplasmic OS=Mus musculus OX=10090 GN=Mdh1 PE=1 SV=3	9	7	10	7	9	7	10	7	40.1	29.3	51.5	29.3	932430000	421800000	877090000	378720000
sp|Q9D180|CFA57_MOUSE	sp|Q9D180|CFA57_MOUSE Cilia- and flagella-associated protein 57 OS=Mus musculus OX=10090 GN=Cfap57 PE=1 SV=3	62	48	64	50	62	48	64	50	60.3	48.1	63.3	47.4	9270400000	3016200000	10399000000	2607400000
sp|P97470|PP4C_MOUSE	sp|P97470|PP4C_MOUSE Serine/threonine-protein phosphatase 4 catalytic subunit OS=Mus musculus OX=10090 GN=Ppp4c PE=1 SV=2	6	4	3	3	4	2	1	1	25.1	14.7	8.5	11.1	42687000	0	0	0
sp|P43006|EAA2_MOUSE	sp|P43006|EAA2_MOUSE Excitatory amino acid transporter 2 OS=Mus musculus OX=10090 GN=Slc1a2 PE=1 SV=1	3	1	2	3	3	1	2	3	7	1.9	4.7	6.8	26391000	0	25188000	0
sp|Q9D6D8|PPIL6_MOUSE	sp|Q9D6D8|PPIL6_MOUSE Problable inactive peptidyl-prolyl cis-trans isomerase-like 6 OS=Mus musculus OX=10090 GN=Ppil6 PE=1 SV=1	12	8	14	8	12	8	14	8	59	38.1	62.9	36.7	2356400000	767350000	2910900000	746010000
sp|P12367|KAP2_MOUSE	sp|P12367|KAP2_MOUSE cAMP-dependent protein kinase type II-alpha regulatory subunit OS=Mus musculus OX=10090 GN=Prkar2a PE=1 SV=2	17	11	15	12	14	8	12	9	49.9	35.4	47.6	41.6	1102600000	408780000	1272400000	414960000
sp|B2RW38|CFA58_MOUSE	sp|B2RW38|CFA58_MOUSE Cilia- and flagella-associated protein 58 OS=Mus musculus OX=10090 GN=Cfap58 PE=2 SV=1	52	38	50	37	52	38	50	37	54.6	47.9	49.4	43.8	4461200000	1766700000	5210500000	1886800000
sp|Q9CXX0|HYLS1_MOUSE	sp|Q9CXX0|HYLS1_MOUSE Hydrolethalus syndrome protein 1 homolog OS=Mus musculus OX=10090 GN=Hyls1 PE=2 SV=2	3	0	3	2	3	0	3	2	13.7	0	17.3	7.2	0	0	48418000	0
sp|Q9CX56|PSMD8_MOUSE	sp|Q9CX56|PSMD8_MOUSE 26S proteasome non-ATPase regulatory subunit 8 OS=Mus musculus OX=10090 GN=Psmd8 PE=1 SV=2	11	6	9	5	11	6	9	5	38.8	22.7	36.3	20.7	415420000	244650000	401570000	192330000
sp|Q6SP97|ENKUR_MOUSE	sp|Q6SP97|ENKUR_MOUSE Enkurin OS=Mus musculus OX=10090 GN=Enkur PE=1 SV=1	23	19	21	17	23	19	21	17	68.2	62	65.1	58.8	5988000000	2318800000	7689100000	2255300000
sp|Q8CC12|CDAN1_MOUSE	sp|Q8CC12|CDAN1_MOUSE Codanin-1 OS=Mus musculus OX=10090 GN=Cdan1 PE=1 SV=2	2	0	1	2	2	0	1	2	2.6	0	1.8	3.5	24682000	0	0	0
sp|E9Q9D5|RBL2A_MOUSE	sp|E9Q9D5|RBL2A_MOUSE Rab-like protein 2A OS=Mus musculus OX=10090 GN=Rabl2 PE=1 SV=1	12	7	9	8	12	7	9	8	69.1	42.2	50.7	52	510090000	213410000	425120000	212100000
sp|Q505F5|LRC47_MOUSE	sp|Q505F5|LRC47_MOUSE Leucine-rich repeat-containing protein 47 OS=Mus musculus OX=10090 GN=Lrrc47 PE=1 SV=1	11	11	6	7	11	11	6	7	33.4	32	22.5	21.9	228400000	246180000	175400000	181500000
sp|Q9Z1F9|SAE2_MOUSE	sp|Q9Z1F9|SAE2_MOUSE SUMO-activating enzyme subunit 2 OS=Mus musculus OX=10090 GN=Uba2 PE=1 SV=1	14	8	10	9	14	8	10	9	33.7	24.5	33.2	23.5	288300000	209180000	211540000	152090000
sp|Q8BR90|CE051_MOUSE	sp|Q8BR90|CE051_MOUSE UPF0600 protein C5orf51 homolog OS=Mus musculus OX=10090 PE=1 SV=1	5	2	4	2	5	2	4	2	35.4	11.6	26.9	11.6	53090000	37613000	45395000	34785000
sp|Q91Z31|PTBP2_MOUSE	sp|Q91Z31|PTBP2_MOUSE Polypyrimidine tract-binding protein 2 OS=Mus musculus OX=10090 GN=Ptbp2 PE=1 SV=2	2	1	0	0	2	1	0	0	10.2	5.6	0	0	12069000	0	0	0
sp|Q8VI63|MOB2_MOUSE	sp|Q8VI63|MOB2_MOUSE MOB kinase activator 2 OS=Mus musculus OX=10090 GN=Mob2 PE=1 SV=1	2	0	0	1	2	0	0	1	7.7	0	0	4.7	23014000	0	0	0
sp|P60670|NPL4_MOUSE	sp|P60670|NPL4_MOUSE Nuclear protein localization protein 4 homolog OS=Mus musculus OX=10090 GN=Nploc4 PE=1 SV=3	12	3	3	3	12	3	3	3	33.6	8.7	6.9	6.9	169500000	58826000	79626000	57461000
sp|Q810A3|TTC9C_MOUSE	sp|Q810A3|TTC9C_MOUSE Tetratricopeptide repeat protein 9C OS=Mus musculus OX=10090 GN=Ttc9c PE=1 SV=1	1	1	1	1	1	1	1	1	8.2	8.2	8.2	8.2	36403000	0	0	0
sp|Q8BK63|KC1A_MOUSE	sp|Q8BK63|KC1A_MOUSE Casein kinase I isoform alpha OS=Mus musculus OX=10090 GN=Csnk1a1 PE=1 SV=2	11	5	14	5	11	5	14	5	40.7	15.4	46	16.3	325610000	89093000	454060000	98567000
sp|Q9CUL5|DRC11_MOUSE	sp|Q9CUL5|DRC11_MOUSE Dynein regulatory complex protein 11 OS=Mus musculus OX=10090 GN=Iqca1 PE=2 SV=2	31	22	37	19	30	22	36	19	45.6	37.7	53.8	34	1659000000	604890000	2311300000	633560000
sp|P61961|UFM1_MOUSE	sp|P61961|UFM1_MOUSE Ubiquitin-fold modifier 1 OS=Mus musculus OX=10090 GN=Ufm1 PE=1 SV=1	4	2	1	1	4	2	1	1	68.2	58.8	17.6	17.6	112770000	80274000	0	0
sp|O88485|DC1I1_MOUSE	sp|O88485|DC1I1_MOUSE Cytoplasmic dynein 1 intermediate chain 1 OS=Mus musculus OX=10090 GN=Dync1i1 PE=1 SV=2	2	1	1	0	1	1	0	0	7.3	5.4	1.9	0	0	10555000	0	0
sp|P97872|FMO5_MOUSE	sp|P97872|FMO5_MOUSE Dimethylaniline monooxygenase [N-oxide-forming] 5 OS=Mus musculus OX=10090 GN=Fmo5 PE=1 SV=4	2	2	3	3	2	2	3	3	6.9	5.1	8.3	9.8	935680000	909190000	1184300000	776040000
sp|Q64213|SF01_MOUSE	sp|Q64213|SF01_MOUSE Splicing factor 1 OS=Mus musculus OX=10090 GN=Sf1 PE=1 SV=6	2	1	0	1	2	1	0	1	4	3.2	0	3.2	20640000	0	0	0
sp|P70297|STAM1_MOUSE	sp|P70297|STAM1_MOUSE Signal transducing adapter molecule 1 OS=Mus musculus OX=10090 GN=Stam PE=1 SV=3	10	2	4	3	8	2	3	3	30.5	8.2	12.6	10.8	75800000	57140000	47168000	55097000
sp|Q3THK7|GUAA_MOUSE	sp|Q3THK7|GUAA_MOUSE GMP synthase [glutamine-hydrolyzing] OS=Mus musculus OX=10090 GN=Gmps PE=1 SV=2	10	3	2	4	10	3	2	4	21.9	5.1	3.2	6.6	48640000	14767000	29436000	16118000
sp|Q922R1|CP070_MOUSE	sp|Q922R1|CP070_MOUSE UPF0183 protein C16orf70 homolog OS=Mus musculus OX=10090 PE=1 SV=2	5	2	3	2	5	2	3	2	21.8	8.3	11.8	9.5	30679000	18347000	15697000	0
sp|Q9D820|PRXD1_MOUSE	sp|Q9D820|PRXD1_MOUSE Prolyl-tRNA synthetase associated domain-containing protein 1 OS=Mus musculus OX=10090 GN=Prorsd1 PE=1 SV=1	2	0	1	1	2	0	1	1	17.2	0	11.2	6.5	0	0	2594200	0
sp|Q80UG2|PLXA4_MOUSE	sp|Q80UG2|PLXA4_MOUSE Plexin-A4 OS=Mus musculus OX=10090 GN=Plxna4 PE=1 SV=3	4	1	4	3	4	1	4	3	2.9	0.6	3.4	2.7	17151000	0	13564000	12349000
sp|Q91W67|UBL7_MOUSE	sp|Q91W67|UBL7_MOUSE Ubiquitin-like protein 7 OS=Mus musculus OX=10090 GN=Ubl7 PE=1 SV=2	1	1	0	1	1	1	0	1	2.6	3.2	0	3.2	0	0	0	4059900
sp|Q9QZM9|FBX16_MOUSE	sp|Q9QZM9|FBX16_MOUSE F-box only protein 16 OS=Mus musculus OX=10090 GN=Fbxo16 PE=2 SV=1	6	2	7	2	6	2	7	2	29.3	9.9	33.2	9.9	53779000	24267000	79443000	22917000
sp|O70480|VAMP4_MOUSE	sp|O70480|VAMP4_MOUSE Vesicle-associated membrane protein 4 OS=Mus musculus OX=10090 GN=Vamp4 PE=1 SV=1	1	1	0	0	1	1	0	0	13.5	13.5	0	0	0	3837700	0	0
sp|Q9CQL0|MT21A_MOUSE	sp|Q9CQL0|MT21A_MOUSE Protein N-lysine methyltransferase METTL21A OS=Mus musculus OX=10090 GN=Mettl21A PE=2 SV=1	1	0	1	1	1	0	1	1	6.9	0	6.9	6.9	0	0	0	3398400
sp|Q68FF0|K1841_MOUSE	sp|Q68FF0|K1841_MOUSE Uncharacterized protein KIAA1841 OS=Mus musculus OX=10090 GN=Kiaa1841 PE=1 SV=2	1	0	1	1	1	0	1	1	1.7	0	1.7	1.7	0	0	0	2030400
sp|A2AC93|DNAI2_MOUSE	sp|A2AC93|DNAI2_MOUSE Dynein intermediate chain 2, axonemal OS=Mus musculus OX=10090 GN=Dnai2 PE=1 SV=2	43	31	40	32	43	31	40	32	80.9	64.2	80.6	73.2	8542000000	3489900000	10049000000	2837800000
sp|Q5DU00|DCDC2_MOUSE	sp|Q5DU00|DCDC2_MOUSE Doublecortin domain-containing protein 2 OS=Mus musculus OX=10090 GN=Dcdc2 PE=1 SV=2	21	9	22	10	21	9	22	10	60.8	22.9	56.6	25.7	698290000	357310000	857790000	411050000
sp|Q8C5T4|MORN3_MOUSE	sp|Q8C5T4|MORN3_MOUSE MORN repeat-containing protein 3 OS=Mus musculus OX=10090 GN=Morn3 PE=2 SV=2	11	9	15	8	11	9	15	8	61	47.7	67.6	44.8	779800000	330030000	883420000	277140000
sp|Q3KNL4|CJ053_MOUSE	sp|Q3KNL4|CJ053_MOUSE UPF0728 protein C10orf53 homolog OS=Mus musculus OX=10090 PE=3 SV=1	3	5	3	2	3	5	3	2	35.5	52.7	35.5	24.7	219070000	51708000	232730000	47423000
sp|Q9CQ60|6PGL_MOUSE	sp|Q9CQ60|6PGL_MOUSE 6-phosphogluconolactonase OS=Mus musculus OX=10090 GN=Pgls PE=1 SV=1	8	4	7	5	8	4	7	5	56.8	26.5	51	40.9	245600000	106910000	153500000	77506000
sp|Q3UI43|BABA1_MOUSE	sp|Q3UI43|BABA1_MOUSE BRISC and BRCA1-A complex member 1 OS=Mus musculus OX=10090 GN=Babam1 PE=1 SV=1	5	2	6	1	5	2	6	1	34.5	17.7	44.7	11.1	113110000	0	81272000	0
sp|O54988|SLK_MOUSE	sp|O54988|SLK_MOUSE STE20-like serine/threonine-protein kinase OS=Mus musculus OX=10090 GN=Slk PE=1 SV=2	9	4	5	4	9	4	5	4	11	5.2	5.1	5.3	98938000	23436000	35357000	34080000
sp|O70591|PFD2_MOUSE	sp|O70591|PFD2_MOUSE Prefoldin subunit 2 OS=Mus musculus OX=10090 GN=Pfdn2 PE=1 SV=2	2	0	0	1	2	0	0	1	16.9	0	0	7.8	8784400	0	0	0
sp|P23927|CRYAB_MOUSE	sp|P23927|CRYAB_MOUSE Alpha-crystallin B chain OS=Mus musculus OX=10090 GN=Cryab PE=1 SV=2	2	1	1	0	2	1	1	0	13.7	7.4	7.4	0	0	0	5106200	0
sp|Q91ZW3|SMCA5_MOUSE	sp|Q91ZW3|SMCA5_MOUSE SWI/SNF-related matrix-associated actin-dependent regulator of chromatin subfamily A member 5 OS=Mus musculus OX=10090 GN=Smarca5 PE=1 SV=1	1	2	0	2	1	2	0	2	0.8	2.4	0	2.1	0	0	0	13524000
sp|Q9R1T2|SAE1_MOUSE	sp|Q9R1T2|SAE1_MOUSE SUMO-activating enzyme subunit 1 OS=Mus musculus OX=10090 GN=Sae1 PE=1 SV=1	10	5	6	6	10	5	6	6	42.9	22	23.7	25.1	221910000	136570000	130920000	85092000
sp|Q9CY97|SSU72_MOUSE	sp|Q9CY97|SSU72_MOUSE RNA polymerase II subunit A C-terminal domain phosphatase SSU72 OS=Mus musculus OX=10090 GN=Ssu72 PE=1 SV=1	5	2	2	3	5	2	2	3	35.1	10.8	14.9	17	61853000	51919000	0	36001000
sp|Q9DCD0|6PGD_MOUSE	sp|Q9DCD0|6PGD_MOUSE 6-phosphogluconate dehydrogenase, decarboxylating OS=Mus musculus OX=10090 GN=Pgd PE=1 SV=3	2	0	2	1	2	0	2	1	6.6	0	6.6	2.3	0	0	10135000	0
sp|Q9D5V5|CUL5_MOUSE	sp|Q9D5V5|CUL5_MOUSE Cullin-5 OS=Mus musculus OX=10090 GN=Cul5 PE=1 SV=3	28	15	14	15	28	15	14	15	42.6	24.5	24.1	24.6	440080000	319760000	353080000	255210000
sp|Q3TVW5|TCHP_MOUSE	sp|Q3TVW5|TCHP_MOUSE Trichoplein keratin filament-binding protein OS=Mus musculus OX=10090 GN=Tchp PE=1 SV=2	23	19	23	20	23	19	23	20	40	37.6	43.1	38	3298800000	1444200000	4022600000	1562200000
sp|Q99LD4|CSN1_MOUSE	sp|Q99LD4|CSN1_MOUSE COP9 signalosome complex subunit 1 OS=Mus musculus OX=10090 GN=Gps1 PE=1 SV=1	12	8	8	5	12	8	8	5	36.3	22.1	24.6	17	310190000	176210000	243610000	177050000
sp|Q0VG85|CC162_MOUSE	sp|Q0VG85|CC162_MOUSE Coiled-coil domain-containing protein 162 OS=Mus musculus OX=10090 GN=Ccdc162p PE=1 SV=4	23	16	29	13	23	16	29	13	37.8	28.1	47.8	25.8	910160000	424710000	1450800000	389960000
sp|O55013|TPPC3_MOUSE	sp|O55013|TPPC3_MOUSE Trafficking protein particle complex subunit 3 OS=Mus musculus OX=10090 GN=Trappc3 PE=1 SV=1	3	2	0	1	3	2	0	1	21.1	10.6	0	8.3	49419000	0	0	0
sp|Q9D2F5|STPG1_MOUSE	sp|Q9D2F5|STPG1_MOUSE O(6)-methylguanine-induced apoptosis 2 OS=Mus musculus OX=10090 GN=Stpg1 PE=2 SV=1	8	1	7	1	8	1	7	1	42.8	5.6	37.8	5.6	159140000	0	230010000	0
sp|Q61884|MNS1_MOUSE	sp|Q61884|MNS1_MOUSE Meiosis-specific nuclear structural protein 1 OS=Mus musculus OX=10090 GN=Mns1 PE=1 SV=1	33	27	33	25	33	27	33	25	49.9	42.6	48.9	44.4	7564300000	3320000000	8638900000	2557200000
sp|Q03173|ENAH_MOUSE;sp|P70429|EVL_MOUSE	sp|Q03173|ENAH_MOUSE Protein enabled homolog OS=Mus musculus OX=10090 GN=Enah PE=1 SV=2	11	4	6	5	11	4	6	5	18.8	9.6	12.2	10.7	162930000	111560000	125100000	89113000
sp|P97930|KTHY_MOUSE	sp|P97930|KTHY_MOUSE Thymidylate kinase OS=Mus musculus OX=10090 GN=Dtymk PE=1 SV=2	6	2	4	3	6	2	4	3	32.1	9.4	21.2	15.6	78874000	45038000	49921000	52605000
sp|Q99LB6|MAT2B_MOUSE	sp|Q99LB6|MAT2B_MOUSE Methionine adenosyltransferase 2 subunit beta OS=Mus musculus OX=10090 GN=Mat2b PE=1 SV=1	5	2	2	2	5	2	2	2	31.4	17.4	7.5	11.4	34298000	26783000	27857000	27653000
sp|Q9QYE9|PKHB1_MOUSE	sp|Q9QYE9|PKHB1_MOUSE Pleckstrin homology domain-containing family B member 1 OS=Mus musculus OX=10090 GN=Plekhb1 PE=1 SV=1	3	2	1	1	3	2	1	1	16.5	16.9	7.4	7.4	54963000	0	0	0
sp|Q8CDA1|SAC2_MOUSE	sp|Q8CDA1|SAC2_MOUSE Phosphatidylinositide phosphatase SAC2 OS=Mus musculus OX=10090 GN=Inpp5f PE=1 SV=1	3	0	1	2	3	0	1	2	5.7	0	1.1	4.2	10182000	0	0	0
sp|Q9CQA9|NTPCR_MOUSE	sp|Q9CQA9|NTPCR_MOUSE Cancer-related nucleoside-triphosphatase homolog OS=Mus musculus OX=10090 GN=Ntpcr PE=1 SV=1	6	3	5	4	6	3	5	4	47.9	30.5	42.6	34.2	80146000	42401000	63138000	50753000
sp|Q9D439|CFA53_MOUSE	sp|Q9D439|CFA53_MOUSE Cilia- and flagella-associated protein 53 OS=Mus musculus OX=10090 GN=Cfap53 PE=2 SV=3	26	19	23	20	26	19	23	20	46.5	39.1	44.7	42.4	3760800000	1411600000	4641300000	1430900000
sp|Q5DU41|LRC8B_MOUSE	sp|Q5DU41|LRC8B_MOUSE Volume-regulated anion channel subunit LRRC8B OS=Mus musculus OX=10090 GN=Lrrc8b PE=1 SV=3	2	1	1	0	2	1	1	0	4.6	3.2	3.2	0	8851900	0	0	0
sp|P63005|LIS1_MOUSE	sp|P63005|LIS1_MOUSE Platelet-activating factor acetylhydrolase IB subunit alpha OS=Mus musculus OX=10090 GN=Pafah1b1 PE=1 SV=2	12	10	10	9	12	10	10	9	36.1	31	30.7	29.8	251860000	121640000	204370000	95447000
sp|O88545|CSN6_MOUSE	sp|O88545|CSN6_MOUSE COP9 signalosome complex subunit 6 OS=Mus musculus OX=10090 GN=Cops6 PE=1 SV=1	10	8	7	6	10	8	7	6	42	37.3	36.1	31.5	350480000	157880000	234990000	104210000
sp|P28028|BRAF_MOUSE	sp|P28028|BRAF_MOUSE Serine/threonine-protein kinase B-raf OS=Mus musculus OX=10090 GN=Braf PE=1 SV=3	6	3	2	3	3	1	1	2	13.7	7.7	3.4	8.6	24111000	0	15252000	12454000
sp|Q91ZR4|NEK8_MOUSE	sp|Q91ZR4|NEK8_MOUSE Serine/threonine-protein kinase Nek8 OS=Mus musculus OX=10090 GN=Nek8 PE=1 SV=1	4	2	1	1	4	2	1	1	10.3	5	3.4	2.3	17050000	15054000	0	0
sp|F6SEU4|SYGP1_MOUSE	sp|F6SEU4|SYGP1_MOUSE Ras/Rap GTPase-activating protein SynGAP OS=Mus musculus OX=10090 GN=Syngap1 PE=1 SV=2	3	1	1	0	3	1	1	0	3.5	1.3	1.1	0	11594000	0	0	0
sp|Q8VC30|TKFC_MOUSE	sp|Q8VC30|TKFC_MOUSE Triokinase/FMN cyclase OS=Mus musculus OX=10090 GN=Tkfc PE=1 SV=1	3	2	1	2	3	2	1	2	10.2	6.6	2.9	5.4	79014000	0	0	0
sp|Q9CYG7|TOM34_MOUSE	sp|Q9CYG7|TOM34_MOUSE Mitochondrial import receptor subunit TOM34 OS=Mus musculus OX=10090 GN=Tomm34 PE=1 SV=1	10	8	8	6	10	8	8	6	43.4	29.8	33.3	25.6	178100000	104570000	139690000	85411000
sp|Q8R3D1|TBC13_MOUSE	sp|Q8R3D1|TBC13_MOUSE TBC1 domain family member 13 OS=Mus musculus OX=10090 GN=Tbc1d13 PE=1 SV=1	1	1	0	0	1	1	0	0	3	3	0	0	0	2059500	0	0
sp|Q9DAM1|LRC34_MOUSE	sp|Q9DAM1|LRC34_MOUSE Leucine-rich repeat-containing protein 34 OS=Mus musculus OX=10090 GN=Lrrc34 PE=1 SV=1	23	15	22	17	23	15	22	17	80.7	58.1	75.7	60.2	1499900000	635150000	1866100000	578550000
sp|P30285|CDK4_MOUSE	sp|P30285|CDK4_MOUSE Cyclin-dependent kinase 4 OS=Mus musculus OX=10090 GN=Cdk4 PE=1 SV=1	4	2	2	2	3	1	1	1	16.5	6.6	6.6	5.6	35909000	0	0	0
sp|Q9D7X3|DUS3_MOUSE	sp|Q9D7X3|DUS3_MOUSE Dual specificity protein phosphatase 3 OS=Mus musculus OX=10090 GN=Dusp3 PE=1 SV=1	6	2	4	4	6	2	4	4	47	17.3	34.1	34.1	90592000	47858000	43865000	48845000
sp|Q9WUL7|ARL3_MOUSE	sp|Q9WUL7|ARL3_MOUSE ADP-ribosylation factor-like protein 3 OS=Mus musculus OX=10090 GN=Arl3 PE=1 SV=1	8	6	5	8	8	6	5	8	60.4	53.8	54.9	54.4	420490000	202690000	294880000	163960000
sp|Q91VJ4|STK38_MOUSE	sp|Q91VJ4|STK38_MOUSE Serine/threonine-protein kinase 38 OS=Mus musculus OX=10090 GN=Stk38 PE=1 SV=1	6	3	3	3	6	3	2	2	22.4	12.5	8.8	12.7	56157000	29207000	26534000	29955000
sp|Q9QZE7|TSNAX_MOUSE	sp|Q9QZE7|TSNAX_MOUSE Translin-associated protein X OS=Mus musculus OX=10090 GN=Tsnax PE=1 SV=1	9	5	6	5	9	5	6	5	36.6	23.8	27.6	23.8	271870000	112960000	106000000	85662000
sp|Q9CRB6|TPPP3_MOUSE	sp|Q9CRB6|TPPP3_MOUSE Tubulin polymerization-promoting protein family member 3 OS=Mus musculus OX=10090 GN=Tppp3 PE=1 SV=1	5	4	5	3	5	4	5	3	34.7	23.9	32.4	21	175110000	101830000	189900000	79981000
sp|Q9DB50|AP1S2_MOUSE	sp|Q9DB50|AP1S2_MOUSE AP-1 complex subunit sigma-2 OS=Mus musculus OX=10090 GN=Ap1s2 PE=1 SV=1	2	1	0	0	2	1	0	0	11.2	5.6	0	0	10850000	0	0	0
sp|Q91V36|NRBP2_MOUSE	sp|Q91V36|NRBP2_MOUSE Nuclear receptor-binding protein 2 OS=Mus musculus OX=10090 GN=Nrbp2 PE=1 SV=2	16	10	13	11	16	10	13	11	37.7	26.5	33.3	26.5	346080000	252890000	300340000	204700000
sp|Q9R1P1|PSB3_MOUSE	sp|Q9R1P1|PSB3_MOUSE Proteasome subunit beta type-3 OS=Mus musculus OX=10090 GN=Psmb3 PE=1 SV=1	4	2	3	2	4	2	3	2	28.3	16.6	23.4	16.6	104490000	60589000	97130000	49343000
sp|Q80V91|DTX3_MOUSE	sp|Q80V91|DTX3_MOUSE Probable E3 ubiquitin-protein ligase DTX3 OS=Mus musculus OX=10090 GN=Dtx3 PE=1 SV=2	4	1	4	2	4	1	4	2	19.9	6.6	19.3	9.8	30610000	0	23500000	0
sp|Q9QYG0|NDRG2_MOUSE	sp|Q9QYG0|NDRG2_MOUSE Protein NDRG2 OS=Mus musculus OX=10090 GN=Ndrg2 PE=1 SV=1	10	8	9	7	10	8	9	7	45.8	35	43.4	33.4	415880000	181990000	240620000	172070000
sp|Q922H9|ZN330_MOUSE	sp|Q922H9|ZN330_MOUSE Zinc finger protein 330 OS=Mus musculus OX=10090 GN=Znf330 PE=1 SV=1	3	1	3	1	3	1	3	1	15.5	3.5	15.5	3.5	13313000	0	12197000	0
sp|Q6PE87|CF206_MOUSE	sp|Q6PE87|CF206_MOUSE Cilia- and flagella-associated protein 206 OS=Mus musculus OX=10090 GN=Cfap206 PE=2 SV=2	24	17	26	14	24	17	26	14	50.8	34.7	53.2	30.9	1642900000	695520000	2345600000	725320000
sp|Q9D0R2|SYTC_MOUSE	sp|Q9D0R2|SYTC_MOUSE Threonine--tRNA ligase, cytoplasmic OS=Mus musculus OX=10090 GN=Tars PE=1 SV=2	1	1	2	1	1	1	2	1	1.4	1.8	3.3	1.9	0	0	8069000	0
sp|Q69Z23|DYH17_MOUSE	sp|Q69Z23|DYH17_MOUSE Dynein heavy chain 17, axonemal OS=Mus musculus OX=10090 GN=Dnah17 PE=1 SV=2	18	13	18	12	14	9	14	9	4.1	3.1	4.1	2.7	3030700000	934340000	3137300000	982230000
sp|Q8CII2|CD123_MOUSE	sp|Q8CII2|CD123_MOUSE Cell division cycle protein 123 homolog OS=Mus musculus OX=10090 GN=Cdc123 PE=1 SV=2	3	1	2	1	3	1	2	1	12.2	5.1	8.3	5.1	11271000	0	8359400	0
sp|Q8C7M3|TRIM9_MOUSE	sp|Q8C7M3|TRIM9_MOUSE E3 ubiquitin-protein ligase TRIM9 OS=Mus musculus OX=10090 GN=Trim9 PE=1 SV=2	1	1	1	0	1	1	1	0	1.8	1.8	1.8	0	0	0	1645400	0
sp|P70704|AT8A1_MOUSE	sp|P70704|AT8A1_MOUSE Phospholipid-transporting ATPase IA OS=Mus musculus OX=10090 GN=Atp8a1 PE=1 SV=2	1	1	2	2	1	1	2	2	1.3	1.3	2.6	2.6	0	0	0	8362700
sp|Q8VHE6|DYH5_MOUSE	sp|Q8VHE6|DYH5_MOUSE Dynein heavy chain 5, axonemal OS=Mus musculus OX=10090 GN=Dnah5 PE=1 SV=2	270	222	275	217	254	209	258	205	69	59.7	70.6	60	57868000000	21057000000	68923000000	19219000000
sp|P39429|TRAF2_MOUSE	sp|P39429|TRAF2_MOUSE TNF receptor-associated factor 2 OS=Mus musculus OX=10090 GN=Traf2 PE=1 SV=1	1	2	0	0	1	2	0	0	2	6.2	0	0	0	14414000	0	0
sp|P58391|KCNN3_MOUSE;sp|P58390|KCNN2_MOUSE	sp|P58391|KCNN3_MOUSE Small conductance calcium-activated potassium channel protein 3 OS=Mus musculus OX=10090 GN=Kcnn3 PE=1 SV=2	1	3	3	2	1	3	3	2	1	5.5	4.9	3.7	0	402920000	287260000	0
sp|Q9JI11|STK4_MOUSE	sp|Q9JI11|STK4_MOUSE Serine/threonine-protein kinase 4 OS=Mus musculus OX=10090 GN=Stk4 PE=1 SV=1	6	6	3	2	3	4	2	1	16.4	14.6	8.2	4.9	49110000	38514000	41722000	30817000
sp|Q9R0P3|ESTD_MOUSE	sp|Q9R0P3|ESTD_MOUSE S-formylglutathione hydrolase OS=Mus musculus OX=10090 GN=Esd PE=1 SV=1	4	2	3	1	4	2	3	1	20.2	11	18.4	4.6	27219000	0	29159000	0
sp|Q9D581|EFC10_MOUSE	sp|Q9D581|EFC10_MOUSE EF-hand calcium-binding domain-containing protein 10 OS=Mus musculus OX=10090 GN=Efcab10 PE=1 SV=1	9	7	8	7	9	7	8	7	81.1	79.5	81.1	79.5	1490300000	579410000	1597600000	545380000
sp|A3KGV1|ODFP2_MOUSE	sp|A3KGV1|ODFP2_MOUSE Outer dense fiber protein 2 OS=Mus musculus OX=10090 GN=Odf2 PE=1 SV=1	1	0	1	1	1	0	1	1	1.7	0	1.7	1.7	0	0	0	1562100
sp|Q8VIM9|IRGQ_MOUSE	sp|Q8VIM9|IRGQ_MOUSE Immunity-related GTPase family Q protein OS=Mus musculus OX=10090 GN=Irgq PE=1 SV=1	4	2	3	2	4	2	3	2	16	4.3	9.8	4.3	23840000	18534000	20251000	20444000
sp|Q8BJD1|ITIH5_MOUSE	sp|Q8BJD1|ITIH5_MOUSE Inter-alpha-trypsin inhibitor heavy chain H5 OS=Mus musculus OX=10090 GN=Itih5 PE=1 SV=1	2	0	1	1	2	0	1	1	2.9	0	1.5	1.5	5294600	0	0	0
sp|Q8K0T2|DC2L1_MOUSE	sp|Q8K0T2|DC2L1_MOUSE Cytoplasmic dynein 2 light intermediate chain 1 OS=Mus musculus OX=10090 GN=Dync2li1 PE=1 SV=1	15	12	15	11	15	12	15	11	53	41	55.8	41	1527700000	967060000	1580800000	972410000
sp|P70663|SPRL1_MOUSE	sp|P70663|SPRL1_MOUSE SPARC-like protein 1 OS=Mus musculus OX=10090 GN=Sparcl1 PE=1 SV=3	2	0	1	1	2	0	1	1	3.5	0	1.8	2	11911000	0	0	0
sp|P41241|CSK_MOUSE	sp|P41241|CSK_MOUSE Tyrosine-protein kinase CSK OS=Mus musculus OX=10090 GN=Csk PE=1 SV=2	6	3	4	2	6	3	4	2	19.3	9.3	13.1	6.4	50460000	30484000	30813000	21996000
sp|Q922D8|C1TC_MOUSE	sp|Q922D8|C1TC_MOUSE C-1-tetrahydrofolate synthase, cytoplasmic OS=Mus musculus OX=10090 GN=Mthfd1 PE=1 SV=4	32	22	26	15	32	22	26	15	49.2	35.5	39.3	24.2	877910000	467690000	560330000	412760000
sp|O35381|AN32A_MOUSE;sp|Q64G17|AN32C_MOUSE	sp|O35381|AN32A_MOUSE Acidic leucine-rich nuclear phosphoprotein 32 family member A OS=Mus musculus OX=10090 GN=Anp32a PE=1 SV=1	4	3	3	1	3	2	3	1	20.6	15	22.7	6.5	98934000	0	54230000	0
sp|Q3UX10|TBAL3_MOUSE	sp|Q3UX10|TBAL3_MOUSE Tubulin alpha chain-like 3 OS=Mus musculus OX=10090 GN=Tubal3 PE=2 SV=2	4	4	4	4	1	1	1	1	8.3	8.3	8.3	8.3	0	0	0	66462000
sp|Q9D1G2|PMVK_MOUSE	sp|Q9D1G2|PMVK_MOUSE Phosphomevalonate kinase OS=Mus musculus OX=10090 GN=Pmvk PE=1 SV=3	2	1	0	1	2	1	0	1	13.5	8.3	0	8.3	0	0	0	2693900
sp|Q9CQZ0|ORML2_MOUSE;sp|Q921I0|ORML1_MOUSE	sp|Q9CQZ0|ORML2_MOUSE ORM1-like protein 2 OS=Mus musculus OX=10090 GN=Ormdl2 PE=1 SV=1;sp|Q921I0|ORML1_MOUSE ORM1-like protein 1 OS=Mus musculus OX=10090 GN=Ormdl1 PE=2 SV=1	2	1	1	2	1	1	1	1	17	9.8	9.8	17	0	0	5773300	0
sp|Q9WVA3|BUB3_MOUSE	sp|Q9WVA3|BUB3_MOUSE Mitotic checkpoint protein BUB3 OS=Mus musculus OX=10090 GN=Bub3 PE=1 SV=2	2	1	1	1	2	1	1	1	8.3	4.3	4.3	6.1	10123000	0	0	0
sp|Q8R050|ERF3A_MOUSE;sp|Q149F3|ERF3B_MOUSE	sp|Q8R050|ERF3A_MOUSE Eukaryotic peptide chain release factor GTP-binding subunit ERF3A OS=Mus musculus OX=10090 GN=Gspt1 PE=1 SV=2	6	2	3	2	6	2	3	2	18.1	5.7	7.2	3.3	64705000	0	39639000	41609000
sp|P27546|MAP4_MOUSE	sp|P27546|MAP4_MOUSE Microtubule-associated protein 4 OS=Mus musculus OX=10090 GN=Map4 PE=1 SV=3	17	11	11	11	17	11	11	11	25.1	15	17.7	16.7	190950000	89160000	196650000	79376000
sp|O08665|SEM3A_MOUSE	sp|O08665|SEM3A_MOUSE Semaphorin-3A OS=Mus musculus OX=10090 GN=Sema3a PE=1 SV=2	1	1	1	1	1	1	1	1	1.6	1.6	1.6	1.6	0	0	0	101590000
sp|P35831|PTN12_MOUSE	sp|P35831|PTN12_MOUSE Tyrosine-protein phosphatase non-receptor type 12 OS=Mus musculus OX=10090 GN=Ptpn12 PE=1 SV=3	1	0	0	2	1	0	0	2	1.4	0	0	3.9	0	0	0	14616000
sp|O09117|SYPL1_MOUSE	sp|O09117|SYPL1_MOUSE Synaptophysin-like protein 1 OS=Mus musculus OX=10090 GN=Sypl1 PE=1 SV=2	3	2	3	2	3	2	3	2	13.8	13	13.8	4.2	147390000	81640000	129650000	0
sp|Q9DAP0|LRC46_MOUSE	sp|Q9DAP0|LRC46_MOUSE Leucine-rich repeat-containing protein 46 OS=Mus musculus OX=10090 GN=Lrrc46 PE=1 SV=2	9	4	5	8	9	4	5	8	36.2	16.1	21.4	33.1	176640000	112270000	166520000	125900000
sp|O08553|DPYL2_MOUSE	sp|O08553|DPYL2_MOUSE Dihydropyrimidinase-related protein 2 OS=Mus musculus OX=10090 GN=Dpysl2 PE=1 SV=2	24	18	25	22	22	15	21	18	61	51	67	57.5	1602500000	530130000	1704900000	573570000
sp|Q9R1P3|PSB2_MOUSE	sp|Q9R1P3|PSB2_MOUSE Proteasome subunit beta type-2 OS=Mus musculus OX=10090 GN=Psmb2 PE=1 SV=1	5	3	6	3	5	3	6	3	38.3	16.9	47.8	14.4	234710000	0	311430000	117690000
sp|P54729|NUB1_MOUSE	sp|P54729|NUB1_MOUSE NEDD8 ultimate buster 1 OS=Mus musculus OX=10090 GN=Nub1 PE=1 SV=2	13	7	7	9	13	7	7	9	31.3	16.3	15.6	23.8	210420000	138340000	169350000	138640000
sp|O88487|DC1I2_MOUSE	sp|O88487|DC1I2_MOUSE Cytoplasmic dynein 1 intermediate chain 2 OS=Mus musculus OX=10090 GN=Dync1i2 PE=1 SV=1	14	12	14	10	13	12	13	10	36.3	38.9	40.8	32.4	792620000	489250000	779980000	372010000
sp|Q9D0M5|DYL2_MOUSE	sp|Q9D0M5|DYL2_MOUSE Dynein light chain 2, cytoplasmic OS=Mus musculus OX=10090 GN=Dynll2 PE=1 SV=1	6	5	8	5	2	2	2	2	76.4	58.4	78.7	58.4	1099800000	304190000	855770000	296430000
sp|O35593|PSDE_MOUSE	sp|O35593|PSDE_MOUSE 26S proteasome non-ATPase regulatory subunit 14 OS=Mus musculus OX=10090 GN=Psmd14 PE=1 SV=2	10	8	10	7	10	8	10	7	58.4	50.6	58.4	42.3	542960000	202800000	404060000	190440000
sp|Q8C0M8|DNAI1_MOUSE	sp|Q8C0M8|DNAI1_MOUSE Dynein intermediate chain 1, axonemal OS=Mus musculus OX=10090 GN=Dnai1 PE=1 SV=1	46	39	49	41	46	39	49	41	73.2	67.3	74.6	68.9	10776000000	4011800000	11392000000	3363700000
sp|Q9CWF2|TBB2B_MOUSE	sp|Q9CWF2|TBB2B_MOUSE Tubulin beta-2B chain OS=Mus musculus OX=10090 GN=Tubb2b PE=1 SV=1	31	28	29	27	2	1	1	1	79.6	77.8	78.7	77.8	1503800000	0	1451200000	0
sp|Q9QZN4|FBX6_MOUSE	sp|Q9QZN4|FBX6_MOUSE F-box only protein 6 OS=Mus musculus OX=10090 GN=Fbxo6 PE=1 SV=1	8	3	4	4	8	3	4	4	37.3	14.9	20	21	48607000	38738000	42573000	39466000
sp|Q9JJC6|RIPL1_MOUSE	sp|Q9JJC6|RIPL1_MOUSE RILP-like protein 1 OS=Mus musculus OX=10090 GN=Rilpl1 PE=1 SV=1	4	1	1	1	4	1	1	0	14.5	2.7	5.7	1.7	31406000	0	0	0
sp|Q9R0P5|DEST_MOUSE	sp|Q9R0P5|DEST_MOUSE Destrin OS=Mus musculus OX=10090 GN=Dstn PE=1 SV=3	6	4	5	5	5	4	5	4	43.6	31.5	39.4	36.4	200270000	108750000	147050000	150090000
sp|Q8C569|F118B_MOUSE	sp|Q8C569|F118B_MOUSE Protein FAM118B OS=Mus musculus OX=10090 GN=Fam118b PE=1 SV=1	2	0	1	1	2	0	1	1	8.3	0	4.6	3.7	0	0	2490600	0
sp|P19096|FAS_MOUSE	sp|P19096|FAS_MOUSE Fatty acid synthase OS=Mus musculus OX=10090 GN=Fasn PE=1 SV=2	74	58	54	40	74	58	54	40	47.4	39.2	35.9	26.3	2587600000	1329300000	1798400000	955860000
sp|Q80ZX8|SPAG1_MOUSE	sp|Q80ZX8|SPAG1_MOUSE Sperm-associated antigen 1 OS=Mus musculus OX=10090 GN=Spag1 PE=1 SV=1	12	11	13	7	12	11	13	7	19.1	17	21.8	11	107460000	79792000	135450000	69279000
sp|Q9D3V1|DRC10_MOUSE;REV__sp|Q9Z329|ITPR2_MOUSE	sp|Q9D3V1|DRC10_MOUSE Dynein regulatory complex protein 10 OS=Mus musculus OX=10090 GN=Iqcd PE=2 SV=1	28	18	25	19	28	18	25	19	60.5	46.9	56.8	52.6	2133200000	832670000	2625000000	910650000
sp|Q9EPK7|XPO7_MOUSE	sp|Q9EPK7|XPO7_MOUSE Exportin-7 OS=Mus musculus OX=10090 GN=Xpo7 PE=1 SV=3	17	8	11	9	17	8	11	9	22.3	11.2	14.7	14	173100000	115880000	135080000	111330000
sp|Q9D4B2|TTC25_MOUSE	sp|Q9D4B2|TTC25_MOUSE Tetratricopeptide repeat protein 25 OS=Mus musculus OX=10090 GN=Ttc25 PE=1 SV=3	31	27	31	27	31	27	31	27	51.3	47.9	51.1	47.3	6932000000	2714100000	8261600000	2486700000
sp|Q8C5K5|CX038_MOUSE	sp|Q8C5K5|CX038_MOUSE Uncharacterized protein CXorf38 homolog OS=Mus musculus OX=10090 PE=1 SV=1	1	0	1	1	1	0	1	1	4.1	0	4.1	4.1	0	0	0	2120700
sp|P51642|CNTF_MOUSE	sp|P51642|CNTF_MOUSE Ciliary neurotrophic factor OS=Mus musculus OX=10090 GN=Cntf PE=2 SV=1	5	2	3	2	5	2	3	2	30.8	14.6	20.7	14.6	35234000	29767000	33584000	28816000
sp|Q920Q8|NS1BP_MOUSE	sp|Q920Q8|NS1BP_MOUSE Influenza virus NS1A-binding protein homolog OS=Mus musculus OX=10090 GN=Ivns1abp PE=1 SV=2	2	2	3	0	2	2	3	0	3.3	4.5	4.7	0	25616000	0	17051000	0
sp|Q9D5E4|DRC3_MOUSE	sp|Q9D5E4|DRC3_MOUSE Dynein regulatory complex subunit 3 OS=Mus musculus OX=10090 GN=Drc3 PE=1 SV=1	27	21	28	21	27	21	28	21	55.6	45.9	60.6	47.4	1977300000	851630000	2302800000	730780000
sp|P61290|PSME3_MOUSE	sp|P61290|PSME3_MOUSE Proteasome activator complex subunit 3 OS=Mus musculus OX=10090 GN=Psme3 PE=1 SV=1	4	2	4	3	4	2	4	3	19.7	10.2	15.4	9.4	30852000	20169000	24964000	16638000
sp|Q61072|ADAM9_MOUSE	sp|Q61072|ADAM9_MOUSE Disintegrin and metalloproteinase domain-containing protein 9 OS=Mus musculus OX=10090 GN=Adam9 PE=1 SV=2	5	3	2	1	5	3	2	1	9	6	3.4	1.8	27085000	25360000	0	0
sp|Q9D8U8|SNX5_MOUSE	sp|Q9D8U8|SNX5_MOUSE Sorting nexin-5 OS=Mus musculus OX=10090 GN=Snx5 PE=1 SV=1	15	12	11	8	14	12	11	8	40.6	34.2	32.7	21.5	433340000	258080000	315830000	234690000
sp|Q76LS9|MINY1_MOUSE	sp|Q76LS9|MINY1_MOUSE Ubiquitin carboxyl-terminal hydrolase MINDY-1 OS=Mus musculus OX=10090 GN=Mindy1 PE=1 SV=1	2	1	2	2	2	1	2	2	9	2.6	6.4	6.4	0	0	15843000	12977000
sp|Q01338|ADA2A_MOUSE	sp|Q01338|ADA2A_MOUSE Alpha-2A adrenergic receptor OS=Mus musculus OX=10090 GN=Adra2a PE=1 SV=1	2	0	1	1	2	0	1	1	11.6	0	6.4	6.4	9807500	0	0	0
sp|Q8VBW1|SC6A8_MOUSE	sp|Q8VBW1|SC6A8_MOUSE Sodium- and chloride-dependent creatine transporter 1 OS=Mus musculus OX=10090 GN=Slc6a8 PE=1 SV=1	2	0	1	1	2	0	1	1	6.4	0	2	4.4	6908100	0	0	0
sp|E9Q414|APOB_MOUSE	sp|E9Q414|APOB_MOUSE Apolipoprotein B-100 OS=Mus musculus OX=10090 GN=Apob PE=1 SV=1	2	1	2	2	2	1	2	2	0.5	0.2	0.5	0.5	1392300000	0	1627000000	855070000
sp|Q8K0P3|TLDC1_MOUSE	sp|Q8K0P3|TLDC1_MOUSE TLD domain-containing protein 1 OS=Mus musculus OX=10090 GN=Tldc1 PE=2 SV=1	3	1	1	1	3	1	1	1	9.9	2.6	2.6	2.6	31265000	0	0	0
sp|A2AAY5|SPD2B_MOUSE	sp|A2AAY5|SPD2B_MOUSE SH3 and PX domain-containing protein 2B OS=Mus musculus OX=10090 GN=Sh3pxd2b PE=1 SV=1	5	3	3	3	5	3	3	3	11.6	4.5	6.1	5.8	46938000	29821000	0	26840000
sp|A6H639|DRC5_MOUSE	sp|A6H639|DRC5_MOUSE Dynein regulatory complex subunit 5 OS=Mus musculus OX=10090 GN=Tcte1 PE=1 SV=1	22	19	24	18	22	19	24	18	70.7	68.7	73.1	67.9	3159100000	1330000000	4163200000	1299400000
sp|Q80V31|CE104_MOUSE	sp|Q80V31|CE104_MOUSE Centrosomal protein of 104 kDa OS=Mus musculus OX=10090 GN=Cep104 PE=1 SV=1	7	4	6	3	7	4	6	3	11.7	6.3	10.8	5.5	70583000	53501000	92853000	40514000
sp|O88543|CSN3_MOUSE	sp|O88543|CSN3_MOUSE COP9 signalosome complex subunit 3 OS=Mus musculus OX=10090 GN=Cops3 PE=1 SV=3	12	8	10	6	12	8	10	6	44	30.7	37.1	23.2	638930000	372550000	336660000	287510000
sp|Q99JF8|PSIP1_MOUSE;sp|Q9JMG7|HDGR3_MOUSE;sp|P51859|HDGF_MOUSE	sp|Q99JF8|PSIP1_MOUSE PC4 and SFRS1-interacting protein OS=Mus musculus OX=10090 GN=Psip1 PE=1 SV=1	2	2	0	2	2	2	0	1	2.8	6.1	0	4.4	0	31107000	0	0
sp|Q3TIR1|TPC13_MOUSE	sp|Q3TIR1|TPC13_MOUSE Trafficking protein particle complex subunit 13 OS=Mus musculus OX=10090 GN=Trappc13 PE=2 SV=1	2	1	1	1	2	1	1	1	7.2	6.5	6.5	6.5	0	0	0	5852600
sp|Q8K4M5|COMD1_MOUSE	sp|Q8K4M5|COMD1_MOUSE COMM domain-containing protein 1 OS=Mus musculus OX=10090 GN=Commd1 PE=1 SV=2	2	2	0	0	2	2	0	0	16.5	14.9	0	0	27578000	0	0	0
sp|Q62384|ZPR1_MOUSE	sp|Q62384|ZPR1_MOUSE Zinc finger protein ZPR1 OS=Mus musculus OX=10090 GN=Zpr1 PE=1 SV=1	1	1	1	0	1	1	1	0	3.1	2.6	2.6	0	2495300	0	0	0
sp|Q63829|COMD3_MOUSE	sp|Q63829|COMD3_MOUSE COMM domain-containing protein 3 OS=Mus musculus OX=10090 GN=Commd3 PE=1 SV=1	5	5	5	7	5	5	5	7	31.3	30.8	33.3	41	114190000	130450000	141220000	125550000
sp|Q58A65|JIP4_MOUSE	sp|Q58A65|JIP4_MOUSE C-Jun-amino-terminal kinase-interacting protein 4 OS=Mus musculus OX=10090 GN=Spag9 PE=1 SV=2	11	5	2	3	9	4	2	2	11.4	6.4	2.6	3.9	118630000	64594000	20941000	35123000
sp|Q8CJ40|CROCC_MOUSE	sp|Q8CJ40|CROCC_MOUSE Rootletin OS=Mus musculus OX=10090 GN=Crocc PE=1 SV=2	5	3	7	6	5	3	7	6	3.3	1.8	3.5	4.6	615910000	603660000	593800000	645850000
sp|Q8VE33|GD1L1_MOUSE	sp|Q8VE33|GD1L1_MOUSE Ganglioside-induced differentiation-associated protein 1-like 1 OS=Mus musculus OX=10090 GN=Gdap1l1 PE=1 SV=1	9	5	3	4	9	5	3	4	47.8	20.8	10.8	17.8	131260000	57832000	115640000	68341000
sp|P97823|LYPA1_MOUSE	sp|P97823|LYPA1_MOUSE Acyl-protein thioesterase 1 OS=Mus musculus OX=10090 GN=Lypla1 PE=1 SV=1	2	1	2	1	2	1	2	1	17	5.7	17	5.7	27007000	0	16392000	0
sp|P61089|UBE2N_MOUSE	sp|P61089|UBE2N_MOUSE Ubiquitin-conjugating enzyme E2 N OS=Mus musculus OX=10090 GN=Ube2n PE=1 SV=1	7	7	5	5	7	7	5	5	61.8	61.8	43.4	43.4	812210000	382800000	497030000	294320000
sp|Q9CQ71|RFA3_MOUSE	sp|Q9CQ71|RFA3_MOUSE Replication protein A 14 kDa subunit OS=Mus musculus OX=10090 GN=Rpa3 PE=1 SV=1	3	3	3	2	3	3	3	2	43	38.8	37.2	25.6	47635000	36840000	38126000	34399000
sp|P63028|TCTP_MOUSE	sp|P63028|TCTP_MOUSE Translationally-controlled tumor protein OS=Mus musculus OX=10090 GN=Tpt1 PE=1 SV=1	1	1	2	0	1	1	2	0	8.1	8.1	15.7	0	31005000	21657000	30773000	0
sp|Q8K3E5|AHI1_MOUSE	sp|Q8K3E5|AHI1_MOUSE Jouberin OS=Mus musculus OX=10090 GN=Ahi1 PE=1 SV=2	16	9	18	10	16	9	18	10	21.1	11.4	23.2	12.5	218840000	116640000	232280000	118430000
sp|P63085|MK01_MOUSE;sp|Q6P5G0|MK04_MOUSE;sp|Q61532|MK06_MOUSE	sp|P63085|MK01_MOUSE Mitogen-activated protein kinase 1 OS=Mus musculus OX=10090 GN=Mapk1 PE=1 SV=3	16	14	15	12	12	10	11	9	61.5	53.6	58.4	56.7	1006100000	413010000	514850000	298310000
sp|Q91Z38|TTC1_MOUSE	sp|Q91Z38|TTC1_MOUSE Tetratricopeptide repeat protein 1 OS=Mus musculus OX=10090 GN=Ttc1 PE=1 SV=1	6	3	2	2	6	3	2	2	39.4	16.8	9.6	9.9	65331000	33717000	22862000	23164000
sp|Q3KNI6|PIHD3_MOUSE	sp|Q3KNI6|PIHD3_MOUSE Protein PIH1D3 OS=Mus musculus OX=10090 GN=Pih1d3 PE=1 SV=1	5	4	4	1	5	4	4	1	27.5	21.6	26.6	5	80572000	42404000	78971000	0
sp|Q3UX62|CC114_MOUSE	sp|Q3UX62|CC114_MOUSE Coiled-coil domain-containing protein 114 OS=Mus musculus OX=10090 GN=Ccdc114 PE=2 SV=1	40	36	40	37	40	36	40	37	66.9	65.8	68.8	66	9471000000	3701200000	11010000000	3443500000
sp|Q5NCY3|CB5D1_MOUSE	sp|Q5NCY3|CB5D1_MOUSE Cytochrome b5 domain-containing protein 1 OS=Mus musculus OX=10090 GN=Cyb5d1 PE=2 SV=1	10	6	11	8	10	6	11	8	68.9	45.6	80.7	64	1682700000	536490000	2265200000	509820000
sp|Q8VIG3|RSPH1_MOUSE	sp|Q8VIG3|RSPH1_MOUSE Radial spoke head 1 homolog OS=Mus musculus OX=10090 GN=Rsph1 PE=1 SV=2	20	17	18	15	20	17	18	15	73.1	71.8	70.8	69.1	10410000000	4752300000	10254000000	4543900000
sp|Q8BMP6|GCP60_MOUSE	sp|Q8BMP6|GCP60_MOUSE Golgi resident protein GCP60 OS=Mus musculus OX=10090 GN=Acbd3 PE=1 SV=3	12	9	7	8	12	9	7	8	34.3	25.9	23.6	24.6	143810000	186190000	117730000	153790000
sp|Q8C5W0|CLMN_MOUSE	sp|Q8C5W0|CLMN_MOUSE Calmin OS=Mus musculus OX=10090 GN=Clmn PE=1 SV=2	3	1	3	2	3	1	3	2	4.9	2.1	4.9	3.3	29552000	0	39103000	20558000
sp|O70435|PSA3_MOUSE	sp|O70435|PSA3_MOUSE Proteasome subunit alpha type-3 OS=Mus musculus OX=10090 GN=Psma3 PE=1 SV=3	6	4	4	2	6	4	4	2	29	19.6	19.6	12.2	92320000	55557000	84840000	53323000
sp|Q8C5W3|TBCEL_MOUSE	sp|Q8C5W3|TBCEL_MOUSE Tubulin-specific chaperone cofactor E-like protein OS=Mus musculus OX=10090 GN=Tbcel PE=1 SV=1	15	10	9	8	15	10	9	8	56.4	43.4	34.9	31.1	356160000	237740000	334320000	243560000
sp|P47809|MP2K4_MOUSE	sp|P47809|MP2K4_MOUSE Dual specificity mitogen-activated protein kinase kinase 4 OS=Mus musculus OX=10090 GN=Map2k4 PE=1 SV=2	9	6	4	5	9	6	4	5	35.3	23.9	18.1	20.7	120960000	90959000	120770000	88989000
sp|P70271|PDLI4_MOUSE	sp|P70271|PDLI4_MOUSE PDZ and LIM domain protein 4 OS=Mus musculus OX=10090 GN=Pdlim4 PE=1 SV=3	4	2	2	2	4	2	2	2	19.7	9.4	11.2	7.9	31133000	0	0	0
sp|Q8CHW4|EI2BE_MOUSE	sp|Q8CHW4|EI2BE_MOUSE Translation initiation factor eIF-2B subunit epsilon OS=Mus musculus OX=10090 GN=Eif2b5 PE=1 SV=1	4	3	1	1	4	3	1	1	11.7	6.7	1.8	3.2	34339000	21028000	0	0
sp|Q8BGQ7|SYAC_MOUSE	sp|Q8BGQ7|SYAC_MOUSE Alanine--tRNA ligase, cytoplasmic OS=Mus musculus OX=10090 GN=Aars PE=1 SV=1	8	3	3	2	8	3	3	2	13.5	5.9	4.2	4.1	33086000	24882000	22167000	16508000
sp|Q8R516|MIB2_MOUSE	sp|Q8R516|MIB2_MOUSE E3 ubiquitin-protein ligase MIB2 OS=Mus musculus OX=10090 GN=Mib2 PE=1 SV=2	2	1	0	1	2	1	0	1	4.1	1.1	0	1.5	5643800	0	0	0
sp|Q8R3C0|MCMBP_MOUSE	sp|Q8R3C0|MCMBP_MOUSE Mini-chromosome maintenance complex-binding protein OS=Mus musculus OX=10090 GN=Mcmbp PE=1 SV=1	4	0	0	2	4	0	0	2	9.2	0	0	5	11135000	0	0	10906000
sp|Q8K2T1|NMRL1_MOUSE	sp|Q8K2T1|NMRL1_MOUSE NmrA-like family domain-containing protein 1 OS=Mus musculus OX=10090 GN=Nmral1 PE=1 SV=1	5	2	4	3	5	2	4	3	25.2	8.1	17.8	13.3	58954000	42624000	39680000	20678000
sp|Q9R0N4|SYT10_MOUSE	sp|Q9R0N4|SYT10_MOUSE Synaptotagmin-10 OS=Mus musculus OX=10090 GN=Syt10 PE=1 SV=1	2	2	1	1	2	2	1	1	4.6	6.7	4.2	4.2	0	7939800	0	0
sp|Q9DAW9|CNN3_MOUSE;sp|Q08093|CNN2_MOUSE	sp|Q9DAW9|CNN3_MOUSE Calponin-3 OS=Mus musculus OX=10090 GN=Cnn3 PE=1 SV=1	16	12	16	13	15	12	15	13	69.4	46.1	69.4	49.4	2096400000	1222800000	1252300000	1147000000
sp|Q8CC86|PNCB_MOUSE	sp|Q8CC86|PNCB_MOUSE Nicotinate phosphoribosyltransferase OS=Mus musculus OX=10090 GN=Naprt PE=1 SV=1	9	5	7	5	9	5	7	5	28.4	13.9	22.9	17.1	62168000	43547000	59166000	26668000
sp|Q9R0Q7|TEBP_MOUSE	sp|Q9R0Q7|TEBP_MOUSE Prostaglandin E synthase 3 OS=Mus musculus OX=10090 GN=Ptges3 PE=1 SV=1	5	6	6	5	5	6	6	5	30.6	38.1	35	33.8	2336100000	1190300000	1189500000	756760000
sp|Q3UD01|A7L3B_MOUSE	sp|Q3UD01|A7L3B_MOUSE Ataxin-7-like protein 3B OS=Mus musculus OX=10090 GN=Atxn7l3b PE=1 SV=1	2	2	2	1	2	2	2	1	30.9	30.9	30.9	20.6	56858000	33174000	36370000	0
sp|P61957|SUMO2_MOUSE;sp|Q9Z172|SUMO3_MOUSE	sp|P61957|SUMO2_MOUSE Small ubiquitin-related modifier 2 OS=Mus musculus OX=10090 GN=Sumo2 PE=1 SV=1;sp|Q9Z172|SUMO3_MOUSE Small ubiquitin-related modifier 3 OS=Mus musculus OX=10090 GN=Sumo3 PE=1 SV=1	1	1	0	1	1	1	0	1	12.6	12.6	0	12.6	0	0	0	11999000
sp|O55137|ACOT1_MOUSE;sp|Q9QYR7|ACOT3_MOUSE;sp|Q32Q92|ACOT6_MOUSE;sp|Q6Q2Z6|ACOT5_MOUSE;sp|Q8BWN8|ACOT4_MOUSE	sp|O55137|ACOT1_MOUSE Acyl-coenzyme A thioesterase 1 OS=Mus musculus OX=10090 GN=Acot1 PE=1 SV=1	13	8	9	8	4	4	4	2	36.8	29.8	27.7	27.7	265280000	191170000	253120000	201670000
sp|Q8BJU0|SGTA_MOUSE	sp|Q8BJU0|SGTA_MOUSE Small glutamine-rich tetratricopeptide repeat-containing protein alpha OS=Mus musculus OX=10090 GN=Sgta PE=1 SV=2	1	0	3	2	1	0	3	2	2.9	0	12.7	8.9	0	0	17241000	21365000
sp|Q9R1P0|PSA4_MOUSE	sp|Q9R1P0|PSA4_MOUSE Proteasome subunit alpha type-4 OS=Mus musculus OX=10090 GN=Psma4 PE=1 SV=1	10	8	8	7	10	8	8	7	62.5	50.6	53.6	41.4	243810000	145820000	247990000	125650000
sp|P48774|GSTM5_MOUSE	sp|P48774|GSTM5_MOUSE Glutathione S-transferase Mu 5 OS=Mus musculus OX=10090 GN=Gstm5 PE=1 SV=1	7	6	5	4	6	5	4	3	35.7	34.8	25.4	23.2	107630000	36001000	60589000	34993000
sp|Q9JHU3|CDK20_MOUSE	sp|Q9JHU3|CDK20_MOUSE Cyclin-dependent kinase 20 OS=Mus musculus OX=10090 GN=Cdk20 PE=1 SV=1	2	0	3	1	2	0	3	1	13.3	0	17.1	3.8	14414000	0	13465000	0
sp|Q63844|MK03_MOUSE	sp|Q63844|MK03_MOUSE Mitogen-activated protein kinase 3 OS=Mus musculus OX=10090 GN=Mapk3 PE=1 SV=5	18	10	10	8	14	6	6	5	65.3	39.5	45	32.4	226200000	188690000	150110000	130550000
sp|P08207|S10AA_MOUSE	sp|P08207|S10AA_MOUSE Protein S100-A10 OS=Mus musculus OX=10090 GN=S100a10 PE=1 SV=2	3	4	4	4	3	4	4	4	45.4	45.4	45.4	44.3	3903600000	6906000000	3333100000	6508000000
sp|Q8BSN3|CC151_MOUSE	sp|Q8BSN3|CC151_MOUSE Coiled-coil domain-containing protein 151 OS=Mus musculus OX=10090 GN=Ccdc151 PE=2 SV=1	38	32	40	35	38	32	40	35	61.2	58.2	61.7	62.1	9722500000	3789200000	11907000000	3952000000
sp|Q8R0J7|VP37B_MOUSE	sp|Q8R0J7|VP37B_MOUSE Vacuolar protein sorting-associated protein 37B OS=Mus musculus OX=10090 GN=Vps37b PE=1 SV=1	4	2	3	1	4	2	3	1	20.4	15.4	16.5	6.3	32585000	0	36261000	0
sp|P20357|MTAP2_MOUSE	sp|P20357|MTAP2_MOUSE Microtubule-associated protein 2 OS=Mus musculus OX=10090 GN=Map2 PE=1 SV=2	79	59	81	57	79	59	81	57	58.5	50.1	60.7	46.4	6318000000	3174000000	7209900000	2509900000
sp|Q9CQC6|BZW1_MOUSE	sp|Q9CQC6|BZW1_MOUSE Basic leucine zipper and W2 domain-containing protein 1 OS=Mus musculus OX=10090 GN=Bzw1 PE=1 SV=1	10	6	8	4	9	6	8	4	30.3	21	25.5	16.7	184320000	88078000	136820000	88986000
sp|Q9WVJ2|PSD13_MOUSE	sp|Q9WVJ2|PSD13_MOUSE 26S proteasome non-ATPase regulatory subunit 13 OS=Mus musculus OX=10090 GN=Psmd13 PE=1 SV=1	19	16	17	13	19	16	17	13	59.8	53.5	57.4	43.9	745680000	350840000	615260000	275060000
sp|Q99LG2|TNPO2_MOUSE	sp|Q99LG2|TNPO2_MOUSE Transportin-2 OS=Mus musculus OX=10090 GN=Tnpo2 PE=1 SV=1	11	9	9	7	7	5	6	4	24.8	17.6	16.7	13.3	130360000	95687000	123570000	103720000
sp|O70251|EF1B_MOUSE	sp|O70251|EF1B_MOUSE Elongation factor 1-beta OS=Mus musculus OX=10090 GN=Eef1b PE=1 SV=5	7	6	5	5	7	6	5	5	61.8	44.4	41.3	41.3	801060000	409640000	315570000	222740000
sp|P68368|TBA4A_MOUSE	sp|P68368|TBA4A_MOUSE Tubulin alpha-4A chain OS=Mus musculus OX=10090 GN=Tuba4a PE=1 SV=1	28	26	28	25	4	2	4	3	67	56.5	65.4	58.3	106200000	101170000	141650000	69102000
sp|Q9DAJ5|DLRB2_MOUSE	sp|Q9DAJ5|DLRB2_MOUSE Dynein light chain roadblock-type 2 OS=Mus musculus OX=10090 GN=Dynlrb2 PE=1 SV=1	7	7	7	7	7	7	7	7	84.4	84.4	84.4	84.4	2984100000	1349200000	2716100000	969410000
sp|P18760|COF1_MOUSE	sp|P18760|COF1_MOUSE Cofilin-1 OS=Mus musculus OX=10090 GN=Cfl1 PE=1 SV=3	10	7	8	8	8	6	7	6	69.3	59.6	64.5	63.9	964390000	632260000	962740000	705320000
sp|P99026|PSB4_MOUSE	sp|P99026|PSB4_MOUSE Proteasome subunit beta type-4 OS=Mus musculus OX=10090 GN=Psmb4 PE=1 SV=1	6	4	7	4	6	4	7	4	41.7	25	45.5	25	146040000	76113000	128590000	57615000
sp|P18654|KS6A3_MOUSE;sp|Q9WUT3|KS6A2_MOUSE	sp|P18654|KS6A3_MOUSE Ribosomal protein S6 kinase alpha-3 OS=Mus musculus OX=10090 GN=Rps6ka3 PE=1 SV=2	15	6	11	6	10	4	5	5	28	10.5	21.5	11.2	134250000	112120000	133260000	106280000
sp|Q6ZQ38|CAND1_MOUSE	sp|Q6ZQ38|CAND1_MOUSE Cullin-associated NEDD8-dissociated protein 1 OS=Mus musculus OX=10090 GN=Cand1 PE=1 SV=2	47	38	41	38	47	38	41	38	56.9	45.2	49.9	41.3	2938200000	1482500000	2333500000	1291700000
sp|B2RY50|ARMC4_MOUSE	sp|B2RY50|ARMC4_MOUSE Armadillo repeat-containing protein 4 OS=Mus musculus OX=10090 GN=Armc4 PE=1 SV=1	50	44	51	42	50	44	51	42	64.5	57.3	63.8	59.6	12588000000	4478500000	16105000000	3750900000
sp|Q9D9S1|EVG1_MOUSE	sp|Q9D9S1|EVG1_MOUSE UPF0193 protein EVG1 homolog OS=Mus musculus OX=10090 PE=2 SV=1	5	2	6	5	5	2	6	5	31	10.6	35.2	31	110650000	40840000	145970000	49277000
sp|Q80U87|UBP8_MOUSE	sp|Q80U87|UBP8_MOUSE Ubiquitin carboxyl-terminal hydrolase 8 OS=Mus musculus OX=10090 GN=Usp8 PE=1 SV=2	1	0	2	1	1	0	2	1	1.6	0	2.9	1.6	0	0	5123700	0
sp|P09411|PGK1_MOUSE;sp|P09041|PGK2_MOUSE	sp|P09411|PGK1_MOUSE Phosphoglycerate kinase 1 OS=Mus musculus OX=10090 GN=Pgk1 PE=1 SV=4	11	6	11	6	11	6	11	6	45.3	26.6	47.7	26.6	235040000	117040000	213580000	104920000
sp|Q8JZK9|HMCS1_MOUSE	sp|Q8JZK9|HMCS1_MOUSE Hydroxymethylglutaryl-CoA synthase, cytoplasmic OS=Mus musculus OX=10090 GN=Hmgcs1 PE=1 SV=1	4	1	2	2	4	1	2	2	9.2	2.3	5	4.6	16630000	0	15360000	0
sp|Q9D2V7|CORO7_MOUSE	sp|Q9D2V7|CORO7_MOUSE Coronin-7 OS=Mus musculus OX=10090 GN=Coro7 PE=1 SV=2	4	2	2	1	4	2	2	1	7.5	4.2	4.1	1.7	12059000	0	11018000	0
sp|Q9QXL8|NDK7_MOUSE	sp|Q9QXL8|NDK7_MOUSE Nucleoside diphosphate kinase 7 OS=Mus musculus OX=10090 GN=Nme7 PE=1 SV=1	22	21	23	18	22	21	23	18	71.1	64.6	77.2	62.3	12854000000	3877500000	14653000000	3978100000
sp|Q99MN1|SYK_MOUSE	sp|Q99MN1|SYK_MOUSE Lysine--tRNA ligase OS=Mus musculus OX=10090 GN=Kars PE=1 SV=1	13	10	10	7	13	10	10	7	31.9	25.7	22.7	17	252410000	176550000	205830000	153870000
sp|Q8BXC6|COMD2_MOUSE	sp|Q8BXC6|COMD2_MOUSE COMM domain-containing protein 2 OS=Mus musculus OX=10090 GN=Commd2 PE=1 SV=1	3	1	0	2	3	1	0	2	12.1	4.5	0	8.5	43942000	0	0	33224000
sp|Q91YE6|IPO9_MOUSE	sp|Q91YE6|IPO9_MOUSE Importin-9 OS=Mus musculus OX=10090 GN=Ipo9 PE=1 SV=3	14	7	9	7	14	7	9	7	21.8	12.2	15.1	12.4	165530000	113870000	156070000	119970000
sp|Q7TSG2|CTDP1_MOUSE	sp|Q7TSG2|CTDP1_MOUSE RNA polymerase II subunit A C-terminal domain phosphatase OS=Mus musculus OX=10090 GN=Ctdp1 PE=1 SV=1	1	1	1	1	1	1	1	1	1.5	1.5	1.5	1.5	0	0	0	2603800
sp|O55201|SPT5H_MOUSE	sp|O55201|SPT5H_MOUSE Transcription elongation factor SPT5 OS=Mus musculus OX=10090 GN=Supt5h PE=1 SV=1	2	0	2	1	2	0	2	1	3	0	3.4	2.1	0	0	7674700	0
sp|Q05CL8|LARP7_MOUSE	sp|Q05CL8|LARP7_MOUSE La-related protein 7 OS=Mus musculus OX=10090 GN=Larp7 PE=1 SV=2	3	1	1	1	3	1	1	1	6.3	2.5	1.6	2.5	17274000	0	0	0
sp|Q8K0Q5|RHG18_MOUSE	sp|Q8K0Q5|RHG18_MOUSE Rho GTPase-activating protein 18 OS=Mus musculus OX=10090 GN=Arhgap18 PE=1 SV=1	9	5	4	3	9	5	4	3	17.2	10.1	7.5	6.5	82248000	33657000	79213000	37128000
sp|P13597|ICAM1_MOUSE	sp|P13597|ICAM1_MOUSE Intercellular adhesion molecule 1 OS=Mus musculus OX=10090 GN=Icam1 PE=1 SV=1	8	5	6	3	8	5	6	3	17.7	10.6	12.5	7.1	90203000	75223000	100900000	77016000
sp|Q8BKC5|IPO5_MOUSE;sp|Q8BIV3|RNBP6_MOUSE	sp|Q8BKC5|IPO5_MOUSE Importin-5 OS=Mus musculus OX=10090 GN=Ipo5 PE=1 SV=3	32	24	29	24	32	24	29	24	40.9	31.3	38.5	31.1	1348000000	832300000	966140000	770320000
sp|Q8CFV2|F149A_MOUSE	sp|Q8CFV2|F149A_MOUSE Protein FAM149A OS=Mus musculus OX=10090 GN=Fam149a PE=2 SV=1	4	2	4	3	4	2	4	3	9	3.6	8.3	6	25631000	21292000	48066000	22705000
sp|Q62418|DBNL_MOUSE	sp|Q62418|DBNL_MOUSE Drebrin-like protein OS=Mus musculus OX=10090 GN=Dbnl PE=1 SV=2	9	5	7	5	9	5	7	5	24.8	14	22.2	18.3	73012000	49824000	46861000	41056000
sp|Q6P5G6|UBXN7_MOUSE	sp|Q6P5G6|UBXN7_MOUSE UBX domain-containing protein 7 OS=Mus musculus OX=10090 GN=Ubxn7 PE=1 SV=2	2	2	2	1	2	2	2	1	4.7	6.6	6.6	2.8	0	0	26323000	0
sp|P51807|DYLT1_MOUSE	sp|P51807|DYLT1_MOUSE Dynein light chain Tctex-type 1 OS=Mus musculus OX=10090 GN=Dynlt1 PE=1 SV=1	5	5	5	5	5	5	5	5	79.6	79.6	79.6	79.6	2373600000	994390000	3145700000	823650000
sp|Q8K354|CBR3_MOUSE	sp|Q8K354|CBR3_MOUSE Carbonyl reductase [NADPH] 3 OS=Mus musculus OX=10090 GN=Cbr3 PE=1 SV=1	1	1	0	0	1	1	0	0	5.1	5.1	0	0	0	1786000	0	0
sp|O88544|CSN4_MOUSE	sp|O88544|CSN4_MOUSE COP9 signalosome complex subunit 4 OS=Mus musculus OX=10090 GN=Cops4 PE=1 SV=1	18	14	14	13	18	14	14	13	65.3	49.5	50.2	47.8	621600000	292970000	385240000	264070000
sp|Q9D5I4|TC1D1_MOUSE	sp|Q9D5I4|TC1D1_MOUSE Tctex1 domain-containing protein 1 OS=Mus musculus OX=10090 GN=Tctex1d1 PE=2 SV=1	1	2	2	2	1	2	2	2	5.8	11.6	11.6	11.6	0	32557000	153650000	26792000
sp|Q8K2V1|PP4R1_MOUSE	sp|Q8K2V1|PP4R1_MOUSE Serine/threonine-protein phosphatase 4 regulatory subunit 1 OS=Mus musculus OX=10090 GN=Ppp4r1 PE=1 SV=2	8	3	1	4	8	3	1	4	10.7	4.3	1.1	7.3	51884000	39148000	0	36440000
sp|Q8CDY7|TC1D4_MOUSE	sp|Q8CDY7|TC1D4_MOUSE Tctex1 domain-containing protein 4 OS=Mus musculus OX=10090 GN=Tctex1d4 PE=1 SV=1	9	9	10	9	9	9	10	9	61.2	61.2	75.8	55.7	3006000000	1241900000	3661200000	1217200000
sp|Q3UE37|UBE2Z_MOUSE	sp|Q3UE37|UBE2Z_MOUSE Ubiquitin-conjugating enzyme E2 Z OS=Mus musculus OX=10090 GN=Ube2z PE=1 SV=2	6	3	5	3	6	3	5	3	21.1	7	19.9	7	104120000	60322000	68162000	50518000
sp|P62069|UBP46_MOUSE;sp|Q9D9M2|UBP12_MOUSE	sp|P62069|UBP46_MOUSE Ubiquitin carboxyl-terminal hydrolase 46 OS=Mus musculus OX=10090 GN=Usp46 PE=1 SV=1	3	0	1	2	3	0	1	2	12	0	3.6	7.1	9636600	0	0	13803000
sp|Q02053|UBA1_MOUSE;sp|P31254|UBA1Y_MOUSE	sp|Q02053|UBA1_MOUSE Ubiquitin-like modifier-activating enzyme 1 OS=Mus musculus OX=10090 GN=Uba1 PE=1 SV=1	41	33	31	27	41	33	31	27	62.4	46.7	44.6	39.2	2027600000	952970000	1201300000	737340000
sp|P70202|LXN_MOUSE	sp|P70202|LXN_MOUSE Latexin OS=Mus musculus OX=10090 GN=Lxn PE=1 SV=2	6	6	6	6	6	6	6	6	34.7	34.7	42.3	34.7	695250000	240080000	276010000	213980000
sp|Q9D1H0|RITA1_MOUSE	sp|Q9D1H0|RITA1_MOUSE RBPJ-interacting and tubulin-associated protein 1 OS=Mus musculus OX=10090 GN=Rita1 PE=2 SV=1	6	4	3	3	6	4	3	3	30.8	24.1	17	17	83633000	52222000	129890000	40600000
sp|Q9EQ31|LPAR3_MOUSE	sp|Q9EQ31|LPAR3_MOUSE Lysophosphatidic acid receptor 3 OS=Mus musculus OX=10090 GN=Lpar3 PE=1 SV=1	1	1	1	1	1	1	1	1	3.7	3.7	3.7	3.7	0	0	0	1425200
sp|Q8CJ96|RASF8_MOUSE	sp|Q8CJ96|RASF8_MOUSE Ras association domain-containing protein 8 OS=Mus musculus OX=10090 GN=Rassf8 PE=2 SV=1	1	1	1	1	1	1	1	1	3.1	3.1	3.1	3.1	0	0	0	28713000
sp|E9Q743|CF251_MOUSE	sp|E9Q743|CF251_MOUSE Cilia- and flagella-associated protein 251 OS=Mus musculus OX=10090 GN=Wdr66 PE=1 SV=1	53	49	57	41	53	49	57	41	56.4	53	60.7	41.7	4946400000	2154700000	5256000000	1925700000
sp|Q99M31|HSP7E_MOUSE	sp|Q99M31|HSP7E_MOUSE Heat shock 70 kDa protein 14 OS=Mus musculus OX=10090 GN=Hspa14 PE=1 SV=2	7	4	3	1	7	4	3	1	22.2	17.1	9.2	3.1	60297000	57269000	47127000	0
sp|Q7TQI3|OTUB1_MOUSE	sp|Q7TQI3|OTUB1_MOUSE Ubiquitin thioesterase OTUB1 OS=Mus musculus OX=10090 GN=Otub1 PE=1 SV=2	14	12	12	12	14	12	12	12	68.6	65.3	65.3	65.3	1750000000	908190000	1170400000	799390000
sp|P12382|PFKAL_MOUSE	sp|P12382|PFKAL_MOUSE ATP-dependent 6-phosphofructokinase, liver type OS=Mus musculus OX=10090 GN=Pfkl PE=1 SV=4	23	16	15	13	18	12	11	9	47.7	30.9	29.1	27.2	672810000	456270000	471880000	335190000
sp|Q7TMM9|TBB2A_MOUSE	sp|Q7TMM9|TBB2A_MOUSE Tubulin beta-2A chain OS=Mus musculus OX=10090 GN=Tubb2a PE=1 SV=1	31	28	30	27	3	2	3	2	79.6	77.8	79.6	77.8	14642000000	7289400000	15676000000	5595500000
sp|Q9CQK7|RWDD1_MOUSE	sp|Q9CQK7|RWDD1_MOUSE RWD domain-containing protein 1 OS=Mus musculus OX=10090 GN=Rwdd1 PE=1 SV=1	2	1	3	1	2	1	3	1	10.3	3.7	23.5	3.7	70443000	0	58080000	0
sp|Q6PD28|2A5B_MOUSE	sp|Q6PD28|2A5B_MOUSE Serine/threonine-protein phosphatase 2A 56 kDa regulatory subunit beta isoform OS=Mus musculus OX=10090 GN=Ppp2r5b PE=1 SV=1	2	1	2	2	1	0	1	1	5.2	2.4	5.2	5.4	0	0	2671600	0
sp|Q91X97|NCALD_MOUSE;sp|P84075|HPCA_MOUSE	sp|Q91X97|NCALD_MOUSE Neurocalcin-delta OS=Mus musculus OX=10090 GN=Ncald PE=1 SV=4	2	0	1	2	2	0	1	2	19.7	0	6.7	10.4	34272000	0	0	0
sp|P63330|PP2AA_MOUSE	sp|P63330|PP2AA_MOUSE Serine/threonine-protein phosphatase 2A catalytic subunit alpha isoform OS=Mus musculus OX=10090 GN=Ppp2ca PE=1 SV=1	14	11	12	11	2	1	1	1	70.6	56.3	65.4	56.3	0	0	0	22214000
sp|Q8CI51|PDLI5_MOUSE	sp|Q8CI51|PDLI5_MOUSE PDZ and LIM domain protein 5 OS=Mus musculus OX=10090 GN=Pdlim5 PE=1 SV=4	14	11	9	9	14	11	9	9	32	30.5	21.5	19.3	289090000	204870000	191620000	194960000
sp|Q91ZM2|SH2B1_MOUSE	sp|Q91ZM2|SH2B1_MOUSE SH2B adapter protein 1 OS=Mus musculus OX=10090 GN=Sh2b1 PE=1 SV=2	4	1	0	1	4	1	0	1	11	2.8	0	2.8	18379000	0	0	0
sp|Q9EPL4|METL9_MOUSE	sp|Q9EPL4|METL9_MOUSE Methyltransferase-like protein 9 OS=Mus musculus OX=10090 GN=Mettl9 PE=1 SV=1	1	1	1	1	1	1	1	1	6	5	5	5	0	0	0	2113700
sp|Q9QYY0|GAB1_MOUSE	sp|Q9QYY0|GAB1_MOUSE GRB2-associated-binding protein 1 OS=Mus musculus OX=10090 GN=Gab1 PE=1 SV=2	18	11	14	12	18	11	14	12	42.3	23.9	31.4	26.2	289150000	167190000	238280000	170760000
sp|Q8CHT1|NGEF_MOUSE	sp|Q8CHT1|NGEF_MOUSE Ephexin-1 OS=Mus musculus OX=10090 GN=Ngef PE=1 SV=1	17	11	15	10	17	11	15	10	36.1	23.5	28.5	22.3	447430000	243140000	496960000	254360000
sp|Q9Z1Q5|CLIC1_MOUSE	sp|Q9Z1Q5|CLIC1_MOUSE Chloride intracellular channel protein 1 OS=Mus musculus OX=10090 GN=Clic1 PE=1 SV=3	5	3	4	5	5	3	4	5	29	16.2	25.3	37.8	63760000	50300000	50104000	56146000
sp|Q61316|HSP74_MOUSE	sp|Q61316|HSP74_MOUSE Heat shock 70 kDa protein 4 OS=Mus musculus OX=10090 GN=Hspa4 PE=1 SV=1	16	12	16	11	14	10	14	9	27.1	20.1	26.4	18.2	126130000	80862000	118750000	87881000
sp|Q61249|IGBP1_MOUSE	sp|Q61249|IGBP1_MOUSE Immunoglobulin-binding protein 1 OS=Mus musculus OX=10090 GN=Igbp1 PE=1 SV=1	3	2	3	3	3	2	3	3	15	7.6	15	15	58784000	0	36931000	33183000
sp|Q80U56|AVL9_MOUSE	sp|Q80U56|AVL9_MOUSE Late secretory pathway protein AVL9 homolog OS=Mus musculus OX=10090 GN=Avl9 PE=1 SV=2	3	2	1	0	3	2	1	0	6.6	4	2.2	0	10034000	0	0	0
sp|Q64327|MEA1_MOUSE	sp|Q64327|MEA1_MOUSE Male-enhanced antigen 1 OS=Mus musculus OX=10090 GN=Mea1 PE=1 SV=1	2	1	0	1	2	1	0	1	17.2	9.8	0	9.8	6992100	0	0	0
sp|Q9Z2Y8|PLPHP_MOUSE	sp|Q9Z2Y8|PLPHP_MOUSE Pyridoxal phosphate homeostasis protein OS=Mus musculus OX=10090 GN=Plpbp PE=1 SV=1	3	3	1	2	3	3	1	2	13.9	13.9	4.7	10.6	48274000	27213000	0	24877000
sp|Q9JMC3|DNJA4_MOUSE	sp|Q9JMC3|DNJA4_MOUSE DnaJ homolog subfamily A member 4 OS=Mus musculus OX=10090 GN=Dnaja4 PE=1 SV=1	13	9	11	8	13	9	11	8	50.6	30.2	39.5	28.2	360780000	255220000	343870000	257160000
sp|P68373|TBA1C_MOUSE;sp|Q9JJZ2|TBA8_MOUSE	sp|P68373|TBA1C_MOUSE Tubulin alpha-1C chain OS=Mus musculus OX=10090 GN=Tuba1c PE=1 SV=1	33	32	33	31	1	1	1	1	78.2	78.2	78.8	78.2	0	0	0	16930000
sp|P19426|NELFE_MOUSE	sp|P19426|NELFE_MOUSE Negative elongation factor E OS=Mus musculus OX=10090 GN=Nelfe PE=1 SV=2	1	1	1	0	1	1	1	0	4.8	4.8	4.8	0	0	0	2185700	0
sp|Q9QY30|ABCBB_MOUSE	sp|Q9QY30|ABCBB_MOUSE Bile salt export pump OS=Mus musculus OX=10090 GN=Abcb11 PE=1 SV=2	1	1	0	1	1	1	0	1	0.8	0.8	0	0.8	0	0	0	36668000
sp|Q8BVV7|CEP95_MOUSE	sp|Q8BVV7|CEP95_MOUSE Centrosomal protein of 95 kDa OS=Mus musculus OX=10090 GN=Cep95 PE=1 SV=2	4	0	3	1	4	0	3	1	11	0	9.4	1.6	43408000	0	42130000	0
sp|P63242|IF5A1_MOUSE;sp|Q8BGY2|IF5A2_MOUSE	sp|P63242|IF5A1_MOUSE Eukaryotic translation initiation factor 5A-1 OS=Mus musculus OX=10090 GN=Eif5a PE=1 SV=2;sp|Q8BGY2|IF5A2_MOUSE Eukaryotic translation initiation factor 5A-2 OS=Mus musculus OX=10090 GN=Eif5a2 PE=1 SV=3	5	2	3	3	5	2	3	3	35.7	18.8	24	24	109030000	67274000	100760000	64977000
sp|Q8VHI7|DRC2_MOUSE	sp|Q8VHI7|DRC2_MOUSE Dynein regulatory complex subunit 2 OS=Mus musculus OX=10090 GN=Ccdc65 PE=1 SV=1	25	19	23	18	25	19	23	18	60	42.8	51.3	45.8	1870900000	1028000000	2601400000	1048200000
sp|Q9ERS5|PKHA2_MOUSE	sp|Q9ERS5|PKHA2_MOUSE Pleckstrin homology domain-containing family A member 2 OS=Mus musculus OX=10090 GN=Plekha2 PE=1 SV=1	6	5	6	4	6	5	6	4	25.4	19.8	25.2	14.1	73602000	49276000	62841000	43189000
sp|Q9D9V3|ECHD1_MOUSE	sp|Q9D9V3|ECHD1_MOUSE Ethylmalonyl-CoA decarboxylase OS=Mus musculus OX=10090 GN=Echdc1 PE=1 SV=2	15	12	9	10	15	12	9	10	64.3	53.7	31.4	38.8	359280000	173150000	237630000	147270000
sp|Q76MZ3|2AAA_MOUSE	sp|Q76MZ3|2AAA_MOUSE Serine/threonine-protein phosphatase 2A 65 kDa regulatory subunit A alpha isoform OS=Mus musculus OX=10090 GN=Ppp2r1a PE=1 SV=3	30	22	26	24	20	17	18	19	62.1	48.2	61.1	55.3	4821400000	2643400000	4888700000	2308500000
sp|Q9CZ52|ANTR1_MOUSE	sp|Q9CZ52|ANTR1_MOUSE Anthrax toxin receptor 1 OS=Mus musculus OX=10090 GN=Antxr1 PE=1 SV=2	5	4	3	4	5	4	3	4	14.9	10.7	8.5	11.2	49284000	34380000	33143000	29783000
sp|Q9CWK8|SNX2_MOUSE	sp|Q9CWK8|SNX2_MOUSE Sorting nexin-2 OS=Mus musculus OX=10090 GN=Snx2 PE=1 SV=2	20	14	14	13	18	12	12	11	47.6	31.8	37.2	32.2	434980000	275170000	340560000	261600000
sp|O55229|CHKB_MOUSE	sp|O55229|CHKB_MOUSE Choline/ethanolamine kinase OS=Mus musculus OX=10090 GN=Chkb PE=1 SV=3	4	3	4	3	4	3	4	3	17.8	12.4	15	13.7	76776000	47056000	61194000	44957000
sp|Q9QYR6|MAP1A_MOUSE	sp|Q9QYR6|MAP1A_MOUSE Microtubule-associated protein 1A OS=Mus musculus OX=10090 GN=Map1a PE=1 SV=2	54	31	49	31	52	30	47	30	30.6	19.6	29.7	19.2	1029100000	608110000	1124800000	556590000
sp|Q01768|NDKB_MOUSE	sp|Q01768|NDKB_MOUSE Nucleoside diphosphate kinase B OS=Mus musculus OX=10090 GN=Nme2 PE=1 SV=1	6	4	5	5	3	2	2	2	50	29.6	40.1	40.1	150980000	79673000	128470000	77072000
sp|Q0P557|MIEAP_MOUSE	sp|Q0P557|MIEAP_MOUSE Mitochondria-eating protein OS=Mus musculus OX=10090 GN=Spata18 PE=1 SV=2	9	5	10	5	9	5	10	5	26.3	10.8	29.1	10.8	216390000	100100000	174720000	92523000
sp|P62322|LSM5_MOUSE	sp|P62322|LSM5_MOUSE U6 snRNA-associated Sm-like protein LSm5 OS=Mus musculus OX=10090 GN=Lsm5 PE=3 SV=2	1	1	0	0	1	1	0	0	20.9	20.9	0	0	0	12157000	0	0
sp|Q99L88|SNTB1_MOUSE	sp|Q99L88|SNTB1_MOUSE Beta-1-syntrophin OS=Mus musculus OX=10090 GN=Sntb1 PE=1 SV=4	3	1	0	1	3	1	0	1	10.6	3.4	0	3.4	7004100	0	0	0
sp|Q9DBC3|CMTR1_MOUSE	sp|Q9DBC3|CMTR1_MOUSE Cap-specific mRNA (nucleoside-2-O-)-methyltransferase 1 OS=Mus musculus OX=10090 GN=Cmtr1 PE=1 SV=1	2	0	2	2	2	0	2	2	3.7	0	3.7	3.7	8975400	0	6392800	0
sp|Q8C0D5|EFL1_MOUSE	sp|Q8C0D5|EFL1_MOUSE Elongation factor-like GTPase 1 OS=Mus musculus OX=10090 GN=Efl1 PE=1 SV=1	8	4	4	3	8	4	4	3	9.3	4.7	4.4	3.3	42859000	29053000	35172000	34811000
sp|Q8CG71|P3H2_MOUSE	sp|Q8CG71|P3H2_MOUSE Prolyl 3-hydroxylase 2 OS=Mus musculus OX=10090 GN=P3h2 PE=1 SV=1	1	3	1	0	1	3	1	0	1	4.1	1	0	0	19954000	0	0
sp|Q9D892|ITPA_MOUSE	sp|Q9D892|ITPA_MOUSE Inosine triphosphate pyrophosphatase OS=Mus musculus OX=10090 GN=Itpa PE=1 SV=2	9	9	7	7	9	9	7	7	72.7	70.7	58.1	54.5	602000000	297260000	404660000	230770000
sp|Q8K3H0|DP13A_MOUSE	sp|Q8K3H0|DP13A_MOUSE DCC-interacting protein 13-alpha OS=Mus musculus OX=10090 GN=Appl1 PE=1 SV=1	17	12	16	12	17	12	16	12	37.5	29.4	34.2	30	388120000	245590000	286540000	193860000
sp|Q80Y86|MK15_MOUSE	sp|Q80Y86|MK15_MOUSE Mitogen-activated protein kinase 15 OS=Mus musculus OX=10090 GN=Mapk15 PE=1 SV=1	7	2	6	2	7	2	6	2	17.5	4.2	15.8	4.2	122380000	78127000	104380000	75206000
sp|Q9D2C2|SAAL1_MOUSE	sp|Q9D2C2|SAAL1_MOUSE Protein SAAL1 OS=Mus musculus OX=10090 GN=Saal1 PE=1 SV=1	2	1	2	1	2	1	2	1	7	3.4	6.3	3.4	10448000	0	0	0
sp|Q9JLF6|TGM1_MOUSE	sp|Q9JLF6|TGM1_MOUSE Protein-glutamine gamma-glutamyltransferase K OS=Mus musculus OX=10090 GN=Tgm1 PE=1 SV=2	10	5	11	5	10	5	11	5	18.9	8.5	16	8.1	89021000	50522000	128550000	59378000
sp|Q6P1F6|2ABA_MOUSE;sp|Q925E7|2ABD_MOUSE;sp|Q6ZWR4|2ABB_MOUSE	sp|Q6P1F6|2ABA_MOUSE Serine/threonine-protein phosphatase 2A 55 kDa regulatory subunit B alpha isoform OS=Mus musculus OX=10090 GN=Ppp2r2a PE=1 SV=1	7	4	4	3	6	4	3	3	22.4	14.8	12.5	10.1	88709000	64108000	58197000	45722000
sp|Q9CQ80|VPS25_MOUSE	sp|Q9CQ80|VPS25_MOUSE Vacuolar protein-sorting-associated protein 25 OS=Mus musculus OX=10090 GN=Vps25 PE=1 SV=1	6	4	3	3	6	4	3	3	49.4	25	24.4	15.9	139760000	72557000	102140000	78487000
sp|Q8K0C4|CP51A_MOUSE	sp|Q8K0C4|CP51A_MOUSE Lanosterol 14-alpha demethylase OS=Mus musculus OX=10090 GN=Cyp51a1 PE=1 SV=1	1	3	0	3	1	3	0	3	4.2	8.9	0	8.9	0	10978000	0	9583900
sp|Q8BK72|RT27_MOUSE	sp|Q8BK72|RT27_MOUSE 28S ribosomal protein S27, mitochondrial OS=Mus musculus OX=10090 GN=Mrps27 PE=1 SV=2	1	1	0	0	1	1	0	0	2.2	2.2	0	0	24430000	0	0	0
sp|A2AJI0|MA7D1_MOUSE	sp|A2AJI0|MA7D1_MOUSE MAP7 domain-containing protein 1 OS=Mus musculus OX=10090 GN=Map7d1 PE=1 SV=1	25	17	23	17	25	17	23	17	39.5	27.5	36.9	28.8	1455400000	885450000	1621900000	888600000
sp|Q76KF0|SEM6D_MOUSE	sp|Q76KF0|SEM6D_MOUSE Semaphorin-6D OS=Mus musculus OX=10090 GN=Sema6d PE=1 SV=1	8	3	6	3	8	3	6	3	11.6	4.6	8.9	4.6	31938000	22282000	38284000	25483000
sp|Q9R008|KIME_MOUSE	sp|Q9R008|KIME_MOUSE Mevalonate kinase OS=Mus musculus OX=10090 GN=Mvk PE=1 SV=1	1	0	1	1	1	0	1	1	6.8	0	6.8	5.3	0	0	4404600	0
sp|Q8R1N4|NUDC3_MOUSE	sp|Q8R1N4|NUDC3_MOUSE NudC domain-containing protein 3 OS=Mus musculus OX=10090 GN=Nudcd3 PE=1 SV=3	4	3	2	1	4	3	2	1	16.8	14.3	8.8	6.1	23920000	0	0	0
sp|Q99PT1|GDIR1_MOUSE	sp|Q99PT1|GDIR1_MOUSE Rho GDP-dissociation inhibitor 1 OS=Mus musculus OX=10090 GN=Arhgdia PE=1 SV=3	5	2	3	4	5	2	3	4	51	15.2	30.9	38.7	46059000	36349000	49060000	58357000
sp|Q9D8N0|EF1G_MOUSE	sp|Q9D8N0|EF1G_MOUSE Elongation factor 1-gamma OS=Mus musculus OX=10090 GN=Eef1g PE=1 SV=3	19	18	17	16	19	18	17	16	58.1	57.2	58.8	52.9	1434800000	948820000	929710000	685720000
sp|Q9WUP7|UCHL5_MOUSE	sp|Q9WUP7|UCHL5_MOUSE Ubiquitin carboxyl-terminal hydrolase isozyme L5 OS=Mus musculus OX=10090 GN=Uchl5 PE=1 SV=2	11	8	6	4	11	8	6	4	44.7	33.1	27.7	16.7	181340000	139290000	124970000	139040000
sp|Q8VCE2|GPN1_MOUSE	sp|Q8VCE2|GPN1_MOUSE GPN-loop GTPase 1 OS=Mus musculus OX=10090 GN=Gpn1 PE=1 SV=1	1	1	0	0	1	1	0	0	4.3	3.5	0	0	3961400	0	0	0
sp|Q62383|SPT6H_MOUSE	sp|Q62383|SPT6H_MOUSE Transcription elongation factor SPT6 OS=Mus musculus OX=10090 GN=Supt6h PE=1 SV=2	1	1	1	1	1	1	1	1	0.9	0.9	0.9	0.9	0	0	0	13928000
sp|Q9CPR1|RWDD4_MOUSE	sp|Q9CPR1|RWDD4_MOUSE RWD domain-containing protein 4 OS=Mus musculus OX=10090 GN=Rwdd4 PE=2 SV=1	2	2	0	0	2	2	0	0	12.8	12.8	0	0	13764000	10513000	0	0
sp|Q9Z1K5|ARI1_MOUSE	sp|Q9Z1K5|ARI1_MOUSE E3 ubiquitin-protein ligase ARIH1 OS=Mus musculus OX=10090 GN=Arih1 PE=1 SV=3	5	4	2	2	5	4	2	2	19.1	13	4.9	4.5	36677000	23736000	22427000	0
sp|P46471|PRS7_MOUSE	sp|P46471|PRS7_MOUSE 26S proteasome regulatory subunit 7 OS=Mus musculus OX=10090 GN=Psmc2 PE=1 SV=5	21	17	21	17	21	17	21	17	57.3	49.4	57.5	51	1231700000	645480000	969170000	585110000
sp|P63154|CRNL1_MOUSE	sp|P63154|CRNL1_MOUSE Crooked neck-like protein 1 OS=Mus musculus OX=10090 GN=Crnkl1 PE=1 SV=1	1	1	1	1	1	1	1	1	1.6	1.6	1.6	1.6	0	0	0	141250000
sp|P58389|PTPA_MOUSE	sp|P58389|PTPA_MOUSE Serine/threonine-protein phosphatase 2A activator OS=Mus musculus OX=10090 GN=Ptpa PE=1 SV=1	8	6	5	5	8	6	5	5	47.4	33.1	26.9	26.9	213630000	120450000	145090000	99326000
sp|Q62252|SP17_MOUSE	sp|Q62252|SP17_MOUSE Sperm surface protein Sp17 OS=Mus musculus OX=10090 GN=Spa17 PE=1 SV=1	14	8	13	10	14	8	13	10	81.9	63.1	81.9	76.5	5505200000	2650900000	5795500000	2136500000
sp|Q9JJV2|PROF2_MOUSE	sp|Q9JJV2|PROF2_MOUSE Profilin-2 OS=Mus musculus OX=10090 GN=Pfn2 PE=1 SV=3	4	2	1	3	4	2	1	3	45.7	20.7	10	29.3	77232000	0	0	49807000
sp|P54103|DNJC2_MOUSE	sp|P54103|DNJC2_MOUSE DnaJ homolog subfamily C member 2 OS=Mus musculus OX=10090 GN=Dnajc2 PE=1 SV=2	6	3	2	2	6	3	2	2	13	7.6	5	5	19683000	18803000	0	11867000
sp|Q8K0C1|IPO13_MOUSE	sp|Q8K0C1|IPO13_MOUSE Importin-13 OS=Mus musculus OX=10090 GN=Ipo13 PE=1 SV=1	2	1	2	1	2	1	2	1	2.9	1.5	2.9	1.5	9217800	0	0	0
sp|Q9EQ00|ROP1L_MOUSE	sp|Q9EQ00|ROP1L_MOUSE Ropporin-1-like protein OS=Mus musculus OX=10090 GN=Ropn1l PE=1 SV=2	14	11	14	13	14	11	14	13	67.4	60.6	64.7	67.4	3061500000	1580900000	3753600000	1526100000
sp|Q6PIE5|AT1A2_MOUSE	sp|Q6PIE5|AT1A2_MOUSE Sodium/potassium-transporting ATPase subunit alpha-2 OS=Mus musculus OX=10090 GN=Atp1a2 PE=1 SV=1	33	32	29	32	17	13	13	15	41.1	37.5	36.1	38.4	517890000	256100000	445120000	266770000
sp|Q5SSG4|GA2L2_MOUSE	sp|Q5SSG4|GA2L2_MOUSE GAS2-like protein 2 OS=Mus musculus OX=10090 GN=Gas2l2 PE=2 SV=1	4	3	4	1	4	3	4	1	5.9	4.8	5.9	1.3	30837000	29343000	41381000	0
sp|Q6ZPJ3|UBE2O_MOUSE	sp|Q6ZPJ3|UBE2O_MOUSE (E3-independent) E2 ubiquitin-conjugating enzyme UBE2O OS=Mus musculus OX=10090 GN=Ube2o PE=1 SV=3	9	3	5	4	9	3	5	4	10.6	4	5.7	6.1	58050000	33614000	36197000	33032000
sp|Q99LD9|EI2BB_MOUSE	sp|Q99LD9|EI2BB_MOUSE Translation initiation factor eIF-2B subunit beta OS=Mus musculus OX=10090 GN=Eif2b2 PE=1 SV=1	2	1	0	1	2	1	0	1	9.7	4.6	0	4.6	8186200	0	0	0
sp|P21956|MFGM_MOUSE	sp|P21956|MFGM_MOUSE Lactadherin OS=Mus musculus OX=10090 GN=Mfge8 PE=1 SV=3	11	5	10	9	11	5	10	9	33	19	33.7	28.9	227950000	134660000	177820000	125710000
sp|Q3UVV9|VWA3A_MOUSE	sp|Q3UVV9|VWA3A_MOUSE von Willebrand factor A domain-containing protein 3A OS=Mus musculus OX=10090 GN=Vwa3a PE=2 SV=1	23	13	24	16	23	13	24	16	29.4	17.7	30.6	19.9	473010000	242330000	656850000	268060000
sp|P50580|PA2G4_MOUSE	sp|P50580|PA2G4_MOUSE Proliferation-associated protein 2G4 OS=Mus musculus OX=10090 GN=Pa2g4 PE=1 SV=3	2	0	2	1	2	0	2	1	7.1	0	7.1	4.3	14643000	0	18136000	0
sp|Q8R368|DAAF4_MOUSE	sp|Q8R368|DAAF4_MOUSE Dynein assembly factor 4, axonemal OS=Mus musculus OX=10090 GN=Dnaaf4 PE=1 SV=2	2	1	1	1	2	1	1	1	8.6	3.8	3.8	3.8	6593600	0	0	0
sp|Q8BPA8|DPCD_MOUSE	sp|Q8BPA8|DPCD_MOUSE Protein DPCD OS=Mus musculus OX=10090 GN=Dpcd PE=1 SV=1	8	7	4	3	8	7	4	3	37.4	42.9	19.7	15.3	140670000	102480000	120670000	97919000
sp|Q61335|BAP31_MOUSE	sp|Q61335|BAP31_MOUSE B-cell receptor-associated protein 31 OS=Mus musculus OX=10090 GN=Bcap31 PE=1 SV=4	3	3	2	4	3	3	2	4	17.6	21.6	11	19.6	131410000	155680000	125130000	162960000
sp|Q8BTU1|CFA20_MOUSE	sp|Q8BTU1|CFA20_MOUSE Cilia- and flagella-associated protein 20 OS=Mus musculus OX=10090 GN=Cfap20 PE=1 SV=1	16	15	18	16	16	15	18	16	79.8	81.3	81.9	81.3	6943500000	2649100000	9818200000	2882200000
sp|Q99LC8|EI2BA_MOUSE	sp|Q99LC8|EI2BA_MOUSE Translation initiation factor eIF-2B subunit alpha OS=Mus musculus OX=10090 GN=Eif2b1 PE=1 SV=1	2	2	0	1	2	2	0	1	8.2	8.2	0	4.6	19934000	9235500	0	0
sp|P06745|G6PI_MOUSE;CON__Q3ZBD7	sp|P06745|G6PI_MOUSE Glucose-6-phosphate isomerase OS=Mus musculus OX=10090 GN=Gpi PE=1 SV=4	6	4	4	2	6	4	4	2	17.2	11.1	10.4	5.4	71063000	52618000	60930000	39489000
sp|Q8BKE6|CP20A_MOUSE	sp|Q8BKE6|CP20A_MOUSE Cytochrome P450 20A1 OS=Mus musculus OX=10090 GN=Cyp20a1 PE=1 SV=1	2	0	1	1	2	0	1	1	7.1	0	3.9	3.9	10559000	0	0	0
sp|Q99L20|GSTT3_MOUSE	sp|Q99L20|GSTT3_MOUSE Glutathione S-transferase theta-3 OS=Mus musculus OX=10090 GN=Gstt3 PE=1 SV=1	5	2	1	1	5	2	1	1	30.3	11.6	6.2	6.2	27798000	0	0	0
sp|P40124|CAP1_MOUSE	sp|P40124|CAP1_MOUSE Adenylyl cyclase-associated protein 1 OS=Mus musculus OX=10090 GN=Cap1 PE=1 SV=4	18	15	17	16	18	14	17	16	62.7	53.6	61.2	58.6	1060700000	590190000	878650000	733580000
sp|P05064|ALDOA_MOUSE	sp|P05064|ALDOA_MOUSE Fructose-bisphosphate aldolase A OS=Mus musculus OX=10090 GN=Aldoa PE=1 SV=2	14	6	10	7	13	6	9	6	62.1	27.5	50.5	36.3	224670000	133400000	197740000	144140000
sp|Q8K0U3|TMM17_MOUSE	sp|Q8K0U3|TMM17_MOUSE Transmembrane protein 17 OS=Mus musculus OX=10090 GN=Tmem17 PE=1 SV=1	1	2	1	1	1	2	1	1	8.6	15.7	8.6	7.1	30625000	0	28734000	0
sp|Q91V92|ACLY_MOUSE	sp|Q91V92|ACLY_MOUSE ATP-citrate synthase OS=Mus musculus OX=10090 GN=Acly PE=1 SV=1	8	5	5	6	8	5	5	6	9.7	6.8	6.2	8.3	77208000	45406000	44171000	41362000
sp|Q3TXS7|PSMD1_MOUSE	sp|Q3TXS7|PSMD1_MOUSE 26S proteasome non-ATPase regulatory subunit 1 OS=Mus musculus OX=10090 GN=Psmd1 PE=1 SV=1	36	30	34	24	36	30	34	24	57	51.6	59.2	38	1437800000	834770000	1281000000	707790000
sp|P70335|ROCK1_MOUSE	sp|P70335|ROCK1_MOUSE Rho-associated protein kinase 1 OS=Mus musculus OX=10090 GN=Rock1 PE=1 SV=1	15	10	8	8	11	7	5	5	12.9	8.3	6.9	7	86550000	51513000	46933000	57639000
sp|O54984|ASNA_MOUSE	sp|O54984|ASNA_MOUSE ATPase Asna1 OS=Mus musculus OX=10090 GN=Asna1 PE=1 SV=2	11	9	6	7	11	9	6	7	44	37.4	25	29	296040000	218810000	163610000	136740000
sp|Q6PD24|AN13D_MOUSE	sp|Q6PD24|AN13D_MOUSE Ankyrin repeat domain-containing protein 13D OS=Mus musculus OX=10090 GN=Ankrd13d PE=1 SV=2	2	1	1	2	1	0	0	1	4	2	2	4.5	0	0	0	2124100
sp|P57680|EVC_MOUSE	sp|P57680|EVC_MOUSE Ellis-van Creveld syndrome protein homolog OS=Mus musculus OX=10090 GN=Evc PE=1 SV=2	20	16	21	14	20	16	21	14	30.7	23.3	33.5	25.1	301240000	215430000	333830000	212970000
sp|Q6P549|SHIP2_MOUSE	sp|Q6P549|SHIP2_MOUSE Phosphatidylinositol 3,4,5-trisphosphate 5-phosphatase 2 OS=Mus musculus OX=10090 GN=Inppl1 PE=1 SV=1	12	6	9	5	12	6	9	5	12.3	7.2	11	5.8	116140000	93317000	107500000	79804000
sp|Q61481|PDE1A_MOUSE	sp|Q61481|PDE1A_MOUSE Calcium/calmodulin-dependent 3,5-cyclic nucleotide phosphodiesterase 1A OS=Mus musculus OX=10090 GN=Pde1a PE=1 SV=2	3	4	3	2	3	4	3	2	7.6	11.2	9.2	5.7	24936000	11471000	19436000	13778000
sp|P14685|PSMD3_MOUSE	sp|P14685|PSMD3_MOUSE 26S proteasome non-ATPase regulatory subunit 3 OS=Mus musculus OX=10090 GN=Psmd3 PE=1 SV=3	26	20	21	16	26	20	21	16	54.3	47	50.9	38.1	969630000	562090000	814010000	505950000
sp|Q8BG40|KTNB1_MOUSE	sp|Q8BG40|KTNB1_MOUSE Katanin p80 WD40 repeat-containing subunit B1 OS=Mus musculus OX=10090 GN=Katnb1 PE=1 SV=1	14	10	12	8	14	10	12	8	39.7	28.6	30.9	23.4	122730000	95702000	132640000	80741000
sp|Q91V09|WDR13_MOUSE	sp|Q91V09|WDR13_MOUSE WD repeat-containing protein 13 OS=Mus musculus OX=10090 GN=Wdr13 PE=1 SV=1	2	2	0	1	2	2	0	1	4.5	4.7	0	2.3	7933400	0	0	0
sp|P70336|ROCK2_MOUSE	sp|P70336|ROCK2_MOUSE Rho-associated protein kinase 2 OS=Mus musculus OX=10090 GN=Rock2 PE=1 SV=1	19	11	14	11	15	8	11	8	16.3	9.6	13	9.8	168530000	148640000	141080000	131900000
sp|P63328|PP2BA_MOUSE;sp|P48453|PP2BB_MOUSE;sp|P48455|PP2BC_MOUSE	sp|P63328|PP2BA_MOUSE Serine/threonine-protein phosphatase 2B catalytic subunit alpha isoform OS=Mus musculus OX=10090 GN=Ppp3ca PE=1 SV=1;sp|P48453|PP2BB_MOUSE Serine/threonine-protein phosphatase 2B catalytic subunit beta isoform OS=Mus musculus OX=10090	6	4	5	4	6	4	5	4	12.5	8.1	10.2	8.6	75153000	40098000	55525000	38677000
sp|Q8R4K2|IRAK4_MOUSE	sp|Q8R4K2|IRAK4_MOUSE Interleukin-1 receptor-associated kinase 4 OS=Mus musculus OX=10090 GN=Irak4 PE=1 SV=1	2	1	2	1	2	1	2	1	6.8	3.7	6.1	3.7	6692400	0	0	0
sp|P68181|KAPCB_MOUSE	sp|P68181|KAPCB_MOUSE cAMP-dependent protein kinase catalytic subunit beta OS=Mus musculus OX=10090 GN=Prkacb PE=1 SV=2	10	8	10	7	5	3	6	2	29.6	27.1	33.3	20.2	251450000	127960000	355400000	118500000
sp|O35317|PBX3_MOUSE	sp|O35317|PBX3_MOUSE Pre-B-cell leukemia transcription factor 3 OS=Mus musculus OX=10090 GN=Pbx3 PE=2 SV=1	1	1	2	0	1	1	1	0	2.5	2.5	6.5	0	0	0	7848200	0
sp|Q9D2H9|DAAF1_MOUSE	sp|Q9D2H9|DAAF1_MOUSE Dynein assembly factor 1, axonemal OS=Mus musculus OX=10090 GN=Dnaaf1 PE=1 SV=1	8	5	5	3	8	5	5	3	17.2	11.7	12.8	8.5	128530000	75857000	127330000	83640000
sp|Q9D6G9|CKLF5_MOUSE	sp|Q9D6G9|CKLF5_MOUSE CKLF-like MARVEL transmembrane domain-containing protein 5 OS=Mus musculus OX=10090 GN=Cmtm5 PE=1 SV=1	2	1	2	1	2	1	2	1	20.5	12.2	20.5	12.2	14950000	0	11700000	0
sp|P62838|UB2D2_MOUSE	sp|P62838|UB2D2_MOUSE Ubiquitin-conjugating enzyme E2 D2 OS=Mus musculus OX=10090 GN=Ube2d2 PE=1 SV=1	3	3	2	2	1	0	0	0	24.5	36.1	19.7	19.7	133810000	57859000	110850000	42900000
sp|Q921M7|FA49B_MOUSE	sp|Q921M7|FA49B_MOUSE Protein FAM49B OS=Mus musculus OX=10090 GN=Fam49b PE=1 SV=1	3	2	1	2	2	1	1	2	13	8.6	5.9	10.2	7274900	0	0	3954900
sp|Q9D9V4|RSPH9_MOUSE	sp|Q9D9V4|RSPH9_MOUSE Radial spoke head protein 9 homolog OS=Mus musculus OX=10090 GN=Rsph9 PE=1 SV=1	23	21	23	19	23	21	23	19	86.6	73.9	85.9	71.7	11698000000	5472400000	15061000000	5396200000
sp|Q9CQT1|MTNA_MOUSE	sp|Q9CQT1|MTNA_MOUSE Methylthioribose-1-phosphate isomerase OS=Mus musculus OX=10090 GN=Mri1 PE=1 SV=1	8	7	9	5	8	7	9	5	51.5	39	55.8	28.5	166340000	96120000	159620000	129740000
sp|Q32M07|KAD8_MOUSE	sp|Q32M07|KAD8_MOUSE Adenylate kinase 8 OS=Mus musculus OX=10090 GN=Ak8 PE=1 SV=1	36	34	39	39	36	34	39	39	71.8	71.4	71.8	74.5	9512800000	4542300000	12426000000	4694300000
sp|Q8R238|SDSL_MOUSE	sp|Q8R238|SDSL_MOUSE Serine dehydratase-like OS=Mus musculus OX=10090 GN=Sdsl PE=1 SV=1	2	2	2	1	2	2	2	1	10	10	10	6.4	15496000	8007300	8285700	0
sp|O89116|VTI1A_MOUSE	sp|O89116|VTI1A_MOUSE Vesicle transport through interaction with t-SNAREs homolog 1A OS=Mus musculus OX=10090 GN=Vti1a PE=1 SV=1	1	2	1	1	1	2	1	1	5.1	12	5.1	6.9	0	10817000	0	0
sp|Q99PT9|KIF19_MOUSE	sp|Q99PT9|KIF19_MOUSE Kinesin-like protein KIF19 OS=Mus musculus OX=10090 GN=Kif19 PE=1 SV=2	22	18	21	12	22	18	21	12	29	26.6	28.2	18.9	416160000	282480000	508400000	269710000
sp|P51880|FABP7_MOUSE	sp|P51880|FABP7_MOUSE Fatty acid-binding protein, brain OS=Mus musculus OX=10090 GN=Fabp7 PE=1 SV=2	4	4	3	4	4	4	3	4	36.4	36.4	29.5	36.4	282590000	134780000	260200000	127940000
sp|Q9DBC7|KAP0_MOUSE;sp|P12849|KAP1_MOUSE	sp|Q9DBC7|KAP0_MOUSE cAMP-dependent protein kinase type I-alpha regulatory subunit OS=Mus musculus OX=10090 GN=Prkar1a PE=1 SV=3	14	12	13	12	14	12	13	12	49.3	46.2	47.2	44.1	448680000	210710000	503870000	208870000
sp|Q9CX34|SGT1_MOUSE	sp|Q9CX34|SGT1_MOUSE Protein SGT1 homolog OS=Mus musculus OX=10090 GN=Sugt1 PE=1 SV=3	19	12	12	15	19	12	12	15	67.6	45.8	50.3	60.4	906280000	481610000	599620000	466190000
sp|Q99MH5|NDK5_MOUSE	sp|Q99MH5|NDK5_MOUSE Nucleoside diphosphate kinase homolog 5 OS=Mus musculus OX=10090 GN=Nme5 PE=1 SV=2	11	11	11	10	11	11	11	10	73	66.4	73	66.4	5140500000	2309500000	6394600000	2090900000
sp|P62192|PRS4_MOUSE	sp|P62192|PRS4_MOUSE 26S proteasome regulatory subunit 4 OS=Mus musculus OX=10090 GN=Psmc1 PE=1 SV=1	14	14	15	9	14	14	15	9	44.8	43.9	43.4	30.5	1019600000	603900000	857880000	517730000
sp|Q9R0R1|TRFM_MOUSE	sp|Q9R0R1|TRFM_MOUSE Melanotransferrin OS=Mus musculus OX=10090 GN=Meltf PE=2 SV=1	13	11	11	7	13	11	11	7	27.2	26	21.8	19	137840000	123770000	193040000	85616000
sp|Q3B7Z2|OSBP1_MOUSE;sp|Q5QNQ6|OSBP2_MOUSE	sp|Q3B7Z2|OSBP1_MOUSE Oxysterol-binding protein 1 OS=Mus musculus OX=10090 GN=Osbp PE=1 SV=3	9	5	8	5	9	5	8	5	18.1	9.6	17.1	7.6	62175000	50122000	58747000	53421000
sp|Q14AW5|NSUN7_MOUSE	sp|Q14AW5|NSUN7_MOUSE Putative methyltransferase NSUN7 OS=Mus musculus OX=10090 GN=Nsun7 PE=2 SV=2	1	1	2	1	1	1	2	1	2.2	2.2	4	2.2	0	0	8024200	0
sp|Q3UA37|QRIC1_MOUSE	sp|Q3UA37|QRIC1_MOUSE Glutamine-rich protein 1 OS=Mus musculus OX=10090 GN=Qrich1 PE=1 SV=1	1	1	0	0	1	1	0	0	2.3	2.3	0	0	0	2021100	0	0
sp|P63168|DYL1_MOUSE	sp|P63168|DYL1_MOUSE Dynein light chain 1, cytoplasmic OS=Mus musculus OX=10090 GN=Dynll1 PE=1 SV=1	6	5	9	5	2	2	3	2	77.5	59.6	85.4	59.6	6344000000	2681300000	6282800000	2340400000
sp|Q6PAV2|HERC4_MOUSE	sp|Q6PAV2|HERC4_MOUSE Probable E3 ubiquitin-protein ligase HERC4 OS=Mus musculus OX=10090 GN=Herc4 PE=1 SV=2	7	6	4	3	7	6	4	3	12.5	10.7	7.9	5.2	51922000	34109000	40076000	27958000
sp|P26516|PSMD7_MOUSE	sp|P26516|PSMD7_MOUSE 26S proteasome non-ATPase regulatory subunit 7 OS=Mus musculus OX=10090 GN=Psmd7 PE=1 SV=2	12	12	10	8	12	12	10	8	55.8	55.8	48	42.4	773100000	456860000	712020000	395780000
sp|Q8R0G7|SPNS1_MOUSE	sp|Q8R0G7|SPNS1_MOUSE Protein spinster homolog 1 OS=Mus musculus OX=10090 GN=Spns1 PE=2 SV=1	3	1	2	1	3	1	2	1	9.1	2.7	7	2.7	19352000	0	0	0
sp|P52623|UCK1_MOUSE;sp|Q99PM9|UCK2_MOUSE	sp|P52623|UCK1_MOUSE Uridine-cytidine kinase 1 OS=Mus musculus OX=10090 GN=Uck1 PE=1 SV=2	7	5	8	6	7	5	8	6	34.7	21.3	42.2	26	82215000	54350000	75451000	66998000
sp|Q6ZQ88|KDM1A_MOUSE	sp|Q6ZQ88|KDM1A_MOUSE Lysine-specific histone demethylase 1A OS=Mus musculus OX=10090 GN=Kdm1a PE=1 SV=2	3	2	1	1	3	2	1	1	5.4	4.5	2	2	10235000	0	0	0
sp|Q3TH73|TTYH2_MOUSE	sp|Q3TH73|TTYH2_MOUSE Protein tweety homolog 2 OS=Mus musculus OX=10090 GN=Ttyh2 PE=1 SV=1	4	3	4	2	4	3	4	2	13	9.2	13.2	7.5	49362000	69837000	53082000	70886000
sp|P46737|BRCC3_MOUSE	sp|P46737|BRCC3_MOUSE Lys-63-specific deubiquitinase BRCC36 OS=Mus musculus OX=10090 GN=Brcc3 PE=1 SV=1	3	2	0	2	3	2	0	2	15.1	11	0	7.6	0	11977000	0	0
sp|Q5SSM3|RHG44_MOUSE	sp|Q5SSM3|RHG44_MOUSE Rho GTPase-activating protein 44 OS=Mus musculus OX=10090 GN=Arhgap44 PE=1 SV=1	1	2	1	0	1	2	1	0	1.7	4.8	0.9	0	0	5922800	0	0
sp|Q61696|HS71A_MOUSE;sp|P17879|HS71B_MOUSE	sp|Q61696|HS71A_MOUSE Heat shock 70 kDa protein 1A OS=Mus musculus OX=10090 GN=Hspa1a PE=1 SV=2;sp|P17879|HS71B_MOUSE Heat shock 70 kDa protein 1B OS=Mus musculus OX=10090 GN=Hspa1b PE=1 SV=3	10	9	9	8	3	2	4	2	19.8	18.1	19.7	17	28879000	32314000	38311000	33471000
sp|O70493|SNX12_MOUSE	sp|O70493|SNX12_MOUSE Sorting nexin-12 OS=Mus musculus OX=10090 GN=Snx12 PE=1 SV=1	5	5	2	2	5	4	2	2	30.3	27.9	12.7	12.7	54250000	47398000	37749000	43927000
sp|Q61210|ARHG1_MOUSE	sp|Q61210|ARHG1_MOUSE Rho guanine nucleotide exchange factor 1 OS=Mus musculus OX=10090 GN=Arhgef1 PE=1 SV=2	15	17	12	15	15	17	12	15	24.2	30.2	20.5	25.4	258630000	258300000	245650000	272210000
sp|Q91XD6|VPS36_MOUSE	sp|Q91XD6|VPS36_MOUSE Vacuolar protein-sorting-associated protein 36 OS=Mus musculus OX=10090 GN=Vps36 PE=1 SV=1	9	8	9	9	9	8	9	9	30.8	26.9	33.7	39.6	178030000	89668000	126450000	86369000
sp|Q6A028|SWP70_MOUSE	sp|Q6A028|SWP70_MOUSE Switch-associated protein 70 OS=Mus musculus OX=10090 GN=Swap70 PE=1 SV=2	3	1	0	3	3	1	0	3	9.2	1.7	0	9.2	23394000	0	0	14608000
sp|Q8BQT2|FA69C_MOUSE	sp|Q8BQT2|FA69C_MOUSE Protein FAM69C OS=Mus musculus OX=10090 GN=Fam69c PE=2 SV=2	1	2	1	1	1	2	1	1	2.7	7.1	2.7	2.7	0	39440000	0	0
sp|Q6Q899|DDX58_MOUSE	sp|Q6Q899|DDX58_MOUSE Probable ATP-dependent RNA helicase DDX58 OS=Mus musculus OX=10090 GN=Ddx58 PE=1 SV=2	3	2	2	0	3	2	2	0	4.2	2.9	2.5	0	15919000	0	0	0
sp|Q61749|EI2BD_MOUSE	sp|Q61749|EI2BD_MOUSE Translation initiation factor eIF-2B subunit delta OS=Mus musculus OX=10090 GN=Eif2b4 PE=1 SV=2	8	4	4	4	8	4	4	4	24.8	13.4	11.8	13.4	45598000	34813000	37674000	38589000
sp|Q68FH4|GALK2_MOUSE	sp|Q68FH4|GALK2_MOUSE N-acetylgalactosamine kinase OS=Mus musculus OX=10090 GN=Galk2 PE=1 SV=1	6	4	4	3	6	4	4	3	29.7	17.7	18.1	17.2	63803000	54870000	51724000	39233000
sp|Q66JX5|FR1OP_MOUSE;sp|P0CAX8|TGAP1_MOUSE	sp|Q66JX5|FR1OP_MOUSE FGFR1 oncogene partner OS=Mus musculus OX=10090 GN=Fgfr1op PE=1 SV=1	2	1	2	1	2	1	2	1	12.3	4.5	12.3	4.5	6611800	0	6023500	0
sp|O35887|CALU_MOUSE	sp|O35887|CALU_MOUSE Calumenin OS=Mus musculus OX=10090 GN=Calu PE=1 SV=1	1	1	1	0	1	1	1	0	7.3	7.3	7.3	0	0	0	5048100	0
sp|Q9JMA1|UBP14_MOUSE	sp|Q9JMA1|UBP14_MOUSE Ubiquitin carboxyl-terminal hydrolase 14 OS=Mus musculus OX=10090 GN=Usp14 PE=1 SV=3	12	9	10	9	12	9	10	9	34.7	30.6	31	23.7	199860000	127910000	103830000	79758000
sp|Q08509|EPS8_MOUSE	sp|Q08509|EPS8_MOUSE Epidermal growth factor receptor kinase substrate 8 OS=Mus musculus OX=10090 GN=Eps8 PE=1 SV=2	5	5	5	4	5	5	5	4	9.3	8.2	10.2	8.9	47640000	42780000	45334000	40502000
sp|Q8K1H1|TDRD7_MOUSE	sp|Q8K1H1|TDRD7_MOUSE Tudor domain-containing protein 7 OS=Mus musculus OX=10090 GN=Tdrd7 PE=1 SV=1	14	10	11	9	14	10	11	9	19.3	16	17.3	13.9	77255000	67561000	80174000	68597000
sp|Q8C052|MAP1S_MOUSE	sp|Q8C052|MAP1S_MOUSE Microtubule-associated protein 1S OS=Mus musculus OX=10090 GN=Map1s PE=1 SV=2	7	6	6	6	7	6	6	6	11.9	9.4	11	9.1	84855000	56799000	67967000	50109000
sp|Q8BS03|PI15_MOUSE;sp|A2A5I3|CRSPL_MOUSE;sp|Q8BZQ2|CRLD2_MOUSE	sp|Q8BS03|PI15_MOUSE Peptidase inhibitor 15 OS=Mus musculus OX=10090 GN=Pi15 PE=2 SV=2	5	3	4	2	5	3	4	2	24.4	16.3	17.1	8.5	52421000	57516000	50582000	47592000
sp|Q60864|STIP1_MOUSE	sp|Q60864|STIP1_MOUSE Stress-induced-phosphoprotein 1 OS=Mus musculus OX=10090 GN=Stip1 PE=1 SV=1	24	18	16	15	24	18	16	15	43.6	36.6	36.3	35	691580000	472870000	568850000	362650000
sp|Q8R2U6|NUDT4_MOUSE	sp|Q8R2U6|NUDT4_MOUSE Diphosphoinositol polyphosphate phosphohydrolase 2 OS=Mus musculus OX=10090 GN=Nudt4 PE=1 SV=1	5	4	5	4	2	1	2	1	38.5	25.1	38.5	25.1	345090000	105790000	198850000	93597000
sp|O70572|NSMA_MOUSE	sp|O70572|NSMA_MOUSE Sphingomyelin phosphodiesterase 2 OS=Mus musculus OX=10090 GN=Smpd2 PE=1 SV=1	4	3	4	2	4	3	4	2	14.8	11	14.3	8.1	32172000	27275000	29220000	24085000
sp|P62869|ELOB_MOUSE	sp|P62869|ELOB_MOUSE Elongin-B OS=Mus musculus OX=10090 GN=Elob PE=1 SV=1	10	9	11	8	10	9	11	8	61	61	85.6	78	1007100000	479900000	1151200000	481750000
sp|Q9CQA1|TPPC5_MOUSE	sp|Q9CQA1|TPPC5_MOUSE Trafficking protein particle complex subunit 5 OS=Mus musculus OX=10090 GN=Trappc5 PE=1 SV=1	3	3	2	2	3	3	2	2	31.4	31.4	26.1	26.1	54526000	30596000	50232000	27386000
sp|P34884|MIF_MOUSE	sp|P34884|MIF_MOUSE Macrophage migration inhibitory factor OS=Mus musculus OX=10090 GN=Mif PE=1 SV=2	4	3	4	3	4	3	4	3	41.7	32.2	41.7	32.2	176750000	104810000	124880000	90300000
sp|Q8K2V6|IPO11_MOUSE	sp|Q8K2V6|IPO11_MOUSE Importin-11 OS=Mus musculus OX=10090 GN=Ipo11 PE=1 SV=1	4	2	2	2	4	2	2	2	9.6	4.5	3.8	4.5	25705000	31390000	28780000	22804000
sp|Q9D662|SC23B_MOUSE	sp|Q9D662|SC23B_MOUSE Protein transport protein Sec23B OS=Mus musculus OX=10090 GN=Sec23b PE=1 SV=1	28	24	15	15	24	19	12	11	49.3	43.5	28.4	28	855540000	580010000	719150000	487340000
sp|Q8CHQ0|FBX4_MOUSE	sp|Q8CHQ0|FBX4_MOUSE F-box only protein 4 OS=Mus musculus OX=10090 GN=Fbxo4 PE=1 SV=2	5	4	2	4	5	4	2	4	21.8	12.2	6.5	12.2	29633000	20005000	24657000	18693000
sp|Q6PDI5|ECM29_MOUSE	sp|Q6PDI5|ECM29_MOUSE Proteasome adapter and scaffold protein ECM29 OS=Mus musculus OX=10090 GN=Ecpas PE=1 SV=3	34	18	24	16	34	18	24	16	27.5	15.1	20.5	14	290190000	304050000	267420000	267790000
sp|P31750|AKT1_MOUSE	sp|P31750|AKT1_MOUSE RAC-alpha serine/threonine-protein kinase OS=Mus musculus OX=10090 GN=Akt1 PE=1 SV=2	4	3	5	2	3	2	2	1	14	10.6	16.2	7.7	50392000	27284000	42956000	28814000
sp|Q9CQR6|PPP6_MOUSE	sp|Q9CQR6|PPP6_MOUSE Serine/threonine-protein phosphatase 6 catalytic subunit OS=Mus musculus OX=10090 GN=Ppp6c PE=1 SV=1	5	5	2	5	5	5	2	5	26.2	28.2	8.2	26.2	58505000	32834000	44999000	32069000
sp|Q8VI75|IPO4_MOUSE	sp|Q8VI75|IPO4_MOUSE Importin-4 OS=Mus musculus OX=10090 GN=Ipo4 PE=1 SV=1	25	17	24	17	25	17	24	17	31.1	19.4	29.1	21	638120000	408190000	557900000	381900000
sp|Q61371|IFT88_MOUSE	sp|Q61371|IFT88_MOUSE Intraflagellar transport protein 88 homolog OS=Mus musculus OX=10090 GN=Ift88 PE=1 SV=2	34	28	34	23	34	28	34	23	42.8	34.6	48.4	32.8	1596800000	1087800000	1867400000	1016400000
sp|Q8CI71|VPS50_MOUSE	sp|Q8CI71|VPS50_MOUSE Syndetin OS=Mus musculus OX=10090 GN=Vps50 PE=1 SV=2	14	10	10	9	14	10	10	9	22.8	17.3	14.8	14.7	246910000	130270000	174930000	136280000
sp|P26883|FKB1A_MOUSE	sp|P26883|FKB1A_MOUSE Peptidyl-prolyl cis-trans isomerase FKBP1A OS=Mus musculus OX=10090 GN=Fkbp1a PE=1 SV=2	2	2	1	2	2	2	1	2	25	25	12	25	17577000	8003100	0	8098600
sp|P06537|GCR_MOUSE	sp|P06537|GCR_MOUSE Glucocorticoid receptor OS=Mus musculus OX=10090 GN=Nr3c1 PE=1 SV=1	6	4	4	4	6	4	4	4	16.3	9.2	8.6	8.7	33299000	21859000	22769000	31312000
sp|Q9WV80|SNX1_MOUSE;REV__sp|A2AJB1|CC183_MOUSE	sp|Q9WV80|SNX1_MOUSE Sorting nexin-1 OS=Mus musculus OX=10090 GN=Snx1 PE=1 SV=1	19	15	17	15	17	13	15	13	39.3	32.6	35.8	33.9	730260000	470890000	487690000	418210000
sp|Q9D8W5|PSD12_MOUSE	sp|Q9D8W5|PSD12_MOUSE 26S proteasome non-ATPase regulatory subunit 12 OS=Mus musculus OX=10090 GN=Psmd12 PE=1 SV=4	18	16	17	14	18	16	17	14	47.4	41.4	46.7	38.4	581220000	356670000	507770000	307530000
sp|P40142|TKT_MOUSE	sp|P40142|TKT_MOUSE Transketolase OS=Mus musculus OX=10090 GN=Tkt PE=1 SV=1	8	6	7	7	8	6	7	7	22.2	18.6	18.5	19.7	167920000	99816000	199190000	103890000
sp|Q9QYB1|CLIC4_MOUSE	sp|Q9QYB1|CLIC4_MOUSE Chloride intracellular channel protein 4 OS=Mus musculus OX=10090 GN=Clic4 PE=1 SV=3	11	8	10	10	11	8	10	10	70	62.1	60.5	62.5	380360000	208130000	238740000	199490000
sp|Q6PGH0|UBTD2_MOUSE;sp|Q91WB7|UBTD1_MOUSE	sp|Q6PGH0|UBTD2_MOUSE Ubiquitin domain-containing protein 2 OS=Mus musculus OX=10090 GN=Ubtd2 PE=2 SV=1;sp|Q91WB7|UBTD1_MOUSE Ubiquitin domain-containing protein 1 OS=Mus musculus OX=10090 GN=Ubtd1 PE=2 SV=1	6	4	4	5	6	4	4	5	44.9	11.5	14.5	20.9	43519000	45791000	62004000	50837000
sp|Q3UJD6|UBP19_MOUSE	sp|Q3UJD6|UBP19_MOUSE Ubiquitin carboxyl-terminal hydrolase 19 OS=Mus musculus OX=10090 GN=Usp19 PE=1 SV=1	18	11	11	10	18	11	11	10	26.8	14.3	15.5	14.1	139530000	111360000	123520000	121060000
sp|Q9Z2U1|PSA5_MOUSE	sp|Q9Z2U1|PSA5_MOUSE Proteasome subunit alpha type-5 OS=Mus musculus OX=10090 GN=Psma5 PE=1 SV=1	8	6	7	7	8	6	7	7	46.5	39.4	42.3	42.3	335290000	182290000	315360000	184700000
sp|Q6P2B1|TNPO3_MOUSE;REV__sp|Q9CR25|DPH2_MOUSE;sp|Q8K368|FANCI_MOUSE	sp|Q6P2B1|TNPO3_MOUSE Transportin-3 OS=Mus musculus OX=10090 GN=Tnpo3 PE=1 SV=1	16	12	9	13	16	12	9	13	27.6	23.3	16.6	22.2	293450000	198330000	254180000	208010000
sp|P80313|TCPH_MOUSE	sp|P80313|TCPH_MOUSE T-complex protein 1 subunit eta OS=Mus musculus OX=10090 GN=Cct7 PE=1 SV=1	19	18	15	15	19	18	15	15	49.1	44.9	37.3	37.7	796370000	576910000	614730000	452060000
sp|O88685|PRS6A_MOUSE	sp|O88685|PRS6A_MOUSE 26S proteasome regulatory subunit 6A OS=Mus musculus OX=10090 GN=Psmc3 PE=1 SV=2	21	15	14	13	21	15	14	13	57.5	44.1	43.7	37.1	777580000	548170000	822100000	505030000
sp|Q80ZU5|CC181_MOUSE	sp|Q80ZU5|CC181_MOUSE Coiled-coil domain-containing protein 181 OS=Mus musculus OX=10090 GN=Ccdc181 PE=1 SV=1	20	12	22	13	20	12	22	13	46.2	35	59.7	29.5	3076800000	1113800000	4022600000	1148400000
sp|Q8C761|WDR60_MOUSE	sp|Q8C761|WDR60_MOUSE WD repeat-containing protein 60 OS=Mus musculus OX=10090 GN=Wdr60 PE=1 SV=1	34	30	31	29	34	30	31	29	45	39.8	42.9	40.5	1398700000	869670000	1558100000	829680000
sp|Q8BVA5|LDAH_MOUSE	sp|Q8BVA5|LDAH_MOUSE Lipid droplet-associated hydrolase OS=Mus musculus OX=10090 GN=Ldah PE=1 SV=1	9	5	4	4	9	5	4	4	39	22.7	17.2	17.2	85279000	61714000	73844000	45969000
sp|P70195|PSB7_MOUSE	sp|P70195|PSB7_MOUSE Proteasome subunit beta type-7 OS=Mus musculus OX=10090 GN=Psmb7 PE=1 SV=1	3	2	4	4	3	2	4	4	20.9	17.3	28.2	17.3	151630000	80046000	118920000	72501000
sp|O88448|KLC2_MOUSE	sp|O88448|KLC2_MOUSE Kinesin light chain 2 OS=Mus musculus OX=10090 GN=Klc2 PE=1 SV=1	12	10	11	7	5	5	6	2	27.7	23.5	27.9	17	74040000	56122000	100930000	57475000
sp|Q8BRC6|CFA91_MOUSE	sp|Q8BRC6|CFA91_MOUSE Cilia- and flagella-associated protein 91 OS=Mus musculus OX=10090 GN=Maats1 PE=1 SV=3	37	27	34	31	37	27	34	31	59.3	46.1	54.5	50.1	2917700000	1645100000	3353600000	1598000000
sp|Q3V1H1|CKAP2_MOUSE	sp|Q3V1H1|CKAP2_MOUSE Cytoskeleton-associated protein 2 OS=Mus musculus OX=10090 GN=Ckap2 PE=1 SV=1	2	2	0	1	2	2	0	1	3.5	4.1	0	1.5	14297000	0	0	0
sp|Q8CDK3|IQUB_MOUSE	sp|Q8CDK3|IQUB_MOUSE IQ and ubiquitin-like domain-containing protein OS=Mus musculus OX=10090 GN=Iqub PE=1 SV=2	32	25	36	25	32	25	36	25	54.9	45.6	62.1	44.7	1929300000	1038000000	2703300000	1136700000
sp|Q3TRR0|MAP9_MOUSE	sp|Q3TRR0|MAP9_MOUSE Microtubule-associated protein 9 OS=Mus musculus OX=10090 GN=Map9 PE=1 SV=2	8	6	9	4	8	6	9	4	21.5	14.9	26.5	10.2	131800000	82620000	150060000	60885000
sp|Q9CQ24|FBX36_MOUSE	sp|Q9CQ24|FBX36_MOUSE F-box only protein 36 OS=Mus musculus OX=10090 GN=Fbxo36 PE=1 SV=1	2	1	1	2	2	1	1	2	17	10.6	6.4	12.8	9641700	0	0	0
sp|Q99LI8|HGS_MOUSE	sp|Q99LI8|HGS_MOUSE Hepatocyte growth factor-regulated tyrosine kinase substrate OS=Mus musculus OX=10090 GN=Hgs PE=1 SV=2	13	9	9	9	13	9	9	9	21	12.1	11.6	13.3	274070000	181460000	230940000	143020000
sp|Q68FD9|K1549_MOUSE	sp|Q68FD9|K1549_MOUSE UPF0606 protein KIAA1549 OS=Mus musculus OX=10090 GN=Kiaa1549 PE=1 SV=3	7	4	10	5	7	4	10	5	4.7	4.2	9	5.3	129560000	69311000	164480000	58102000
sp|Q8C0V9|FRMD6_MOUSE	sp|Q8C0V9|FRMD6_MOUSE FERM domain-containing protein 6 OS=Mus musculus OX=10090 GN=Frmd6 PE=1 SV=2	1	0	0	1	1	0	0	1	2.4	0	0	2.4	0	0	0	6768100
sp|O08808|DIAP1_MOUSE	sp|O08808|DIAP1_MOUSE Protein diaphanous homolog 1 OS=Mus musculus OX=10090 GN=Diaph1 PE=1 SV=1	19	13	17	13	19	13	17	13	19.5	13.5	17.8	14.8	358870000	273950000	345130000	238980000
sp|Q9D0A3|ARPIN_MOUSE	sp|Q9D0A3|ARPIN_MOUSE Arpin OS=Mus musculus OX=10090 GN=Arpin PE=1 SV=1	5	3	3	2	5	3	3	2	34.1	23.5	16.8	11.1	54696000	59636000	31712000	46565000
sp|P17156|HSP72_MOUSE	sp|P17156|HSP72_MOUSE Heat shock-related 70 kDa protein 2 OS=Mus musculus OX=10090 GN=Hspa2 PE=1 SV=2	32	28	30	30	21	16	20	20	58.8	49.8	56.4	56.4	3432000000	2267100000	3634100000	2070800000
sp|Q62189|SNRPA_MOUSE	sp|Q62189|SNRPA_MOUSE U1 small nuclear ribonucleoprotein A OS=Mus musculus OX=10090 GN=Snrpa PE=1 SV=3	4	1	3	2	4	1	3	2	20.6	10.1	18.1	13.6	25747000	0	0	54544000
sp|P50247|SAHH_MOUSE	sp|P50247|SAHH_MOUSE Adenosylhomocysteinase OS=Mus musculus OX=10090 GN=Ahcy PE=1 SV=3	1	1	2	1	1	1	2	1	2.1	2.1	4.9	2.1	31411000	0	0	0
sp|P70236|MP2K6_MOUSE	sp|P70236|MP2K6_MOUSE Dual specificity mitogen-activated protein kinase kinase 6 OS=Mus musculus OX=10090 GN=Map2k6 PE=1 SV=1	2	0	0	1	2	0	0	1	7.8	0	0	3.6	0	0	0	4491400
sp|Q7TSV9|ENKD1_MOUSE	sp|Q7TSV9|ENKD1_MOUSE Enkurin domain-containing protein 1 OS=Mus musculus OX=10090 GN=Enkd1 PE=1 SV=1	9	5	9	4	9	5	9	4	33.5	21.4	34.1	15	126790000	80987000	201580000	87267000
sp|Q9QYI5|DNJB2_MOUSE	sp|Q9QYI5|DNJB2_MOUSE DnaJ homolog subfamily B member 2 OS=Mus musculus OX=10090 GN=Dnajb2 PE=1 SV=3	8	4	7	6	7	4	6	6	33.6	17.9	28.1	25	144140000	87574000	127910000	117690000
sp|P48379|RFX2_MOUSE;sp|P48377|RFX1_MOUSE	sp|P48379|RFX2_MOUSE DNA-binding protein RFX2 OS=Mus musculus OX=10090 GN=Rfx2 PE=1 SV=2	4	5	4	2	2	3	2	1	7.3	8.9	7.3	3.2	87102000	41467000	0	0
sp|Q9Z2D0|MTMR9_MOUSE	sp|Q9Z2D0|MTMR9_MOUSE Myotubularin-related protein 9 OS=Mus musculus OX=10090 GN=Mtmr9 PE=1 SV=2	6	5	1	4	6	5	1	4	13.6	9.7	2.8	8.3	66405000	39301000	0	52498000
sp|P52912|TIA1_MOUSE	sp|P52912|TIA1_MOUSE Nucleolysin TIA-1 OS=Mus musculus OX=10090 GN=Tia1 PE=1 SV=1	2	3	0	2	1	1	0	0	8	10.4	0	5.7	0	3925900	0	0
sp|Q6ZPR1|CFA97_MOUSE	sp|Q6ZPR1|CFA97_MOUSE Cilia- and flagella-associated protein 97 OS=Mus musculus OX=10090 GN=Cfap97 PE=1 SV=2	23	16	23	18	23	16	23	18	42.7	32.2	42.9	29.6	1801300000	795360000	2083300000	798750000
sp|Q8VE11|MTMR6_MOUSE	sp|Q8VE11|MTMR6_MOUSE Myotubularin-related protein 6 OS=Mus musculus OX=10090 GN=Mtmr6 PE=1 SV=1	7	4	5	6	7	4	5	6	14.4	8.9	11.3	12.8	35723000	37667000	33026000	34024000
sp|Q80UG5|SEPT9_MOUSE	sp|Q80UG5|SEPT9_MOUSE Septin-9 OS=Mus musculus OX=10090 GN=Sept9 PE=1 SV=1	8	8	5	7	8	8	5	7	22.6	19.2	14.1	17.5	135840000	96974000	115870000	93817000
sp|Q8BYM7|RSH4A_MOUSE	sp|Q8BYM7|RSH4A_MOUSE Radial spoke head protein 4 homolog A OS=Mus musculus OX=10090 GN=Rsph4a PE=1 SV=2	28	27	29	25	28	27	29	25	56.3	54.5	59.9	53.5	13554000000	7427000000	16470000000	7084100000
sp|Q91YL2|RN126_MOUSE	sp|Q91YL2|RN126_MOUSE E3 ubiquitin-protein ligase RNF126 OS=Mus musculus OX=10090 GN=Rnf126 PE=1 SV=1	1	1	1	0	1	1	1	0	7.7	7.7	7.7	0	0	0	8054600	0
sp|Q9CXT8|MPPB_MOUSE	sp|Q9CXT8|MPPB_MOUSE Mitochondrial-processing peptidase subunit beta OS=Mus musculus OX=10090 GN=Pmpcb PE=1 SV=1	2	0	0	1	2	0	0	1	4.9	0	0	2.5	5074900	0	0	0
sp|Q9R0X5|RPGR_MOUSE	sp|Q9R0X5|RPGR_MOUSE X-linked retinitis pigmentosa GTPase regulator OS=Mus musculus OX=10090 GN=Rpgr PE=1 SV=2	11	10	11	8	11	10	11	8	18.9	17	19	13.2	225290000	109130000	234140000	110010000
sp|Q99NF3|CEP41_MOUSE	sp|Q99NF3|CEP41_MOUSE Centrosomal protein of 41 kDa OS=Mus musculus OX=10090 GN=Cep41 PE=1 SV=1	17	13	15	14	17	13	15	14	57.9	43.4	49.1	50.9	557980000	399830000	526710000	378800000
sp|Q9CR26|VTA1_MOUSE	sp|Q9CR26|VTA1_MOUSE Vacuolar protein sorting-associated protein VTA1 homolog OS=Mus musculus OX=10090 GN=Vta1 PE=1 SV=1	8	6	4	7	8	6	4	7	33.3	27.5	22	30.7	140270000	89798000	127710000	95115000
sp|Q9D8S3|ARFG3_MOUSE	sp|Q9D8S3|ARFG3_MOUSE ADP-ribosylation factor GTPase-activating protein 3 OS=Mus musculus OX=10090 GN=Arfgap3 PE=1 SV=2	5	4	4	4	5	3	4	4	13	10.1	11.3	11.3	26912000	17211000	22121000	15993000
sp|Q8R2U4|NTM1A_MOUSE	sp|Q8R2U4|NTM1A_MOUSE N-terminal Xaa-Pro-Lys N-methyltransferase 1 OS=Mus musculus OX=10090 GN=Ntmt1 PE=1 SV=3	3	1	3	2	3	1	3	2	21.5	6.7	21.5	13	18610000	0	12783000	15332000
sp|Q9EQN3|T22D4_MOUSE	sp|Q9EQN3|T22D4_MOUSE TSC22 domain family protein 4 OS=Mus musculus OX=10090 GN=Tsc22d4 PE=1 SV=2	2	4	2	3	1	4	2	3	4.7	15.8	6.7	11.1	0	12067000	12931000	13394000
sp|Q9Z1Q9|SYVC_MOUSE	sp|Q9Z1Q9|SYVC_MOUSE Valine--tRNA ligase OS=Mus musculus OX=10090 GN=Vars PE=1 SV=1	26	18	21	16	26	18	21	16	34.7	23.5	28.3	21.3	518310000	329930000	357500000	269220000
sp|Q3USS3|DRC1_MOUSE	sp|Q3USS3|DRC1_MOUSE Dynein regulatory complex protein 1 OS=Mus musculus OX=10090 GN=Drc1 PE=1 SV=1	36	33	33	35	36	33	33	35	52.6	56	46.3	52.2	2528300000	1259200000	3311400000	1243100000
sp|P31938|MP2K1_MOUSE	sp|P31938|MP2K1_MOUSE Dual specificity mitogen-activated protein kinase kinase 1 OS=Mus musculus OX=10090 GN=Map2k1 PE=1 SV=2	11	7	8	9	7	4	4	4	43	30	29	34.6	291690000	166150000	296310000	222290000
sp|Q9QXL2|KI21A_MOUSE;sp|Q9QXL1|KI21B_MOUSE	sp|Q9QXL2|KI21A_MOUSE Kinesin-like protein KIF21A OS=Mus musculus OX=10090 GN=Kif21a PE=1 SV=2	17	13	20	15	16	12	19	14	15.7	11.5	16	14.2	326930000	215210000	342800000	210190000
sp|Q8VDQ8|SIR2_MOUSE	sp|Q8VDQ8|SIR2_MOUSE NAD-dependent protein deacetylase sirtuin-2 OS=Mus musculus OX=10090 GN=Sirt2 PE=1 SV=2	19	13	15	14	19	13	15	14	71.5	53.7	61.4	55.5	740080000	400480000	570810000	464980000
sp|Q64282|IFIT1_MOUSE	sp|Q64282|IFIT1_MOUSE Interferon-induced protein with tetratricopeptide repeats 1 OS=Mus musculus OX=10090 GN=Ifit1 PE=1 SV=2	10	7	7	8	10	7	7	8	28.9	18.1	19.9	22.5	114410000	112220000	123110000	116970000
sp|Q6P5F7|TTYH3_MOUSE	sp|Q6P5F7|TTYH3_MOUSE Protein tweety homolog 3 OS=Mus musculus OX=10090 GN=Ttyh3 PE=1 SV=1	5	3	4	4	5	3	4	4	15.6	7.8	11.5	11.5	126200000	79799000	146660000	80107000
sp|Q91YS8|KCC1A_MOUSE	sp|Q91YS8|KCC1A_MOUSE Calcium/calmodulin-dependent protein kinase type 1 OS=Mus musculus OX=10090 GN=Camk1 PE=1 SV=1	9	6	4	5	7	4	3	3	44.9	24.9	20.1	22.2	72754000	69056000	68753000	58206000
sp|Q3UK10|B9D2_MOUSE	sp|Q3UK10|B9D2_MOUSE B9 domain-containing protein 2 OS=Mus musculus OX=10090 GN=B9d2 PE=1 SV=2	6	6	7	7	6	6	7	7	70.9	60.6	76.6	76.6	530920000	324230000	555720000	312150000
sp|P57776|EF1D_MOUSE	sp|P57776|EF1D_MOUSE Elongation factor 1-delta OS=Mus musculus OX=10090 GN=Eef1d PE=1 SV=3	9	9	7	9	9	9	7	9	46.6	46.3	38.4	41.3	786630000	509510000	476190000	452270000
sp|O88342|WDR1_MOUSE	sp|O88342|WDR1_MOUSE WD repeat-containing protein 1 OS=Mus musculus OX=10090 GN=Wdr1 PE=1 SV=3	6	3	5	8	6	3	5	8	19	9.4	13.4	21	44369000	35871000	31966000	35892000
sp|Q8VDM4|PSMD2_MOUSE	sp|Q8VDM4|PSMD2_MOUSE 26S proteasome non-ATPase regulatory subunit 2 OS=Mus musculus OX=10090 GN=Psmd2 PE=1 SV=1	36	35	30	29	36	35	30	29	55.6	53.7	46.8	45	2098800000	1284200000	1938000000	1115600000
sp|Q8BWY3|ERF1_MOUSE	sp|Q8BWY3|ERF1_MOUSE Eukaryotic peptide chain release factor subunit 1 OS=Mus musculus OX=10090 GN=Etf1 PE=1 SV=4	14	11	9	10	14	11	9	10	43.9	32.5	28.4	30.4	262480000	165670000	160860000	133420000
sp|P46664|PURA2_MOUSE	sp|P46664|PURA2_MOUSE Adenylosuccinate synthetase isozyme 2 OS=Mus musculus OX=10090 GN=Adss PE=1 SV=2	3	3	2	3	3	3	2	3	8.3	8.3	6.1	8.3	22006000	11075000	0	10770000
sp|Q9D0J4|ARL2_MOUSE	sp|Q9D0J4|ARL2_MOUSE ADP-ribosylation factor-like protein 2 OS=Mus musculus OX=10090 GN=Arl2 PE=1 SV=1	4	3	1	4	4	3	1	4	31.5	21.7	5.4	27.7	32633000	29311000	0	25280000
sp|Q9Z2U0|PSA7_MOUSE;sp|Q9CWH6|PSMA8_MOUSE	sp|Q9Z2U0|PSA7_MOUSE Proteasome subunit alpha type-7 OS=Mus musculus OX=10090 GN=Psma7 PE=1 SV=1	10	9	8	8	10	9	8	8	48	48.8	40.3	40.3	322360000	176930000	347080000	171210000
sp|O35594|IFT81_MOUSE	sp|O35594|IFT81_MOUSE Intraflagellar transport protein 81 homolog OS=Mus musculus OX=10090 GN=Ift81 PE=1 SV=4	42	33	36	33	42	33	36	33	56.5	50.7	52.8	49.1	3393700000	2300300000	3727100000	2231700000
sp|Q8K2K6|AGFG1_MOUSE	sp|Q8K2K6|AGFG1_MOUSE Arf-GAP domain and FG repeat-containing protein 1 OS=Mus musculus OX=10090 GN=Agfg1 PE=1 SV=2	1	0	1	1	1	0	1	1	4.1	0	4.1	4.1	0	0	0	3221800
sp|Q01405|SC23A_MOUSE	sp|Q01405|SC23A_MOUSE Protein transport protein Sec23A OS=Mus musculus OX=10090 GN=Sec23a PE=1 SV=2	22	21	17	17	18	16	14	13	43	39.2	32.9	31.8	588610000	445020000	425470000	341630000
sp|Q8VCN9|TBCC_MOUSE	sp|Q8VCN9|TBCC_MOUSE Tubulin-specific chaperone C OS=Mus musculus OX=10090 GN=Tbcc PE=1 SV=1	8	6	4	5	8	6	4	5	30.8	25.2	18.5	20.8	47390000	40461000	29410000	44544000
sp|Q2TBE6|P4K2A_MOUSE	sp|Q2TBE6|P4K2A_MOUSE Phosphatidylinositol 4-kinase type 2-alpha OS=Mus musculus OX=10090 GN=Pi4k2a PE=1 SV=1	1	3	1	3	1	3	1	3	2.5	9.8	2.5	10.2	0	10498000	0	14282000
sp|P70168|IMB1_MOUSE	sp|P70168|IMB1_MOUSE Importin subunit beta-1 OS=Mus musculus OX=10090 GN=Kpnb1 PE=1 SV=2	32	26	25	22	32	26	25	22	50.1	41.8	43.3	38.2	1857300000	1404800000	1377800000	1177800000
sp|P0DP28|CALM3_MOUSE;sp|P0DP27|CALM2_MOUSE;sp|P0DP26|CALM1_MOUSE;sp|Q9D6P8|CALL3_MOUSE;sp|P20801|TNNC2_MOUSE	sp|P0DP28|CALM3_MOUSE Calmodulin-3 OS=Mus musculus OX=10090 GN=Calm3 PE=1 SV=1;sp|P0DP27|CALM2_MOUSE Calmodulin-2 OS=Mus musculus OX=10090 GN=Calm2 PE=1 SV=1;sp|P0DP26|CALM1_MOUSE Calmodulin-1 OS=Mus musculus OX=10090 GN=Calm1 PE=1 SV=1	11	10	11	11	11	10	11	11	85.2	60.4	85.2	85.2	6539000000	3842400000	5421600000	3549800000
sp|Q64FW2|RETST_MOUSE	sp|Q64FW2|RETST_MOUSE All-trans-retinol 13,14-reductase OS=Mus musculus OX=10090 GN=Retsat PE=1 SV=3	2	1	2	1	2	1	2	1	5.4	2.1	5.4	2.1	9922600	0	11148000	0
sp|P49442|INPP_MOUSE	sp|P49442|INPP_MOUSE Inositol polyphosphate 1-phosphatase OS=Mus musculus OX=10090 GN=Inpp1 PE=1 SV=2	1	1	0	1	1	1	0	1	3.3	3.3	0	3.3	0	0	0	660790
sp|Q9R1K9|CETN2_MOUSE;sp|P41209|CETN1_MOUSE	sp|Q9R1K9|CETN2_MOUSE Centrin-2 OS=Mus musculus OX=10090 GN=Cetn2 PE=1 SV=1	10	8	9	7	10	8	9	7	67.4	70.3	72.7	63.4	2231700000	1796800000	2323800000	1491100000
sp|Q61768|KINH_MOUSE	sp|Q61768|KINH_MOUSE Kinesin-1 heavy chain OS=Mus musculus OX=10090 GN=Kif5b PE=1 SV=3	55	48	52	49	43	38	41	39	62.1	63.1	63.2	61.6	7204000000	4893300000	7336700000	4610400000
sp|O88978|TILB_MOUSE	sp|O88978|TILB_MOUSE Protein tilB homolog OS=Mus musculus OX=10090 GN=Lrrc6 PE=1 SV=1	6	3	5	4	6	3	5	4	17.3	8	14	11.6	20460000	19106000	21126000	16470000
sp|Q8VCR7|ABHEB_MOUSE	sp|Q8VCR7|ABHEB_MOUSE Protein ABHD14B OS=Mus musculus OX=10090 GN=Abhd14b PE=1 SV=1	8	5	5	6	8	5	5	6	47.6	38.1	37.1	41.4	337580000	91060000	176640000	96273000
sp|P49722|PSA2_MOUSE	sp|P49722|PSA2_MOUSE Proteasome subunit alpha type-2 OS=Mus musculus OX=10090 GN=Psma2 PE=1 SV=3	6	5	7	4	6	5	7	4	38.5	35	41.5	26.5	255920000	177360000	239480000	149690000
sp|Q9ERF3|WDR61_MOUSE	sp|Q9ERF3|WDR61_MOUSE WD repeat-containing protein 61 OS=Mus musculus OX=10090 GN=Wdr61 PE=1 SV=1	4	3	1	2	4	3	1	2	19.7	21.3	6.6	12.1	41523000	33713000	0	29430000
sp|Q8CC70|CF300_MOUSE	sp|Q8CC70|CF300_MOUSE Cilia- and flagella-associated protein 300 OS=Mus musculus OX=10090 GN=Cfap300 PE=2 SV=1	12	12	10	9	12	12	10	9	71.2	71.5	56.2	45.7	489920000	255800000	346790000	227050000
sp|Q8VDN4|CCD92_MOUSE	sp|Q8VDN4|CCD92_MOUSE Coiled-coil domain-containing protein 92 OS=Mus musculus OX=10090 GN=Ccdc92 PE=1 SV=1	6	6	4	4	6	6	4	4	29.3	27.7	21.3	19.7	58728000	41026000	61952000	42220000
sp|P97760|RPB3_MOUSE	sp|P97760|RPB3_MOUSE DNA-directed RNA polymerase II subunit RPB3 OS=Mus musculus OX=10090 GN=Polr2c PE=1 SV=2	3	2	2	2	3	2	2	2	17.1	13.8	10.2	13.5	12860000	0	0	15956000
sp|Q2NL51|GSK3A_MOUSE	sp|Q2NL51|GSK3A_MOUSE Glycogen synthase kinase-3 alpha OS=Mus musculus OX=10090 GN=Gsk3a PE=1 SV=2	6	4	2	3	3	2	1	2	14.5	10.2	3.9	8.2	21904000	18649000	0	19668000
sp|Q61166|MARE1_MOUSE	sp|Q61166|MARE1_MOUSE Microtubule-associated protein RP/EB family member 1 OS=Mus musculus OX=10090 GN=Mapre1 PE=1 SV=3	12	9	9	9	11	8	8	8	57.8	54.9	50	45.9	478110000	296340000	352510000	286810000
sp|Q60779|DRC4_MOUSE	sp|Q60779|DRC4_MOUSE Dynein regulatory complex subunit 4 OS=Mus musculus OX=10090 GN=Gas8 PE=1 SV=2	31	23	30	23	31	23	30	23	54.4	45	55	44.4	4381700000	2244200000	6069800000	2324100000
sp|Q06138|CAB39_MOUSE	sp|Q06138|CAB39_MOUSE Calcium-binding protein 39 OS=Mus musculus OX=10090 GN=Cab39 PE=1 SV=2	5	4	6	3	5	4	6	3	18.5	16.1	21.7	11.7	83166000	52623000	81208000	35307000
sp|P83940|ELOC_MOUSE	sp|P83940|ELOC_MOUSE Elongin-C OS=Mus musculus OX=10090 GN=Eloc PE=1 SV=1	5	4	5	5	5	4	5	5	57.1	48.2	57.1	57.1	912310000	446580000	773930000	366930000
sp|Q8BSI6|R3HC1_MOUSE	sp|Q8BSI6|R3HC1_MOUSE R3H and coiled-coil domain-containing protein 1 OS=Mus musculus OX=10090 GN=R3hcc1 PE=1 SV=3	2	2	0	1	2	2	0	1	8.4	8.4	0	4.1	22297000	18290000	0	0
sp|Q921E2|RAB31_MOUSE;sp|P35285|RB22A_MOUSE	sp|Q921E2|RAB31_MOUSE Ras-related protein Rab-31 OS=Mus musculus OX=10090 GN=Rab31 PE=1 SV=1	11	7	6	7	11	7	6	7	72.7	51.5	40.7	46.4	342460000	337620000	315480000	407810000
sp|Q9DAI2|IFT22_MOUSE	sp|Q9DAI2|IFT22_MOUSE Intraflagellar transport protein 22 homolog OS=Mus musculus OX=10090 GN=Ift22 PE=1 SV=1	11	9	12	9	11	9	12	9	89.7	71.4	76.2	65.4	1333900000	829540000	1227900000	754270000
sp|Q8BW49|TTC12_MOUSE	sp|Q8BW49|TTC12_MOUSE Tetratricopeptide repeat protein 12 OS=Mus musculus OX=10090 GN=Ttc12 PE=1 SV=1	11	5	11	8	11	5	11	8	23.2	8.8	25.6	13.2	148860000	100330000	125080000	105690000
sp|Q6PB44|PTN23_MOUSE	sp|Q6PB44|PTN23_MOUSE Tyrosine-protein phosphatase non-receptor type 23 OS=Mus musculus OX=10090 GN=Ptpn23 PE=1 SV=2	26	13	15	10	26	13	15	10	23.3	11.8	15	9.8	248360000	185860000	218560000	156940000
sp|Q99KN2|CIAO1_MOUSE	sp|Q99KN2|CIAO1_MOUSE Probable cytosolic iron-sulfur protein assembly protein CIAO1 OS=Mus musculus OX=10090 GN=Ciao1 PE=1 SV=1	7	5	4	5	7	5	4	5	36.9	27.1	23.3	28.6	50949000	39367000	43225000	34174000
sp|Q8BJY1|PSMD5_MOUSE;REV__sp|A2AQP0|MYH7B_MOUSE	sp|Q8BJY1|PSMD5_MOUSE 26S proteasome non-ATPase regulatory subunit 5 OS=Mus musculus OX=10090 GN=Psmd5 PE=1 SV=4	18	17	14	18	18	17	14	18	57.3	49.4	38.3	53.2	641480000	457590000	587950000	464440000
sp|O35969|GAMT_MOUSE	sp|O35969|GAMT_MOUSE Guanidinoacetate N-methyltransferase OS=Mus musculus OX=10090 GN=Gamt PE=1 SV=1	2	1	1	1	2	1	1	1	15.7	8.9	8.9	8.9	16452000	0	0	0
sp|Q8VHH7|ADCY3_MOUSE	sp|Q8VHH7|ADCY3_MOUSE Adenylate cyclase type 3 OS=Mus musculus OX=10090 GN=Adcy3 PE=1 SV=2	3	1	3	3	3	1	3	3	4.1	1.1	3.5	4	9842200	0	17115000	14366000
sp|Q6NZC7|S23IP_MOUSE	sp|Q6NZC7|S23IP_MOUSE SEC23-interacting protein OS=Mus musculus OX=10090 GN=Sec23ip PE=1 SV=2	10	8	6	6	10	8	6	6	16.5	10.4	8.8	8.9	86605000	66939000	84764000	66296000
sp|Q8BXG3|IFT57_MOUSE	sp|Q8BXG3|IFT57_MOUSE Intraflagellar transport protein 57 homolog OS=Mus musculus OX=10090 GN=Ift57 PE=1 SV=1	19	15	18	17	19	15	18	17	63.2	52	54.8	57.3	1643800000	1144700000	2016000000	1095500000
sp|Q7TPR4|ACTN1_MOUSE;sp|O88990|ACTN3_MOUSE	sp|Q7TPR4|ACTN1_MOUSE Alpha-actinin-1 OS=Mus musculus OX=10090 GN=Actn1 PE=1 SV=1	51	48	43	45	32	31	25	28	73.5	66.4	64.8	62.6	6472600000	4565300000	3383500000	3987100000
sp|P56399|UBP5_MOUSE	sp|P56399|UBP5_MOUSE Ubiquitin carboxyl-terminal hydrolase 5 OS=Mus musculus OX=10090 GN=Usp5 PE=1 SV=1	24	21	24	22	24	21	24	22	45.3	39	44.2	40.7	1365000000	876710000	914890000	737530000
sp|Q6P1I6|PSD2_MOUSE	sp|Q6P1I6|PSD2_MOUSE PH and SEC7 domain-containing protein 2 OS=Mus musculus OX=10090 GN=Psd2 PE=1 SV=1	1	4	0	2	1	4	0	2	1	10.4	0	4.2	0	0	0	15091000
sp|Q8R5A6|TB22A_MOUSE	sp|Q8R5A6|TB22A_MOUSE TBC1 domain family member 22A OS=Mus musculus OX=10090 GN=Tbc1d22a PE=1 SV=3	2	1	0	0	2	1	0	0	7.4	4.3	0	0	4811600	0	0	0
sp|Q3U7U3|FBX7_MOUSE	sp|Q3U7U3|FBX7_MOUSE F-box only protein 7 OS=Mus musculus OX=10090 GN=Fbxo7 PE=1 SV=2	2	1	1	1	2	1	1	1	7.5	4.2	3.3	3.4	8006600	0	0	0
sp|Q9CQ48|NUDC2_MOUSE	sp|Q9CQ48|NUDC2_MOUSE NudC domain-containing protein 2 OS=Mus musculus OX=10090 GN=Nudcd2 PE=1 SV=1	2	1	0	0	2	1	0	0	22.3	7	0	0	6319500	0	0	0
sp|Q8C0X0|LCA5L_MOUSE	sp|Q8C0X0|LCA5L_MOUSE Lebercilin-like protein OS=Mus musculus OX=10090 GN=Lca5l PE=2 SV=2	20	18	20	20	20	18	20	20	36.2	30.1	30.7	34.9	1221500000	785260000	1377600000	893670000
sp|P11276|FINC_MOUSE	sp|P11276|FINC_MOUSE Fibronectin OS=Mus musculus OX=10090 GN=Fn1 PE=1 SV=4	4	19	7	23	4	19	7	23	3	11.1	5	14.4	845050000	402880000	461580000	585350000
sp|O88811|STAM2_MOUSE	sp|O88811|STAM2_MOUSE Signal transducing adapter molecule 2 OS=Mus musculus OX=10090 GN=Stam2 PE=1 SV=1	4	1	2	2	2	1	1	2	10.3	2.5	4.4	5.2	8019900	0	0	0
sp|Q8R1X6|SPART_MOUSE	sp|Q8R1X6|SPART_MOUSE Spartin OS=Mus musculus OX=10090 GN=Spart PE=1 SV=1	14	10	9	9	14	10	9	9	35.5	29.7	26.1	23.7	221380000	161090000	181030000	143180000
sp|Q9D8B3|CHM4B_MOUSE	sp|Q9D8B3|CHM4B_MOUSE Charged multivesicular body protein 4b OS=Mus musculus OX=10090 GN=Chmp4b PE=1 SV=2	6	4	2	4	6	4	2	4	30.8	22.8	8.9	22.8	247770000	274360000	139450000	157450000
sp|Q9CY34|UB2FA_MOUSE	sp|Q9CY34|UB2FA_MOUSE NEDD8-conjugating enzyme UBE2F OS=Mus musculus OX=10090 GN=Ube2f PE=1 SV=1	2	2	0	2	2	2	0	2	17.8	17.8	0	17.8	11959000	7679800	0	5507800
sp|Q8R088|GLP3L_MOUSE	sp|Q8R088|GLP3L_MOUSE Golgi phosphoprotein 3-like OS=Mus musculus OX=10090 GN=Golph3l PE=1 SV=1	3	4	2	3	2	2	1	1	16.5	16.1	9.8	15.4	14765000	0	0	0
sp|Q3U1V6|UEVLD_MOUSE	sp|Q3U1V6|UEVLD_MOUSE Ubiquitin-conjugating enzyme E2 variant 3 OS=Mus musculus OX=10090 GN=Uevld PE=1 SV=1	4	2	1	3	4	2	1	3	10.2	5.1	3.2	8.1	29739000	0	0	24410000
sp|Q8VDY4|EFCB7_MOUSE	sp|Q8VDY4|EFCB7_MOUSE EF-hand calcium-binding domain-containing protein 7 OS=Mus musculus OX=10090 GN=Efcab7 PE=1 SV=1	14	11	15	8	14	11	15	8	32.2	24.7	33.4	17.5	218080000	180620000	258890000	191770000
sp|E9PX95|ABCAH_MOUSE	sp|E9PX95|ABCAH_MOUSE ATP-binding cassette sub-family A member 17 OS=Mus musculus OX=10090 GN=Abca17 PE=1 SV=1	1	1	0	2	1	1	0	2	0.5	0.5	0	1.1	0	0	0	66530000
sp|Q8CG76|ARK72_MOUSE	sp|Q8CG76|ARK72_MOUSE Aflatoxin B1 aldehyde reductase member 2 OS=Mus musculus OX=10090 GN=Akr7a2 PE=1 SV=3	11	11	10	9	11	11	10	9	41.4	41.4	33	33	1032100000	522110000	670930000	443150000
sp|Q00493|CBPE_MOUSE	sp|Q00493|CBPE_MOUSE Carboxypeptidase E OS=Mus musculus OX=10090 GN=Cpe PE=1 SV=2	9	10	9	9	9	10	9	9	30.5	32.6	31.7	31.3	183700000	148980000	222870000	152230000
sp|Q8BY87|UBP47_MOUSE	sp|Q8BY87|UBP47_MOUSE Ubiquitin carboxyl-terminal hydrolase 47 OS=Mus musculus OX=10090 GN=Usp47 PE=1 SV=2	11	8	4	5	11	8	4	5	11.8	8.6	4.1	5.3	77943000	45236000	46570000	36903000
sp|P16125|LDHB_MOUSE	sp|P16125|LDHB_MOUSE L-lactate dehydrogenase B chain OS=Mus musculus OX=10090 GN=Ldhb PE=1 SV=2	7	6	5	5	6	5	4	4	26.9	21.6	17.4	21.3	174800000	121060000	169990000	138920000
sp|Q8R2Q6|TECT3_MOUSE	sp|Q8R2Q6|TECT3_MOUSE Tectonic-3 OS=Mus musculus OX=10090 GN=Tctn3 PE=1 SV=1	9	6	8	5	9	6	8	5	24.7	15.6	23.2	13.9	196310000	131740000	191270000	129980000
sp|Q61753|SERA_MOUSE	sp|Q61753|SERA_MOUSE D-3-phosphoglycerate dehydrogenase OS=Mus musculus OX=10090 GN=Phgdh PE=1 SV=3	23	21	17	17	23	21	17	17	51.2	50.7	43	42.6	3010500000	2065300000	2224500000	2018200000
sp|Q922Y0|DYRK3_MOUSE	sp|Q922Y0|DYRK3_MOUSE Dual specificity tyrosine-phosphorylation-regulated kinase 3 OS=Mus musculus OX=10090 GN=Dyrk3 PE=1 SV=1	13	10	14	12	12	10	13	11	30.7	20.8	32.3	28	232590000	171930000	299730000	174770000
sp|Q8VCZ6|SGSM3_MOUSE	sp|Q8VCZ6|SGSM3_MOUSE Small G protein signaling modulator 3 OS=Mus musculus OX=10090 GN=Sgsm3 PE=1 SV=1	1	1	1	0	1	1	1	0	1.9	1.9	1.9	0	0	0	1593000	0
sp|Q60967|PAPS1_MOUSE	sp|Q60967|PAPS1_MOUSE Bifunctional 3-phosphoadenosine 5-phosphosulfate synthase 1 OS=Mus musculus OX=10090 GN=Papss1 PE=1 SV=1	3	2	0	0	2	1	0	0	5.9	4	0	0	0	3657500	0	0
sp|Q9DBS5|KLC4_MOUSE	sp|Q9DBS5|KLC4_MOUSE Kinesin light chain 4 OS=Mus musculus OX=10090 GN=Klc4 PE=1 SV=1	20	17	21	18	15	12	16	13	52.7	45.4	53.6	43.6	345170000	224350000	378880000	247760000
sp|Q8BKE9|IFT74_MOUSE	sp|Q8BKE9|IFT74_MOUSE Intraflagellar transport protein 74 homolog OS=Mus musculus OX=10090 GN=Ift74 PE=1 SV=2	42	35	37	37	42	35	37	37	70.8	67	69.7	69.2	2947000000	2287100000	3067000000	2052800000
sp|P70268|PKN1_MOUSE	sp|P70268|PKN1_MOUSE Serine/threonine-protein kinase N1 OS=Mus musculus OX=10090 GN=Pkn1 PE=1 SV=3	5	4	2	2	5	4	2	2	7.2	6.2	3.7	3.7	16771000	14737000	16949000	18134000
sp|Q9JKX6|NUDT5_MOUSE	sp|Q9JKX6|NUDT5_MOUSE ADP-sugar pyrophosphatase OS=Mus musculus OX=10090 GN=Nudt5 PE=1 SV=1	2	2	1	2	2	2	1	2	10.1	11.9	6	11.9	0	17524000	0	13030000
sp|P05213|TBA1B_MOUSE	sp|P05213|TBA1B_MOUSE Tubulin alpha-1B chain OS=Mus musculus OX=10090 GN=Tuba1b PE=1 SV=2	35	34	35	33	0	0	0	0	82.5	82.5	83.1	82.5	164840000000	85134000000	166390000000	69920000000
sp|Q60823|AKT2_MOUSE	sp|Q60823|AKT2_MOUSE RAC-beta serine/threonine-protein kinase OS=Mus musculus OX=10090 GN=Akt2 PE=1 SV=1	3	3	3	2	2	2	1	1	12.7	12.5	13.3	9.6	15367000	0	0	0
sp|Q9JLJ2|AL9A1_MOUSE	sp|Q9JLJ2|AL9A1_MOUSE 4-trimethylaminobutyraldehyde dehydrogenase OS=Mus musculus OX=10090 GN=Aldh9a1 PE=1 SV=1	17	14	15	15	17	14	15	15	54.5	42.7	55.5	44.7	530000000	390100000	445230000	357180000
sp|Q71M36|CSPG5_MOUSE	sp|Q71M36|CSPG5_MOUSE Chondroitin sulfate proteoglycan 5 OS=Mus musculus OX=10090 GN=Cspg5 PE=1 SV=2	2	2	1	2	2	2	1	2	7.1	3.7	2.3	5.1	26402000	0	0	0
sp|Q9ES00|UBE4B_MOUSE	sp|Q9ES00|UBE4B_MOUSE Ubiquitin conjugation factor E4 B OS=Mus musculus OX=10090 GN=Ube4b PE=1 SV=3	19	14	11	13	19	14	11	13	28.1	18.8	14.7	17.1	145850000	113210000	111750000	104330000
sp|Q8CBY1|SMAG1_MOUSE	sp|Q8CBY1|SMAG1_MOUSE Protein Smaug homolog 1 OS=Mus musculus OX=10090 GN=Samd4a PE=1 SV=2	3	2	2	2	3	2	2	2	5.9	4.5	3.8	3.8	14775000	0	10931000	11959000
sp|Q91VI7|RINI_MOUSE	sp|Q91VI7|RINI_MOUSE Ribonuclease inhibitor OS=Mus musculus OX=10090 GN=Rnh1 PE=1 SV=1	17	14	14	16	17	14	14	16	50.9	48.5	51.5	54.8	392140000	241590000	266360000	235570000
sp|A6H6A9|RBG1L_MOUSE	sp|A6H6A9|RBG1L_MOUSE Rab GTPase-activating protein 1-like OS=Mus musculus OX=10090 GN=Rabgap1l PE=1 SV=1	2	1	2	2	2	1	2	2	3.4	1.3	2.8	3.4	8712200	0	0	6705900
sp|Q80XK6|ATG2B_MOUSE	sp|Q80XK6|ATG2B_MOUSE Autophagy-related protein 2 homolog B OS=Mus musculus OX=10090 GN=Atg2b PE=1 SV=3	5	2	3	3	5	2	3	3	3.2	1.3	2.5	2.5	12803000	12107000	13209000	13015000
sp|Q8BVF2|PDCL3_MOUSE	sp|Q8BVF2|PDCL3_MOUSE Phosducin-like protein 3 OS=Mus musculus OX=10090 GN=Pdcl3 PE=1 SV=1	6	6	4	4	6	6	4	4	35	26.7	27.5	27.5	52681000	43486000	63491000	47767000
sp|Q9CYZ2|TPD54_MOUSE	sp|Q9CYZ2|TPD54_MOUSE Tumor protein D54 OS=Mus musculus OX=10090 GN=Tpd52l2 PE=1 SV=1	2	3	3	4	2	3	3	4	10.5	17.3	20	21.8	48272000	21651000	36332000	26622000
sp|Q99PL6|UBXN6_MOUSE	sp|Q99PL6|UBXN6_MOUSE UBX domain-containing protein 6 OS=Mus musculus OX=10090 GN=Ubxn6 PE=1 SV=1	13	11	11	10	13	11	11	10	43.9	42.1	37.8	35.1	377490000	310790000	353960000	266920000
sp|Q9D7H3|RTCA_MOUSE	sp|Q9D7H3|RTCA_MOUSE RNA 3-terminal phosphate cyclase OS=Mus musculus OX=10090 GN=RtcA PE=1 SV=2	15	8	10	12	15	8	10	12	57.7	35	39.3	50.3	437020000	314100000	456830000	322940000
sp|Q3UHD6|SNX27_MOUSE	sp|Q3UHD6|SNX27_MOUSE Sorting nexin-27 OS=Mus musculus OX=10090 GN=Snx27 PE=1 SV=2	21	14	15	14	21	14	15	14	53.6	41	40.1	37.5	556420000	545510000	459870000	426400000
sp|Q5SW45|MKS1_MOUSE	sp|Q5SW45|MKS1_MOUSE Meckel syndrome type 1 protein homolog OS=Mus musculus OX=10090 GN=Mks1 PE=1 SV=1	17	15	16	12	17	15	16	12	47.2	35.3	38.9	31.4	313130000	245920000	389270000	243210000
sp|Q91ZJ5|UGPA_MOUSE	sp|Q91ZJ5|UGPA_MOUSE UTP--glucose-1-phosphate uridylyltransferase OS=Mus musculus OX=10090 GN=Ugp2 PE=1 SV=3	21	15	19	15	21	15	19	15	57.3	43.3	53.9	42.5	2093500000	1297800000	1391400000	1067100000
sp|Q61187|TS101_MOUSE	sp|Q61187|TS101_MOUSE Tumor susceptibility gene 101 protein OS=Mus musculus OX=10090 GN=Tsg101 PE=1 SV=2	10	9	9	10	10	9	9	10	39.1	36.1	36.1	38.4	314630000	283880000	239900000	313200000
sp|A8Y5H7|S14L1_MOUSE	sp|A8Y5H7|S14L1_MOUSE SEC14-like protein 1 OS=Mus musculus OX=10090 GN=Sec14l1 PE=1 SV=1	12	8	10	8	12	8	10	8	23.9	16.5	19.9	16.5	81620000	64266000	85785000	66741000
sp|Q3UYV8|DAAF3_MOUSE	sp|Q3UYV8|DAAF3_MOUSE Dynein assembly factor 3, axonemal OS=Mus musculus OX=10090 GN=Dnaaf3 PE=1 SV=1	5	1	2	2	5	1	2	2	14	2.6	6.7	6.1	18781000	0	16306000	0
sp|Q921J2|RHEB_MOUSE	sp|Q921J2|RHEB_MOUSE GTP-binding protein Rheb OS=Mus musculus OX=10090 GN=Rheb PE=1 SV=1	5	5	3	4	5	5	3	4	25	27.7	14.7	27.2	103890000	92605000	92433000	100620000
sp|Q9JHU4|DYHC1_MOUSE	sp|Q9JHU4|DYHC1_MOUSE Cytoplasmic dynein 1 heavy chain 1 OS=Mus musculus OX=10090 GN=Dync1h1 PE=1 SV=2	216	192	214	176	216	192	214	176	56.5	50.6	56.2	48.3	14596000000	10061000000	16077000000	8808000000
sp|Q9D5Y1|CCD39_MOUSE	sp|Q9D5Y1|CCD39_MOUSE Coiled-coil domain-containing protein 39 OS=Mus musculus OX=10090 GN=Ccdc39 PE=1 SV=1	49	40	50	45	49	40	50	45	56.9	48.9	57.3	52.9	3708700000	2147800000	4641000000	2338100000
sp|Q9JI90|RNF14_MOUSE	sp|Q9JI90|RNF14_MOUSE E3 ubiquitin-protein ligase RNF14 OS=Mus musculus OX=10090 GN=Rnf14 PE=1 SV=2	10	8	10	10	10	8	10	10	27	20	26.2	24.5	113450000	96249000	98624000	101950000
sp|P80316|TCPE_MOUSE	sp|P80316|TCPE_MOUSE T-complex protein 1 subunit epsilon OS=Mus musculus OX=10090 GN=Cct5 PE=1 SV=1	17	17	12	16	17	17	12	16	51.9	44.2	37.7	47.1	1139600000	753350000	726860000	668630000
sp|P50396|GDIA_MOUSE	sp|P50396|GDIA_MOUSE Rab GDP dissociation inhibitor alpha OS=Mus musculus OX=10090 GN=Gdi1 PE=1 SV=3	6	4	8	6	3	2	4	3	21.3	11.4	24.8	19.9	10473000	8731500	13437000	9156800
sp|Q9CZW4|ACSL3_MOUSE	sp|Q9CZW4|ACSL3_MOUSE Long-chain-fatty-acid--CoA ligase 3 OS=Mus musculus OX=10090 GN=Acsl3 PE=1 SV=2	10	5	4	9	9	5	4	9	23.3	10.8	11	18.2	75315000	63104000	81997000	72193000
sp|Q5SRY7|FBW1B_MOUSE	sp|Q5SRY7|FBW1B_MOUSE F-box/WD repeat-containing protein 11 OS=Mus musculus OX=10090 GN=Fbxw11 PE=1 SV=1	3	0	1	3	1	0	0	1	9	0	2.4	8.9	10585000	0	0	7478900
sp|Q6P5F9|XPO1_MOUSE	sp|Q6P5F9|XPO1_MOUSE Exportin-1 OS=Mus musculus OX=10090 GN=Xpo1 PE=1 SV=1	42	33	36	26	42	33	36	26	53.4	43.5	49.2	32.5	2596700000	1519200000	2015800000	1563600000
sp|Q6A065|CE170_MOUSE	sp|Q6A065|CE170_MOUSE Centrosomal protein of 170 kDa OS=Mus musculus OX=10090 GN=Cep170 PE=1 SV=2	2	1	5	1	2	1	5	1	1.9	0.9	4.7	0.9	0	0	29839000	0
sp|Q8C650|SEP10_MOUSE	sp|Q8C650|SEP10_MOUSE Septin-10 OS=Mus musculus OX=10090 GN=Sept10 PE=1 SV=1	4	4	5	4	4	3	4	3	15	16.2	16.8	16.2	48185000	36580000	39428000	31572000
sp|Q6VH22|IF172_MOUSE	sp|Q6VH22|IF172_MOUSE Intraflagellar transport protein 172 homolog OS=Mus musculus OX=10090 GN=Ift172 PE=1 SV=1	84	80	81	74	84	80	81	74	62.5	58.8	59.9	56.8	5723700000	3745100000	6870000000	3654200000
sp|Q9JJ00|PLS1_MOUSE	sp|Q9JJ00|PLS1_MOUSE Phospholipid scramblase 1 OS=Mus musculus OX=10090 GN=Plscr1 PE=1 SV=1	1	1	1	1	1	1	1	1	4	4	4	4	0	0	0	1532700
sp|Q8R1Q8|DC1L1_MOUSE	sp|Q8R1Q8|DC1L1_MOUSE Cytoplasmic dynein 1 light intermediate chain 1 OS=Mus musculus OX=10090 GN=Dync1li1 PE=1 SV=1	11	9	8	6	11	9	7	6	36.1	28.7	24.3	19.5	165790000	119160000	168040000	117580000
sp|P61982|1433G_MOUSE;sp|O70456|1433S_MOUSE	sp|P61982|1433G_MOUSE 14-3-3 protein gamma OS=Mus musculus OX=10090 GN=Ywhag PE=1 SV=2	15	13	15	12	12	8	10	8	67.6	61.5	70.4	60.7	1157500000	1062500000	1085500000	1070300000
sp|Q61025|IFT20_MOUSE	sp|Q61025|IFT20_MOUSE Intraflagellar transport protein 20 homolog OS=Mus musculus OX=10090 GN=Ift20 PE=1 SV=1	5	6	6	7	5	6	6	7	62.1	62.1	62.1	69.7	815910000	546800000	889080000	379130000
sp|P35700|PRDX1_MOUSE	sp|P35700|PRDX1_MOUSE Peroxiredoxin-1 OS=Mus musculus OX=10090 GN=Prdx1 PE=1 SV=1	11	9	12	8	10	8	11	7	64.3	58.3	64.3	49.7	788300000	576100000	700440000	588450000
sp|Q60591|NFAC2_MOUSE	sp|Q60591|NFAC2_MOUSE Nuclear factor of activated T-cells, cytoplasmic 2 OS=Mus musculus OX=10090 GN=Nfatc2 PE=1 SV=3	1	0	1	1	1	0	1	1	1.7	0	1.5	1.7	0	0	0	2474700
sp|P52482|UB2E1_MOUSE	sp|P52482|UB2E1_MOUSE Ubiquitin-conjugating enzyme E2 E1 OS=Mus musculus OX=10090 GN=Ube2e1 PE=1 SV=1	1	1	1	2	1	0	0	1	9.3	5.7	5.7	15	0	0	0	3387300
sp|Q9WU78|PDC6I_MOUSE	sp|Q9WU78|PDC6I_MOUSE Programmed cell death 6-interacting protein OS=Mus musculus OX=10090 GN=Pdcd6ip PE=1 SV=3	27	20	19	20	27	20	19	20	46.7	36.6	31.9	36	562220000	406380000	466380000	357690000
sp|Q8BIJ7|RUFY1_MOUSE	sp|Q8BIJ7|RUFY1_MOUSE RUN and FYVE domain-containing protein 1 OS=Mus musculus OX=10090 GN=Rufy1 PE=1 SV=1	18	15	14	18	17	14	13	17	30.6	27.8	26.4	30.3	566740000	440740000	555140000	430920000
sp|P80315|TCPD_MOUSE	sp|P80315|TCPD_MOUSE T-complex protein 1 subunit delta OS=Mus musculus OX=10090 GN=Cct4 PE=1 SV=3	22	19	16	18	22	19	16	18	42.3	44.7	41	44.9	762880000	493740000	573520000	453360000
sp|B9EJR8|DAAF5_MOUSE	sp|B9EJR8|DAAF5_MOUSE Dynein assembly factor 5, axonemal OS=Mus musculus OX=10090 GN=Dnaaf5 PE=1 SV=1	27	24	24	24	27	24	24	24	47.6	44	41.9	41.3	995950000	673620000	917650000	631330000
sp|Q5FWI3|TMEM2_MOUSE	sp|Q5FWI3|TMEM2_MOUSE Cell surface hyaluronidase OS=Mus musculus OX=10090 GN=Tmem2 PE=1 SV=1	4	1	4	5	4	1	4	5	4	1.2	4.1	4.8	13509000	0	21665000	14865000
sp|Q6PAR5|GAPD1_MOUSE	sp|Q6PAR5|GAPD1_MOUSE GTPase-activating protein and VPS9 domain-containing protein 1 OS=Mus musculus OX=10090 GN=Gapvd1 PE=1 SV=2	15	16	13	17	15	16	13	17	15.6	16.7	12.7	17.4	256510000	258920000	298190000	291010000
sp|Q78HU3|MB12A_MOUSE	sp|Q78HU3|MB12A_MOUSE Multivesicular body subunit 12A OS=Mus musculus OX=10090 GN=Mvb12a PE=1 SV=1	1	1	1	1	1	1	1	1	6.3	6.3	6.3	6.3	0	0	0	2159400
sp|Q6P9R2|OXSR1_MOUSE	sp|Q6P9R2|OXSR1_MOUSE Serine/threonine-protein kinase OSR1 OS=Mus musculus OX=10090 GN=Oxsr1 PE=1 SV=1	6	5	8	6	4	5	6	5	14.4	14	19.4	17.6	219290000	156650000	184660000	162130000
sp|Q8C6E0|CFA36_MOUSE	sp|Q8C6E0|CFA36_MOUSE Cilia- and flagella-associated protein 36 OS=Mus musculus OX=10090 GN=Cfap36 PE=1 SV=1	7	6	5	6	7	6	5	6	36.2	28.6	24.8	28.6	236300000	140450000	150630000	129750000
sp|Q9CQM2|ERD22_MOUSE	sp|Q9CQM2|ERD22_MOUSE ER lumen protein-retaining receptor 2 OS=Mus musculus OX=10090 GN=Kdelr2 PE=1 SV=1	2	1	1	1	2	1	1	1	16	8	8	8	43200000	26545000	92407000	27433000
sp|A2A432|CUL4B_MOUSE	sp|A2A432|CUL4B_MOUSE Cullin-4B OS=Mus musculus OX=10090 GN=Cul4b PE=1 SV=1	18	12	11	6	11	5	6	2	24.3	13.6	15.1	7.1	290480000	250220000	296810000	267450000
sp|Q61151|2A5E_MOUSE	sp|Q61151|2A5E_MOUSE Serine/threonine-protein phosphatase 2A 56 kDa regulatory subunit epsilon isoform OS=Mus musculus OX=10090 GN=Ppp2r5e PE=1 SV=3	9	9	9	7	6	7	6	5	29.1	27.8	28.9	19.9	143540000	86198000	128860000	99041000
sp|O70172|PI42A_MOUSE	sp|O70172|PI42A_MOUSE Phosphatidylinositol 5-phosphate 4-kinase type-2 alpha OS=Mus musculus OX=10090 GN=Pip4k2a PE=1 SV=1	2	3	2	1	1	1	1	0	7.7	10.1	7.7	4.2	0	0	5701400	0
sp|Q45VK7|DYHC2_MOUSE	sp|Q45VK7|DYHC2_MOUSE Cytoplasmic dynein 2 heavy chain 1 OS=Mus musculus OX=10090 GN=Dync2h1 PE=1 SV=1	213	183	211	185	213	183	211	185	60.9	54	60.5	55.5	15103000000	10413000000	18122000000	9895900000
sp|Q6PDL0|DC1L2_MOUSE	sp|Q6PDL0|DC1L2_MOUSE Cytoplasmic dynein 1 light intermediate chain 2 OS=Mus musculus OX=10090 GN=Dync1li2 PE=1 SV=2	13	13	9	8	13	13	8	8	46.1	42.7	31.5	30.7	325340000	220010000	276580000	209130000
sp|Q9D967|MGDP1_MOUSE	sp|Q9D967|MGDP1_MOUSE Magnesium-dependent phosphatase 1 OS=Mus musculus OX=10090 GN=Mdp1 PE=1 SV=1	5	3	4	4	5	3	4	4	39.6	28.7	39	39	80055000	68299000	54421000	57066000
sp|A2AWA9|RBGP1_MOUSE	sp|A2AWA9|RBGP1_MOUSE Rab GTPase-activating protein 1 OS=Mus musculus OX=10090 GN=Rabgap1 PE=1 SV=1	14	11	11	11	14	11	11	11	16.8	15.1	13.6	12.7	179570000	142670000	164240000	159010000
sp|Q8K057|IFT80_MOUSE	sp|Q8K057|IFT80_MOUSE Intraflagellar transport protein 80 homolog OS=Mus musculus OX=10090 GN=Ift80 PE=1 SV=1	30	26	31	23	30	26	31	23	57.1	50.5	55	45.7	2172200000	1471400000	2722700000	1288400000
sp|Q9CR00|PSMD9_MOUSE	sp|Q9CR00|PSMD9_MOUSE 26S proteasome non-ATPase regulatory subunit 9 OS=Mus musculus OX=10090 GN=Psmd9 PE=1 SV=1	7	4	5	3	7	4	5	3	38.3	19.4	27	15.8	154860000	71875000	110850000	46749000
sp|Q9CPX9|APC11_MOUSE	sp|Q9CPX9|APC11_MOUSE Anaphase-promoting complex subunit 11 OS=Mus musculus OX=10090 GN=Anapc11 PE=3 SV=1	1	1	0	1	1	1	0	1	17.9	17.9	0	17.9	0	0	0	6822200
sp|P61264|STX1B_MOUSE	sp|P61264|STX1B_MOUSE Syntaxin-1B OS=Mus musculus OX=10090 GN=Stx1b PE=1 SV=1	2	1	1	2	2	1	1	2	10.1	4.9	5.2	10.1	11877000	0	0	12840000
sp|Q61699|HS105_MOUSE	sp|Q61699|HS105_MOUSE Heat shock protein 105 kDa OS=Mus musculus OX=10090 GN=Hsph1 PE=1 SV=2	14	10	13	10	13	9	12	9	22.6	16.8	22	16.6	155370000	117520000	166480000	105710000
sp|Q6PD19|ARMD3_MOUSE	sp|Q6PD19|ARMD3_MOUSE Armadillo-like helical domain-containing protein 3 OS=Mus musculus OX=10090 GN=Armh3 PE=1 SV=2	1	2	1	0	1	2	1	0	3.3	5.7	1.5	0	0	20947000	0	0
sp|Q5U4F6|WDR34_MOUSE	sp|Q5U4F6|WDR34_MOUSE WD repeat-containing protein 34 OS=Mus musculus OX=10090 GN=Wdr34 PE=1 SV=2	14	16	14	14	14	16	14	14	44.1	50.8	49.3	46.7	1055700000	539620000	867400000	506140000
sp|P68510|1433F_MOUSE	sp|P68510|1433F_MOUSE 14-3-3 protein eta OS=Mus musculus OX=10090 GN=Ywhah PE=1 SV=2	11	11	15	12	9	7	11	9	39.8	40.2	49.6	42.7	518310000	319950000	375990000	339930000
sp|Q3UMY5|EMAL4_MOUSE	sp|Q3UMY5|EMAL4_MOUSE Echinoderm microtubule-associated protein-like 4 OS=Mus musculus OX=10090 GN=Eml4 PE=1 SV=1	2	1	1	1	2	0	1	1	2.8	0.8	1.2	1.2	0	0	0	8139100
sp|Q8BJW6|EIF2A_MOUSE	sp|Q8BJW6|EIF2A_MOUSE Eukaryotic translation initiation factor 2A OS=Mus musculus OX=10090 GN=Eif2a PE=1 SV=2	9	9	3	6	9	9	3	6	29.1	26.2	7.2	19.1	83950000	66222000	41348000	41671000
sp|O35737|HNRH1_MOUSE	sp|O35737|HNRH1_MOUSE Heterogeneous nuclear ribonucleoprotein H OS=Mus musculus OX=10090 GN=Hnrnph1 PE=1 SV=3	10	9	11	10	5	3	5	4	33.4	31.6	35.2	35.9	134710000	117660000	107330000	90819000
sp|Q8BP92|RCN2_MOUSE	sp|Q8BP92|RCN2_MOUSE Reticulocalbin-2 OS=Mus musculus OX=10090 GN=Rcn2 PE=1 SV=1	10	9	5	7	10	9	5	7	40.9	40.3	24.7	32.2	218880000	257820000	160940000	198180000
sp|Q8BK64|AHSA1_MOUSE	sp|Q8BK64|AHSA1_MOUSE Activator of 90 kDa heat shock protein ATPase homolog 1 OS=Mus musculus OX=10090 GN=Ahsa1 PE=1 SV=2	18	15	16	13	18	15	16	13	60.9	63.9	64.8	50	1544500000	1111900000	1250600000	1141000000
sp|Q8VEH5|EPMIP_MOUSE	sp|Q8VEH5|EPMIP_MOUSE EPM2A-interacting protein 1 OS=Mus musculus OX=10090 GN=Epm2aip1 PE=1 SV=1	5	5	4	5	5	5	4	5	13.2	12.4	10.1	13.5	51990000	35312000	36921000	35898000
sp|Q00558|F8I2_MOUSE	sp|Q00558|F8I2_MOUSE Factor VIII intron 22 protein OS=Mus musculus OX=10090 GN=F8a1 PE=1 SV=1	1	0	0	1	1	0	0	1	4.2	0	0	9.5	5836200	0	0	0
sp|Q0P5X5|ZBBX_MOUSE	sp|Q0P5X5|ZBBX_MOUSE Zinc finger B-box domain-containing protein 1 OS=Mus musculus OX=10090 GN=Zbbx PE=1 SV=1	20	16	19	15	20	16	19	15	51	37	49.7	33	590520000	399930000	745770000	372620000
sp|Q62422|OSTF1_MOUSE	sp|Q62422|OSTF1_MOUSE Osteoclast-stimulating factor 1 OS=Mus musculus OX=10090 GN=Ostf1 PE=1 SV=2	1	1	1	1	1	1	1	1	11.6	11.6	11.6	11.6	0	0	0	6152200
sp|P26350|PTMA_MOUSE	sp|P26350|PTMA_MOUSE Prothymosin alpha OS=Mus musculus OX=10090 GN=Ptma PE=1 SV=2	1	1	0	1	1	1	0	1	12.6	12.6	0	12.6	0	0	0	2789200
sp|Q9JJK2|LANC2_MOUSE	sp|Q9JJK2|LANC2_MOUSE LanC-like protein 2 OS=Mus musculus OX=10090 GN=Lancl2 PE=1 SV=1	2	1	0	1	2	1	0	1	6.4	4	0	4	12245000	0	0	0
sp|P61963|DCAF7_MOUSE	sp|P61963|DCAF7_MOUSE DDB1- and CUL4-associated factor 7 OS=Mus musculus OX=10090 GN=Dcaf7 PE=1 SV=1	4	2	2	3	4	2	2	3	14.6	7	8.2	10.8	33977000	0	30839000	27162000
sp|Q810J8|ZFYV1_MOUSE	sp|Q810J8|ZFYV1_MOUSE Zinc finger FYVE domain-containing protein 1 OS=Mus musculus OX=10090 GN=Zfyve1 PE=1 SV=2	7	5	3	6	7	5	3	6	12	9.3	5.7	11.5	38400000	32966000	22806000	28371000
sp|P63073|IF4E_MOUSE	sp|P63073|IF4E_MOUSE Eukaryotic translation initiation factor 4E OS=Mus musculus OX=10090 GN=Eif4e PE=1 SV=1	5	5	4	3	5	5	4	3	46.5	36.4	32.7	27.6	244860000	178580000	180630000	146960000
sp|P62334|PRS10_MOUSE	sp|P62334|PRS10_MOUSE 26S proteasome regulatory subunit 10B OS=Mus musculus OX=10090 GN=Psmc6 PE=1 SV=1	16	16	16	15	16	16	16	15	50.9	49.9	49.1	48.3	1377500000	919950000	1226500000	821610000
sp|Q6NXY1|TBC31_MOUSE	sp|Q6NXY1|TBC31_MOUSE TBC1 domain family member 31 OS=Mus musculus OX=10090 GN=Tbc1d31 PE=1 SV=1	2	1	2	1	2	1	2	1	3	1.5	3	1.5	16778000	0	24130000	0
sp|P62141|PP1B_MOUSE	sp|P62141|PP1B_MOUSE Serine/threonine-protein phosphatase PP1-beta catalytic subunit OS=Mus musculus OX=10090 GN=Ppp1cb PE=1 SV=3	18	16	17	16	7	6	7	5	71.3	67.3	70.3	63.6	1639500000	931900000	1947900000	934420000
sp|Q922B2|SYDC_MOUSE	sp|Q922B2|SYDC_MOUSE Aspartate--tRNA ligase, cytoplasmic OS=Mus musculus OX=10090 GN=Dars PE=1 SV=2	24	24	15	18	24	24	15	18	59.9	55.3	37.7	43.3	580420000	500560000	461480000	433460000
sp|Q8CBW3|ABI1_MOUSE	sp|Q8CBW3|ABI1_MOUSE Abl interactor 1 OS=Mus musculus OX=10090 GN=Abi1 PE=1 SV=3	11	8	8	9	9	6	7	7	26.6	19.5	19.1	20.8	192980000	177650000	188710000	160710000
sp|Q8JZY2|COMDA_MOUSE	sp|Q8JZY2|COMDA_MOUSE COMM domain-containing protein 10 OS=Mus musculus OX=10090 GN=Commd10 PE=1 SV=1	3	2	1	2	3	2	1	2	20.3	12.9	5.9	12.9	14067000	14799000	0	13182000
sp|Q5SRX1|TM1L2_MOUSE	sp|Q5SRX1|TM1L2_MOUSE TOM1-like protein 2 OS=Mus musculus OX=10090 GN=Tom1l2 PE=1 SV=1	12	7	8	9	12	7	8	9	44	26.4	24.3	34.1	205740000	224690000	187170000	211600000
sp|Q9CY00|TT30B_MOUSE;sp|A2AKQ8|T30A2_MOUSE	sp|Q9CY00|TT30B_MOUSE Tetratricopeptide repeat protein 30B OS=Mus musculus OX=10090 GN=Ttc30b PE=2 SV=1;sp|A2AKQ8|T30A2_MOUSE Tetratricopeptide repeat protein 30A2 OS=Mus musculus OX=10090 GN=Ttc30a2 PE=1 SV=1	31	28	32	22	11	9	10	6	64.2	55	59.9	41.9	2014000000	1341700000	2205400000	1244400000
sp|Q3UHB8|CC177_MOUSE	sp|Q3UHB8|CC177_MOUSE Coiled-coil domain-containing protein 177 OS=Mus musculus OX=10090 GN=Ccdc177 PE=1 SV=1	3	2	2	2	3	2	2	2	5.9	3.5	3.5	3.5	12663000	12228000	18080000	8294700
sp|Q8CFE4|SCYL2_MOUSE	sp|Q8CFE4|SCYL2_MOUSE SCY1-like protein 2 OS=Mus musculus OX=10090 GN=Scyl2 PE=1 SV=1	10	7	7	5	10	7	7	5	16.2	12.3	11.9	7.6	54298000	55639000	51431000	48819000
sp|Q8BH43|WASF2_MOUSE	sp|Q8BH43|WASF2_MOUSE Wiskott-Aldrich syndrome protein family member 2 OS=Mus musculus OX=10090 GN=Wasf2 PE=1 SV=1	5	4	3	3	4	4	2	2	12.9	11.1	8.5	7.2	55007000	59484000	50453000	57933000
sp|O35375|NRP2_MOUSE	sp|O35375|NRP2_MOUSE Neuropilin-2 OS=Mus musculus OX=10090 GN=Nrp2 PE=1 SV=2	1	0	0	1	1	0	0	1	1.6	0	0	1.3	2747300	0	0	0
sp|P63101|1433Z_MOUSE	sp|P63101|1433Z_MOUSE 14-3-3 protein zeta/delta OS=Mus musculus OX=10090 GN=Ywhaz PE=1 SV=1	18	16	20	16	15	12	15	12	69.8	60.4	80.4	60.4	4934500000	2697300000	3737300000	2779600000
sp|Q9WVK4|EHD1_MOUSE	sp|Q9WVK4|EHD1_MOUSE EH domain-containing protein 1 OS=Mus musculus OX=10090 GN=Ehd1 PE=1 SV=1	23	23	26	24	14	14	15	15	63.9	63.3	67	60.3	1413100000	915800000	1219200000	855800000
sp|Q80ST9|LCA5_MOUSE	sp|Q80ST9|LCA5_MOUSE Lebercilin OS=Mus musculus OX=10090 GN=Lca5 PE=1 SV=1	34	31	32	30	34	31	32	30	50.7	48.2	50.9	50	4793000000	3339900000	6024500000	3340200000
sp|P97355|SPSY_MOUSE	sp|P97355|SPSY_MOUSE Spermine synthase OS=Mus musculus OX=10090 GN=Sms PE=1 SV=1	1	1	0	0	1	1	0	0	5.7	2.5	0	0	5873500	0	0	0
sp|Q3TPE9|ANKY2_MOUSE	sp|Q3TPE9|ANKY2_MOUSE Ankyrin repeat and MYND domain-containing protein 2 OS=Mus musculus OX=10090 GN=Ankmy2 PE=1 SV=1	3	2	2	2	3	2	2	2	9.3	6.8	6.8	6.8	57991000	41713000	47113000	46368000
sp|O09172|GSH0_MOUSE	sp|O09172|GSH0_MOUSE Glutamate--cysteine ligase regulatory subunit OS=Mus musculus OX=10090 GN=Gclm PE=1 SV=1	9	5	4	3	9	5	4	3	42.3	24.8	20.8	16.4	528480000	212980000	314050000	177700000
sp|P59672|ANS1A_MOUSE	sp|P59672|ANS1A_MOUSE Ankyrin repeat and SAM domain-containing protein 1A OS=Mus musculus OX=10090 GN=Anks1a PE=1 SV=3	7	4	4	7	7	4	4	7	9.7	5	4.9	9.7	55345000	30498000	40761000	38300000
sp|Q3UMF0|COBL1_MOUSE	sp|Q3UMF0|COBL1_MOUSE Cordon-bleu protein-like 1 OS=Mus musculus OX=10090 GN=Cobll1 PE=1 SV=2	10	7	4	6	10	7	4	6	14.5	9.2	5.8	9.7	60749000	51054000	36525000	52933000
sp|Q8BUR9|MZT1_MOUSE	sp|Q8BUR9|MZT1_MOUSE Mitotic-spindle organizing protein 1 OS=Mus musculus OX=10090 GN=Mzt1 PE=1 SV=1	3	2	2	2	3	2	2	2	57.7	43.6	34.6	43.6	17490000	14336000	16682000	14250000
sp|Q8BS45|IFT56_MOUSE	sp|Q8BS45|IFT56_MOUSE Intraflagellar transport protein 56 OS=Mus musculus OX=10090 GN=Ttc26 PE=1 SV=1	29	25	29	27	29	25	29	27	64.1	64.6	63.7	67.3	1267000000	885200000	1405300000	807680000
sp|Q6PIU9|YJ005_MOUSE	sp|Q6PIU9|YJ005_MOUSE Uncharacterized protein FLJ45252 homolog OS=Mus musculus OX=10090 PE=1 SV=2	5	3	4	5	5	3	4	5	22	12.7	16.7	22	30268000	20509000	25518000	18647000
sp|Q66JT5|TPGS2_MOUSE	sp|Q66JT5|TPGS2_MOUSE Tubulin polyglutamylase complex subunit 2 OS=Mus musculus OX=10090 GN=Tpgs2 PE=1 SV=2	2	1	1	2	2	1	1	2	8.8	5.4	5.4	8.8	15654000	0	0	12270000
sp|P61222|ABCE1_MOUSE	sp|P61222|ABCE1_MOUSE ATP-binding cassette sub-family E member 1 OS=Mus musculus OX=10090 GN=Abce1 PE=1 SV=1	10	13	5	9	10	13	5	9	25.9	34.7	12.4	21.7	116040000	116860000	94960000	121740000
sp|Q8BQM4|HEAT3_MOUSE	sp|Q8BQM4|HEAT3_MOUSE HEAT repeat-containing protein 3 OS=Mus musculus OX=10090 GN=Heatr3 PE=1 SV=1	1	0	2	1	1	0	2	1	1.9	0	4.3	1.9	0	0	5428900	0
sp|Q91YR1|TWF1_MOUSE;sp|Q9Z0P5|TWF2_MOUSE	sp|Q91YR1|TWF1_MOUSE Twinfilin-1 OS=Mus musculus OX=10090 GN=Twf1 PE=1 SV=2	12	11	8	8	12	11	8	8	38	40.6	30.6	30.3	289330000	254190000	244800000	242250000
sp|Q9D394|RUFY3_MOUSE	sp|Q9D394|RUFY3_MOUSE Protein RUFY3 OS=Mus musculus OX=10090 GN=Rufy3 PE=1 SV=1	11	6	9	6	10	5	8	5	31.3	16.8	24.3	16.4	121560000	116440000	117160000	115330000
sp|Q03141|MARK3_MOUSE;sp|Q8VHJ5|MARK1_MOUSE;sp|Q8CIP4|MARK4_MOUSE	sp|Q03141|MARK3_MOUSE MAP/microtubule affinity-regulating kinase 3 OS=Mus musculus OX=10090 GN=Mark3 PE=1 SV=2;sp|Q8VHJ5|MARK1_MOUSE Serine/threonine-protein kinase MARK1 OS=Mus musculus OX=10090 GN=Mark1 PE=1 SV=2	3	2	2	3	2	1	1	2	4.1	2.8	2.8	5	0	0	0	17335000
sp|P99024|TBB5_MOUSE	sp|P99024|TBB5_MOUSE Tubulin beta-5 chain OS=Mus musculus OX=10090 GN=Tubb5 PE=1 SV=1	30	28	29	27	5	5	5	4	78.8	77.9	78.8	77.9	3429200000	1738200000	3005700000	1918400000
sp|P68372|TBB4B_MOUSE	sp|P68372|TBB4B_MOUSE Tubulin beta-4B chain OS=Mus musculus OX=10090 GN=Tubb4b PE=1 SV=1	33	30	32	29	1	1	1	1	82.9	82	82.9	82	151190000000	94803000000	178840000000	81718000000
sp|Q99J38|T30A1_MOUSE	sp|Q99J38|T30A1_MOUSE Tetratricopeptide repeat protein 30A1 OS=Mus musculus OX=10090 GN=Ttc30a1 PE=1 SV=1	22	21	25	17	2	2	3	1	45.6	39.3	48	31.3	69671000	74311000	107720000	0
sp|Q9JHK4|PGTA_MOUSE	sp|Q9JHK4|PGTA_MOUSE Geranylgeranyl transferase type-2 subunit alpha OS=Mus musculus OX=10090 GN=Rabggta PE=1 SV=1	4	1	0	0	4	1	0	0	9.7	1.4	0	0	19415000	0	0	0
sp|Q9JHQ5|LZTL1_MOUSE	sp|Q9JHQ5|LZTL1_MOUSE Leucine zipper transcription factor-like protein 1 OS=Mus musculus OX=10090 GN=Lztfl1 PE=1 SV=1	13	12	13	13	13	12	13	13	50.5	47.2	51.5	49.8	1368200000	880840000	1121700000	849060000
sp|P54775|PRS6B_MOUSE	sp|P54775|PRS6B_MOUSE 26S proteasome regulatory subunit 6B OS=Mus musculus OX=10090 GN=Psmc4 PE=1 SV=2	17	17	14	12	17	17	14	12	60.3	63.2	57.2	48.1	905620000	543230000	768560000	421100000
sp|P31230|AIMP1_MOUSE	sp|P31230|AIMP1_MOUSE Aminoacyl tRNA synthase complex-interacting multifunctional protein 1 OS=Mus musculus OX=10090 GN=Aimp1 PE=1 SV=2	6	2	1	3	6	2	1	3	41	11.3	5.8	16.8	46370000	0	0	0
sp|Q61214|DYR1A_MOUSE;sp|Q9Z188|DYR1B_MOUSE	sp|Q61214|DYR1A_MOUSE Dual specificity tyrosine-phosphorylation-regulated kinase 1A OS=Mus musculus OX=10090 GN=Dyrk1a PE=1 SV=1;sp|Q9Z188|DYR1B_MOUSE Dual specificity tyrosine-phosphorylation-regulated kinase 1B OS=Mus musculus OX=10090 GN=Dyrk1b PE=1 SV=	1	1	2	2	1	1	2	2	1.2	1.7	3.1	2.9	0	0	0	21135000
sp|Q60973|RBBP7_MOUSE	sp|Q60973|RBBP7_MOUSE Histone-binding protein RBBP7 OS=Mus musculus OX=10090 GN=Rbbp7 PE=1 SV=1	5	5	3	3	2	1	1	1	15.8	15.1	11.3	11.3	14803000	0	0	0
sp|Q61171|PRDX2_MOUSE	sp|Q61171|PRDX2_MOUSE Peroxiredoxin-2 OS=Mus musculus OX=10090 GN=Prdx2 PE=1 SV=3	7	5	8	6	7	5	8	6	49	27.8	47.5	39.9	205740000	123070000	206860000	150250000
sp|P26039|TLN1_MOUSE	sp|P26039|TLN1_MOUSE Talin-1 OS=Mus musculus OX=10090 GN=Tln1 PE=1 SV=2	89	70	62	73	79	62	54	64	54	44.6	39.2	44.5	2891900000	2392500000	2207700000	2320800000
sp|O35226|PSMD4_MOUSE	sp|O35226|PSMD4_MOUSE 26S proteasome non-ATPase regulatory subunit 4 OS=Mus musculus OX=10090 GN=Psmd4 PE=1 SV=1	8	9	10	9	8	9	10	9	30.6	32.7	34.8	35.9	348340000	224420000	223530000	150910000
sp|Q7TQH0|ATX2L_MOUSE	sp|Q7TQH0|ATX2L_MOUSE Ataxin-2-like protein OS=Mus musculus OX=10090 GN=Atxn2l PE=1 SV=1	3	1	4	2	3	1	4	2	3.6	1.5	5.1	3.5	19906000	0	24020000	0
sp|Q8K3K8|OPTN_MOUSE	sp|Q8K3K8|OPTN_MOUSE Optineurin OS=Mus musculus OX=10090 GN=Optn PE=1 SV=1	2	2	1	1	2	2	1	1	4.6	4.6	2.4	2.4	4135300	0	0	0
sp|Q3USJ8|FCSD2_MOUSE	sp|Q3USJ8|FCSD2_MOUSE F-BAR and double SH3 domains protein 2 OS=Mus musculus OX=10090 GN=Fchsd2 PE=1 SV=2	3	3	2	3	3	3	2	3	6.4	8.2	3.8	6.8	19488000	21682000	0	20907000
sp|P47857|PFKAM_MOUSE	sp|P47857|PFKAM_MOUSE ATP-dependent 6-phosphofructokinase, muscle type OS=Mus musculus OX=10090 GN=Pfkm PE=1 SV=3	18	14	18	15	14	11	15	12	29.7	25.5	28.8	27.2	171070000	120480000	151640000	122280000
sp|Q9QYJ3|DNJB1_MOUSE	sp|Q9QYJ3|DNJB1_MOUSE DnaJ homolog subfamily B member 1 OS=Mus musculus OX=10090 GN=Dnajb1 PE=1 SV=3	3	3	4	3	2	2	3	2	11.2	11.2	16.5	11.2	26084000	0	26065000	0
sp|Q03137|EPHA4_MOUSE;sp|Q03145|EPHA2_MOUSE;sp|Q8CBF3|EPHB1_MOUSE;sp|Q62413|EPHA6_MOUSE	sp|Q03137|EPHA4_MOUSE Ephrin type-A receptor 4 OS=Mus musculus OX=10090 GN=Epha4 PE=1 SV=2	2	2	2	3	1	1	1	1	2.9	2.7	2.9	4.1	8636200	0	9260400	0
sp|O08795|GLU2B_MOUSE	sp|O08795|GLU2B_MOUSE Glucosidase 2 subunit beta OS=Mus musculus OX=10090 GN=Prkcsh PE=1 SV=1	4	6	0	2	4	6	0	2	11.1	13.6	0	4.2	46684000	38842000	0	40306000
sp|P07901|HS90A_MOUSE	sp|P07901|HS90A_MOUSE Heat shock protein HSP 90-alpha OS=Mus musculus OX=10090 GN=Hsp90aa1 PE=1 SV=4	52	50	53	48	36	35	36	32	61.3	59.9	63.2	60.7	48463000000	31212000000	36841000000	25610000000
sp|Q8CGC7|SYEP_MOUSE	sp|Q8CGC7|SYEP_MOUSE Bifunctional glutamate/proline--tRNA ligase OS=Mus musculus OX=10090 GN=Eprs PE=1 SV=4	31	30	19	22	31	30	19	22	29.5	29.6	19.3	23	428430000	427910000	350860000	366910000
sp|O88848|ARL6_MOUSE	sp|O88848|ARL6_MOUSE ADP-ribosylation factor-like protein 6 OS=Mus musculus OX=10090 GN=Arl6 PE=1 SV=1	3	2	1	2	3	2	1	2	24.2	17.2	7	17.2	22866000	21319000	0	28520000
sp|P68254|1433T_MOUSE	sp|P68254|1433T_MOUSE 14-3-3 protein theta OS=Mus musculus OX=10090 GN=Ywhaq PE=1 SV=1	14	17	16	17	11	13	12	13	50.6	53.5	56.7	53.5	1434000000	786940000	892510000	644990000
sp|Q07235|GDN_MOUSE	sp|Q07235|GDN_MOUSE Glia-derived nexin OS=Mus musculus OX=10090 GN=Serpine2 PE=1 SV=2	7	6	8	6	7	6	8	6	22.9	20.7	24.4	20.7	134620000	146750000	169870000	133780000
sp|Q8R001|MARE2_MOUSE	sp|Q8R001|MARE2_MOUSE Microtubule-associated protein RP/EB family member 2 OS=Mus musculus OX=10090 GN=Mapre2 PE=1 SV=1	3	4	2	4	3	4	2	4	14.4	20.9	11.3	20.9	41224000	22437000	34034000	28745000
sp|Q8BU30|SYIC_MOUSE	sp|Q8BU30|SYIC_MOUSE Isoleucine--tRNA ligase, cytoplasmic OS=Mus musculus OX=10090 GN=Iars PE=1 SV=2	6	9	2	4	6	9	2	4	5.6	10.5	1.7	4.8	43577000	52599000	14847000	32182000
sp|Q925B0|PAWR_MOUSE	sp|Q925B0|PAWR_MOUSE PRKC apoptosis WT1 regulator protein OS=Mus musculus OX=10090 GN=Pawr PE=1 SV=2	5	4	6	3	5	4	6	3	40.5	36.3	49.2	26.4	49879000	42660000	56325000	34020000
sp|P62309|RUXG_MOUSE	sp|P62309|RUXG_MOUSE Small nuclear ribonucleoprotein G OS=Mus musculus OX=10090 GN=Snrpg PE=1 SV=1	1	0	0	1	1	0	0	1	15.8	0	0	15.8	0	0	0	5948600
sp|Q6PDI6|MINY2_MOUSE	sp|Q6PDI6|MINY2_MOUSE Ubiquitin carboxyl-terminal hydrolase MINDY-2 OS=Mus musculus OX=10090 GN=Mindy2 PE=1 SV=1	4	1	1	2	4	1	1	2	9.5	3.3	3.3	5.7	14610000	0	0	21597000
sp|Q8BUK6|HOOK3_MOUSE	sp|Q8BUK6|HOOK3_MOUSE Protein Hook homolog 3 OS=Mus musculus OX=10090 GN=Hook3 PE=1 SV=2	11	10	10	10	11	10	10	10	20.2	19.8	18.8	18.4	234090000	177810000	187970000	164310000
sp|Q9Z1N5|DX39B_MOUSE	sp|Q9Z1N5|DX39B_MOUSE Spliceosome RNA helicase Ddx39b OS=Mus musculus OX=10090 GN=Ddx39b PE=1 SV=1	22	20	23	21	13	11	13	12	66.8	57	65.2	61	3555600000	3188800000	2705300000	2642500000
sp|Q9DC28|KC1D_MOUSE;sp|Q9JMK2|KC1E_MOUSE	sp|Q9DC28|KC1D_MOUSE Casein kinase I isoform delta OS=Mus musculus OX=10090 GN=Csnk1d PE=1 SV=2;sp|Q9JMK2|KC1E_MOUSE Casein kinase I isoform epsilon OS=Mus musculus OX=10090 GN=Csnk1e PE=1 SV=2	1	2	1	2	1	2	1	2	2.7	6.3	3.4	6.3	0	8775900	0	6835200
sp|Q60963|PAFA_MOUSE	sp|Q60963|PAFA_MOUSE Platelet-activating factor acetylhydrolase OS=Mus musculus OX=10090 GN=Pla2g7 PE=2 SV=2	11	8	7	8	11	8	7	8	32.5	21.1	22.5	23.6	667180000	430160000	341230000	396580000
sp|Q3UM45|PP1R7_MOUSE	sp|Q3UM45|PP1R7_MOUSE Protein phosphatase 1 regulatory subunit 7 OS=Mus musculus OX=10090 GN=Ppp1r7 PE=1 SV=2	7	6	4	5	7	6	4	5	32.1	21.3	13.3	18.6	76085000	47023000	50719000	44209000
sp|Q8R5C5|ACTY_MOUSE	sp|Q8R5C5|ACTY_MOUSE Beta-centractin OS=Mus musculus OX=10090 GN=Actr1b PE=1 SV=1	14	15	16	14	5	7	7	6	53.7	55.6	56.1	53.7	1302600000	1130900000	1280300000	1078300000
sp|Q9CYN9|RENR_MOUSE	sp|Q9CYN9|RENR_MOUSE Renin receptor OS=Mus musculus OX=10090 GN=Atp6ap2 PE=1 SV=2	1	1	0	1	1	1	0	1	3.7	3.7	0	3.7	0	0	0	3949100
sp|P10126|EF1A1_MOUSE	sp|P10126|EF1A1_MOUSE Elongation factor 1-alpha 1 OS=Mus musculus OX=10090 GN=Eef1a1 PE=1 SV=3	22	22	19	19	14	14	11	11	62.1	63	60.4	60.4	15941000000	11327000000	13021000000	9566500000
sp|Q3V384|AFG1L_MOUSE	sp|Q3V384|AFG1L_MOUSE AFG1-like ATPase OS=Mus musculus OX=10090 GN=Afg1l PE=1 SV=1	2	1	1	2	2	1	1	2	9	3.5	5.4	6.7	12076000	0	0	0
sp|Q80XI3|IF4G3_MOUSE	sp|Q80XI3|IF4G3_MOUSE Eukaryotic translation initiation factor 4 gamma 3 OS=Mus musculus OX=10090 GN=Eif4g3 PE=1 SV=2	26	18	20	14	22	15	17	12	22	16.2	17	13.1	398710000	309520000	347170000	317780000
sp|Q8BG32|PSD11_MOUSE	sp|Q8BG32|PSD11_MOUSE 26S proteasome non-ATPase regulatory subunit 11 OS=Mus musculus OX=10090 GN=Psmd11 PE=1 SV=3	21	18	21	15	21	18	21	15	59.5	52.4	55.7	40.3	896400000	520020000	780090000	483770000
sp|Q91WC3|ACSL6_MOUSE	sp|Q91WC3|ACSL6_MOUSE Long-chain-fatty-acid--CoA ligase 6 OS=Mus musculus OX=10090 GN=Acsl6 PE=1 SV=1	6	2	3	3	6	2	3	3	11.8	4.4	6.7	6.5	0	0	32700000	35028000
sp|Q3TCH7|CUL4A_MOUSE	sp|Q3TCH7|CUL4A_MOUSE Cullin-4A OS=Mus musculus OX=10090 GN=Cul4a PE=1 SV=1	15	11	8	11	8	4	3	7	23.7	16.7	13.3	18.4	91433000	69801000	61454000	57505000
sp|P61965|WDR5_MOUSE	sp|P61965|WDR5_MOUSE WD repeat-containing protein 5 OS=Mus musculus OX=10090 GN=Wdr5 PE=1 SV=1	4	4	2	2	4	4	2	2	19.5	18.6	7.8	7.8	25078000	26065000	29993000	19157000
sp|Q8BML9|SYQ_MOUSE	sp|Q8BML9|SYQ_MOUSE Glutamine--tRNA ligase OS=Mus musculus OX=10090 GN=Qars PE=1 SV=1	19	17	11	8	19	17	11	8	34.5	27.7	18.1	15.4	227320000	173100000	139220000	136190000
sp|Q3U284|TM231_MOUSE	sp|Q3U284|TM231_MOUSE Transmembrane protein 231 OS=Mus musculus OX=10090 GN=Tmem231 PE=1 SV=1	3	3	4	2	3	3	4	2	16.5	11.1	20.3	7.9	179290000	128430000	218420000	136650000
sp|P46467|VPS4B_MOUSE;sp|Q8BPY9|FIGL1_MOUSE	sp|P46467|VPS4B_MOUSE Vacuolar protein sorting-associated protein 4B OS=Mus musculus OX=10090 GN=Vps4b PE=1 SV=2	9	6	7	6	7	6	6	6	29.3	23.2	22.3	22.3	197360000	126500000	145190000	125890000
sp|Q922D4|PP6R3_MOUSE	sp|Q922D4|PP6R3_MOUSE Serine/threonine-protein phosphatase 6 regulatory subunit 3 OS=Mus musculus OX=10090 GN=Ppp6r3 PE=1 SV=1	6	4	1	2	6	4	1	2	12.2	6.4	2.1	3.8	18980000	24154000	0	20701000
sp|Q8CI94|PYGB_MOUSE;sp|Q9WUB3|PYGM_MOUSE;sp|Q9ET01|PYGL_MOUSE	sp|Q8CI94|PYGB_MOUSE Glycogen phosphorylase, brain form OS=Mus musculus OX=10090 GN=Pygb PE=1 SV=3	37	35	36	34	37	35	36	34	54.1	52.9	51.5	50.7	2366400000	1865300000	2645000000	1627700000
sp|Q64471|GSTT1_MOUSE	sp|Q64471|GSTT1_MOUSE Glutathione S-transferase theta-1 OS=Mus musculus OX=10090 GN=Gstt1 PE=1 SV=4	7	8	6	7	7	8	6	7	45	47.9	25	44.6	269640000	251920000	265220000	260910000
sp|Q9CR37|PPDPF_MOUSE	sp|Q9CR37|PPDPF_MOUSE Pancreatic progenitor cell differentiation and proliferation factor OS=Mus musculus OX=10090 GN=Ppdpf PE=1 SV=1	1	0	0	1	1	0	0	1	14.8	0	0	14.8	0	0	0	3060400
sp|B2RX88|CSPP1_MOUSE	sp|B2RX88|CSPP1_MOUSE Centrosome and spindle pole associated protein 1 OS=Mus musculus OX=10090 GN=Cspp1 PE=1 SV=2	20	14	20	10	20	14	20	10	29	18.9	29.1	14.9	212340000	146660000	243450000	130680000
sp|Q80VD1|FA98B_MOUSE	sp|Q80VD1|FA98B_MOUSE Protein FAM98B OS=Mus musculus OX=10090 GN=Fam98b PE=1 SV=1	12	13	12	14	11	11	11	12	44.8	43.1	44.8	48.5	436540000	298760000	388760000	280330000
sp|Q63739|TP4A1_MOUSE	sp|Q63739|TP4A1_MOUSE Protein tyrosine phosphatase type IVA 1 OS=Mus musculus OX=10090 GN=Ptp4a1 PE=1 SV=1	2	2	3	2	1	1	1	2	15.6	15.6	20.8	24.3	30539000	29332000	25009000	0
sp|Q9CQI3|GMFB_MOUSE;sp|Q9ERL7|GMFG_MOUSE	sp|Q9CQI3|GMFB_MOUSE Glia maturation factor beta OS=Mus musculus OX=10090 GN=Gmfb PE=1 SV=3;sp|Q9ERL7|GMFG_MOUSE Glia maturation factor gamma OS=Mus musculus OX=10090 GN=Gmfg PE=1 SV=1	2	1	0	2	2	1	0	2	23.9	7.7	0	25.4	36639000	0	0	0
sp|Q61081|CDC37_MOUSE	sp|Q61081|CDC37_MOUSE Hsp90 co-chaperone Cdc37 OS=Mus musculus OX=10090 GN=Cdc37 PE=1 SV=1	6	6	5	5	6	6	5	5	21.1	23	20.1	20.1	184730000	176800000	193000000	174410000
sp|Q8K1G2|LBN_MOUSE	sp|Q8K1G2|LBN_MOUSE Limbin OS=Mus musculus OX=10090 GN=Evc2 PE=1 SV=1	28	19	27	17	28	19	27	17	31.6	24.8	32.2	20.5	542340000	451110000	662700000	465450000
sp|Q99JW4|LIMS1_MOUSE;sp|Q91XD2|LIMS2_MOUSE	sp|Q99JW4|LIMS1_MOUSE LIM and senescent cell antigen-like-containing domain protein 1 OS=Mus musculus OX=10090 GN=Lims1 PE=1 SV=3	17	16	13	13	17	16	13	13	60.3	58.8	54.2	54.2	890060000	812060000	695230000	725910000
sp|Q8K012|FBP1L_MOUSE	sp|Q8K012|FBP1L_MOUSE Formin-binding protein 1-like OS=Mus musculus OX=10090 GN=Fnbp1l PE=1 SV=2	1	0	0	1	1	0	0	1	3.3	0	0	3.3	0	0	0	4846400
sp|Q9D7A8|ARMC1_MOUSE	sp|Q9D7A8|ARMC1_MOUSE Armadillo repeat-containing protein 1 OS=Mus musculus OX=10090 GN=Armc1 PE=1 SV=1	1	0	0	1	1	0	0	1	11.3	0	0	11.3	0	0	0	14334000
sp|Q8BG81|PDIP3_MOUSE	sp|Q8BG81|PDIP3_MOUSE Polymerase delta-interacting protein 3 OS=Mus musculus OX=10090 GN=Poldip3 PE=1 SV=1	3	3	2	2	3	3	2	2	12.1	11.9	9.3	8.1	11923000	9784600	0	9775400
sp|O88447|KLC1_MOUSE	sp|O88447|KLC1_MOUSE Kinesin light chain 1 OS=Mus musculus OX=10090 GN=Klc1 PE=1 SV=3	21	20	21	18	14	14	15	12	46.2	41.6	45.1	43.6	678590000	442770000	681550000	425860000
sp|P28660|NCKP1_MOUSE	sp|P28660|NCKP1_MOUSE Nck-associated protein 1 OS=Mus musculus OX=10090 GN=Nckap1 PE=1 SV=2	23	16	17	18	22	15	16	18	27.6	20.5	21.7	24.2	485110000	398510000	416270000	343130000
sp|Q8K4T3|STRAB_MOUSE	sp|Q8K4T3|STRAB_MOUSE STE20-related kinase adapter protein beta OS=Mus musculus OX=10090 GN=Stradb PE=2 SV=1	2	4	5	1	2	4	5	1	5.3	16.5	15.3	2.6	43614000	27688000	46757000	0
sp|Q9EPJ9|ARFG1_MOUSE	sp|Q9EPJ9|ARFG1_MOUSE ADP-ribosylation factor GTPase-activating protein 1 OS=Mus musculus OX=10090 GN=Arfgap1 PE=1 SV=2	5	4	3	4	5	4	3	4	21	16.4	12.8	17.1	16947000	16958000	14753000	13660000
sp|P05063|ALDOC_MOUSE	sp|P05063|ALDOC_MOUSE Fructose-bisphosphate aldolase C OS=Mus musculus OX=10090 GN=Aldoc PE=1 SV=4	10	8	10	8	9	8	9	7	36.6	29.2	38	28.4	166710000	104380000	175400000	146980000
sp|Q7TNP2|2AAB_MOUSE	sp|Q7TNP2|2AAB_MOUSE Serine/threonine-protein phosphatase 2A 65 kDa regulatory subunit A beta isoform OS=Mus musculus OX=10090 GN=Ppp2r1b PE=1 SV=2	13	8	11	7	3	3	3	2	28	21.8	25.8	18.6	25787000	16375000	28391000	17188000
sp|Q9D845|TEX9_MOUSE	sp|Q9D845|TEX9_MOUSE Testis-expressed protein 9 OS=Mus musculus OX=10090 GN=Tex9 PE=2 SV=1	15	12	12	13	15	12	12	13	46.5	40.6	38	43.7	1095300000	1109600000	1074000000	955910000
sp|Q99KW9|TIP_MOUSE	sp|Q99KW9|TIP_MOUSE T-cell immunomodulatory protein OS=Mus musculus OX=10090 GN=Itfg1 PE=1 SV=2	1	1	2	1	1	1	2	1	2.6	2.3	4.9	2.3	0	0	15195000	0
sp|D3YZP9|CCDC6_MOUSE	sp|D3YZP9|CCDC6_MOUSE Coiled-coil domain-containing protein 6 OS=Mus musculus OX=10090 GN=Ccdc6 PE=1 SV=1	4	3	3	2	4	3	3	2	11.1	8.5	9	6	22682000	18020000	24924000	19948000
sp|P23198|CBX3_MOUSE	sp|P23198|CBX3_MOUSE Chromobox protein homolog 3 OS=Mus musculus OX=10090 GN=Cbx3 PE=1 SV=2	1	1	1	1	1	1	1	1	6.6	6.6	6.6	6.6	0	0	0	5721400
sp|Q9JI78|NGLY1_MOUSE	sp|Q9JI78|NGLY1_MOUSE Peptide-N(4)-(N-acetyl-beta-glucosaminyl)asparagine amidase OS=Mus musculus OX=10090 GN=Ngly1 PE=1 SV=2	22	18	18	18	22	18	18	18	49.5	37.5	39.9	41	564160000	460460000	529420000	455320000
sp|O35604|NPC1_MOUSE	sp|O35604|NPC1_MOUSE NPC intracellular cholesterol transporter 1 OS=Mus musculus OX=10090 GN=Npc1 PE=1 SV=2	10	9	7	8	10	9	7	8	8.8	8.2	6.7	8.5	178710000	275210000	189770000	269800000
sp|Q8BI79|CCD40_MOUSE	sp|Q8BI79|CCD40_MOUSE Coiled-coil domain-containing protein 40 OS=Mus musculus OX=10090 GN=Ccdc40 PE=1 SV=1	50	45	59	44	50	45	59	44	48.1	46.3	55.6	45.6	5492300000	3270200000	6905600000	3172200000
sp|Q5FWK3|RHG01_MOUSE	sp|Q5FWK3|RHG01_MOUSE Rho GTPase-activating protein 1 OS=Mus musculus OX=10090 GN=Arhgap1 PE=1 SV=1	21	18	18	18	21	18	18	18	73.1	60.1	66.3	66.5	1840600000	1308600000	1718100000	1349800000
sp|Q9DB07|IFT46_MOUSE	sp|Q9DB07|IFT46_MOUSE Intraflagellar transport protein 46 homolog OS=Mus musculus OX=10090 GN=Ift46 PE=1 SV=1	9	6	7	8	9	6	7	8	44.2	29.9	37.5	41.2	947890000	760090000	1093100000	595410000
sp|Q8CFW7|C2D2A_MOUSE	sp|Q8CFW7|C2D2A_MOUSE Coiled-coil and C2 domain-containing protein 2A OS=Mus musculus OX=10090 GN=Cc2d2a PE=1 SV=1	28	22	28	25	28	22	28	25	27	24.3	29.1	26.5	616130000	478860000	801110000	471190000
sp|P48381|RFX3_MOUSE	sp|P48381|RFX3_MOUSE Transcription factor RFX3 OS=Mus musculus OX=10090 GN=Rfx3 PE=1 SV=2	4	3	4	4	2	1	2	3	10.5	5.5	8.8	9.7	40588000	52537000	50176000	44883000
sp|Q62318|TIF1B_MOUSE	sp|Q62318|TIF1B_MOUSE Transcription intermediary factor 1-beta OS=Mus musculus OX=10090 GN=Trim28 PE=1 SV=3	17	18	14	16	17	18	14	16	36.7	33.3	27.1	32.3	370430000	396620000	301370000	398640000
sp|Q9ES97|RTN3_MOUSE	sp|Q9ES97|RTN3_MOUSE Reticulon-3 OS=Mus musculus OX=10090 GN=Rtn3 PE=1 SV=2	2	2	2	2	2	2	2	2	5.3	5.3	5.3	5.3	471670000	361470000	353950000	421100000
sp|Q8CI95|OSB11_MOUSE;sp|S4R1M9|OSB10_MOUSE	sp|Q8CI95|OSB11_MOUSE Oxysterol-binding protein-related protein 11 OS=Mus musculus OX=10090 GN=Osbpl11 PE=1 SV=2	5	3	1	4	5	3	1	4	8.9	4.9	2.9	6.1	33446000	39802000	0	35356000
sp|O88413|TULP3_MOUSE	sp|O88413|TULP3_MOUSE Tubby-related protein 3 OS=Mus musculus OX=10090 GN=Tulp3 PE=1 SV=1	3	2	3	4	3	2	3	4	13.7	10.2	9.1	14.8	19683000	0	0	13830000
sp|Q9ERK4|XPO2_MOUSE	sp|Q9ERK4|XPO2_MOUSE Exportin-2 OS=Mus musculus OX=10090 GN=Cse1l PE=1 SV=1	35	24	28	25	35	24	28	25	50.3	35.3	39.8	35.4	1456800000	917350000	1238500000	920820000
sp|Q6IRU5|CLCB_MOUSE	sp|Q6IRU5|CLCB_MOUSE Clathrin light chain B OS=Mus musculus OX=10090 GN=Cltb PE=1 SV=1	7	6	4	6	7	6	4	6	24	20.1	13.1	20.1	187290000	302270000	132400000	318530000
sp|O35382|EXOC4_MOUSE	sp|O35382|EXOC4_MOUSE Exocyst complex component 4 OS=Mus musculus OX=10090 GN=Exoc4 PE=1 SV=2	10	15	7	16	10	15	7	16	14.4	24.1	9.9	24.3	270800000	364160000	283560000	484570000
sp|B2RXC1|TPC11_MOUSE	sp|B2RXC1|TPC11_MOUSE Trafficking protein particle complex subunit 11 OS=Mus musculus OX=10090 GN=Trappc11 PE=1 SV=1	2	2	0	1	2	2	0	1	2.4	2.6	0	1.2	0	11169000	0	0
sp|P28741|KIF3A_MOUSE;sp|P33174|KIF4_MOUSE	sp|P28741|KIF3A_MOUSE Kinesin-like protein KIF3A OS=Mus musculus OX=10090 GN=Kif3a PE=1 SV=2	19	14	17	15	18	14	17	15	37.8	24.3	34.8	26.8	487770000	496050000	629600000	515940000
sp|Q8BR76|MKS3_MOUSE	sp|Q8BR76|MKS3_MOUSE Meckelin OS=Mus musculus OX=10090 GN=Tmem67 PE=1 SV=2	24	19	22	18	24	19	22	18	35.8	29.3	34.6	26.5	958890000	667210000	885600000	613600000
sp|Q99ML0|ZMY10_MOUSE	sp|Q99ML0|ZMY10_MOUSE Zinc finger MYND domain-containing protein 10 OS=Mus musculus OX=10090 GN=Zmynd10 PE=1 SV=2	12	10	13	11	12	10	13	11	45.7	38.4	48	40	308700000	257060000	323140000	251570000
sp|Q8N7N5|DCAF8_MOUSE	sp|Q8N7N5|DCAF8_MOUSE DDB1- and CUL4-associated factor 8 OS=Mus musculus OX=10090 GN=Dcaf8 PE=1 SV=1	12	12	10	11	12	12	10	11	25.7	28.9	23.2	24.5	325980000	267090000	282790000	251100000
sp|Q8CJ61|CKLF4_MOUSE	sp|Q8CJ61|CKLF4_MOUSE CKLF-like MARVEL transmembrane domain-containing protein 4 OS=Mus musculus OX=10090 GN=Cmtm4 PE=1 SV=1	3	2	2	2	3	2	2	2	26	9.1	9.1	9.1	143100000	155520000	146670000	180700000
sp|P58252|EF2_MOUSE	sp|P58252|EF2_MOUSE Elongation factor 2 OS=Mus musculus OX=10090 GN=Eef2 PE=1 SV=2	34	34	29	31	34	34	29	30	54.8	52.6	42.5	47.3	1819100000	1421500000	1547300000	1362700000
sp|O35495|CDK14_MOUSE;sp|Q80YP0|CDK3_MOUSE;sp|Q64261|CDK6_MOUSE;sp|P97377|CDK2_MOUSE;sp|Q3V3A1|CDK15_MOUSE;sp|Q14AX6|CDK12_MOUSE;sp|Q69ZA1|CDK13_MOUSE	sp|O35495|CDK14_MOUSE Cyclin-dependent kinase 14 OS=Mus musculus OX=10090 GN=Cdk14 PE=1 SV=2	3	2	1	2	1	1	0	1	5.5	4.5	1.7	4.5	0	0	0	11955000
sp|Q3TIR3|RIC8A_MOUSE;sp|Q80XE1|RIC8B_MOUSE	sp|Q3TIR3|RIC8A_MOUSE Synembryn-A OS=Mus musculus OX=10090 GN=Ric8a PE=1 SV=2	13	10	9	9	13	10	9	9	31.3	25.1	20	22.6	113810000	121620000	143360000	108660000
sp|P15209|NTRK2_MOUSE	sp|P15209|NTRK2_MOUSE BDNF/NT-3 growth factors receptor OS=Mus musculus OX=10090 GN=Ntrk2 PE=1 SV=1	5	5	4	5	5	5	4	5	11.3	11.3	8.9	11.3	168610000	138040000	150880000	125620000
sp|Q9CPX6|ATG3_MOUSE	sp|Q9CPX6|ATG3_MOUSE Ubiquitin-like-conjugating enzyme ATG3 OS=Mus musculus OX=10090 GN=Atg3 PE=1 SV=1	4	4	4	5	4	4	4	5	16.2	16.2	16.2	19.4	80239000	59800000	54668000	51876000
sp|P42932|TCPQ_MOUSE	sp|P42932|TCPQ_MOUSE T-complex protein 1 subunit theta OS=Mus musculus OX=10090 GN=Cct8 PE=1 SV=3	27	27	24	26	27	27	24	26	52.6	58.9	47.3	56.8	1354200000	912750000	923090000	843490000
sp|Q5SSH7|ZZEF1_MOUSE	sp|Q5SSH7|ZZEF1_MOUSE Zinc finger ZZ-type and EF-hand domain-containing protein 1 OS=Mus musculus OX=10090 GN=Zzef1 PE=1 SV=2	4	2	2	3	4	2	2	3	2.3	1	1.2	1.3	13908000	0	0	0
sp|P16110|LEG3_MOUSE	sp|P16110|LEG3_MOUSE Galectin-3 OS=Mus musculus OX=10090 GN=Lgals3 PE=1 SV=3	5	6	6	5	5	6	6	5	21.6	24.6	24.6	24.6	287090000	184070000	186100000	232920000
sp|Q9DCM4|DNAL4_MOUSE	sp|Q9DCM4|DNAL4_MOUSE Dynein light chain 4, axonemal OS=Mus musculus OX=10090 GN=Dnal4 PE=3 SV=2	4	4	5	3	4	4	5	3	28.6	38.1	38.1	28.6	891340000	286300000	947400000	231560000
sp|Q7SIG6|ASAP2_MOUSE	sp|Q7SIG6|ASAP2_MOUSE Arf-GAP with SH3 domain, ANK repeat and PH domain-containing protein 2 OS=Mus musculus OX=10090 GN=Asap2 PE=1 SV=3	11	8	8	8	10	8	7	8	20.8	14.6	15.8	15.4	90705000	64467000	83464000	57253000
sp|Q8BUH8|SENP7_MOUSE	sp|Q8BUH8|SENP7_MOUSE Sentrin-specific protease 7 OS=Mus musculus OX=10090 GN=Senp7 PE=1 SV=1	1	0	2	1	1	0	2	1	1.2	0	3	1.2	0	0	22821000	0
sp|Q9CYT6|CAP2_MOUSE	sp|Q9CYT6|CAP2_MOUSE Adenylyl cyclase-associated protein 2 OS=Mus musculus OX=10090 GN=Cap2 PE=1 SV=1	1	2	1	0	1	1	1	0	2.5	5.5	2.7	0	0	2978700	0	0
sp|Q99MI1|RB6I2_MOUSE;sp|Q6PH08|ERC2_MOUSE	sp|Q99MI1|RB6I2_MOUSE ELKS/Rab6-interacting/CAST family member 1 OS=Mus musculus OX=10090 GN=Erc1 PE=1 SV=1	1	3	1	3	1	3	1	3	0.8	3.7	1.1	3.7	0	11367000	0	10268000
sp|Q2YDW2|MSTO1_MOUSE	sp|Q2YDW2|MSTO1_MOUSE Protein misato homolog 1 OS=Mus musculus OX=10090 GN=Msto1 PE=1 SV=1	9	7	7	7	9	7	7	7	25.5	21	20.1	17.8	80448000	63169000	97473000	72739000
sp|Q8BZ64|TECT1_MOUSE	sp|Q8BZ64|TECT1_MOUSE Tectonic-1 OS=Mus musculus OX=10090 GN=Tctn1 PE=1 SV=1	11	11	10	9	11	11	10	9	33.2	31.9	29.3	28.3	358640000	256230000	461560000	261690000
sp|Q80YV2|NIPA_MOUSE	sp|Q80YV2|NIPA_MOUSE Nuclear-interacting partner of ALK OS=Mus musculus OX=10090 GN=Zc3hc1 PE=1 SV=1	6	3	5	3	6	3	5	3	21.2	11.4	17.4	11.2	16599000	15874000	18109000	18843000
sp|O08585|CLCA_MOUSE	sp|O08585|CLCA_MOUSE Clathrin light chain A OS=Mus musculus OX=10090 GN=Clta PE=1 SV=2	3	5	5	5	3	5	5	5	11.1	14.5	14.5	14.5	377130000	302890000	212410000	304270000
sp|Q149C2|MIPT3_MOUSE	sp|Q149C2|MIPT3_MOUSE TRAF3-interacting protein 1 OS=Mus musculus OX=10090 GN=Traf3ip1 PE=1 SV=2	13	7	11	9	13	7	11	9	29.6	13.9	23.2	18.2	1138400000	784930000	1458700000	660960000
sp|P17742|PPIA_MOUSE	sp|P17742|PPIA_MOUSE Peptidyl-prolyl cis-trans isomerase A OS=Mus musculus OX=10090 GN=Ppia PE=1 SV=2	9	9	9	9	9	9	9	9	62.2	59.8	59.1	64	362220000	264480000	371530000	288060000
sp|Q8CCN5|BCAS3_MOUSE	sp|Q8CCN5|BCAS3_MOUSE Breast carcinoma-amplified sequence 3 homolog OS=Mus musculus OX=10090 GN=Bcas3 PE=1 SV=2	5	1	4	3	5	1	4	3	10.9	1.8	7.7	4.5	24166000	0	27680000	30747000
sp|O08663|MAP2_MOUSE	sp|O08663|MAP2_MOUSE Methionine aminopeptidase 2 OS=Mus musculus OX=10090 GN=Metap2 PE=1 SV=1	5	3	4	4	5	3	4	4	17.2	9.4	11.9	11.5	45514000	45910000	39667000	37547000
sp|P63158|HMGB1_MOUSE;sp|P30681|HMGB2_MOUSE	sp|P63158|HMGB1_MOUSE High mobility group protein B1 OS=Mus musculus OX=10090 GN=Hmgb1 PE=1 SV=2	2	1	2	0	2	1	2	0	14	6.5	12.1	0	0	0	42780000	0
sp|P60335|PCBP1_MOUSE	sp|P60335|PCBP1_MOUSE Poly(rC)-binding protein 1 OS=Mus musculus OX=10090 GN=Pcbp1 PE=1 SV=1	16	14	12	14	12	10	10	10	74.2	71.1	63.8	71.1	2898100000	2326500000	2136900000	2184900000
sp|Q9R1S0|B9D1_MOUSE	sp|Q9R1S0|B9D1_MOUSE B9 domain-containing protein 1 OS=Mus musculus OX=10090 GN=B9d1 PE=1 SV=1	9	8	9	7	9	8	9	7	68.6	68.6	68.6	55.9	531160000	244190000	599610000	255310000
sp|Q99KK2|NEUA_MOUSE	sp|Q99KK2|NEUA_MOUSE N-acylneuraminate cytidylyltransferase OS=Mus musculus OX=10090 GN=Cmas PE=1 SV=2	7	5	3	3	7	5	3	3	23.8	18.3	8.3	9.3	60335000	62707000	60932000	55251000
sp|Q80Y75|DJB13_MOUSE	sp|Q80Y75|DJB13_MOUSE DnaJ homolog subfamily B member 13 OS=Mus musculus OX=10090 GN=Dnajb13 PE=1 SV=1	20	18	23	19	20	18	23	19	74.7	59.8	75.6	69.9	6830200000	3606200000	9868000000	3658400000
sp|Q8C753|K0556_MOUSE	sp|Q8C753|K0556_MOUSE Protein KIAA0556 OS=Mus musculus OX=10090 GN=Kiaa0556 PE=1 SV=2	12	5	15	9	12	5	15	9	14	5	15.6	9.7	103640000	70077000	127860000	67407000
sp|Q8CHH9|SEPT8_MOUSE	sp|Q8CHH9|SEPT8_MOUSE Septin-8 OS=Mus musculus OX=10090 GN=Sept8 PE=1 SV=4	10	7	7	7	8	6	6	5	32.2	25.4	24.7	25.2	131060000	101800000	125310000	106590000
sp|Q6IRU2|TPM4_MOUSE	sp|Q6IRU2|TPM4_MOUSE Tropomyosin alpha-4 chain OS=Mus musculus OX=10090 GN=Tpm4 PE=1 SV=3	5	4	1	7	4	3	1	6	29.8	23.4	5.6	27.8	54165000	73690000	0	96409000
sp|Q3V0J1|TM237_MOUSE	sp|Q3V0J1|TM237_MOUSE Transmembrane protein 237 OS=Mus musculus OX=10090 GN=Tmem237 PE=1 SV=1	9	9	8	5	9	9	8	5	29.3	31.4	28.6	16.9	277400000	208170000	253380000	209460000
sp|P53811|PIPNB_MOUSE	sp|P53811|PIPNB_MOUSE Phosphatidylinositol transfer protein beta isoform OS=Mus musculus OX=10090 GN=Pitpnb PE=1 SV=2	3	3	2	3	2	2	0	2	19.9	20.7	6.3	20.7	0	14335000	0	16015000
sp|Q9QYI3|DNJC7_MOUSE	sp|Q9QYI3|DNJC7_MOUSE DnaJ homolog subfamily C member 7 OS=Mus musculus OX=10090 GN=Dnajc7 PE=1 SV=2	20	17	19	17	20	17	19	17	47	46.8	48.6	42.7	574130000	395280000	421700000	384240000
sp|Q99KD5|UN45A_MOUSE	sp|Q99KD5|UN45A_MOUSE Protein unc-45 homolog A OS=Mus musculus OX=10090 GN=Unc45a PE=1 SV=2	15	12	15	13	15	12	15	13	26.5	20.7	23.4	20.4	229380000	153520000	200790000	138110000
sp|P35846|FOLR1_MOUSE	sp|P35846|FOLR1_MOUSE Folate receptor alpha OS=Mus musculus OX=10090 GN=Folr1 PE=1 SV=2	11	10	8	9	11	10	8	9	48.2	48.2	44.3	47.5	906700000	872400000	932660000	677070000
sp|Q2MV57|TECT2_MOUSE	sp|Q2MV57|TECT2_MOUSE Tectonic-2 OS=Mus musculus OX=10090 GN=Tctn2 PE=1 SV=2	9	8	12	6	9	8	12	6	22.4	17.4	22.7	17.1	175890000	139930000	185230000	127550000
sp|Q3U0M1|TPPC9_MOUSE	sp|Q3U0M1|TPPC9_MOUSE Trafficking protein particle complex subunit 9 OS=Mus musculus OX=10090 GN=Trappc9 PE=1 SV=2	3	3	3	3	3	3	3	3	3.8	3.9	3	3.9	9961600	13191000	0	13768000
sp|Q8BWW9|PKN2_MOUSE	sp|Q8BWW9|PKN2_MOUSE Serine/threonine-protein kinase N2 OS=Mus musculus OX=10090 GN=Pkn2 PE=1 SV=3	6	8	7	7	6	8	7	7	8.9	10.8	10.7	11.4	52579000	37791000	41379000	36392000
sp|Q810B6|ANFY1_MOUSE	sp|Q810B6|ANFY1_MOUSE Rabankyrin-5 OS=Mus musculus OX=10090 GN=Ankfy1 PE=1 SV=2	17	18	11	10	17	18	11	10	24.1	27.3	18.4	15.6	300100000	249750000	215000000	196010000
sp|P22682|CBL_MOUSE	sp|P22682|CBL_MOUSE E3 ubiquitin-protein ligase CBL OS=Mus musculus OX=10090 GN=Cbl PE=1 SV=3	3	2	2	3	3	2	2	3	5.4	3.7	3.3	5.1	9081000	7244800	7458400	6356100
sp|Q91XL9|OSBL1_MOUSE	sp|Q91XL9|OSBL1_MOUSE Oxysterol-binding protein-related protein 1 OS=Mus musculus OX=10090 GN=Osbpl1a PE=1 SV=2	5	3	2	5	5	3	2	5	10.4	4.9	3.5	8.9	45476000	38533000	52592000	46008000
sp|Q9D0P8|IFT27_MOUSE	sp|Q9D0P8|IFT27_MOUSE Intraflagellar transport protein 27 homolog OS=Mus musculus OX=10090 GN=Ift27 PE=1 SV=1	8	10	11	8	8	10	11	8	72	80.1	81.7	72	450920000	311490000	492470000	297190000
sp|Q3UKC1|TAXB1_MOUSE	sp|Q3UKC1|TAXB1_MOUSE Tax1-binding protein 1 homolog OS=Mus musculus OX=10090 GN=Tax1bp1 PE=1 SV=2	1	1	2	1	1	1	2	1	1.4	1.8	3.2	1.8	0	0	5305700	0
sp|O35954|PITM1_MOUSE	sp|O35954|PITM1_MOUSE Membrane-associated phosphatidylinositol transfer protein 1 OS=Mus musculus OX=10090 GN=Pitpnm1 PE=1 SV=1	23	19	23	18	23	19	23	18	34	28.5	34.7	26.8	430800000	344430000	514640000	350840000
sp|P62259|1433E_MOUSE	sp|P62259|1433E_MOUSE 14-3-3 protein epsilon OS=Mus musculus OX=10090 GN=Ywhae PE=1 SV=1	25	23	24	22	23	20	21	19	78.4	75.7	74.5	77.6	5830400000	3791000000	4037500000	3441300000
sp|Q91V51|TTLL1_MOUSE	sp|Q91V51|TTLL1_MOUSE Probable tubulin polyglutamylase TTLL1 OS=Mus musculus OX=10090 GN=Ttll1 PE=1 SV=1	2	2	2	1	2	2	2	1	10.4	10.4	7.3	5.2	24141000	29562000	0	0
sp|P62627|DLRB1_MOUSE	sp|P62627|DLRB1_MOUSE Dynein light chain roadblock-type 1 OS=Mus musculus OX=10090 GN=Dynlrb1 PE=1 SV=3	6	5	5	4	6	5	5	4	83.3	83.3	82.3	60.4	449840000	400880000	515460000	306000000
sp|Q8CDG3|VCIP1_MOUSE	sp|Q8CDG3|VCIP1_MOUSE Deubiquitinating protein VCIP135 OS=Mus musculus OX=10090 GN=Vcpip1 PE=1 SV=1	12	12	11	14	12	12	11	14	14.9	13.7	13	17	130880000	130310000	136660000	134050000
sp|P28658|ATX10_MOUSE	sp|P28658|ATX10_MOUSE Ataxin-10 OS=Mus musculus OX=10090 GN=Atxn10 PE=1 SV=2	23	20	19	21	23	20	19	21	59.4	51.2	57.3	56	1102100000	781290000	973610000	829340000
sp|Q8BYH7|TBC17_MOUSE	sp|Q8BYH7|TBC17_MOUSE TBC1 domain family member 17 OS=Mus musculus OX=10090 GN=Tbc1d17 PE=1 SV=2	4	3	4	3	4	3	4	3	12.7	11.5	13.2	11.5	38509000	54017000	54721000	62083000
sp|Q6P8X1|SNX6_MOUSE	sp|Q6P8X1|SNX6_MOUSE Sorting nexin-6 OS=Mus musculus OX=10090 GN=Snx6 PE=1 SV=2	12	10	10	9	11	10	10	9	30	25.1	27.8	21.2	316780000	277710000	274700000	271300000
sp|P62340|TBPL1_MOUSE	sp|P62340|TBPL1_MOUSE TATA box-binding protein-like protein 1 OS=Mus musculus OX=10090 GN=Tbpl1 PE=1 SV=1	1	2	0	1	1	2	0	1	7	12.9	0	7	0	8231800	0	0
sp|Q7TT45|RRAGD_MOUSE	sp|Q7TT45|RRAGD_MOUSE Ras-related GTP-binding protein D OS=Mus musculus OX=10090 GN=Rragd PE=1 SV=2	3	5	2	7	1	1	1	1	7.8	12.5	5.8	14.3	0	0	0	3301500
sp|A6H8H2|DEN4C_MOUSE	sp|A6H8H2|DEN4C_MOUSE DENN domain-containing protein 4C OS=Mus musculus OX=10090 GN=Dennd4c PE=1 SV=1	18	12	13	12	18	12	13	12	14	8.8	9.3	9.2	138520000	145740000	114910000	111650000
sp|Q80UP5|AN13A_MOUSE	sp|Q80UP5|AN13A_MOUSE Ankyrin repeat domain-containing protein 13A OS=Mus musculus OX=10090 GN=Ankrd13a PE=1 SV=2	6	4	3	5	5	3	2	4	12.2	8	6.6	10.5	55387000	58162000	38351000	56019000
sp|Q8K2J7|RELL1_MOUSE	sp|Q8K2J7|RELL1_MOUSE RELT-like protein 1 OS=Mus musculus OX=10090 GN=Rell1 PE=2 SV=2	1	2	0	0	1	2	0	0	5.9	18.4	0	0	9561800	0	0	0
sp|P97785|GFRA1_MOUSE	sp|P97785|GFRA1_MOUSE GDNF family receptor alpha-1 OS=Mus musculus OX=10090 GN=Gfra1 PE=2 SV=2	2	2	1	1	2	2	1	1	5.6	5.6	2.8	2.8	11253000	14920000	0	0
sp|P48722|HS74L_MOUSE	sp|P48722|HS74L_MOUSE Heat shock 70 kDa protein 4L OS=Mus musculus OX=10090 GN=Hspa4l PE=1 SV=2	20	19	19	19	18	17	17	17	34.4	32.9	31.7	32.1	410140000	280530000	340970000	315220000
sp|Q6EDY6|CARL1_MOUSE	sp|Q6EDY6|CARL1_MOUSE F-actin-uncapping protein LRRC16A OS=Mus musculus OX=10090 GN=Carmil1 PE=1 SV=2	44	38	47	33	44	38	47	33	47.1	42	47.7	36.6	1743300000	1234000000	1891000000	1161200000
sp|Q3UFY4|RSH3A_MOUSE;sp|Q9DA80|RSH3B_MOUSE	sp|Q3UFY4|RSH3A_MOUSE Radial spoke head protein 3 homolog A OS=Mus musculus OX=10090 GN=Rsph3a PE=2 SV=1;sp|Q9DA80|RSH3B_MOUSE Radial spoke head protein 3 homolog B OS=Mus musculus OX=10090 GN=Rsph3b PE=2 SV=1	24	22	26	23	24	22	26	23	53.7	47.3	57.4	52.1	9034500000	4168000000	10745000000	4248300000
sp|P31786|ACBP_MOUSE	sp|P31786|ACBP_MOUSE Acyl-CoA-binding protein OS=Mus musculus OX=10090 GN=Dbi PE=1 SV=2	4	4	3	3	4	4	3	3	66.7	55.2	55.2	55.2	384620000	247650000	347930000	290830000
sp|P80317|TCPZ_MOUSE;sp|Q61390|TCPW_MOUSE	sp|P80317|TCPZ_MOUSE T-complex protein 1 subunit zeta OS=Mus musculus OX=10090 GN=Cct6a PE=1 SV=3	20	18	16	19	20	18	16	19	46.7	44.4	39.4	45.4	1288400000	958150000	976610000	885810000
sp|Q91XU3|PI42C_MOUSE	sp|Q91XU3|PI42C_MOUSE Phosphatidylinositol 5-phosphate 4-kinase type-2 gamma OS=Mus musculus OX=10090 GN=Pip4k2c PE=1 SV=1	2	2	0	2	2	2	0	2	8.8	5	0	5.2	0	0	0	15809000
sp|Q8BN82|S17A5_MOUSE	sp|Q8BN82|S17A5_MOUSE Sialin OS=Mus musculus OX=10090 GN=Slc17a5 PE=1 SV=2	1	0	0	1	1	0	0	1	4.2	0	0	4.2	0	0	0	3940700
sp|Q64112|IFIT2_MOUSE	sp|Q64112|IFIT2_MOUSE Interferon-induced protein with tetratricopeptide repeats 2 OS=Mus musculus OX=10090 GN=Ifit2 PE=1 SV=1	1	1	1	1	1	1	1	1	3	3	3	3	0	0	0	1810000
sp|A2AGT5|CKAP5_MOUSE	sp|A2AGT5|CKAP5_MOUSE Cytoskeleton-associated protein 5 OS=Mus musculus OX=10090 GN=Ckap5 PE=1 SV=1	40	34	38	33	40	34	38	33	26.5	21	24.5	19.7	670150000	605480000	602330000	611130000
sp|Q8CF66|LTOR4_MOUSE	sp|Q8CF66|LTOR4_MOUSE Ragulator complex protein LAMTOR4 OS=Mus musculus OX=10090 GN=Lamtor4 PE=1 SV=2	1	2	0	1	1	2	0	1	10.1	28.3	0	18.2	20688000	0	0	0
sp|Q9R0Y5|KAD1_MOUSE	sp|Q9R0Y5|KAD1_MOUSE Adenylate kinase isoenzyme 1 OS=Mus musculus OX=10090 GN=Ak1 PE=1 SV=1	11	11	10	11	11	11	10	11	56.7	56.7	45.9	59.3	793760000	635470000	555630000	580980000
sp|Q9EPC1|PARVA_MOUSE	sp|Q9EPC1|PARVA_MOUSE Alpha-parvin OS=Mus musculus OX=10090 GN=Parva PE=1 SV=1	8	7	6	7	8	7	6	7	26.9	24.7	22.3	24.7	240370000	222950000	210040000	220030000
sp|P80318|TCPG_MOUSE	sp|P80318|TCPG_MOUSE T-complex protein 1 subunit gamma OS=Mus musculus OX=10090 GN=Cct3 PE=1 SV=1	22	22	21	20	22	22	21	20	55.2	48.8	52.1	45	1171400000	854750000	905020000	774400000
sp|Q9ES70|NEK6_MOUSE	sp|Q9ES70|NEK6_MOUSE Serine/threonine-protein kinase Nek6 OS=Mus musculus OX=10090 GN=Nek6 PE=1 SV=1	3	2	1	2	2	2	1	2	15.7	12.8	8	13.4	13325000	13393000	0	0
sp|Q9Z306|S22A4_MOUSE	sp|Q9Z306|S22A4_MOUSE Solute carrier family 22 member 4 OS=Mus musculus OX=10090 GN=Slc22a4 PE=1 SV=1	4	2	3	3	4	2	3	3	9.6	3.6	7.4	7.8	38302000	63295000	54531000	43738000
sp|P80314|TCPB_MOUSE	sp|P80314|TCPB_MOUSE T-complex protein 1 subunit beta OS=Mus musculus OX=10090 GN=Cct2 PE=1 SV=4	27	26	18	24	27	26	18	24	67.5	60.7	50.1	56.4	1021100000	933060000	882940000	776230000
sp|Q9WV60|GSK3B_MOUSE	sp|Q9WV60|GSK3B_MOUSE Glycogen synthase kinase-3 beta OS=Mus musculus OX=10090 GN=Gsk3b PE=1 SV=2	11	10	9	10	8	8	8	9	43.8	38.1	38.8	40	278440000	201630000	247540000	181620000
sp|Q9Z1R2|BAG6_MOUSE	sp|Q9Z1R2|BAG6_MOUSE Large proline-rich protein BAG6 OS=Mus musculus OX=10090 GN=Bag6 PE=1 SV=1	11	10	10	9	11	10	10	9	14.9	16.1	14.8	15.3	153020000	116450000	131630000	125310000
sp|Q8R366|IGSF8_MOUSE	sp|Q8R366|IGSF8_MOUSE Immunoglobulin superfamily member 8 OS=Mus musculus OX=10090 GN=Igsf8 PE=1 SV=2	4	6	3	5	4	6	3	5	13.1	17.8	7.9	12.3	39963000	38684000	37798000	50930000
sp|Q9Z1G3|VATC1_MOUSE	sp|Q9Z1G3|VATC1_MOUSE V-type proton ATPase subunit C 1 OS=Mus musculus OX=10090 GN=Atp6v1c1 PE=1 SV=4	9	9	6	10	9	9	6	10	39	31.2	32.2	38	253820000	234280000	198510000	252260000
sp|Q99KH8|STK24_MOUSE	sp|Q99KH8|STK24_MOUSE Serine/threonine-protein kinase 24 OS=Mus musculus OX=10090 GN=Stk24 PE=1 SV=1	9	4	6	4	5	2	3	2	28.5	13.9	20.4	15.1	99703000	84682000	76015000	100770000
sp|Q9CQE6|ASF1A_MOUSE	sp|Q9CQE6|ASF1A_MOUSE Histone chaperone ASF1A OS=Mus musculus OX=10090 GN=Asf1a PE=1 SV=1	1	1	1	1	1	1	1	1	5.4	7.4	7.4	7.4	0	0	0	4401900
sp|P56387|DYLT3_MOUSE	sp|P56387|DYLT3_MOUSE Dynein light chain Tctex-type 3 OS=Mus musculus OX=10090 GN=Dynlt3 PE=1 SV=1	3	3	4	2	3	3	4	2	49.1	49.1	78.4	49.1	37257000	21883000	32844000	23353000
sp|P55088|AQP4_MOUSE	sp|P55088|AQP4_MOUSE Aquaporin-4 OS=Mus musculus OX=10090 GN=Aqp4 PE=1 SV=2	5	4	4	5	5	4	4	5	17	13.9	13.9	17	1317400000	1178500000	880850000	991780000
sp|Q91Z67|SRGP2_MOUSE	sp|Q91Z67|SRGP2_MOUSE SLIT-ROBO Rho GTPase-activating protein 2 OS=Mus musculus OX=10090 GN=Srgap2 PE=1 SV=2	18	16	15	16	16	14	13	14	25.4	23.2	19.6	22.9	319530000	251060000	248420000	228190000
sp|P06151|LDHA_MOUSE;sp|P00342|LDHC_MOUSE	sp|P06151|LDHA_MOUSE L-lactate dehydrogenase A chain OS=Mus musculus OX=10090 GN=Ldha PE=1 SV=3	3	3	3	2	2	2	2	1	12.7	9.9	9.3	6.6	15050000	0	0	0
sp|Q8BGF3|WDR92_MOUSE	sp|Q8BGF3|WDR92_MOUSE WD repeat-containing protein 92 OS=Mus musculus OX=10090 GN=Wdr92 PE=1 SV=1	5	3	7	5	5	3	7	5	17.4	10.6	23.5	17.4	54493000	29278000	59671000	36765000
sp|Q8VE47|UBA5_MOUSE	sp|Q8VE47|UBA5_MOUSE Ubiquitin-like modifier-activating enzyme 5 OS=Mus musculus OX=10090 GN=Uba5 PE=1 SV=2	1	2	1	0	1	2	1	0	4	7.9	5.2	0	0	5723100	0	0
sp|Q91X84|CRTC3_MOUSE	sp|Q91X84|CRTC3_MOUSE CREB-regulated transcription coactivator 3 OS=Mus musculus OX=10090 GN=Crtc3 PE=1 SV=2	6	4	4	3	6	4	4	3	14.1	9.7	10.5	7.6	44202000	37137000	49097000	36082000
sp|Q8K2H2|OTU6B_MOUSE	sp|Q8K2H2|OTU6B_MOUSE Deubiquitinase OTUD6B OS=Mus musculus OX=10090 GN=Otud6b PE=1 SV=1	4	3	1	3	4	3	1	3	24.1	18	4.4	18	57834000	49563000	0	45853000
sp|Q6NZJ6|IF4G1_MOUSE	sp|Q6NZJ6|IF4G1_MOUSE Eukaryotic translation initiation factor 4 gamma 1 OS=Mus musculus OX=10090 GN=Eif4g1 PE=1 SV=1	20	17	12	16	16	14	9	14	18.2	15.9	12.4	13.6	242590000	189500000	215300000	211020000
sp|P14873|MAP1B_MOUSE	sp|P14873|MAP1B_MOUSE Microtubule-associated protein 1B OS=Mus musculus OX=10090 GN=Map1b PE=1 SV=2	66	60	60	51	64	59	58	50	46.8	44.1	42.9	38.4	2806200000	2229400000	2470200000	1911300000
sp|Q3U1U7|AHRR_MOUSE	sp|Q3U1U7|AHRR_MOUSE Aryl hydrocarbon receptor repressor OS=Mus musculus OX=10090 GN=Ahrr PE=1 SV=1	1	1	1	1	1	1	1	1	2.9	2.9	2.9	2.9	1175800000	0	0	1624500000
sp|Q80SW1|SAHH2_MOUSE	sp|Q80SW1|SAHH2_MOUSE S-adenosylhomocysteine hydrolase-like protein 1 OS=Mus musculus OX=10090 GN=Ahcyl1 PE=1 SV=1	13	12	13	16	8	5	6	8	27.5	28.7	34	36.4	402430000	282400000	320700000	245410000
sp|Q9WTK7|STK11_MOUSE	sp|Q9WTK7|STK11_MOUSE Serine/threonine-protein kinase STK11 OS=Mus musculus OX=10090 GN=Stk11 PE=1 SV=1	5	5	5	4	5	5	5	4	16.5	16.7	17.4	14.2	39919000	34171000	51195000	37545000
sp|Q9DBL7|COASY_MOUSE	sp|Q9DBL7|COASY_MOUSE Bifunctional coenzyme A synthase OS=Mus musculus OX=10090 GN=Coasy PE=1 SV=2	10	10	10	11	10	10	10	11	32.9	28.8	25.8	34.6	591280000	409460000	456070000	426170000
sp|Q8C0E2|VP26B_MOUSE	sp|Q8C0E2|VP26B_MOUSE Vacuolar protein sorting-associated protein 26B OS=Mus musculus OX=10090 GN=Vps26b PE=1 SV=1	7	9	6	5	7	7	4	4	30.4	36	24.4	16.7	101730000	106980000	78421000	85655000
sp|P42337|PK3CA_MOUSE	sp|P42337|PK3CA_MOUSE Phosphatidylinositol 4,5-bisphosphate 3-kinase catalytic subunit alpha isoform OS=Mus musculus OX=10090 GN=Pik3ca PE=1 SV=2	4	3	3	3	4	3	3	3	5.8	4.8	4.6	4.8	21436000	17659000	18477000	17356000
sp|Q9D1M0|SEC13_MOUSE	sp|Q9D1M0|SEC13_MOUSE Protein SEC13 homolog OS=Mus musculus OX=10090 GN=Sec13 PE=1 SV=3	5	5	5	5	5	5	5	5	28.6	32.3	35.1	31.4	79270000	54977000	47293000	57162000
sp|O55057|PDE6D_MOUSE	sp|O55057|PDE6D_MOUSE Retinal rod rhodopsin-sensitive cGMP 3,5-cyclic phosphodiesterase subunit delta OS=Mus musculus OX=10090 GN=Pde6d PE=1 SV=1	2	3	3	3	2	3	3	3	20.7	28.7	28.7	28.7	68028000	38320000	57764000	47322000
sp|Q61735|CD47_MOUSE	sp|Q61735|CD47_MOUSE Leukocyte surface antigen CD47 OS=Mus musculus OX=10090 GN=Cd47 PE=1 SV=2	2	1	2	2	2	1	2	2	8.9	4.3	8.9	8.9	100400000	0	116990000	95954000
sp|Q80UY2|KCMF1_MOUSE	sp|Q80UY2|KCMF1_MOUSE E3 ubiquitin-protein ligase KCMF1 OS=Mus musculus OX=10090 GN=Kcmf1 PE=1 SV=1	3	2	2	4	3	2	2	4	9.7	8.1	8.1	17.6	0	26230000	25974000	31742000
sp|Q8R0H9|GGA1_MOUSE;sp|Q8BMI3|GGA3_MOUSE	sp|Q8R0H9|GGA1_MOUSE ADP-ribosylation factor-binding protein GGA1 OS=Mus musculus OX=10090 GN=Gga1 PE=1 SV=1	9	7	6	7	9	6	5	7	19.8	17	12.3	18.3	148300000	111680000	116910000	107730000
sp|Q01341|ADCY6_MOUSE;sp|P84309|ADCY5_MOUSE	sp|Q01341|ADCY6_MOUSE Adenylate cyclase type 6 OS=Mus musculus OX=10090 GN=Adcy6 PE=1 SV=1	16	13	19	16	16	13	19	16	19.9	17.4	22.9	20.3	374610000	324950000	498610000	333380000
sp|Q6PCQ0|IQCE_MOUSE	sp|Q6PCQ0|IQCE_MOUSE IQ domain-containing protein E OS=Mus musculus OX=10090 GN=Iqce PE=1 SV=1	28	25	30	26	28	25	30	26	50.9	47.6	52.1	46.1	1453200000	978120000	1679700000	1054900000
sp|Q9CWR2|SMYD3_MOUSE	sp|Q9CWR2|SMYD3_MOUSE Histone-lysine N-methyltransferase SMYD3 OS=Mus musculus OX=10090 GN=Smyd3 PE=2 SV=1	1	0	1	1	1	0	1	1	2.6	0	2.6	3	0	0	2047200	0
sp|Q60575|KIF1B_MOUSE	sp|Q60575|KIF1B_MOUSE Kinesin-like protein KIF1B OS=Mus musculus OX=10090 GN=Kif1b PE=1 SV=2	6	6	9	6	2	2	4	2	4.1	4.1	6.7	4.1	7091200	0	0	5343000
sp|P11152|LIPL_MOUSE	sp|P11152|LIPL_MOUSE Lipoprotein lipase OS=Mus musculus OX=10090 GN=Lpl PE=1 SV=3	1	0	1	1	1	0	1	1	4	0	4	4	0	0	0	3820300
sp|Q9CZA6|NDE1_MOUSE;sp|Q9ERR1|NDEL1_MOUSE	sp|Q9CZA6|NDE1_MOUSE Nuclear distribution protein nudE homolog 1 OS=Mus musculus OX=10090 GN=Nde1 PE=1 SV=1	5	2	6	5	5	2	6	5	19.8	7.3	23.5	20.1	65352000	56698000	72349000	47749000
sp|Q8C5Q4|GRSF1_MOUSE	sp|Q8C5Q4|GRSF1_MOUSE G-rich sequence factor 1 OS=Mus musculus OX=10090 GN=Grsf1 PE=1 SV=2	3	1	2	2	3	1	2	2	11.5	4.6	8.1	8.8	24887000	0	22417000	0
sp|Q8K3G9|DP13B_MOUSE	sp|Q8K3G9|DP13B_MOUSE DCC-interacting protein 13-beta OS=Mus musculus OX=10090 GN=Appl2 PE=1 SV=1	26	25	24	25	26	25	24	25	66	63.3	59.8	59.7	760030000	519770000	683690000	479330000
sp|Q8BTS4|NUP54_MOUSE	sp|Q8BTS4|NUP54_MOUSE Nuclear pore complex protein Nup54 OS=Mus musculus OX=10090 GN=Nup54 PE=1 SV=1	1	1	1	1	1	1	1	1	3.3	3.3	3.3	3.3	0	0	0	2578000
sp|Q8K1M6|DNM1L_MOUSE	sp|Q8K1M6|DNM1L_MOUSE Dynamin-1-like protein OS=Mus musculus OX=10090 GN=Dnm1l PE=1 SV=2	31	25	29	29	31	25	29	29	61.3	48.7	58.9	60.9	1179200000	1203800000	1137700000	1174700000
sp|Q9JIY5|HTRA2_MOUSE	sp|Q9JIY5|HTRA2_MOUSE Serine protease HTRA2, mitochondrial OS=Mus musculus OX=10090 GN=Htra2 PE=1 SV=2	3	3	1	2	3	3	1	2	8.7	7.6	2.8	5.5	22004000	23418000	0	19882000
sp|Q9CQM0|NICN1_MOUSE	sp|Q9CQM0|NICN1_MOUSE Nicolin-1 OS=Mus musculus OX=10090 GN=Nicn1 PE=1 SV=1	1	1	0	2	1	1	0	2	6.6	5.2	0	16.9	0	0	0	24351000
sp|P34022|RANG_MOUSE	sp|P34022|RANG_MOUSE Ran-specific GTPase-activating protein OS=Mus musculus OX=10090 GN=Ranbp1 PE=1 SV=2	2	1	0	3	2	1	0	3	22.2	5.4	0	27.6	0	0	0	16451000
sp|Q6X893|CTL1_MOUSE	sp|Q6X893|CTL1_MOUSE Choline transporter-like protein 1 OS=Mus musculus OX=10090 GN=Slc44a1 PE=1 SV=3	5	5	4	3	5	5	4	3	9.6	9.6	8.1	6.4	59166000	56596000	49645000	57678000
sp|Q62245|SOS1_MOUSE	sp|Q62245|SOS1_MOUSE Son of sevenless homolog 1 OS=Mus musculus OX=10090 GN=Sos1 PE=1 SV=2	4	4	1	3	2	3	0	2	5.4	4.6	1.4	3.9	14768000	15657000	0	16458000
sp|O35648|CETN3_MOUSE	sp|O35648|CETN3_MOUSE Centrin-3 OS=Mus musculus OX=10090 GN=Cetn3 PE=1 SV=1	4	4	2	2	4	4	2	2	39.5	39.5	17.4	19.2	66904000	86641000	60332000	81610000
sp|Q3V4B5|COMD6_MOUSE	sp|Q3V4B5|COMD6_MOUSE COMM domain-containing protein 6 OS=Mus musculus OX=10090 GN=Commd6 PE=1 SV=1	1	0	1	2	1	0	1	2	16.1	0	16.1	31	0	0	0	16801000
sp|Q8BMS9|RASF2_MOUSE	sp|Q8BMS9|RASF2_MOUSE Ras association domain-containing protein 2 OS=Mus musculus OX=10090 GN=Rassf2 PE=1 SV=1	8	6	6	8	7	5	5	7	34.4	27	23.9	33.4	88576000	66886000	102850000	79761000
sp|P52480|KPYM_MOUSE;sp|P53657|KPYR_MOUSE	sp|P52480|KPYM_MOUSE Pyruvate kinase PKM OS=Mus musculus OX=10090 GN=Pkm PE=1 SV=4	25	29	23	25	25	29	23	25	65.7	70.2	64.8	63.8	935920000	945040000	875100000	727460000
sp|P70290|EM55_MOUSE	sp|P70290|EM55_MOUSE 55 kDa erythrocyte membrane protein OS=Mus musculus OX=10090 GN=Mpp1 PE=1 SV=1	26	26	23	25	26	26	23	25	73.4	75.3	73.4	75.3	3106000000	2835400000	2972100000	2675900000
sp|O55131|SEPT7_MOUSE;sp|Q9DA97|SEP14_MOUSE	sp|O55131|SEPT7_MOUSE Septin-7 OS=Mus musculus OX=10090 GN=Sept7 PE=1 SV=1	11	10	11	12	11	9	10	11	38.8	32.8	39	40.6	483610000	511800000	597260000	450210000
sp|P54731|FAF1_MOUSE	sp|P54731|FAF1_MOUSE FAS-associated factor 1 OS=Mus musculus OX=10090 GN=Faf1 PE=1 SV=2	7	5	6	7	7	5	6	7	16.2	10.2	11.7	13.4	91212000	85322000	96238000	92898000
sp|P70671|IRF3_MOUSE	sp|P70671|IRF3_MOUSE Interferon regulatory factor 3 OS=Mus musculus OX=10090 GN=Irf3 PE=1 SV=1	3	3	3	2	3	3	3	2	10.5	10.5	13.8	8.1	29095000	27014000	29257000	23356000
sp|Q8CHX7|RFTN2_MOUSE	sp|Q8CHX7|RFTN2_MOUSE Raftlin-2 OS=Mus musculus OX=10090 GN=Rftn2 PE=1 SV=3	3	3	3	2	3	3	3	2	11	10.6	10.8	6.6	30201000	28011000	22579000	0
sp|Q8CHY7|TTC23_MOUSE	sp|Q8CHY7|TTC23_MOUSE Tetratricopeptide repeat protein 23 OS=Mus musculus OX=10090 GN=Ttc23 PE=2 SV=1	13	11	14	12	13	11	14	12	35.5	29.3	37.5	32.6	268350000	220850000	419260000	220620000
sp|Q9EPL8|IPO7_MOUSE	sp|Q9EPL8|IPO7_MOUSE Importin-7 OS=Mus musculus OX=10090 GN=Ipo7 PE=1 SV=2	20	15	19	18	19	14	19	17	27.5	21.7	28.8	24.2	357030000	373290000	317230000	343130000
sp|Q78ZA7|NP1L4_MOUSE	sp|Q78ZA7|NP1L4_MOUSE Nucleosome assembly protein 1-like 4 OS=Mus musculus OX=10090 GN=Nap1l4 PE=1 SV=1	13	9	9	12	12	8	8	11	57.9	37.1	33.3	50.1	358250000	252970000	252250000	232000000
sp|Q9D0I9|SYRC_MOUSE	sp|Q9D0I9|SYRC_MOUSE Arginine--tRNA ligase, cytoplasmic OS=Mus musculus OX=10090 GN=Rars PE=1 SV=2	15	14	8	12	15	14	8	12	31.1	26.5	16.1	25	137220000	137350000	128600000	129220000
sp|Q5SXA9|KIBRA_MOUSE	sp|Q5SXA9|KIBRA_MOUSE Protein KIBRA OS=Mus musculus OX=10090 GN=Wwc1 PE=1 SV=1	3	3	2	2	3	3	2	2	5.1	4	2.4	2.8	0	13528000	0	0
sp|Q5SQX6|CYFP2_MOUSE	sp|Q5SQX6|CYFP2_MOUSE Cytoplasmic FMR1-interacting protein 2 OS=Mus musculus OX=10090 GN=Cyfip2 PE=1 SV=2	13	16	17	15	1	1	2	0	13	16.1	17	15	0	0	28345000	0
sp|O35075|DSCR3_MOUSE	sp|O35075|DSCR3_MOUSE Down syndrome critical region protein 3 homolog OS=Mus musculus OX=10090 GN=Dscr3 PE=1 SV=1	7	5	4	3	7	5	4	3	36.4	26.6	25.6	14.5	69513000	98065000	69231000	96574000
sp|Q7M6Y3|PICAL_MOUSE;sp|Q61548|AP180_MOUSE	sp|Q7M6Y3|PICAL_MOUSE Phosphatidylinositol-binding clathrin assembly protein OS=Mus musculus OX=10090 GN=Picalm PE=1 SV=1	13	8	6	8	13	8	6	8	27.3	22.3	15.9	20.3	356530000	413790000	333560000	388620000
sp|Q7TSI3|PP6R1_MOUSE	sp|Q7TSI3|PP6R1_MOUSE Serine/threonine-protein phosphatase 6 regulatory subunit 1 OS=Mus musculus OX=10090 GN=Ppp6r1 PE=1 SV=1	9	8	7	9	9	8	7	9	16.5	18.3	14.5	18.5	128160000	106460000	114330000	146010000
sp|Q8BRT1|CLAP2_MOUSE	sp|Q8BRT1|CLAP2_MOUSE CLIP-associating protein 2 OS=Mus musculus OX=10090 GN=Clasp2 PE=1 SV=1	26	19	19	23	24	18	17	21	28.1	22.8	22.2	26	420570000	387900000	484750000	402280000
sp|Q9DBJ1|PGAM1_MOUSE;sp|O70250|PGAM2_MOUSE	sp|Q9DBJ1|PGAM1_MOUSE Phosphoglycerate mutase 1 OS=Mus musculus OX=10090 GN=Pgam1 PE=1 SV=3	7	8	7	6	7	8	7	6	37.8	44.9	34.6	30.7	217910000	145050000	218930000	193920000
sp|Q8BY71|HAT1_MOUSE	sp|Q8BY71|HAT1_MOUSE Histone acetyltransferase type B catalytic subunit OS=Mus musculus OX=10090 GN=Hat1 PE=1 SV=1	4	4	4	4	4	4	4	4	18	17.3	16.3	15.4	39262000	40123000	39734000	41529000
sp|Q61329|ZFHX3_MOUSE;sp|Q9JJN2|ZFHX4_MOUSE	sp|Q61329|ZFHX3_MOUSE Zinc finger homeobox protein 3 OS=Mus musculus OX=10090 GN=Zfhx3 PE=1 SV=1;sp|Q9JJN2|ZFHX4_MOUSE Zinc finger homeobox protein 4 OS=Mus musculus OX=10090 GN=Zfhx4 PE=1 SV=1	1	2	1	1	1	2	1	1	0.2	0.4	0.2	0.2	0	61708000	0	0
sp|P17182|ENOA_MOUSE;sp|P17183|ENOG_MOUSE;sp|P21550|ENOB_MOUSE	sp|P17182|ENOA_MOUSE Alpha-enolase OS=Mus musculus OX=10090 GN=Eno1 PE=1 SV=3	16	14	12	12	16	14	12	12	56.9	46.3	41.2	41.5	441990000	381030000	557320000	474250000
sp|P62746|RHOB_MOUSE	sp|P62746|RHOB_MOUSE Rho-related GTP-binding protein RhoB OS=Mus musculus OX=10090 GN=Rhob PE=1 SV=1	8	6	8	7	6	4	6	5	52	32.7	52	48	204650000	206570000	263900000	238960000
sp|Q9ESZ8|GTF2I_MOUSE	sp|Q9ESZ8|GTF2I_MOUSE General transcription factor II-I OS=Mus musculus OX=10090 GN=Gtf2i PE=1 SV=3	18	16	12	13	18	16	12	13	26.9	22.3	15.9	18.2	224680000	187890000	194680000	189210000
sp|Q8BFQ4|WDR82_MOUSE	sp|Q8BFQ4|WDR82_MOUSE WD repeat-containing protein 82 OS=Mus musculus OX=10090 GN=Wdr82 PE=1 SV=1	2	5	2	4	2	5	2	4	10.9	22.4	8.9	17.9	42549000	0	0	0
sp|Q7TQK5|CCD93_MOUSE	sp|Q7TQK5|CCD93_MOUSE Coiled-coil domain-containing protein 93 OS=Mus musculus OX=10090 GN=Ccdc93 PE=1 SV=1	13	6	4	9	13	6	4	9	28.8	14.6	9.7	19.7	99345000	95783000	70162000	106010000
sp|Q8C0D4|RHG12_MOUSE	sp|Q8C0D4|RHG12_MOUSE Rho GTPase-activating protein 12 OS=Mus musculus OX=10090 GN=Arhgap12 PE=1 SV=2	6	6	1	3	6	6	1	3	13.4	14.6	1.7	7.9	65330000	59686000	0	35858000
sp|P84084|ARF5_MOUSE	sp|P84084|ARF5_MOUSE ADP-ribosylation factor 5 OS=Mus musculus OX=10090 GN=Arf5 PE=1 SV=2	10	11	10	11	4	5	4	5	76.1	76.1	76.1	76.1	1213400000	916950000	884270000	887360000
sp|Q812A2|SRGP3_MOUSE	sp|Q812A2|SRGP3_MOUSE SLIT-ROBO Rho GTPase-activating protein 3 OS=Mus musculus OX=10090 GN=Srgap3 PE=1 SV=1	35	28	39	30	30	25	36	27	41.1	33.4	45.6	35	1122900000	955230000	1008400000	891300000
sp|O89019|INVS_MOUSE	sp|O89019|INVS_MOUSE Inversin OS=Mus musculus OX=10090 GN=Invs PE=1 SV=2	6	3	4	4	6	3	4	4	9.3	4.1	6.8	6.7	18478000	23550000	27894000	24540000
sp|Q9CQ25|MZT2_MOUSE	sp|Q9CQ25|MZT2_MOUSE Mitotic-spindle organizing protein 2 OS=Mus musculus OX=10090 GN=Mzt2 PE=1 SV=1	1	0	1	2	1	0	1	2	13.2	0	13.2	22	0	0	0	6838000
sp|Q3UQN2|FCHO2_MOUSE	sp|Q3UQN2|FCHO2_MOUSE F-BAR domain only protein 2 OS=Mus musculus OX=10090 GN=Fcho2 PE=1 SV=1	7	5	6	7	7	5	6	7	13.7	10.5	12.7	16.2	82782000	86069000	74393000	90928000
sp|Q9CQV8|1433B_MOUSE	sp|Q9CQV8|1433B_MOUSE 14-3-3 protein beta/alpha OS=Mus musculus OX=10090 GN=Ywhab PE=1 SV=3	11	12	14	12	7	7	8	7	53.3	48.4	64.6	56.1	1067600000	947260000	942050000	720060000
sp|O88967|YMEL1_MOUSE	sp|O88967|YMEL1_MOUSE ATP-dependent zinc metalloprotease YME1L1 OS=Mus musculus OX=10090 GN=Yme1l1 PE=1 SV=1	3	3	1	4	3	3	1	4	6	7	2.2	7.8	19657000	0	0	58204000
sp|Q60972|RBBP4_MOUSE	sp|Q60972|RBBP4_MOUSE Histone-binding protein RBBP4 OS=Mus musculus OX=10090 GN=Rbbp4 PE=1 SV=5	5	7	5	6	2	3	3	4	16.7	21.2	17.4	25.2	85286000	83462000	70974000	73353000
sp|P50543|S10AB_MOUSE	sp|P50543|S10AB_MOUSE Protein S100-A11 OS=Mus musculus OX=10090 GN=S100a11 PE=1 SV=1	6	6	5	5	6	6	5	5	83.7	83.7	80.6	80.6	1436700000	1338900000	1397500000	1393800000
sp|P05480|SRC_MOUSE;sp|Q62270|SRMS_MOUSE;sp|Q922K9|FRK_MOUSE;sp|Q62190|RON_MOUSE	sp|P05480|SRC_MOUSE Neuronal proto-oncogene tyrosine-protein kinase Src OS=Mus musculus OX=10090 GN=Src PE=1 SV=4	21	19	22	17	17	14	16	13	59.1	49.7	60.3	44.5	727210000	622960000	753820000	559310000
sp|Q8BR63|F177A_MOUSE	sp|Q8BR63|F177A_MOUSE Protein FAM177A1 OS=Mus musculus OX=10090 GN=Fam177a1 PE=1 SV=1	3	2	2	2	3	2	2	2	15.9	10.1	10.6	10.1	22419000	24239000	16621000	18812000
sp|Q80TY0|FNBP1_MOUSE	sp|Q80TY0|FNBP1_MOUSE Formin-binding protein 1 OS=Mus musculus OX=10090 GN=Fnbp1 PE=1 SV=2	12	11	11	12	12	11	11	12	26.8	24.2	24.7	22.9	263530000	219380000	225180000	190970000
sp|Q62559|IFT52_MOUSE	sp|Q62559|IFT52_MOUSE Intraflagellar transport protein 52 homolog OS=Mus musculus OX=10090 GN=Ift52 PE=1 SV=2	17	15	17	15	17	15	17	15	54.5	47.4	44.8	48.1	1552400000	962060000	1731000000	894620000
sp|P33173|KIF1A_MOUSE	sp|P33173|KIF1A_MOUSE Kinesin-like protein KIF1A OS=Mus musculus OX=10090 GN=Kif1a PE=1 SV=2	9	6	8	9	5	2	3	5	6.5	4.7	6.6	7.1	41954000	32199000	35790000	25974000
sp|Q91VR5|DDX1_MOUSE	sp|Q91VR5|DDX1_MOUSE ATP-dependent RNA helicase DDX1 OS=Mus musculus OX=10090 GN=Ddx1 PE=1 SV=1	25	22	21	26	25	22	21	26	41.9	39.3	33.9	43.9	1030100000	925770000	771200000	812900000
sp|O35071|KIF1C_MOUSE	sp|O35071|KIF1C_MOUSE Kinesin-like protein KIF1C OS=Mus musculus OX=10090 GN=Kif1c PE=1 SV=2	11	11	10	10	8	8	6	7	13.7	14.3	12.5	11.2	120350000	135910000	137050000	143030000
sp|Q9CS42|PRPS2_MOUSE	sp|Q9CS42|PRPS2_MOUSE Ribose-phosphate pyrophosphokinase 2 OS=Mus musculus OX=10090 GN=Prps2 PE=1 SV=4	7	7	4	6	3	3	2	3	34	31.4	17	27.7	118190000	108750000	93815000	97148000
sp|P58404|STRN4_MOUSE	sp|P58404|STRN4_MOUSE Striatin-4 OS=Mus musculus OX=10090 GN=Strn4 PE=1 SV=2	6	3	2	3	5	3	2	3	13.9	6.2	4.3	6.1	59890000	52313000	36098000	48072000
sp|O70401|TSN6_MOUSE	sp|O70401|TSN6_MOUSE Tetraspanin-6 OS=Mus musculus OX=10090 GN=Tspan6 PE=1 SV=1	4	5	5	5	4	5	5	5	18	21.2	21.2	21.2	715040000	494720000	701870000	574200000
sp|Q3UPL0|SC31A_MOUSE	sp|Q3UPL0|SC31A_MOUSE Protein transport protein Sec31A OS=Mus musculus OX=10090 GN=Sec31a PE=1 SV=2	15	8	9	8	15	8	9	8	19.5	9.2	9.8	9.7	255900000	191890000	175890000	177070000
sp|P28659|CELF1_MOUSE	sp|P28659|CELF1_MOUSE CUGBP Elav-like family member 1 OS=Mus musculus OX=10090 GN=Celf1 PE=1 SV=2	4	3	2	3	3	2	1	2	10.5	8.4	9.5	8.4	26640000	25027000	0	30672000
sp|O55033|NCK2_MOUSE	sp|O55033|NCK2_MOUSE Cytoplasmic protein NCK2 OS=Mus musculus OX=10090 GN=Nck2 PE=1 SV=1	4	2	1	5	4	2	1	5	16.1	6.3	7.9	18.9	318920000	192670000	0	231520000
sp|P60605|UB2G2_MOUSE	sp|P60605|UB2G2_MOUSE Ubiquitin-conjugating enzyme E2 G2 OS=Mus musculus OX=10090 GN=Ube2g2 PE=1 SV=1	2	2	1	1	2	2	1	1	22.4	22.4	13.3	9.1	15425000	16581000	0	0
sp|Q9CRA5|GOLP3_MOUSE	sp|Q9CRA5|GOLP3_MOUSE Golgi phosphoprotein 3 OS=Mus musculus OX=10090 GN=Golph3 PE=1 SV=1	7	6	3	4	6	4	2	2	42.6	32.6	15.8	23.2	63559000	78038000	63169000	69388000
sp|Q9DBX2|PHLP_MOUSE	sp|Q9DBX2|PHLP_MOUSE Phosducin-like protein OS=Mus musculus OX=10090 GN=Pdcl PE=1 SV=1	2	2	0	2	2	2	0	2	12	12	0	12	0	0	0	14468000
sp|P84078|ARF1_MOUSE;sp|P61205|ARF3_MOUSE	sp|P84078|ARF1_MOUSE ADP-ribosylation factor 1 OS=Mus musculus OX=10090 GN=Arf1 PE=1 SV=2;sp|P61205|ARF3_MOUSE ADP-ribosylation factor 3 OS=Mus musculus OX=10090 GN=Arf3 PE=2 SV=2	11	10	9	9	1	1	1	1	58.6	58.6	54.7	54.7	633770000	589370000	495890000	537030000
sp|Q9DBG5|PLIN3_MOUSE	sp|Q9DBG5|PLIN3_MOUSE Perilipin-3 OS=Mus musculus OX=10090 GN=Plin3 PE=1 SV=1	5	4	2	3	5	4	2	3	21.1	13.7	6.9	10.8	25929000	28329000	28241000	30982000
sp|Q6XUX1|DUSTY_MOUSE	sp|Q6XUX1|DUSTY_MOUSE Dual serine/threonine and tyrosine protein kinase OS=Mus musculus OX=10090 GN=Dstyk PE=1 SV=1	4	4	1	3	4	4	1	3	5.8	6	1.9	4.7	39935000	24699000	0	37594000
sp|Q3TDD9|PPR21_MOUSE	sp|Q3TDD9|PPR21_MOUSE Protein phosphatase 1 regulatory subunit 21 OS=Mus musculus OX=10090 GN=Ppp1r21 PE=1 SV=2	8	6	6	5	8	6	6	5	14.9	12.7	11.8	11.3	38190000	36349000	32024000	39557000
sp|P42225|STAT1_MOUSE	sp|P42225|STAT1_MOUSE Signal transducer and activator of transcription 1 OS=Mus musculus OX=10090 GN=Stat1 PE=1 SV=1	16	17	17	18	16	17	17	18	28	30.2	30.3	31.2	482490000	418520000	397070000	403050000
sp|Q9WTP6|KAD2_MOUSE	sp|Q9WTP6|KAD2_MOUSE Adenylate kinase 2, mitochondrial OS=Mus musculus OX=10090 GN=Ak2 PE=1 SV=5	5	4	2	2	5	4	2	2	31.4	27.2	12.1	17.6	34082000	0	21420000	0
sp|Q3U1J4|DDB1_MOUSE	sp|Q3U1J4|DDB1_MOUSE DNA damage-binding protein 1 OS=Mus musculus OX=10090 GN=Ddb1 PE=1 SV=2	32	28	25	30	32	28	25	30	38.7	33.2	31.2	35.8	823080000	644390000	637280000	554760000
sp|Q8K1H7|T11L2_MOUSE	sp|Q8K1H7|T11L2_MOUSE T-complex protein 11-like protein 2 OS=Mus musculus OX=10090 GN=Tcp11l2 PE=1 SV=1	4	4	2	3	4	4	2	3	10.4	9.5	5.2	8.3	17000000	12791000	12343000	14563000
sp|Q9CZG3|COMD8_MOUSE	sp|Q9CZG3|COMD8_MOUSE COMM domain-containing protein 8 OS=Mus musculus OX=10090 GN=Commd8 PE=1 SV=1	2	2	1	2	2	2	1	2	19.1	19.1	13.1	19.1	44479000	41200000	0	35818000
sp|Q9WUC3|LY6H_MOUSE	sp|Q9WUC3|LY6H_MOUSE Lymphocyte antigen 6H OS=Mus musculus OX=10090 GN=Ly6h PE=1 SV=2	5	4	4	4	5	4	4	4	35.3	34.5	29.5	34.5	476120000	401260000	348670000	325580000
sp|Q8VC42|RMC1_MOUSE	sp|Q8VC42|RMC1_MOUSE Regulator of MON1-CCZ1 complex OS=Mus musculus OX=10090 GN=Rmc1 PE=2 SV=1	2	2	1	3	2	2	1	3	5.8	3.7	2.1	6.4	0	9282600	0	10931000
sp|Q8CI96|CLIP4_MOUSE;REV__sp|Q9D898|ARP5L_MOUSE	sp|Q8CI96|CLIP4_MOUSE CAP-Gly domain-containing linker protein 4 OS=Mus musculus OX=10090 GN=Clip4 PE=1 SV=1	6	6	7	5	6	6	7	5	11.4	13.2	15.1	11.5	88289000	46513000	84997000	49790000
sp|O35841|API5_MOUSE	sp|O35841|API5_MOUSE Apoptosis inhibitor 5 OS=Mus musculus OX=10090 GN=Api5 PE=1 SV=2	6	7	5	7	6	7	5	7	15.9	17.5	11.9	17.5	114330000	83921000	95644000	80300000
sp|P11214|TPA_MOUSE	sp|P11214|TPA_MOUSE Tissue-type plasminogen activator OS=Mus musculus OX=10090 GN=Plat PE=1 SV=3	7	5	5	5	7	5	5	5	19	10.7	11.1	12.9	47596000	53452000	52669000	58709000
sp|Q8BKX1|BAIP2_MOUSE	sp|Q8BKX1|BAIP2_MOUSE Brain-specific angiogenesis inhibitor 1-associated protein 2 OS=Mus musculus OX=10090 GN=Baiap2 PE=1 SV=2	16	18	11	16	16	18	11	16	36.8	41.9	28	40.7	309800000	325370000	301650000	338830000
sp|Q3TIV5|ZC3HF_MOUSE	sp|Q3TIV5|ZC3HF_MOUSE Zinc finger CCCH domain-containing protein 15 OS=Mus musculus OX=10090 GN=Zc3h15 PE=1 SV=2	3	2	1	3	3	2	1	3	9.6	8.9	4.9	13.4	17783000	0	0	24588000
sp|Q9Z1Z0|USO1_MOUSE	sp|Q9Z1Z0|USO1_MOUSE General vesicular transport factor p115 OS=Mus musculus OX=10090 GN=Uso1 PE=1 SV=2	31	33	29	31	31	33	29	31	46.7	46.6	46.2	44.8	1265100000	1319700000	1050200000	1223400000
sp|Q9CWP6|MSPD2_MOUSE	sp|Q9CWP6|MSPD2_MOUSE Motile sperm domain-containing protein 2 OS=Mus musculus OX=10090 GN=Mospd2 PE=1 SV=2	1	1	1	1	1	1	1	1	2.7	2.7	2.3	2.7	0	0	0	3350200
sp|Q60996|2A5G_MOUSE	sp|Q60996|2A5G_MOUSE Serine/threonine-protein phosphatase 2A 56 kDa regulatory subunit gamma isoform OS=Mus musculus OX=10090 GN=Ppp2r5c PE=1 SV=2	8	9	7	7	6	7	5	5	21	24.4	23.9	19.1	209260000	161120000	199220000	165420000
sp|Q9DCP2|S38A3_MOUSE	sp|Q9DCP2|S38A3_MOUSE Sodium-coupled neutral amino acid transporter 3 OS=Mus musculus OX=10090 GN=Slc38a3 PE=1 SV=1	3	2	4	3	3	2	4	3	6.5	5	8.5	6.5	189310000	145440000	205200000	179490000
sp|O08915|AIP_MOUSE	sp|O08915|AIP_MOUSE AH receptor-interacting protein OS=Mus musculus OX=10090 GN=Aip PE=1 SV=1	9	10	10	11	9	10	10	11	39.1	41.5	40.3	45.5	269230000	294580000	203580000	257580000
sp|Q9CY57|CHTOP_MOUSE	sp|Q9CY57|CHTOP_MOUSE Chromatin target of PRMT1 protein OS=Mus musculus OX=10090 GN=Chtop PE=1 SV=2	1	2	0	2	1	2	0	2	5.2	10.4	0	10.4	0	12856000	0	19961000
sp|Q99JX3|GORS2_MOUSE	sp|Q99JX3|GORS2_MOUSE Golgi reassembly-stacking protein 2 OS=Mus musculus OX=10090 GN=Gorasp2 PE=1 SV=3	7	7	4	5	7	7	4	5	26.6	28.8	16.9	20.4	144240000	179360000	105220000	155640000
sp|P57780|ACTN4_MOUSE	sp|P57780|ACTN4_MOUSE Alpha-actinin-4 OS=Mus musculus OX=10090 GN=Actn4 PE=1 SV=1	52	48	40	45	33	33	22	29	70.5	63.9	60.2	60.2	2263300000	1834200000	1127700000	1513200000
sp|Q9WUM3|COR1B_MOUSE	sp|Q9WUM3|COR1B_MOUSE Coronin-1B OS=Mus musculus OX=10090 GN=Coro1b PE=1 SV=1	4	2	1	4	4	2	1	4	12.8	8.5	1.9	13.6	125360000	0	0	131740000
sp|P97447|FHL1_MOUSE	sp|P97447|FHL1_MOUSE Four and a half LIM domains protein 1 OS=Mus musculus OX=10090 GN=Fhl1 PE=1 SV=3	9	5	10	10	9	5	10	10	41.1	23.2	45	45	208320000	166760000	199180000	206680000
sp|Q64514|TPP2_MOUSE	sp|Q64514|TPP2_MOUSE Tripeptidyl-peptidase 2 OS=Mus musculus OX=10090 GN=Tpp2 PE=1 SV=3	6	7	1	7	6	7	1	7	8.2	8.6	0.9	7.4	36840000	37224000	0	38438000
sp|P70441|NHRF1_MOUSE	sp|P70441|NHRF1_MOUSE Na(+)/H(+) exchange regulatory cofactor NHE-RF1 OS=Mus musculus OX=10090 GN=Slc9a3r1 PE=1 SV=3	18	16	16	18	18	16	16	18	61.1	60.6	58.6	66.5	1437000000	1479200000	1223200000	1467700000
sp|Q6PER3|MARE3_MOUSE	sp|Q6PER3|MARE3_MOUSE Microtubule-associated protein RP/EB family member 3 OS=Mus musculus OX=10090 GN=Mapre3 PE=1 SV=1	9	10	8	10	8	9	7	9	45.6	45.6	38.1	48.4	202180000	137200000	175520000	135020000
sp|Q99K28|ARFG2_MOUSE	sp|Q99K28|ARFG2_MOUSE ADP-ribosylation factor GTPase-activating protein 2 OS=Mus musculus OX=10090 GN=Arfgap2 PE=1 SV=1	7	8	5	6	7	7	5	6	18.8	18.3	11.3	13.1	123950000	127460000	109870000	129070000
sp|Q3UHJ0|AAK1_MOUSE	sp|Q3UHJ0|AAK1_MOUSE AP2-associated protein kinase 1 OS=Mus musculus OX=10090 GN=Aak1 PE=1 SV=2	15	12	11	16	14	11	10	15	26.1	22.7	21.7	29.7	155100000	137540000	154580000	146110000
sp|Q8K2G4|BBS7_MOUSE	sp|Q8K2G4|BBS7_MOUSE Bardet-Biedl syndrome 7 protein homolog OS=Mus musculus OX=10090 GN=Bbs7 PE=1 SV=1	14	12	15	14	14	12	15	14	25.5	22	27.4	26	174930000	192450000	190600000	186550000
sp|Q61990|PCBP2_MOUSE	sp|Q61990|PCBP2_MOUSE Poly(rC)-binding protein 2 OS=Mus musculus OX=10090 GN=Pcbp2 PE=1 SV=1	15	14	11	15	10	9	7	9	65.5	62.4	58.6	68.8	1905000000	1813200000	1318300000	1662300000
sp|Q9CQL7|MOFA1_MOUSE	sp|Q9CQL7|MOFA1_MOUSE MORF4 family-associated protein 1 OS=Mus musculus OX=10090 GN=Mrfap1 PE=1 SV=1	1	1	1	1	1	1	1	1	18.4	18.4	18.4	18.4	0	0	0	6495900
sp|Q9D6H2|IFT25_MOUSE	sp|Q9D6H2|IFT25_MOUSE Intraflagellar transport protein 25 homolog OS=Mus musculus OX=10090 GN=Hspb11 PE=1 SV=2	5	4	5	6	5	4	5	6	34.3	28.7	34.3	34.3	195740000	178340000	195840000	130620000
sp|B1AY13|UBP24_MOUSE	sp|B1AY13|UBP24_MOUSE Ubiquitin carboxyl-terminal hydrolase 24 OS=Mus musculus OX=10090 GN=Usp24 PE=1 SV=1	17	14	13	12	17	14	13	12	10.3	7.1	7.8	7.3	99719000	82327000	99238000	82352000
sp|O08792|COE2_MOUSE	sp|O08792|COE2_MOUSE Transcription factor COE2 OS=Mus musculus OX=10090 GN=Ebf2 PE=1 SV=4	1	1	1	1	1	1	1	1	1.9	1.9	1.9	1.9	0	0	0	7925100
sp|F7BWT7|TSN15_MOUSE	sp|F7BWT7|TSN15_MOUSE Tetraspanin-15 OS=Mus musculus OX=10090 GN=Tspan15 PE=1 SV=2	4	2	1	3	4	2	1	3	20.7	11.9	7.8	16	33054000	51267000	0	66073000
sp|Q99L47|F10A1_MOUSE	sp|Q99L47|F10A1_MOUSE Hsc70-interacting protein OS=Mus musculus OX=10090 GN=St13 PE=1 SV=1	9	9	9	9	9	9	9	9	25.6	25.6	25.6	25.6	448430000	400920000	430900000	373980000
sp|Q9Z1Y4|TRIP6_MOUSE	sp|Q9Z1Y4|TRIP6_MOUSE Thyroid receptor-interacting protein 6 OS=Mus musculus OX=10090 GN=Trip6 PE=1 SV=1	3	2	1	5	3	2	1	5	9.4	8.5	2.3	21.5	26808000	0	0	20377000
sp|Q8K3W0|BABA2_MOUSE	sp|Q8K3W0|BABA2_MOUSE BRISC and BRCA1-A complex member 2 OS=Mus musculus OX=10090 GN=Babam2 PE=1 SV=2	7	4	5	6	7	4	5	6	25.6	19.3	17	19.6	150290000	159400000	143140000	153160000
sp|Q8K4S1|PLCE1_MOUSE	sp|Q8K4S1|PLCE1_MOUSE 1-phosphatidylinositol 4,5-bisphosphate phosphodiesterase epsilon-1 OS=Mus musculus OX=10090 GN=Plce1 PE=1 SV=3	14	11	17	14	14	11	17	14	11	8.6	12.6	11.6	83387000	79123000	96634000	94899000
sp|Q921G8|GCP2_MOUSE	sp|Q921G8|GCP2_MOUSE Gamma-tubulin complex component 2 OS=Mus musculus OX=10090 GN=Tubgcp2 PE=1 SV=2	6	4	8	6	6	4	8	6	8.8	6.7	11.3	9.1	67951000	74169000	99017000	68439000
sp|P57722|PCBP3_MOUSE	sp|P57722|PCBP3_MOUSE Poly(rC)-binding protein 3 OS=Mus musculus OX=10090 GN=Pcbp3 PE=1 SV=3	7	8	6	8	2	3	2	2	24.3	29.9	23.2	29.4	21191000	16358000	21321000	20210000
sp|P17809|GTR1_MOUSE	sp|P17809|GTR1_MOUSE Solute carrier family 2, facilitated glucose transporter member 1 OS=Mus musculus OX=10090 GN=Slc2a1 PE=1 SV=4	5	5	5	3	5	5	5	3	10.6	10.6	10.6	8.5	187430000	149130000	196380000	193540000
sp|Q8VEE4|RFA1_MOUSE	sp|Q8VEE4|RFA1_MOUSE Replication protein A 70 kDa DNA-binding subunit OS=Mus musculus OX=10090 GN=Rpa1 PE=1 SV=1	8	8	4	5	8	8	4	5	16.5	19.4	9.8	13	66958000	58097000	46609000	51872000
sp|P62331|ARF6_MOUSE	sp|P62331|ARF6_MOUSE ADP-ribosylation factor 6 OS=Mus musculus OX=10090 GN=Arf6 PE=1 SV=2	6	6	7	6	6	6	7	6	54.3	60	62.9	60	537850000	508060000	494110000	479710000
sp|Q3UZ39|LRRF1_MOUSE	sp|Q3UZ39|LRRF1_MOUSE Leucine-rich repeat flightless-interacting protein 1 OS=Mus musculus OX=10090 GN=Lrrfip1 PE=1 SV=2	1	1	1	2	0	1	0	1	1.6	2.6	1.6	4.3	0	0	0	12201000
sp|D3YVF0|AKAP5_MOUSE	sp|D3YVF0|AKAP5_MOUSE A-kinase anchor protein 5 OS=Mus musculus OX=10090 GN=Akap5 PE=1 SV=2	2	1	1	2	2	1	1	2	13.2	9.7	9.7	13.2	9490200	0	0	8976800
sp|A0AUP1|CC112_MOUSE	sp|A0AUP1|CC112_MOUSE Coiled-coil domain-containing protein 112 OS=Mus musculus OX=10090 GN=Ccdc112 PE=2 SV=2	6	5	8	8	6	5	8	8	16.1	11.5	21.9	19.9	190180000	106760000	230040000	101760000
sp|Q8K341|ATAT_MOUSE	sp|Q8K341|ATAT_MOUSE Alpha-tubulin N-acetyltransferase 1 OS=Mus musculus OX=10090 GN=Atat1 PE=1 SV=1	11	12	12	12	11	12	12	12	42.8	39	41.8	39.4	205910000	201100000	256340000	171320000
sp|Q6P9Q4|FHOD1_MOUSE	sp|Q6P9Q4|FHOD1_MOUSE FH1/FH2 domain-containing protein 1 OS=Mus musculus OX=10090 GN=Fhod1 PE=1 SV=3	12	10	9	11	12	10	9	11	17.3	13.2	12.1	15.5	60010000	68743000	56706000	74950000
sp|Q9JLI8|SART3_MOUSE	sp|Q9JLI8|SART3_MOUSE Squamous cell carcinoma antigen recognized by T-cells 3 OS=Mus musculus OX=10090 GN=Sart3 PE=1 SV=1	27	15	12	20	27	15	12	20	38.8	24.6	21.1	31.2	345190000	375600000	260440000	345210000
sp|Q8R3P7|CLUA1_MOUSE	sp|Q8R3P7|CLUA1_MOUSE Clusterin-associated protein 1 OS=Mus musculus OX=10090 GN=Cluap1 PE=1 SV=1	19	21	20	18	19	21	20	18	39.2	47.2	41.2	44.8	1079300000	667260000	1243900000	678420000
sp|Q8CCS6|PABP2_MOUSE;sp|Q5XFR0|EPAB2_MOUSE	sp|Q8CCS6|PABP2_MOUSE Polyadenylate-binding protein 2 OS=Mus musculus OX=10090 GN=Pabpn1 PE=1 SV=3;sp|Q5XFR0|EPAB2_MOUSE Embryonic polyadenylate-binding protein 2 OS=Mus musculus OX=10090 GN=Pabpn1l PE=2 SV=1	1	1	0	1	1	1	0	1	2.3	9.3	0	9.3	0	0	0	9106600
sp|Q8BVL3|SNX17_MOUSE;REV__sp|Q9CY73|RM44_MOUSE	sp|Q8BVL3|SNX17_MOUSE Sorting nexin-17 OS=Mus musculus OX=10090 GN=Snx17 PE=1 SV=2	11	9	7	9	11	9	7	9	32.3	28.5	20.9	28.3	115060000	137640000	107150000	124560000
sp|Q64152|BTF3_MOUSE	sp|Q64152|BTF3_MOUSE Transcription factor BTF3 OS=Mus musculus OX=10090 GN=Btf3 PE=1 SV=3	1	1	1	1	1	1	1	1	9.3	9.3	9.3	9.3	0	0	0	7724400
sp|Q9Z0H8|CLIP2_MOUSE;sp|Q922J3|CLIP1_MOUSE	sp|Q9Z0H8|CLIP2_MOUSE CAP-Gly domain-containing linker protein 2 OS=Mus musculus OX=10090 GN=Clip2 PE=1 SV=2	13	15	7	9	13	15	7	9	18.3	20.4	10.8	13.7	136370000	126970000	145840000	114660000
sp|Q9QYY8|SPAST_MOUSE	sp|Q9QYY8|SPAST_MOUSE Spastin OS=Mus musculus OX=10090 GN=Spast PE=1 SV=3	2	4	5	4	2	4	5	4	6.2	10.4	12.2	9.1	24769000	16419000	25291000	22349000
sp|Q80UM3|NAA15_MOUSE	sp|Q80UM3|NAA15_MOUSE N-alpha-acetyltransferase 15, NatA auxiliary subunit OS=Mus musculus OX=10090 GN=Naa15 PE=1 SV=1	4	5	3	3	4	5	3	3	5.2	7.9	5.7	5.7	27049000	23764000	27798000	21741000
sp|Q8BMJ2|SYLC_MOUSE	sp|Q8BMJ2|SYLC_MOUSE Leucine--tRNA ligase, cytoplasmic OS=Mus musculus OX=10090 GN=Lars PE=1 SV=2	13	10	6	11	13	10	6	11	18.3	13.5	8.1	14.8	81705000	82227000	72885000	83770000
sp|Q9CPZ6|ORML3_MOUSE	sp|Q9CPZ6|ORML3_MOUSE ORM1-like protein 3 OS=Mus musculus OX=10090 GN=Ormdl3 PE=2 SV=1	2	1	1	2	1	1	1	1	17	9.8	9.8	17	16390000	0	0	21800000
sp|Q9DCL9|PUR6_MOUSE	sp|Q9DCL9|PUR6_MOUSE Multifunctional protein ADE2 OS=Mus musculus OX=10090 GN=Paics PE=1 SV=4	17	15	15	15	17	15	15	15	57.6	45.6	50.1	53.9	414890000	459210000	418580000	436640000
sp|Q9ESJ4|SPN90_MOUSE	sp|Q9ESJ4|SPN90_MOUSE NCK-interacting protein with SH3 domain OS=Mus musculus OX=10090 GN=Nckipsd PE=1 SV=2	5	5	3	3	5	5	3	3	11.8	9.1	6.2	6.2	22993000	29569000	21950000	21557000
sp|Q3UHH2|S22AN_MOUSE	sp|Q3UHH2|S22AN_MOUSE Solute carrier family 22 member 23 OS=Mus musculus OX=10090 GN=Slc22a23 PE=2 SV=1	1	0	0	1	1	0	0	1	1.7	0	0	2.3	0	0	0	9599900
sp|Q9R020|ZRAB2_MOUSE	sp|Q9R020|ZRAB2_MOUSE Zinc finger Ran-binding domain-containing protein 2 OS=Mus musculus OX=10090 GN=Zranb2 PE=1 SV=2	1	2	0	1	1	2	0	1	2.7	7.6	0	4.8	0	20377000	0	0
sp|Q9ESN6|TRIM2_MOUSE	sp|Q9ESN6|TRIM2_MOUSE Tripartite motif-containing protein 2 OS=Mus musculus OX=10090 GN=Trim2 PE=1 SV=1	16	16	13	14	14	15	12	14	31.7	30.6	25.5	27	241770000	225850000	245260000	217320000
sp|Q3U0J8|TBD2B_MOUSE	sp|Q3U0J8|TBD2B_MOUSE TBC1 domain family member 2B OS=Mus musculus OX=10090 GN=Tbc1d2b PE=1 SV=2	1	1	1	1	1	1	1	1	1.7	1.7	1.7	1.1	0	0	4329000	0
sp|Q9D1J1|NECP2_MOUSE	sp|Q9D1J1|NECP2_MOUSE Adaptin ear-binding coat-associated protein 2 OS=Mus musculus OX=10090 GN=Necap2 PE=1 SV=1	6	6	5	5	6	6	5	5	42.5	38.7	36.8	36.8	239570000	187320000	169370000	148470000
sp|O70311|NMT2_MOUSE	sp|O70311|NMT2_MOUSE Glycylpeptide N-tetradecanoyltransferase 2 OS=Mus musculus OX=10090 GN=Nmt2 PE=1 SV=1	5	5	3	6	5	4	3	4	12.9	11.2	7	13.8	37349000	36275000	30680000	41433000
sp|Q8JZP9|GA2L1_MOUSE	sp|Q8JZP9|GA2L1_MOUSE GAS2-like protein 1 OS=Mus musculus OX=10090 GN=Gas2l1 PE=1 SV=1	8	10	6	7	8	10	6	7	18.1	23.5	13.7	15.3	73643000	69441000	99937000	61423000
sp|Q64362|AKTIP_MOUSE	sp|Q64362|AKTIP_MOUSE AKT-interacting protein OS=Mus musculus OX=10090 GN=Aktip PE=1 SV=1	2	3	2	3	2	3	2	3	13	16.8	13	16.8	20242000	18066000	15597000	18950000
sp|Q9JIQ3|DBLOH_MOUSE	sp|Q9JIQ3|DBLOH_MOUSE Diablo homolog, mitochondrial OS=Mus musculus OX=10090 GN=Diablo PE=1 SV=2	1	1	1	1	1	1	1	1	8.4	8.4	8.4	8.4	0	0	0	6075000
sp|P60843|IF4A1_MOUSE	sp|P60843|IF4A1_MOUSE Eukaryotic initiation factor 4A-I OS=Mus musculus OX=10090 GN=Eif4a1 PE=1 SV=1	24	27	23	26	15	16	14	16	73.6	75.4	60.6	75.1	1714900000	1341600000	1268600000	1486000000
sp|P97821|CATC_MOUSE	sp|P97821|CATC_MOUSE Dipeptidyl peptidase 1 OS=Mus musculus OX=10090 GN=Ctsc PE=1 SV=1	2	1	2	2	2	1	2	2	6.9	3	6.9	6.9	6773600	0	4240200	8902900
sp|P47758|SRPRB_MOUSE	sp|P47758|SRPRB_MOUSE Signal recognition particle receptor subunit beta OS=Mus musculus OX=10090 GN=Srprb PE=1 SV=1	4	3	2	3	4	3	2	3	20.1	17.1	10	17.1	0	29196000	0	27136000
sp|Q62432|SMAD2_MOUSE;sp|Q8BUN5|SMAD3_MOUSE	sp|Q62432|SMAD2_MOUSE Mothers against decapentaplegic homolog 2 OS=Mus musculus OX=10090 GN=Smad2 PE=1 SV=2;sp|Q8BUN5|SMAD3_MOUSE Mothers against decapentaplegic homolog 3 OS=Mus musculus OX=10090 GN=Smad3 PE=1 SV=2	4	3	2	3	3	1	1	2	13.1	7.7	8.1	7.9	28945000	31928000	30175000	39946000
sp|Q9D289|TPC6B_MOUSE	sp|Q9D289|TPC6B_MOUSE Trafficking protein particle complex subunit 6B OS=Mus musculus OX=10090 GN=Trappc6b PE=1 SV=1	1	1	1	1	1	1	1	1	12	12	12	12	0	0	0	10115000
sp|Q60649|CLPB_MOUSE	sp|Q60649|CLPB_MOUSE Caseinolytic peptidase B protein homolog OS=Mus musculus OX=10090 GN=Clpb PE=1 SV=1	2	2	2	1	2	2	2	1	4.4	4.1	5.3	2.8	13309000	0	0	0
sp|P12265|BGLR_MOUSE	sp|P12265|BGLR_MOUSE Beta-glucuronidase OS=Mus musculus OX=10090 GN=Gusb PE=1 SV=2	3	2	0	2	3	2	0	2	8.3	4.5	0	4.5	13920000	14429000	0	17602000
sp|Q91YT7|YTHD2_MOUSE	sp|Q91YT7|YTHD2_MOUSE YTH domain-containing family protein 2 OS=Mus musculus OX=10090 GN=Ythdf2 PE=1 SV=1	3	2	1	3	2	1	1	2	5.5	4.3	1.9	6.4	21414000	31880000	0	31202000
sp|P62196|PRS8_MOUSE	sp|P62196|PRS8_MOUSE 26S proteasome regulatory subunit 8 OS=Mus musculus OX=10090 GN=Psmc5 PE=1 SV=1	18	16	16	16	18	16	16	16	57.1	51.7	53.2	51.7	1136500000	791840000	1161500000	661360000
sp|Q8BVE3|VATH_MOUSE	sp|Q8BVE3|VATH_MOUSE V-type proton ATPase subunit H OS=Mus musculus OX=10090 GN=Atp6v1h PE=1 SV=1	16	12	10	14	16	12	10	14	48	40.2	32.5	42.9	600650000	514390000	508600000	547070000
sp|P24547|IMDH2_MOUSE;sp|P50096|IMDH1_MOUSE	sp|P24547|IMDH2_MOUSE Inosine-5-monophosphate dehydrogenase 2 OS=Mus musculus OX=10090 GN=Impdh2 PE=1 SV=2	12	12	7	9	12	12	7	9	43.8	30.5	21.6	27.8	137290000	171150000	129270000	166400000
sp|P42208|SEPT2_MOUSE	sp|P42208|SEPT2_MOUSE Septin-2 OS=Mus musculus OX=10090 GN=Sept2 PE=1 SV=2	11	11	10	9	11	11	10	9	53.7	49.6	47.1	43.2	618280000	568300000	545770000	457190000
sp|Q62469|ITA2_MOUSE	sp|Q62469|ITA2_MOUSE Integrin alpha-2 OS=Mus musculus OX=10090 GN=Itga2 PE=1 SV=2	2	1	2	3	2	1	2	3	2.7	1.1	3.5	4.6	11205000	0	12630000	12907000
sp|Q640N2|AR13B_MOUSE	sp|Q640N2|AR13B_MOUSE ADP-ribosylation factor-like protein 13B OS=Mus musculus OX=10090 GN=Arl13b PE=1 SV=2	14	16	15	13	14	16	15	13	43.6	49.9	41	38.2	409500000	339320000	617270000	338510000
sp|P97792|CXAR_MOUSE	sp|P97792|CXAR_MOUSE Coxsackievirus and adenovirus receptor homolog OS=Mus musculus OX=10090 GN=Cxadr PE=1 SV=1	4	2	3	4	4	2	3	4	15.6	6.8	10.4	13.2	24829000	31558000	27429000	31483000
sp|Q8CBE3|WDR37_MOUSE	sp|Q8CBE3|WDR37_MOUSE WD repeat-containing protein 37 OS=Mus musculus OX=10090 GN=Wdr37 PE=1 SV=1	6	3	4	7	6	3	4	7	21.8	7.1	9.3	19.2	68063000	47061000	49166000	53967000
sp|Q99P72|RTN4_MOUSE	sp|Q99P72|RTN4_MOUSE Reticulon-4 OS=Mus musculus OX=10090 GN=Rtn4 PE=1 SV=2	25	20	18	19	25	20	18	19	40.1	34.9	28.1	32.8	1736500000	1960000000	1692700000	1856500000
sp|P58802|TB10A_MOUSE	sp|P58802|TB10A_MOUSE TBC1 domain family member 10A OS=Mus musculus OX=10090 GN=Tbc1d10a PE=1 SV=1	2	3	3	1	2	3	3	1	6.6	10.2	8	1.8	0	0	32449000	0
sp|P70261|PALD_MOUSE	sp|P70261|PALD_MOUSE Paladin OS=Mus musculus OX=10090 GN=Pald1 PE=1 SV=1	17	17	17	14	17	17	17	14	27	28.5	27.5	22.9	194200000	215770000	216910000	202310000
sp|P61164|ACTZ_MOUSE	sp|P61164|ACTZ_MOUSE Alpha-centractin OS=Mus musculus OX=10090 GN=Actr1a PE=1 SV=1	15	13	15	13	6	5	6	5	55.3	54.5	55.3	54.8	356590000	331320000	359010000	320060000
sp|Q02111|KPCT_MOUSE;sp|P28867|KPCD_MOUSE	sp|Q02111|KPCT_MOUSE Protein kinase C theta type OS=Mus musculus OX=10090 GN=Prkcq PE=1 SV=1	3	2	2	2	3	2	2	2	5.7	3.8	3.3	4.2	25973000	28109000	24266000	0
sp|Q62136|PTN21_MOUSE	sp|Q62136|PTN21_MOUSE Tyrosine-protein phosphatase non-receptor type 21 OS=Mus musculus OX=10090 GN=Ptpn21 PE=1 SV=1	4	8	6	7	3	7	5	7	4.8	10.7	8.1	9.1	49101000	61076000	53545000	72009000
sp|O55135|IF6_MOUSE	sp|O55135|IF6_MOUSE Eukaryotic translation initiation factor 6 OS=Mus musculus OX=10090 GN=Eif6 PE=1 SV=2	3	3	2	3	3	3	2	3	17.1	17.1	13.1	17.1	16989000	12746000	17469000	16684000
sp|Q8VEH3|ARL8A_MOUSE	sp|Q8VEH3|ARL8A_MOUSE ADP-ribosylation factor-like protein 8A OS=Mus musculus OX=10090 GN=Arl8a PE=1 SV=1	10	10	8	10	5	5	4	5	59.1	67.2	59.1	67.2	2111500000	2022700000	1660300000	1944800000
sp|Q8BT60|CPNE3_MOUSE;sp|Q9Z140|CPNE6_MOUSE;sp|Q8BLR2|CPNE4_MOUSE;sp|Q0VE82|CPNE7_MOUSE	sp|Q8BT60|CPNE3_MOUSE Copine-3 OS=Mus musculus OX=10090 GN=Cpne3 PE=1 SV=2	16	15	14	13	14	13	12	11	42	38.1	34	35.8	612030000	513460000	638650000	605980000
sp|Q80TM9|NISCH_MOUSE	sp|Q80TM9|NISCH_MOUSE Nischarin OS=Mus musculus OX=10090 GN=Nisch PE=1 SV=2	14	17	10	19	14	17	10	19	14.4	17.7	9.8	20.4	398290000	400200000	314740000	339780000
sp|P22892|AP1G1_MOUSE	sp|P22892|AP1G1_MOUSE AP-1 complex subunit gamma-1 OS=Mus musculus OX=10090 GN=Ap1g1 PE=1 SV=3	10	9	8	9	10	9	8	9	20.6	16.2	15.1	15.8	188840000	184530000	198660000	146790000
sp|Q8CI32|BAG5_MOUSE	sp|Q8CI32|BAG5_MOUSE BAG family molecular chaperone regulator 5 OS=Mus musculus OX=10090 GN=Bag5 PE=1 SV=1	3	2	1	2	3	2	1	2	9.4	7.6	3.4	7.6	0	9010600	0	8689700
sp|Q80X71|T106B_MOUSE	sp|Q80X71|T106B_MOUSE Transmembrane protein 106B OS=Mus musculus OX=10090 GN=Tmem106b PE=1 SV=1	3	3	2	3	3	3	2	3	16	14.5	6.9	14.5	0	77392000	0	78200000
sp|P13595|NCAM1_MOUSE	sp|P13595|NCAM1_MOUSE Neural cell adhesion molecule 1 OS=Mus musculus OX=10090 GN=Ncam1 PE=1 SV=3	17	17	15	13	17	17	15	13	22.5	23.9	22.2	18.8	418860000	475390000	387040000	474230000
sp|Q9D2V5|AAR2_MOUSE	sp|Q9D2V5|AAR2_MOUSE Protein AAR2 homolog OS=Mus musculus OX=10090 GN=Aar2 PE=1 SV=3	1	1	0	0	1	1	0	0	5.2	3.9	0	0	2386500	0	0	0
sp|Q8VDP4|CCAR2_MOUSE	sp|Q8VDP4|CCAR2_MOUSE Cell cycle and apoptosis regulator protein 2 OS=Mus musculus OX=10090 GN=Ccar2 PE=1 SV=2	14	16	12	13	14	16	12	13	23.1	30.4	20	23.3	226340000	189240000	261600000	208910000
sp|P47757|CAPZB_MOUSE	sp|P47757|CAPZB_MOUSE F-actin-capping protein subunit beta OS=Mus musculus OX=10090 GN=Capzb PE=1 SV=3	16	15	15	16	16	15	15	16	66.8	65	64.3	67.1	819490000	978270000	637220000	847350000
sp|Q9Z1W9|STK39_MOUSE	sp|Q9Z1W9|STK39_MOUSE STE20/SPS1-related proline-alanine-rich protein kinase OS=Mus musculus OX=10090 GN=Stk39 PE=1 SV=1	5	3	3	5	3	3	1	4	15.1	11.2	7.9	16.4	47018000	35254000	0	27981000
sp|Q8BGX0|TRI23_MOUSE	sp|Q8BGX0|TRI23_MOUSE E3 ubiquitin-protein ligase TRIM23 OS=Mus musculus OX=10090 GN=Trim23 PE=2 SV=1	1	1	1	1	1	1	1	1	1.7	1.7	1.7	1.7	0	0	0	47749000
sp|Q62394|ZN185_MOUSE	sp|Q62394|ZN185_MOUSE Zinc finger protein 185 OS=Mus musculus OX=10090 GN=Znf185 PE=1 SV=1	7	7	6	6	7	7	6	6	30.4	32.1	36.9	25.6	91194000	84792000	53986000	98685000
sp|P62484|ABI2_MOUSE	sp|P62484|ABI2_MOUSE Abl interactor 2 OS=Mus musculus OX=10090 GN=Abi2 PE=1 SV=1	6	6	5	6	4	4	4	4	18.2	17.9	15.9	17.9	38778000	33437000	42995000	37120000
sp|Q91YN0|CL004_MOUSE	sp|Q91YN0|CL004_MOUSE Protein C12orf4 homolog OS=Mus musculus OX=10090 GN=D6Wsu163e PE=1 SV=1	2	1	1	1	2	1	1	1	7.2	4.3	4.3	4.3	8216700	0	0	0
sp|Q80U72|SCRIB_MOUSE	sp|Q80U72|SCRIB_MOUSE Protein scribble homolog OS=Mus musculus OX=10090 GN=Scrib PE=1 SV=2	9	22	7	22	8	20	6	19	9.4	25.3	7.3	22.7	299910000	518700000	333380000	450830000
sp|Q60817|NACA_MOUSE;sp|P70670|NACAM_MOUSE	sp|Q60817|NACA_MOUSE Nascent polypeptide-associated complex subunit alpha OS=Mus musculus OX=10090 GN=Naca PE=1 SV=1;sp|P70670|NACAM_MOUSE Nascent polypeptide-associated complex subunit alpha, muscle-specific form OS=Mus musculus OX=10090 GN=Naca PE=1 SV=2	4	5	4	5	4	5	4	5	25.6	32.6	25.6	32.6	97108000	90837000	69802000	82044000
sp|P11499|HS90B_MOUSE	sp|P11499|HS90B_MOUSE Heat shock protein HSP 90-beta OS=Mus musculus OX=10090 GN=Hsp90ab1 PE=1 SV=3	45	44	46	43	27	27	27	25	59.1	59.3	59	57.7	17186000000	13929000000	14823000000	10882000000
sp|Q61458|CCNH_MOUSE	sp|Q61458|CCNH_MOUSE Cyclin-H OS=Mus musculus OX=10090 GN=Ccnh PE=1 SV=2	2	1	0	2	2	1	0	2	13	5.9	0	10.8	4754700	0	0	0
sp|Q99KJ8|DCTN2_MOUSE	sp|Q99KJ8|DCTN2_MOUSE Dynactin subunit 2 OS=Mus musculus OX=10090 GN=Dctn2 PE=1 SV=3	17	17	16	18	17	17	16	18	56.5	53	51	57.5	665090000	706750000	597340000	657980000
sp|P28656|NP1L1_MOUSE	sp|P28656|NP1L1_MOUSE Nucleosome assembly protein 1-like 1 OS=Mus musculus OX=10090 GN=Nap1l1 PE=1 SV=2	9	8	7	7	8	7	6	6	33.2	25.8	32.7	25.6	336150000	317510000	249610000	286310000
sp|Q9CQ20|M1IP1_MOUSE	sp|Q9CQ20|M1IP1_MOUSE Mid1-interacting protein 1 OS=Mus musculus OX=10090 GN=Mid1ip1 PE=1 SV=1	6	6	4	6	6	6	4	6	58.2	57.7	46.7	56.6	169580000	154640000	153100000	136970000
sp|Q8CDJ8|STON1_MOUSE	sp|Q8CDJ8|STON1_MOUSE Stonin-1 OS=Mus musculus OX=10090 GN=Ston1 PE=1 SV=2	5	4	2	6	5	4	2	6	9.2	7.7	3.4	11.1	45787000	41793000	30218000	52370000
sp|Q8BH57|WDR48_MOUSE	sp|Q8BH57|WDR48_MOUSE WD repeat-containing protein 48 OS=Mus musculus OX=10090 GN=Wdr48 PE=1 SV=1	4	5	1	3	4	5	1	3	9.2	11.7	2.2	6.8	23729000	28215000	0	26402000
sp|P97318|DAB1_MOUSE	sp|P97318|DAB1_MOUSE Disabled homolog 1 OS=Mus musculus OX=10090 GN=Dab1 PE=1 SV=2	2	2	2	2	2	2	2	2	3.9	3.9	3.9	3.9	16937000	0	12993000	16099000
sp|Q8BTW9|PAK4_MOUSE;sp|Q8C015|PAK5_MOUSE;sp|Q3ULB5|PAK6_MOUSE	sp|Q8BTW9|PAK4_MOUSE Serine/threonine-protein kinase PAK 4 OS=Mus musculus OX=10090 GN=Pak4 PE=1 SV=1	10	14	8	11	10	14	8	11	30.2	41.5	25.1	34.4	146530000	169510000	158650000	184830000
sp|Q7TSH8|TMM94_MOUSE	sp|Q7TSH8|TMM94_MOUSE Transmembrane protein 94 OS=Mus musculus OX=10090 GN=Tmem94 PE=1 SV=1	1	1	0	0	1	1	0	0	0.8	0.8	0	0	0	4506100	0	0
sp|P98083|SHC1_MOUSE	sp|P98083|SHC1_MOUSE SHC-transforming protein 1 OS=Mus musculus OX=10090 GN=Shc1 PE=1 SV=3	2	3	1	3	2	3	1	3	7.3	10.7	2.8	10.7	15949000	15162000	0	14169000
sp|Q80Y56|RBNS5_MOUSE	sp|Q80Y56|RBNS5_MOUSE Rabenosyn-5 OS=Mus musculus OX=10090 GN=Rbsn PE=1 SV=1	6	5	5	5	6	5	5	5	13.8	10.5	10.9	10.5	31190000	43260000	30605000	40729000
sp|Q64339|ISG15_MOUSE	sp|Q64339|ISG15_MOUSE Ubiquitin-like protein ISG15 OS=Mus musculus OX=10090 GN=Isg15 PE=1 SV=4	2	1	1	1	2	1	1	1	17.4	11.2	5.6	5.6	24566000	0	0	0
sp|Q5M8N0|CNRP1_MOUSE	sp|Q5M8N0|CNRP1_MOUSE CB1 cannabinoid receptor-interacting protein 1 OS=Mus musculus OX=10090 GN=Cnrip1 PE=1 SV=1	1	1	0	1	1	1	0	1	9.8	9.8	0	9.8	0	0	0	2486200
sp|P97371|PSME1_MOUSE	sp|P97371|PSME1_MOUSE Proteasome activator complex subunit 1 OS=Mus musculus OX=10090 GN=Psme1 PE=1 SV=2	1	2	1	1	1	2	1	1	4.4	12	4.4	4.4	0	6782300	0	0
sp|Q9QZ85|IIGP1_MOUSE	sp|Q9QZ85|IIGP1_MOUSE Interferon-inducible GTPase 1 OS=Mus musculus OX=10090 GN=Iigp1 PE=1 SV=2	1	1	0	1	1	1	0	1	3.9	2.9	0	3.1	0	2938500	0	0
sp|O35566|CD151_MOUSE	sp|O35566|CD151_MOUSE CD151 antigen OS=Mus musculus OX=10090 GN=Cd151 PE=1 SV=2	1	0	1	2	1	0	1	2	3.2	0	3.2	6.3	0	0	0	351930000
sp|P57724|PCBP4_MOUSE	sp|P57724|PCBP4_MOUSE Poly(rC)-binding protein 4 OS=Mus musculus OX=10090 GN=Pcbp4 PE=1 SV=1	5	5	3	4	4	4	3	3	18.6	18.6	10.2	12.2	30398000	38705000	30338000	49306000
sp|Q02780|NFIA_MOUSE;sp|P70255|NFIC_MOUSE	sp|Q02780|NFIA_MOUSE Nuclear factor 1 A-type OS=Mus musculus OX=10090 GN=Nfia PE=1 SV=1	5	4	5	7	3	2	2	5	14.5	13.9	13	22.9	71046000	0	0	51408000
sp|D3Z7P3|GLSK_MOUSE	sp|D3Z7P3|GLSK_MOUSE Glutaminase kidney isoform, mitochondrial OS=Mus musculus OX=10090 GN=Gls PE=1 SV=1	2	1	2	2	2	1	2	2	4.7	2.5	4.7	4.7	9030400	0	7770200	12270000
sp|B5TVM2|ILDR2_MOUSE	sp|B5TVM2|ILDR2_MOUSE Immunoglobulin-like domain-containing receptor 2 OS=Mus musculus OX=10090 GN=Ildr2 PE=1 SV=2	1	1	1	1	1	1	1	1	1.8	2.1	1.7	2.1	0	0	0	3234300
sp|Q91V41|RAB14_MOUSE	sp|Q91V41|RAB14_MOUSE Ras-related protein Rab-14 OS=Mus musculus OX=10090 GN=Rab14 PE=1 SV=3	11	13	10	10	11	13	10	10	61.9	68.8	53.5	60	321410000	370600000	320850000	420770000
sp|Q6P5U8|CC148_MOUSE	sp|Q6P5U8|CC148_MOUSE Coiled-coil domain-containing protein 148 OS=Mus musculus OX=10090 GN=Ccdc148 PE=2 SV=1	7	9	5	6	7	9	5	6	18.6	19.9	13.3	16.7	44507000	57326000	55539000	61918000
sp|Q9CPS6|HINT3_MOUSE	sp|Q9CPS6|HINT3_MOUSE Histidine triad nucleotide-binding protein 3 OS=Mus musculus OX=10090 GN=Hint3 PE=1 SV=1	3	3	2	3	3	3	2	3	35.8	26.1	17	26.1	0	15934000	0	15003000
sp|Q60648|SAP3_MOUSE	sp|Q60648|SAP3_MOUSE Ganglioside GM2 activator OS=Mus musculus OX=10090 GN=Gm2a PE=1 SV=2	5	3	1	2	5	3	1	2	29.5	20.7	11.4	16.6	112330000	148670000	0	133680000
sp|P69566|RANB9_MOUSE;sp|Q6VN19|RBP10_MOUSE	sp|P69566|RANB9_MOUSE Ran-binding protein 9 OS=Mus musculus OX=10090 GN=Ranbp9 PE=1 SV=1	3	4	2	5	3	4	2	5	4.1	9.3	4.1	10.3	29259000	24307000	25198000	30757000
sp|Q60695|RGL1_MOUSE	sp|Q60695|RGL1_MOUSE Ral guanine nucleotide dissociation stimulator-like 1 OS=Mus musculus OX=10090 GN=Rgl1 PE=1 SV=2	2	1	0	2	2	1	0	2	3.8	2.1	0	3.8	6329700	0	0	8035800
sp|Q5SS80|DHR13_MOUSE	sp|Q5SS80|DHR13_MOUSE Dehydrogenase/reductase SDR family member 13 OS=Mus musculus OX=10090 GN=Dhrs13 PE=1 SV=1	1	0	0	2	1	0	0	2	3.5	0	0	6.9	0	0	0	3721800
sp|Q3UHC7|DAB2P_MOUSE	sp|Q3UHC7|DAB2P_MOUSE Disabled homolog 2-interacting protein OS=Mus musculus OX=10090 GN=Dab2ip PE=1 SV=1	2	2	0	2	2	2	0	2	2.7	2.2	0	2.7	8011500	0	0	8135300
sp|P09103|PDIA1_MOUSE	sp|P09103|PDIA1_MOUSE Protein disulfide-isomerase OS=Mus musculus OX=10090 GN=P4hb PE=1 SV=2	19	22	11	14	19	22	11	14	45.6	53.4	27.1	35.4	1019700000	1027900000	442040000	572220000
sp|Q99KC8|VMA5A_MOUSE	sp|Q99KC8|VMA5A_MOUSE von Willebrand factor A domain-containing protein 5A OS=Mus musculus OX=10090 GN=Vwa5a PE=1 SV=2	13	11	10	13	13	11	10	13	23.7	21.3	16.8	23.1	125230000	142020000	116830000	155850000
sp|Q8BHT7|RGP1_MOUSE	sp|Q8BHT7|RGP1_MOUSE RAB6A-GEF complex partner protein 2 OS=Mus musculus OX=10090 GN=Rgp1 PE=2 SV=1	1	1	1	1	1	1	1	1	4.3	4.3	4.3	4.3	0	0	0	1649300
sp|Q3UQI9|MINY4_MOUSE	sp|Q3UQI9|MINY4_MOUSE Probable ubiquitin carboxyl-terminal hydrolase MINDY-4 OS=Mus musculus OX=10090 GN=Mindy4 PE=1 SV=1	3	3	3	2	3	3	3	2	9.5	8.1	9.7	4.7	0	20363000	0	0
sp|P39688|FYN_MOUSE;sp|P06240|LCK_MOUSE	sp|P39688|FYN_MOUSE Tyrosine-protein kinase Fyn OS=Mus musculus OX=10090 GN=Fyn PE=1 SV=4	6	5	6	8	2	1	1	4	11.5	10.4	11.7	17.3	12907000	0	0	0
sp|Q8BFY9|TNPO1_MOUSE	sp|Q8BFY9|TNPO1_MOUSE Transportin-1 OS=Mus musculus OX=10090 GN=Tnpo1 PE=1 SV=2	22	20	21	19	18	16	18	16	37.9	34.1	34.1	33.5	895510000	784720000	801620000	656910000
sp|Q8K268|ABCF3_MOUSE	sp|Q8K268|ABCF3_MOUSE ATP-binding cassette sub-family F member 3 OS=Mus musculus OX=10090 GN=Abcf3 PE=1 SV=1	13	6	7	12	13	6	7	12	30	13.7	16.9	26.5	130090000	112370000	118500000	170740000
sp|P63213|GBG2_MOUSE	sp|P63213|GBG2_MOUSE Guanine nucleotide-binding protein G(I)/G(S)/G(O) subunit gamma-2 OS=Mus musculus OX=10090 GN=Gng2 PE=1 SV=2	3	1	3	2	3	1	3	2	59.2	16.9	59.2	59.2	34684000	0	31085000	32075000
sp|P10649|GSTM1_MOUSE;sp|P19639|GSTM3_MOUSE;sp|Q80W21|GSTM7_MOUSE;sp|P15626|GSTM2_MOUSE;sp|O35660|GSTM6_MOUSE	sp|P10649|GSTM1_MOUSE Glutathione S-transferase Mu 1 OS=Mus musculus OX=10090 GN=Gstm1 PE=1 SV=2	10	11	8	12	9	10	7	11	51.4	55	46.8	61	537020000	459320000	542110000	529980000
sp|Q80XI4|PI42B_MOUSE	sp|Q80XI4|PI42B_MOUSE Phosphatidylinositol 5-phosphate 4-kinase type-2 beta OS=Mus musculus OX=10090 GN=Pip4k2b PE=1 SV=1	4	4	4	3	3	2	3	2	13.9	12.3	13.9	9.9	33543000	40596000	35476000	48498000
sp|O35143|ATIF1_MOUSE	sp|O35143|ATIF1_MOUSE ATPase inhibitor, mitochondrial OS=Mus musculus OX=10090 GN=ATP5IF1 PE=1 SV=2	2	2	0	1	2	2	0	1	17.9	17.9	0	8.5	85282000	89726000	0	0
sp|P16330|CN37_MOUSE	sp|P16330|CN37_MOUSE 2,3-cyclic-nucleotide 3-phosphodiesterase OS=Mus musculus OX=10090 GN=Cnp PE=1 SV=3	21	23	19	22	21	23	19	22	53.3	58.8	52.9	55.7	3872600000	4785700000	4773300000	4770800000
sp|P47856|GFPT1_MOUSE	sp|P47856|GFPT1_MOUSE Glutamine--fructose-6-phosphate aminotransferase [isomerizing] 1 OS=Mus musculus OX=10090 GN=Gfpt1 PE=1 SV=3	20	20	16	19	16	16	13	15	37.4	39.2	29.3	38.2	348800000	363120000	430120000	389000000
sp|Q9WVE8|PACN2_MOUSE	sp|Q9WVE8|PACN2_MOUSE Protein kinase C and casein kinase substrate in neurons protein 2 OS=Mus musculus OX=10090 GN=Pacsin2 PE=1 SV=1	13	12	8	12	13	12	8	12	34.4	32.3	24.7	28.4	407700000	431750000	329170000	382120000
sp|Q8C0L0|TMX4_MOUSE	sp|Q8C0L0|TMX4_MOUSE Thioredoxin-related transmembrane protein 4 OS=Mus musculus OX=10090 GN=Tmx4 PE=1 SV=2	1	0	1	1	1	0	1	1	5.1	0	3.6	5.1	0	0	0	8916700
sp|Q99LJ0|CT2NL_MOUSE	sp|Q99LJ0|CT2NL_MOUSE CTTNBP2 N-terminal-like protein OS=Mus musculus OX=10090 GN=Cttnbp2nl PE=1 SV=1	4	3	0	5	4	3	0	5	7.5	8.2	0	11.4	0	22980000	0	16245000
sp|O54990|PROM1_MOUSE	sp|O54990|PROM1_MOUSE Prominin-1 OS=Mus musculus OX=10090 GN=Prom1 PE=1 SV=1	8	7	9	9	8	7	9	9	12.6	10.3	15.6	14.4	108700000	93357000	135700000	102600000
sp|Q9CSU0|RPR1B_MOUSE	sp|Q9CSU0|RPR1B_MOUSE Regulation of nuclear pre-mRNA domain-containing protein 1B OS=Mus musculus OX=10090 GN=Rprd1b PE=1 SV=2	4	4	2	4	3	3	1	3	25.2	24.5	11.7	19.6	39384000	44841000	0	0
sp|Q8R3V5|SHLB2_MOUSE	sp|Q8R3V5|SHLB2_MOUSE Endophilin-B2 OS=Mus musculus OX=10090 GN=Sh3glb2 PE=1 SV=2	2	4	2	1	2	3	2	1	6	11.8	6	3.2	28664000	17506000	18796000	0
sp|Q9CY18|SNX7_MOUSE	sp|Q9CY18|SNX7_MOUSE Sorting nexin-7 OS=Mus musculus OX=10090 GN=Snx7 PE=1 SV=1	8	6	2	6	8	6	2	6	26.4	16.3	7	19.4	43287000	66178000	39206000	71212000
sp|Q6ZQ58|LARP1_MOUSE	sp|Q6ZQ58|LARP1_MOUSE La-related protein 1 OS=Mus musculus OX=10090 GN=Larp1 PE=1 SV=3	3	7	0	10	3	7	0	10	3.9	9.9	0	15.8	0	76773000	0	88682000
sp|Q6ZQ93|UBP34_MOUSE	sp|Q6ZQ93|UBP34_MOUSE Ubiquitin carboxyl-terminal hydrolase 34 OS=Mus musculus OX=10090 GN=Usp34 PE=1 SV=3	1	1	1	0	1	1	1	0	0.3	0.6	0.3	0	0	0	68177000	0
sp|Q8QZY6|TSN14_MOUSE	sp|Q8QZY6|TSN14_MOUSE Tetraspanin-14 OS=Mus musculus OX=10090 GN=Tspan14 PE=1 SV=1	2	2	2	2	2	2	2	2	9.6	9.6	9.6	9.6	13232000	12383000	16360000	16446000
sp|A8C756|THADA_MOUSE	sp|A8C756|THADA_MOUSE Thyroid adenoma-associated protein homolog OS=Mus musculus OX=10090 GN=Thada PE=1 SV=1	4	0	2	3	4	0	2	3	3.5	0	1.8	1.4	17782000	0	0	0
sp|Q68FL6|SYMC_MOUSE	sp|Q68FL6|SYMC_MOUSE Methionine--tRNA ligase, cytoplasmic OS=Mus musculus OX=10090 GN=Mars PE=1 SV=1	11	13	7	11	11	13	7	11	19.5	22.6	12.7	18.8	143870000	155680000	140000000	123050000
sp|Q8VEJ9|VPS4A_MOUSE	sp|Q8VEJ9|VPS4A_MOUSE Vacuolar protein sorting-associated protein 4A OS=Mus musculus OX=10090 GN=Vps4a PE=1 SV=1	6	3	3	4	4	3	2	4	20.1	10.8	9.8	13.7	47651000	41638000	40926000	39788000
sp|Q3UIA2|RHG17_MOUSE	sp|Q3UIA2|RHG17_MOUSE Rho GTPase-activating protein 17 OS=Mus musculus OX=10090 GN=Arhgap17 PE=1 SV=1	12	7	6	12	12	7	6	12	24	12.6	14.3	23.4	101880000	129880000	119770000	117940000
sp|Q8R1F1|NIBL1_MOUSE	sp|Q8R1F1|NIBL1_MOUSE Niban-like protein 1 OS=Mus musculus OX=10090 GN=Fam129b PE=1 SV=2	16	15	13	17	16	15	13	17	31	28.7	26	32.6	342110000	361450000	310200000	332990000
sp|P09055|ITB1_MOUSE	sp|P09055|ITB1_MOUSE Integrin beta-1 OS=Mus musculus OX=10090 GN=Itgb1 PE=1 SV=1	16	20	18	21	16	20	18	21	28.1	31.1	29.7	32.2	1023400000	1511900000	916020000	1666700000
sp|Q99L04|DHRS1_MOUSE	sp|Q99L04|DHRS1_MOUSE Dehydrogenase/reductase SDR family member 1 OS=Mus musculus OX=10090 GN=Dhrs1 PE=1 SV=1	20	20	19	21	20	20	19	21	76.7	74.4	74.1	74.8	6654500000	6627100000	6535000000	6342400000
sp|P97348|RHOD_MOUSE	sp|P97348|RHOD_MOUSE Rho-related GTP-binding protein RhoD OS=Mus musculus OX=10090 GN=Rhod PE=1 SV=1	2	2	0	1	2	2	0	1	12.9	13.3	0	9	0	42804000	0	0
sp|Q7TMB8|CYFP1_MOUSE	sp|Q7TMB8|CYFP1_MOUSE Cytoplasmic FMR1-interacting protein 1 OS=Mus musculus OX=10090 GN=Cyfip1 PE=1 SV=1	33	35	32	30	21	20	17	15	35	37.2	34	29.9	1019500000	893260000	1025700000	917780000
sp|Q924T7|RNF31_MOUSE	sp|Q924T7|RNF31_MOUSE E3 ubiquitin-protein ligase RNF31 OS=Mus musculus OX=10090 GN=Rnf31 PE=1 SV=2	3	0	1	4	3	0	1	4	5.3	0	1.1	5.3	0	0	0	19424000
sp|P70699|LYAG_MOUSE	sp|P70699|LYAG_MOUSE Lysosomal alpha-glucosidase OS=Mus musculus OX=10090 GN=Gaa PE=1 SV=2	2	2	3	1	2	2	3	1	3.4	3.4	4.4	1.9	7642500	0	8220400	0
sp|Q9DC40|TELO2_MOUSE	sp|Q9DC40|TELO2_MOUSE Telomere length regulation protein TEL2 homolog OS=Mus musculus OX=10090 GN=Telo2 PE=1 SV=2	1	1	3	1	1	1	3	1	2.3	1.7	5.5	1.9	0	0	7657600	0
sp|P97855|G3BP1_MOUSE	sp|P97855|G3BP1_MOUSE Ras GTPase-activating protein-binding protein 1 OS=Mus musculus OX=10090 GN=G3bp1 PE=1 SV=1	13	14	9	14	11	13	8	12	40.6	47.5	29.7	43	601670000	668760000	446450000	606090000
sp|Q8R0N9|ZDHC1_MOUSE	sp|Q8R0N9|ZDHC1_MOUSE Probable palmitoyltransferase ZDHHC1 OS=Mus musculus OX=10090 GN=Zdhhc1 PE=2 SV=2	2	1	3	3	2	1	3	3	6.4	4.1	8.5	8.5	16268000	0	25719000	14298000
sp|O08599|STXB1_MOUSE	sp|O08599|STXB1_MOUSE Syntaxin-binding protein 1 OS=Mus musculus OX=10090 GN=Stxbp1 PE=1 SV=2	5	5	3	7	5	5	3	7	16	12.6	6.1	14.5	55906000	56535000	56800000	57227000
sp|Q8C7V8|CC134_MOUSE	sp|Q8C7V8|CC134_MOUSE Coiled-coil domain-containing protein 134 OS=Mus musculus OX=10090 GN=Ccdc134 PE=1 SV=1	2	2	2	2	2	2	2	2	14.8	14.8	14.8	14.8	14143000	16232000	12616000	12133000
sp|P28740|KIF2A_MOUSE;sp|Q8C0N1|KIF2B_MOUSE	sp|P28740|KIF2A_MOUSE Kinesin-like protein KIF2A OS=Mus musculus OX=10090 GN=Kif2a PE=1 SV=2	25	24	25	23	24	23	24	23	46.5	46	49.4	45.1	1173000000	1117400000	1457700000	1145600000
sp|Q9CRC8|LRC40_MOUSE	sp|Q9CRC8|LRC40_MOUSE Leucine-rich repeat-containing protein 40 OS=Mus musculus OX=10090 GN=Lrrc40 PE=1 SV=2	17	17	16	15	17	17	16	15	40.2	40.9	35.9	36	410910000	341780000	431350000	344210000
sp|P0C0A3|CHMP6_MOUSE	sp|P0C0A3|CHMP6_MOUSE Charged multivesicular body protein 6 OS=Mus musculus OX=10090 GN=Chmp6 PE=1 SV=2	2	2	2	2	2	2	2	2	13.5	13.5	13.5	13.5	22861000	23755000	19860000	21994000
sp|Q924C1|XPO5_MOUSE	sp|Q924C1|XPO5_MOUSE Exportin-5 OS=Mus musculus OX=10090 GN=Xpo5 PE=1 SV=1	16	14	15	14	16	14	15	14	17.2	16.6	17.1	17.9	250520000	249500000	274460000	269170000
sp|O08989|RASM_MOUSE	sp|O08989|RASM_MOUSE Ras-related protein M-Ras OS=Mus musculus OX=10090 GN=Mras PE=1 SV=1	2	1	0	2	2	1	0	2	14.4	5.3	0	14.4	11415000	0	0	0
sp|Q9Z0Y1|DCTN3_MOUSE	sp|Q9Z0Y1|DCTN3_MOUSE Dynactin subunit 3 OS=Mus musculus OX=10090 GN=Dctn3 PE=1 SV=2	4	6	3	6	4	6	3	6	24.2	39.2	19.4	38.7	93555000	71407000	109600000	77506000
sp|Q9CQW2|ARL8B_MOUSE	sp|Q9CQW2|ARL8B_MOUSE ADP-ribosylation factor-like protein 8B OS=Mus musculus OX=10090 GN=Arl8b PE=1 SV=1	9	8	7	9	4	3	3	4	48.9	53.2	48.9	57	142220000	213310000	154090000	193490000
sp|Q61598|GDIB_MOUSE	sp|Q61598|GDIB_MOUSE Rab GDP dissociation inhibitor beta OS=Mus musculus OX=10090 GN=Gdi2 PE=1 SV=1	9	7	8	8	6	5	4	5	31.9	21.6	28.1	23.4	128090000	93625000	163840000	125230000
sp|Q9QUI0|RHOA_MOUSE	sp|Q9QUI0|RHOA_MOUSE Transforming protein RhoA OS=Mus musculus OX=10090 GN=Rhoa PE=1 SV=1	10	9	8	10	3	2	2	3	71.5	65.3	65.3	71.5	618050000	660630000	670080000	788030000
sp|Q9QZ88|VPS29_MOUSE	sp|Q9QZ88|VPS29_MOUSE Vacuolar protein sorting-associated protein 29 OS=Mus musculus OX=10090 GN=Vps29 PE=1 SV=1	3	3	2	4	3	3	2	4	25.3	25.3	19.8	32.4	69455000	84490000	61074000	89240000
sp|Q99KW3|TARA_MOUSE	sp|Q99KW3|TARA_MOUSE TRIO and F-actin-binding protein OS=Mus musculus OX=10090 GN=Triobp PE=1 SV=3	1	1	0	0	1	1	0	0	0.6	0.7	0	0	0	5914100	0	0
sp|Q8R127|SCPDL_MOUSE	sp|Q8R127|SCPDL_MOUSE Saccharopine dehydrogenase-like oxidoreductase OS=Mus musculus OX=10090 GN=Sccpdh PE=1 SV=1	7	5	3	7	7	5	3	7	23.1	19.3	13.1	24	112480000	113680000	80129000	138670000
sp|O09106|HDAC1_MOUSE	sp|O09106|HDAC1_MOUSE Histone deacetylase 1 OS=Mus musculus OX=10090 GN=Hdac1 PE=1 SV=1	7	9	5	8	4	6	3	5	24.9	25.7	17.4	24.7	166250000	188800000	138630000	158590000
sp|Q9CQC9|SAR1B_MOUSE	sp|Q9CQC9|SAR1B_MOUSE GTP-binding protein SAR1b OS=Mus musculus OX=10090 GN=Sar1b PE=1 SV=1	6	5	4	5	5	4	3	4	47	41.4	26.8	41.4	182230000	204420000	161700000	197850000
sp|P35802|GPM6A_MOUSE	sp|P35802|GPM6A_MOUSE Neuronal membrane glycoprotein M6-a OS=Mus musculus OX=10090 GN=Gpm6a PE=1 SV=1	4	5	3	5	4	5	3	5	12.9	15.8	12.6	15.8	1630800000	2016800000	1825100000	1674200000
sp|O35345|IMA7_MOUSE	sp|O35345|IMA7_MOUSE Importin subunit alpha-7 OS=Mus musculus OX=10090 GN=Kpna6 PE=1 SV=2	8	11	7	8	5	8	4	5	27.6	38.1	23.7	25.6	158020000	131280000	146970000	122530000
sp|Q9WVG6|CARM1_MOUSE	sp|Q9WVG6|CARM1_MOUSE Histone-arginine methyltransferase CARM1 OS=Mus musculus OX=10090 GN=Carm1 PE=1 SV=2	3	2	2	1	3	2	2	1	8.1	5.1	5.1	3	36762000	43376000	32971000	0
sp|P16858|G3P_MOUSE;sp|Q64467|G3PT_MOUSE	sp|P16858|G3P_MOUSE Glyceraldehyde-3-phosphate dehydrogenase OS=Mus musculus OX=10090 GN=Gapdh PE=1 SV=2	13	14	13	15	13	14	13	15	56.2	58.6	58.3	63.1	1522000000	1031400000	1821000000	1227800000
sp|Q8VCM3|ZFY21_MOUSE	sp|Q8VCM3|ZFY21_MOUSE Zinc finger FYVE domain-containing protein 21 OS=Mus musculus OX=10090 GN=Zfyve21 PE=1 SV=2	2	3	1	1	2	3	1	1	13.2	28.2	9	9	0	31950000	0	0
sp|Q63932|MP2K2_MOUSE	sp|Q63932|MP2K2_MOUSE Dual specificity mitogen-activated protein kinase kinase 2 OS=Mus musculus OX=10090 GN=Map2k2 PE=1 SV=2	9	11	9	11	5	8	5	6	37.4	43.1	37.9	38.4	125230000	97240000	103360000	102140000
sp|P35803|GPM6B_MOUSE	sp|P35803|GPM6B_MOUSE Neuronal membrane glycoprotein M6-b OS=Mus musculus OX=10090 GN=Gpm6b PE=1 SV=2	6	6	4	5	6	6	4	5	24.7	24.7	17.1	19.2	513960000	367200000	416290000	386990000
sp|P68369|TBA1A_MOUSE;sp|P05214|TBA3_MOUSE	sp|P68369|TBA1A_MOUSE Tubulin alpha-1A chain OS=Mus musculus OX=10090 GN=Tuba1a PE=1 SV=1;sp|P05214|TBA3_MOUSE Tubulin alpha-3 chain OS=Mus musculus OX=10090 GN=Tuba3a PE=1 SV=1	35	34	35	33	1	1	1	1	82.5	82.5	83.1	82.5	10582000000	8782700000	13538000000	6597100000
sp|Q8C0Z1|F234A_MOUSE	sp|Q8C0Z1|F234A_MOUSE Protein FAM234A OS=Mus musculus OX=10090 GN=Fam234a PE=1 SV=1	1	3	1	1	1	3	1	1	4.1	8.8	4.1	4.1	0	0	0	11254000
sp|Q61655|DD19A_MOUSE;sp|Q9QY15|DDX25_MOUSE	sp|Q61655|DD19A_MOUSE ATP-dependent RNA helicase DDX19A OS=Mus musculus OX=10090 GN=Ddx19a PE=1 SV=2	20	20	22	20	20	20	22	20	52.7	60.7	56.7	58.4	936250000	716320000	870460000	785010000
sp|Q80Y17|L2GL1_MOUSE	sp|Q80Y17|L2GL1_MOUSE Lethal(2) giant larvae protein homolog 1 OS=Mus musculus OX=10090 GN=Llgl1 PE=1 SV=1	18	19	15	19	18	19	15	19	28.5	31	24.7	28.9	441220000	508570000	431950000	443280000
sp|Q8BYI6|PCAT2_MOUSE	sp|Q8BYI6|PCAT2_MOUSE Lysophosphatidylcholine acyltransferase 2 OS=Mus musculus OX=10090 GN=Lpcat2 PE=1 SV=1	6	3	3	7	6	3	3	7	20.4	9.6	14.3	24.3	91470000	101720000	104170000	99734000
sp|Q9D1C8|VPS28_MOUSE	sp|Q9D1C8|VPS28_MOUSE Vacuolar protein sorting-associated protein 28 homolog OS=Mus musculus OX=10090 GN=Vps28 PE=1 SV=1	4	7	5	6	4	7	5	6	29.9	45.2	34.4	41.2	72435000	62047000	63093000	55648000
sp|P54728|RD23B_MOUSE	sp|P54728|RD23B_MOUSE UV excision repair protein RAD23 homolog B OS=Mus musculus OX=10090 GN=Rad23b PE=1 SV=2	1	3	2	2	1	3	2	2	2.4	10.1	4.6	5.5	0	25847000	0	0
sp|Q9JHZ2|ANKH_MOUSE	sp|Q9JHZ2|ANKH_MOUSE Progressive ankylosis protein OS=Mus musculus OX=10090 GN=Ankh PE=2 SV=1	1	1	2	1	1	1	2	1	4.3	4.3	11	4.3	0	0	31936000	0
sp|Q7TSC3|NEK5_MOUSE	sp|Q7TSC3|NEK5_MOUSE Serine/threonine-protein kinase Nek5 OS=Mus musculus OX=10090 GN=Nek5 PE=2 SV=1	4	3	3	4	4	3	3	4	11.2	6.1	6.2	10.2	38589000	36957000	50550000	37825000
sp|Q9D8N2|FA45A_MOUSE	sp|Q9D8N2|FA45A_MOUSE Protein FAM45A OS=Mus musculus OX=10090 GN=Fam45a PE=1 SV=2	5	7	2	5	5	7	2	5	22.1	25.2	7	15.1	50772000	77628000	39558000	66490000
sp|Q923M0|PP16A_MOUSE	sp|Q923M0|PP16A_MOUSE Protein phosphatase 1 regulatory subunit 16A OS=Mus musculus OX=10090 GN=Ppp1r16a PE=1 SV=1	4	5	3	3	4	5	3	3	11.8	17.9	9.2	9.2	34532000	37290000	29630000	32103000
sp|Q9WTM5|RUVB2_MOUSE	sp|Q9WTM5|RUVB2_MOUSE RuvB-like 2 OS=Mus musculus OX=10090 GN=Ruvbl2 PE=1 SV=3	23	25	24	22	23	25	24	22	60.5	65.2	62.6	55.5	1522300000	1397600000	1540600000	1475300000
sp|Q9D3R6|KATL2_MOUSE	sp|Q9D3R6|KATL2_MOUSE Katanin p60 ATPase-containing subunit A-like 2 OS=Mus musculus OX=10090 GN=Katnal2 PE=2 SV=2	23	24	19	25	22	23	18	24	57.3	56.6	46.2	63.3	1108800000	1110700000	1379000000	1109200000
sp|Q8BH16|FBXL2_MOUSE;sp|Q9CZV8|FXL20_MOUSE	sp|Q8BH16|FBXL2_MOUSE F-box/LRR-repeat protein 2 OS=Mus musculus OX=10090 GN=Fbxl2 PE=1 SV=1	2	2	1	2	2	2	1	2	5.2	5.2	2.6	5.2	0	6696100	0	8018000
sp|Q3V3R4|ITA1_MOUSE	sp|Q3V3R4|ITA1_MOUSE Integrin alpha-1 OS=Mus musculus OX=10090 GN=Itga1 PE=1 SV=2	2	7	0	4	2	7	0	4	2.2	7.4	0	4.2	0	53824000	0	68376000
sp|P62827|RAN_MOUSE;sp|Q61820|RANT_MOUSE	sp|P62827|RAN_MOUSE GTP-binding nuclear protein Ran OS=Mus musculus OX=10090 GN=Ran PE=1 SV=3	8	8	6	8	8	8	6	8	44	44.4	34.7	44.4	458050000	328260000	369780000	364010000
sp|Q9D0T1|NH2L1_MOUSE	sp|Q9D0T1|NH2L1_MOUSE NHP2-like protein 1 OS=Mus musculus OX=10090 GN=Snu13 PE=1 SV=4	3	3	2	2	3	3	2	2	31.2	31.2	18.8	18.8	17205000	21681000	17389000	24879000
sp|Q65Z40|WAPL_MOUSE	sp|Q65Z40|WAPL_MOUSE Wings apart-like protein homolog OS=Mus musculus OX=10090 GN=Wapl PE=1 SV=2	4	4	3	4	4	4	3	4	6.2	6.2	4.3	6	17004000	22676000	19894000	21922000
sp|Q80YX1|TENA_MOUSE	sp|Q80YX1|TENA_MOUSE Tenascin OS=Mus musculus OX=10090 GN=Tnc PE=1 SV=1	5	4	0	4	5	4	0	4	3.6	3.9	0	2.3	0	21900000	0	16748000
sp|Q99MS8|TPGS1_MOUSE	sp|Q99MS8|TPGS1_MOUSE Tubulin polyglutamylase complex subunit 1 OS=Mus musculus OX=10090 GN=Tpgs1 PE=1 SV=1	5	5	4	4	5	5	4	4	30.7	26.7	23.1	23.1	31451000	38374000	34622000	47803000
sp|Q9ESW8|PGPI_MOUSE	sp|Q9ESW8|PGPI_MOUSE Pyroglutamyl-peptidase 1 OS=Mus musculus OX=10090 GN=Pgpep1 PE=1 SV=1	4	3	3	4	4	3	3	4	40.2	33	26.8	34.4	95135000	36954000	73589000	40002000
sp|Q6ZPU9|KBP_MOUSE	sp|Q6ZPU9|KBP_MOUSE KIF1-binding protein OS=Mus musculus OX=10090 GN=Kif1bp PE=1 SV=2	15	16	14	15	15	16	14	15	36.5	41	38.2	38.4	544940000	539940000	599070000	535660000
sp|P70296|PEBP1_MOUSE	sp|P70296|PEBP1_MOUSE Phosphatidylethanolamine-binding protein 1 OS=Mus musculus OX=10090 GN=Pebp1 PE=1 SV=3	7	6	6	4	7	6	6	4	69.5	62.6	70.1	46	167760000	181500000	186810000	241120000
sp|Q9JK48|SHLB1_MOUSE	sp|Q9JK48|SHLB1_MOUSE Endophilin-B1 OS=Mus musculus OX=10090 GN=Sh3glb1 PE=1 SV=1	5	8	5	6	5	7	5	6	22.5	23	16.4	18.6	214620000	177290000	172880000	177270000
sp|P0C8K7|SMIM1_MOUSE	sp|P0C8K7|SMIM1_MOUSE Small integral membrane protein 1 OS=Mus musculus OX=10090 GN=Smim1 PE=1 SV=1	1	1	0	1	1	1	0	1	15.4	15.4	0	15.4	0	0	0	19819000
sp|Q9WV86|KTNA1_MOUSE	sp|Q9WV86|KTNA1_MOUSE Katanin p60 ATPase-containing subunit A1 OS=Mus musculus OX=10090 GN=Katna1 PE=1 SV=1	3	3	2	2	2	2	1	1	6.7	8.1	6.1	6.1	0	17661000	0	0
sp|Q9JLV1|BAG3_MOUSE	sp|Q9JLV1|BAG3_MOUSE BAG family molecular chaperone regulator 3 OS=Mus musculus OX=10090 GN=Bag3 PE=1 SV=2	11	6	3	7	11	6	3	7	35.9	17.7	9.4	18.9	84090000	82359000	43661000	89987000
sp|Q06890|CLUS_MOUSE	sp|Q06890|CLUS_MOUSE Clusterin OS=Mus musculus OX=10090 GN=Clu PE=1 SV=1	13	13	14	15	13	13	14	15	34.6	35.7	35.7	37.5	1168500000	1198500000	1097900000	1111400000
sp|E9Q735|UBE4A_MOUSE	sp|E9Q735|UBE4A_MOUSE Ubiquitin conjugation factor E4 A OS=Mus musculus OX=10090 GN=Ube4a PE=1 SV=1	4	3	3	4	4	3	3	4	5.4	3.7	4.1	5.4	14264000	19776000	17552000	16116000
sp|P53690|MMP14_MOUSE	sp|P53690|MMP14_MOUSE Matrix metalloproteinase-14 OS=Mus musculus OX=10090 GN=Mmp14 PE=2 SV=3	2	2	1	1	2	2	1	1	3.8	3.8	2.1	1.7	0	15718000	0	0
sp|Q8CB62|CNTRB_MOUSE	sp|Q8CB62|CNTRB_MOUSE Centrobin OS=Mus musculus OX=10090 GN=Cntrob PE=2 SV=2	1	0	0	1	1	0	0	1	1.6	0	0	1.6	0	0	0	1546500
sp|P13541|MYH3_MOUSE	sp|P13541|MYH3_MOUSE Myosin-3 OS=Mus musculus OX=10090 GN=Myh3 PE=2 SV=2	2	3	2	2	1	2	1	1	1.2	1.5	1.2	1.2	0	94423000	0	0
sp|Q8BNW9|KBTBB_MOUSE	sp|Q8BNW9|KBTBB_MOUSE Kelch repeat and BTB domain-containing protein 11 OS=Mus musculus OX=10090 GN=Kbtbd11 PE=1 SV=3	5	5	2	5	5	5	2	5	13.3	12.2	6	11.7	31162000	25925000	27956000	26845000
sp|Q99J93|IFM2_MOUSE	sp|Q99J93|IFM2_MOUSE Interferon-induced transmembrane protein 2 OS=Mus musculus OX=10090 GN=Ifitm2 PE=1 SV=1	2	2	0	2	1	1	0	1	16.7	16.7	0	16.7	0	0	0	5416600
sp|Q5SWU9|ACACA_MOUSE;sp|E9Q4Z2|ACACB_MOUSE	sp|Q5SWU9|ACACA_MOUSE Acetyl-CoA carboxylase 1 OS=Mus musculus OX=10090 GN=Acaca PE=1 SV=1	19	18	17	15	19	18	17	15	13.4	11.4	10.4	9.8	141810000	150080000	162820000	165490000
sp|Q99KP6|PRP19_MOUSE	sp|Q99KP6|PRP19_MOUSE Pre-mRNA-processing factor 19 OS=Mus musculus OX=10090 GN=Prpf19 PE=1 SV=1	4	3	3	5	4	3	3	5	19	11.7	13.5	17.5	39443000	39513000	26686000	36684000
sp|Q8VCH8|UBXN4_MOUSE	sp|Q8VCH8|UBXN4_MOUSE UBX domain-containing protein 4 OS=Mus musculus OX=10090 GN=Ubxn4 PE=1 SV=1	3	4	3	3	3	4	3	3	14	15.4	9.9	9.9	87639000	101050000	99271000	109650000
sp|E9PY46|IF140_MOUSE	sp|E9PY46|IF140_MOUSE Intraflagellar transport protein 140 homolog OS=Mus musculus OX=10090 GN=Ift140 PE=1 SV=1	41	45	41	44	41	45	41	44	37.9	40.4	36.6	39.4	1767500000	1946600000	2133300000	1981200000
sp|P42859|HD_MOUSE	sp|P42859|HD_MOUSE Huntingtin OS=Mus musculus OX=10090 GN=Htt PE=1 SV=2	11	9	7	7	11	9	7	7	6	6.4	3.9	3.9	47459000	60223000	44491000	44344000
sp|Q9CQB5|CISD2_MOUSE	sp|Q9CQB5|CISD2_MOUSE CDGSH iron-sulfur domain-containing protein 2 OS=Mus musculus OX=10090 GN=Cisd2 PE=1 SV=1	1	1	1	1	1	1	1	1	10.4	10.4	10.4	10.4	0	0	0	5778100
sp|Q05512|MARK2_MOUSE	sp|Q05512|MARK2_MOUSE Serine/threonine-protein kinase MARK2 OS=Mus musculus OX=10090 GN=Mark2 PE=1 SV=3	2	3	4	4	1	2	3	3	3.7	5.9	7.9	8.6	17159000	14073000	16986000	25187000
sp|P61924|COPZ1_MOUSE	sp|P61924|COPZ1_MOUSE Coatomer subunit zeta-1 OS=Mus musculus OX=10090 GN=Copz1 PE=1 SV=1	5	5	5	5	5	5	5	5	32.8	32.8	32.8	32.8	72983000	98348000	62869000	101210000
sp|Q9Z0S9|PRAF1_MOUSE	sp|Q9Z0S9|PRAF1_MOUSE Prenylated Rab acceptor protein 1 OS=Mus musculus OX=10090 GN=Rabac1 PE=1 SV=1	3	2	1	2	3	2	1	2	20	15.7	7.6	15.7	17793000	18480000	0	17718000
sp|P63321|RALA_MOUSE	sp|P63321|RALA_MOUSE Ras-related protein Ral-A OS=Mus musculus OX=10090 GN=Rala PE=1 SV=1	6	5	5	7	3	2	2	4	33.5	32.5	32.5	37.4	77353000	75401000	54909000	87290000
sp|O70458|OSMR_MOUSE	sp|O70458|OSMR_MOUSE Oncostatin-M-specific receptor subunit beta OS=Mus musculus OX=10090 GN=Osmr PE=1 SV=1	4	6	1	3	4	6	1	3	6	9.4	1.8	5.6	11810000	19914000	0	14725000
sp|P48302|EDNRB_MOUSE	sp|P48302|EDNRB_MOUSE Endothelin receptor type B OS=Mus musculus OX=10090 GN=Ednrb PE=2 SV=1	2	3	1	1	2	3	1	1	5.2	7.9	3.2	3.2	18631000	26258000	0	0
sp|Q9CQ02|COMD4_MOUSE	sp|Q9CQ02|COMD4_MOUSE COMM domain-containing protein 4 OS=Mus musculus OX=10090 GN=Commd4 PE=1 SV=1	3	3	1	3	3	3	1	3	25.1	25.1	10.1	25.1	37388000	39198000	0	38135000
sp|P97454|SMAD5_MOUSE	sp|P97454|SMAD5_MOUSE Mothers against decapentaplegic homolog 5 OS=Mus musculus OX=10090 GN=Smad5 PE=1 SV=2	4	5	3	4	2	2	2	2	13.3	18.3	11.2	13.3	62431000	44652000	50736000	43442000
sp|Q8R105|VP37C_MOUSE	sp|Q8R105|VP37C_MOUSE Vacuolar protein sorting-associated protein 37C OS=Mus musculus OX=10090 GN=Vps37c PE=1 SV=1	4	4	3	2	4	4	3	2	19.3	18.2	13.9	9.7	11897000	21071000	13866000	14632000
sp|P63037|DNJA1_MOUSE	sp|P63037|DNJA1_MOUSE DnaJ homolog subfamily A member 1 OS=Mus musculus OX=10090 GN=Dnaja1 PE=1 SV=1	12	14	11	12	12	14	11	12	53.7	50.4	48.9	50.9	770970000	742360000	730600000	789410000
sp|Q9CZ62|CEP97_MOUSE	sp|Q9CZ62|CEP97_MOUSE Centrosomal protein of 97 kDa OS=Mus musculus OX=10090 GN=Cep97 PE=1 SV=1	3	4	2	2	3	4	2	2	5.7	9.1	4	3.6	13690000	16479000	0	13698000
sp|Q8BSL7|ARF2_MOUSE	sp|Q8BSL7|ARF2_MOUSE ADP-ribosylation factor 2 OS=Mus musculus OX=10090 GN=Arf2 PE=1 SV=2	11	10	9	9	2	2	2	2	58.6	58.6	54.7	54.7	48057000	55592000	43040000	44677000
sp|P36536|SAR1A_MOUSE	sp|P36536|SAR1A_MOUSE GTP-binding protein SAR1a OS=Mus musculus OX=10090 GN=Sar1a PE=1 SV=1	6	4	4	4	5	3	3	3	55.6	44.4	44.4	32.8	162050000	207520000	108390000	227310000
sp|Q9DA69|IFT43_MOUSE	sp|Q9DA69|IFT43_MOUSE Intraflagellar transport protein 43 homolog OS=Mus musculus OX=10090 GN=Ift43 PE=1 SV=2	7	5	5	6	7	5	5	6	33.5	23.3	33	27.7	242600000	190110000	254690000	193060000
sp|Q9Z0G0|GIPC1_MOUSE;sp|Q8R5M0|GIPC3_MOUSE	sp|Q9Z0G0|GIPC1_MOUSE PDZ domain-containing protein GIPC1 OS=Mus musculus OX=10090 GN=Gipc1 PE=1 SV=1	2	1	2	2	2	1	2	2	7.8	4.2	7.8	7.8	7995300	0	7284000	0
sp|P10630|IF4A2_MOUSE	sp|P10630|IF4A2_MOUSE Eukaryotic initiation factor 4A-II OS=Mus musculus OX=10090 GN=Eif4a2 PE=1 SV=2	25	25	22	24	16	14	13	14	77.6	77.4	73.5	73	2758000000	2553700000	2370500000	2328000000
sp|O35166|GOSR2_MOUSE	sp|O35166|GOSR2_MOUSE Golgi SNAP receptor complex member 2 OS=Mus musculus OX=10090 GN=Gosr2 PE=1 SV=2	1	1	1	2	1	1	1	2	5.2	5.2	5.2	9.9	0	0	0	37005000
sp|Q64727|VINC_MOUSE	sp|Q64727|VINC_MOUSE Vinculin OS=Mus musculus OX=10090 GN=Vcl PE=1 SV=4	25	27	18	30	25	27	18	30	30.3	34.3	23.8	39	405960000	355010000	285480000	427710000
sp|O08749|DLDH_MOUSE	sp|O08749|DLDH_MOUSE Dihydrolipoyl dehydrogenase, mitochondrial OS=Mus musculus OX=10090 GN=Dld PE=1 SV=2	10	8	6	11	10	8	6	11	27.3	20.8	18.3	26.7	356000000	363860000	306660000	372540000
sp|Q8CEC0|NUP88_MOUSE	sp|Q8CEC0|NUP88_MOUSE Nuclear pore complex protein Nup88 OS=Mus musculus OX=10090 GN=Nup88 PE=1 SV=1	2	1	2	2	2	1	2	2	5	3.3	5	5.7	9604400	0	8882500	0
sp|Q8K3J9|GPC5C_MOUSE	sp|Q8K3J9|GPC5C_MOUSE G-protein coupled receptor family C group 5 member C OS=Mus musculus OX=10090 GN=Gprc5c PE=1 SV=2	3	2	1	1	3	2	1	1	9.3	5.7	2.7	2.7	13786000	31624000	0	0
sp|Q9JHL1|NHRF2_MOUSE	sp|Q9JHL1|NHRF2_MOUSE Na(+)/H(+) exchange regulatory cofactor NHE-RF2 OS=Mus musculus OX=10090 GN=Slc9a3r2 PE=1 SV=2	11	12	9	11	11	12	9	11	50.7	46	37.1	42.7	273020000	333650000	238580000	307460000
sp|P14231|AT1B2_MOUSE	sp|P14231|AT1B2_MOUSE Sodium/potassium-transporting ATPase subunit beta-2 OS=Mus musculus OX=10090 GN=Atp1b2 PE=1 SV=2	11	12	12	12	11	12	12	12	35.5	35.5	35.5	35.5	961000000	953170000	931700000	977180000
sp|P15208|INSR_MOUSE	sp|P15208|INSR_MOUSE Insulin receptor OS=Mus musculus OX=10090 GN=Insr PE=1 SV=2	3	2	1	3	2	2	1	3	3.9	2.1	1	3.8	0	0	0	12414000
sp|O55222|ILK_MOUSE	sp|O55222|ILK_MOUSE Integrin-linked protein kinase OS=Mus musculus OX=10090 GN=Ilk PE=1 SV=2	17	21	14	18	17	21	14	18	42	58.4	37.8	45.6	1301500000	1449000000	1298000000	1657000000
sp|O35343|IMA3_MOUSE	sp|O35343|IMA3_MOUSE Importin subunit alpha-3 OS=Mus musculus OX=10090 GN=Kpna4 PE=1 SV=1	13	11	8	10	10	8	6	7	45.5	43.2	33.8	39.3	424050000	538620000	362300000	468060000
sp|Q03146|DDR1_MOUSE	sp|Q03146|DDR1_MOUSE Epithelial discoidin domain-containing receptor 1 OS=Mus musculus OX=10090 GN=Ddr1 PE=2 SV=2	18	21	17	17	18	20	17	16	30	31.9	29.3	25.8	506080000	548120000	503360000	560250000
sp|P53798|FDFT_MOUSE	sp|P53798|FDFT_MOUSE Squalene synthase OS=Mus musculus OX=10090 GN=Fdft1 PE=1 SV=2	2	2	1	1	2	2	1	1	5.3	5.3	2.4	2.4	9212400	12234000	0	0
sp|P10639|THIO_MOUSE	sp|P10639|THIO_MOUSE Thioredoxin OS=Mus musculus OX=10090 GN=Txn PE=1 SV=3	4	5	2	5	4	5	2	5	40	55.2	21	55.2	295470000	303650000	296670000	277690000
sp|Q8CBY8|DCTN4_MOUSE	sp|Q8CBY8|DCTN4_MOUSE Dynactin subunit 4 OS=Mus musculus OX=10090 GN=Dctn4 PE=1 SV=1	7	7	6	9	7	7	6	9	21.2	18.6	18.2	27.4	89311000	92256000	89783000	85347000
sp|Q62433|NDRG1_MOUSE	sp|Q62433|NDRG1_MOUSE Protein NDRG1 OS=Mus musculus OX=10090 GN=Ndrg1 PE=1 SV=1	10	8	9	10	10	8	9	9	48.2	39.6	47.7	44.2	367290000	530760000	287810000	507250000
sp|Q3U0V2|TRADD_MOUSE	sp|Q3U0V2|TRADD_MOUSE Tumor necrosis factor receptor type 1-associated DEATH domain protein OS=Mus musculus OX=10090 GN=Tradd PE=1 SV=1	3	4	3	4	3	4	3	4	17.7	20	14.8	22.9	19838000	16080000	19873000	12978000
sp|Q9WU79|PROD_MOUSE	sp|Q9WU79|PROD_MOUSE Proline dehydrogenase 1, mitochondrial OS=Mus musculus OX=10090 GN=Prodh PE=1 SV=2	2	2	1	1	2	2	1	1	5.2	4.7	3.2	2	8808000	0	0	0
sp|P21981|TGM2_MOUSE	sp|P21981|TGM2_MOUSE Protein-glutamine gamma-glutamyltransferase 2 OS=Mus musculus OX=10090 GN=Tgm2 PE=1 SV=4	9	10	7	10	9	10	7	10	18.1	22.7	15.3	22	109360000	91275000	92764000	85932000
sp|Q6WVG3|KCD12_MOUSE;sp|Q50H33|KCTD8_MOUSE	sp|Q6WVG3|KCD12_MOUSE BTB/POZ domain-containing protein KCTD12 OS=Mus musculus OX=10090 GN=Kctd12 PE=1 SV=1	8	8	7	7	8	8	7	7	30.9	30.6	25.4	25.7	93665000	110080000	71747000	108690000
sp|Q91W90|TXND5_MOUSE	sp|Q91W90|TXND5_MOUSE Thioredoxin domain-containing protein 5 OS=Mus musculus OX=10090 GN=Txndc5 PE=1 SV=2	13	13	11	11	13	13	11	11	40.3	37.9	34.5	33.3	522640000	972870000	372280000	786320000
sp|O54940|BNIP2_MOUSE;sp|Q8BHE3|ATCAY_MOUSE	sp|O54940|BNIP2_MOUSE BCL2/adenovirus E1B 19 kDa protein-interacting protein 2 OS=Mus musculus OX=10090 GN=Bnip2 PE=1 SV=2	2	3	0	1	2	3	0	1	8	11.7	0	4	0	25893000	0	0
sp|Q9D8B7|JAM3_MOUSE	sp|Q9D8B7|JAM3_MOUSE Junctional adhesion molecule C OS=Mus musculus OX=10090 GN=Jam3 PE=1 SV=2	6	6	5	6	6	6	5	6	31	31.3	28.1	28.4	62437000	100480000	74946000	108640000
sp|Q6PEB6|PHOCN_MOUSE	sp|Q6PEB6|PHOCN_MOUSE MOB-like protein phocein OS=Mus musculus OX=10090 GN=Mob4 PE=1 SV=1	4	4	3	4	4	4	3	4	32	32	16.4	32	37397000	52606000	45714000	49457000
sp|Q9D2I5|ARMC9_MOUSE	sp|Q9D2I5|ARMC9_MOUSE LisH domain-containing protein ARMC9 OS=Mus musculus OX=10090 GN=Armc9 PE=1 SV=1	12	12	13	13	12	12	13	13	24.6	25.1	22.6	24.5	347860000	313930000	408180000	300790000
sp|Q99KL7|RAB28_MOUSE	sp|Q99KL7|RAB28_MOUSE Ras-related protein Rab-28 OS=Mus musculus OX=10090 GN=Rab28 PE=1 SV=1	3	3	2	3	3	3	2	3	20.4	20.4	14.5	20.4	24511000	27071000	25634000	28523000
sp|Q9JLJ5|ELOV1_MOUSE	sp|Q9JLJ5|ELOV1_MOUSE Elongation of very long chain fatty acids protein 1 OS=Mus musculus OX=10090 GN=Elovl1 PE=1 SV=1	1	0	0	1	1	0	0	1	4.7	0	0	4.7	0	0	0	13998000
sp|Q9JK92|HSPB8_MOUSE	sp|Q9JK92|HSPB8_MOUSE Heat shock protein beta-8 OS=Mus musculus OX=10090 GN=Hspb8 PE=1 SV=1	4	5	2	4	4	5	2	4	24.5	37.8	10.7	33.7	61133000	77953000	63914000	70709000
sp|Q61771|KIF3B_MOUSE	sp|Q61771|KIF3B_MOUSE Kinesin-like protein KIF3B OS=Mus musculus OX=10090 GN=Kif3b PE=1 SV=1	17	16	18	20	14	14	14	18	28.2	28.4	31.1	34.1	490780000	433390000	572460000	510990000
sp|P16283|B3A3_MOUSE;sp|P13808|B3A2_MOUSE	sp|P16283|B3A3_MOUSE Anion exchange protein 3 OS=Mus musculus OX=10090 GN=Slc4a3 PE=1 SV=2;sp|P13808|B3A2_MOUSE Anion exchange protein 2 OS=Mus musculus OX=10090 GN=Slc4a2 PE=1 SV=1	1	0	0	1	1	0	0	1	1.2	0	0	0.9	0	0	0	3027300
sp|Q8BHL8|PSMF1_MOUSE	sp|Q8BHL8|PSMF1_MOUSE Proteasome inhibitor PI31 subunit OS=Mus musculus OX=10090 GN=Psmf1 PE=1 SV=1	5	5	5	5	5	5	5	5	26.6	26.6	26.6	26.6	155800000	145180000	164880000	177840000
sp|P40240|CD9_MOUSE	sp|P40240|CD9_MOUSE CD9 antigen OS=Mus musculus OX=10090 GN=Cd9 PE=1 SV=2	3	3	1	2	3	3	1	2	16.4	16.4	11.1	16.4	307870000	260270000	0	229610000
sp|Q9JJX6|P2RX4_MOUSE	sp|Q9JJX6|P2RX4_MOUSE P2X purinoceptor 4 OS=Mus musculus OX=10090 GN=P2rx4 PE=1 SV=1	3	2	2	2	3	2	2	2	7.5	5.7	5.7	5.7	22789000	68026000	26008000	87656000
sp|P50637|TSPO_MOUSE	sp|P50637|TSPO_MOUSE Translocator protein OS=Mus musculus OX=10090 GN=Tspo PE=1 SV=1	1	1	0	1	1	1	0	1	15.4	15.4	0	15.4	0	0	0	9802500
sp|Q9WUK2|IF4H_MOUSE	sp|Q9WUK2|IF4H_MOUSE Eukaryotic translation initiation factor 4H OS=Mus musculus OX=10090 GN=Eif4h PE=1 SV=3	1	1	2	2	1	1	2	2	5.2	5.2	16.9	9.3	0	0	14940000	0
sp|P07214|SPRC_MOUSE	sp|P07214|SPRC_MOUSE SPARC OS=Mus musculus OX=10090 GN=Sparc PE=1 SV=1	10	11	10	10	10	11	10	10	51.3	56.6	56.3	56.3	1033100000	998840000	1163100000	1140200000
sp|P37804|TAGL_MOUSE	sp|P37804|TAGL_MOUSE Transgelin OS=Mus musculus OX=10090 GN=Tagln PE=1 SV=3	1	1	1	2	1	1	1	2	5.5	6.5	5.5	11.9	0	0	0	13343000
sp|Q8VE38|OXND1_MOUSE	sp|Q8VE38|OXND1_MOUSE Oxidoreductase NAD-binding domain-containing protein 1 OS=Mus musculus OX=10090 GN=Oxnad1 PE=1 SV=2	1	1	1	1	1	1	1	1	5.1	5.1	6.1	5.1	0	0	0	2868400
sp|Q61234|SNTA1_MOUSE	sp|Q61234|SNTA1_MOUSE Alpha-1-syntrophin OS=Mus musculus OX=10090 GN=Snta1 PE=1 SV=1	12	15	12	13	12	15	12	13	37.4	43.1	40.6	45.7	663650000	692730000	559270000	597180000
sp|P61979|HNRPK_MOUSE	sp|P61979|HNRPK_MOUSE Heterogeneous nuclear ribonucleoprotein K OS=Mus musculus OX=10090 GN=Hnrnpk PE=1 SV=1	27	25	24	24	27	25	24	24	68	64.6	64.4	62.4	7418600000	9113900000	5726700000	8128000000
sp|O70481|UBR1_MOUSE	sp|O70481|UBR1_MOUSE E3 ubiquitin-protein ligase UBR1 OS=Mus musculus OX=10090 GN=Ubr1 PE=1 SV=2	5	4	0	2	5	4	0	2	4.8	3.4	0	2.3	20552000	0	0	0
sp|Q921F4|HNRLL_MOUSE	sp|Q921F4|HNRLL_MOUSE Heterogeneous nuclear ribonucleoprotein L-like OS=Mus musculus OX=10090 GN=Hnrnpll PE=1 SV=3	14	16	12	12	14	16	12	12	42.6	38.6	32.3	31.1	447100000	531680000	450490000	522510000
sp|P56395|CYB5_MOUSE	sp|P56395|CYB5_MOUSE Cytochrome b5 OS=Mus musculus OX=10090 GN=Cyb5a PE=1 SV=2	5	5	5	4	5	5	5	4	47.8	47.8	47.8	41	159470000	184640000	141470000	218070000
sp|P56959|FUS_MOUSE	sp|P56959|FUS_MOUSE RNA-binding protein FUS OS=Mus musculus OX=10090 GN=Fus PE=1 SV=1	10	11	11	10	10	11	11	10	22.4	23.2	23.2	23.2	1124500000	1219900000	1379100000	1465500000
sp|P04627|ARAF_MOUSE	sp|P04627|ARAF_MOUSE Serine/threonine-protein kinase A-Raf OS=Mus musculus OX=10090 GN=Araf PE=1 SV=2	6	6	4	5	4	4	4	4	12.7	12.3	8.6	10.8	34599000	26235000	32200000	32320000
sp|Q99PU5|ACBG1_MOUSE	sp|Q99PU5|ACBG1_MOUSE Long-chain-fatty-acid--CoA ligase ACSBG1 OS=Mus musculus OX=10090 GN=Acsbg1 PE=1 SV=1	32	30	26	31	32	30	26	31	58.3	55.5	47.4	57.4	1180800000	1273100000	973400000	1180100000
sp|P21107|TPM3_MOUSE;sp|P58774|TPM2_MOUSE;CON__Q3SX28	sp|P21107|TPM3_MOUSE Tropomyosin alpha-3 chain OS=Mus musculus OX=10090 GN=Tpm3 PE=1 SV=3	9	11	4	11	6	7	3	7	26.7	33.7	16.5	28.4	372860000	667690000	350400000	598480000
sp|Q61545|EWS_MOUSE	sp|Q61545|EWS_MOUSE RNA-binding protein EWS OS=Mus musculus OX=10090 GN=Ewsr1 PE=1 SV=2	3	4	4	4	3	4	4	4	8.7	11	11	11	74184000	54396000	80510000	57120000
sp|P61750|ARF4_MOUSE	sp|P61750|ARF4_MOUSE ADP-ribosylation factor 4 OS=Mus musculus OX=10090 GN=Arf4 PE=1 SV=2	9	10	8	9	4	5	3	4	76.1	80	60.6	64.4	448190000	236080000	357020000	251310000
sp|P63017|HSP7C_MOUSE	sp|P63017|HSP7C_MOUSE Heat shock cognate 71 kDa protein OS=Mus musculus OX=10090 GN=Hspa8 PE=1 SV=1	31	33	33	33	21	22	23	24	59.3	54.8	63.5	59.4	17671000000	14105000000	17231000000	15022000000
sp|O35250|EXOC7_MOUSE	sp|O35250|EXOC7_MOUSE Exocyst complex component 7 OS=Mus musculus OX=10090 GN=Exoc7 PE=1 SV=2	5	7	1	10	5	7	1	10	9.3	14.5	2.4	18.4	30804000	88842000	0	109120000
sp|Q91ZX7|LRP1_MOUSE;sp|Q9JI18|LRP1B_MOUSE	sp|Q91ZX7|LRP1_MOUSE Prolow-density lipoprotein receptor-related protein 1 OS=Mus musculus OX=10090 GN=Lrp1 PE=1 SV=1	43	62	25	65	43	61	25	65	13.6	18.8	7.2	20.1	657600000	974750000	558210000	1156500000
sp|Q9JIP6|FZD2_MOUSE	sp|Q9JIP6|FZD2_MOUSE Frizzled-2 OS=Mus musculus OX=10090 GN=Fzd2 PE=2 SV=1	1	2	0	0	1	2	0	0	4	4.4	0	0	0	6662900	0	0
sp|Q6P9J9|ANO6_MOUSE	sp|Q6P9J9|ANO6_MOUSE Anoctamin-6 OS=Mus musculus OX=10090 GN=Ano6 PE=1 SV=1	15	13	10	13	15	13	10	13	22.4	20.2	17.9	20	271990000	262620000	301880000	297170000
sp|Q8C5L3|CNOT2_MOUSE	sp|Q8C5L3|CNOT2_MOUSE CCR4-NOT transcription complex subunit 2 OS=Mus musculus OX=10090 GN=Cnot2 PE=1 SV=2	2	2	0	1	2	2	0	1	8.5	8.5	0	3	41579000	62253000	0	0
sp|Q9EPW0|INP4A_MOUSE	sp|Q9EPW0|INP4A_MOUSE Type I inositol 3,4-bisphosphate 4-phosphatase OS=Mus musculus OX=10090 GN=Inpp4a PE=1 SV=1	1	1	0	2	1	1	0	2	1	2.9	0	4.4	0	0	0	4920100
sp|Q9JLM8|DCLK1_MOUSE	sp|Q9JLM8|DCLK1_MOUSE Serine/threonine-protein kinase DCLK1 OS=Mus musculus OX=10090 GN=Dclk1 PE=1 SV=1	8	8	6	7	7	7	5	6	11.9	11.2	9.9	11.1	232730000	174390000	207340000	165980000
sp|Q62283|TSN7_MOUSE	sp|Q62283|TSN7_MOUSE Tetraspanin-7 OS=Mus musculus OX=10090 GN=Tspan7 PE=1 SV=2	1	1	1	1	1	1	1	1	6	6	6	6	0	0	0	60625000
sp|Q99JN2|KLH22_MOUSE	sp|Q99JN2|KLH22_MOUSE Kelch-like protein 22 OS=Mus musculus OX=10090 GN=Klhl22 PE=1 SV=1	4	5	2	4	4	5	2	4	9.5	13.4	6.5	11.7	15471000	26585000	16450000	24208000
sp|Q8BY89|CTL2_MOUSE	sp|Q8BY89|CTL2_MOUSE Choline transporter-like protein 2 OS=Mus musculus OX=10090 GN=Slc44a2 PE=1 SV=2	4	3	2	4	4	3	2	4	6.1	5.1	4	6.1	47304000	67601000	54268000	68726000
sp|Q9Z2E1|MBD2_MOUSE	sp|Q9Z2E1|MBD2_MOUSE Methyl-CpG-binding domain protein 2 OS=Mus musculus OX=10090 GN=Mbd2 PE=2 SV=2	2	2	1	2	2	2	1	2	5.8	5.8	3.4	5.1	7988000	9573500	0	0
sp|Q5SVR0|TBC9B_MOUSE;sp|Q3UYK3|TBCD9_MOUSE	sp|Q5SVR0|TBC9B_MOUSE TBC1 domain family member 9B OS=Mus musculus OX=10090 GN=Tbc1d9b PE=1 SV=1	24	24	23	25	24	24	23	25	26.9	26.5	24.7	27.8	585000000	610260000	572730000	573460000
sp|P70188|KIFA3_MOUSE	sp|P70188|KIFA3_MOUSE Kinesin-associated protein 3 OS=Mus musculus OX=10090 GN=Kifap3 PE=1 SV=1	13	12	14	13	13	12	14	13	23.2	20.7	24.2	23.2	251600000	229520000	331020000	261440000
sp|Q8CIB5|FERM2_MOUSE	sp|Q8CIB5|FERM2_MOUSE Fermitin family homolog 2 OS=Mus musculus OX=10090 GN=Fermt2 PE=1 SV=1	28	30	27	28	28	30	27	28	54.3	56.2	53.1	51.2	1937300000	2030500000	1606800000	1838700000
sp|Q9DC07|LNEBL_MOUSE	sp|Q9DC07|LNEBL_MOUSE LIM zinc-binding domain-containing Nebulette OS=Mus musculus OX=10090 GN=Nebl PE=1 SV=1	1	1	1	1	1	1	1	1	5.2	5.2	5.2	5.2	0	0	0	6613800
sp|P47753|CAZA1_MOUSE	sp|P47753|CAZA1_MOUSE F-actin-capping protein subunit alpha-1 OS=Mus musculus OX=10090 GN=Capza1 PE=1 SV=4	9	12	8	11	7	10	6	9	55.9	64.7	49	64.7	204290000	218420000	148350000	217720000
sp|Q9JKY5|HIP1R_MOUSE	sp|Q9JKY5|HIP1R_MOUSE Huntingtin-interacting protein 1-related protein OS=Mus musculus OX=10090 GN=Hip1r PE=1 SV=2	3	6	4	8	3	6	4	8	4	6.8	4.8	9.6	50532000	53351000	53246000	57392000
sp|P18052|PTPRA_MOUSE	sp|P18052|PTPRA_MOUSE Receptor-type tyrosine-protein phosphatase alpha OS=Mus musculus OX=10090 GN=Ptpra PE=1 SV=3	11	13	10	11	11	13	10	11	21.8	24	19.8	21.6	118190000	143800000	103310000	131240000
sp|Q8VCI5|PEX19_MOUSE	sp|Q8VCI5|PEX19_MOUSE Peroxisomal biogenesis factor 19 OS=Mus musculus OX=10090 GN=Pex19 PE=1 SV=1	3	2	2	3	3	2	2	3	17.1	11.4	11.4	18.4	5764600	8629000	5278000	6286800
sp|P60122|RUVB1_MOUSE	sp|P60122|RUVB1_MOUSE RuvB-like 1 OS=Mus musculus OX=10090 GN=Ruvbl1 PE=1 SV=1	24	25	24	23	24	25	24	23	70.8	76.1	70.8	74.1	2026000000	2056900000	2066500000	2042900000
sp|O88842|FGD3_MOUSE	sp|O88842|FGD3_MOUSE FYVE, RhoGEF and PH domain-containing protein 3 OS=Mus musculus OX=10090 GN=Fgd3 PE=1 SV=1	4	3	2	1	4	3	2	1	9.5	5.2	5.3	1.4	14630000	0	0	0
sp|Q99LJ7|RCBT2_MOUSE;sp|Q6NXM2|RCBT1_MOUSE	sp|Q99LJ7|RCBT2_MOUSE RCC1 and BTB domain-containing protein 2 OS=Mus musculus OX=10090 GN=Rcbtb2 PE=1 SV=1	4	3	3	4	4	3	3	4	8.9	6.5	6.5	8.5	29262000	22629000	24903000	36533000
sp|Q8C5D8|PIAS2_MOUSE;sp|O88907|PIAS1_MOUSE	sp|Q8C5D8|PIAS2_MOUSE E3 SUMO-protein ligase PIAS2 OS=Mus musculus OX=10090 GN=Pias2 PE=1 SV=2;sp|O88907|PIAS1_MOUSE E3 SUMO-protein ligase PIAS1 OS=Mus musculus OX=10090 GN=Pias1 PE=1 SV=2	1	1	0	1	1	1	0	1	2.4	2.4	0	2.4	0	0	0	3336200
sp|Q91YK0|LRC49_MOUSE	sp|Q91YK0|LRC49_MOUSE Leucine-rich repeat-containing protein 49 OS=Mus musculus OX=10090 GN=Lrrc49 PE=1 SV=1	3	4	1	3	3	4	1	3	4.4	7.9	2	6.1	0	32117000	0	32316000
sp|Q923Z0|GPC5B_MOUSE	sp|Q923Z0|GPC5B_MOUSE G-protein coupled receptor family C group 5 member B OS=Mus musculus OX=10090 GN=Gprc5b PE=1 SV=1	4	5	2	4	4	5	2	4	15.9	16.3	9.8	15.9	103940000	155220000	83899000	157010000
sp|Q8BWM0|PGES2_MOUSE	sp|Q8BWM0|PGES2_MOUSE Prostaglandin E synthase 2 OS=Mus musculus OX=10090 GN=Ptges2 PE=1 SV=3	9	10	7	4	9	10	7	4	39.8	37	29.9	20.8	222800000	269120000	159650000	252470000
sp|P62814|VATB2_MOUSE	sp|P62814|VATB2_MOUSE V-type proton ATPase subunit B, brain isoform OS=Mus musculus OX=10090 GN=Atp6v1b2 PE=1 SV=1	21	22	18	19	21	22	18	19	60.9	58.3	50.9	59.9	799200000	1065500000	673400000	1077600000
sp|P08003|PDIA4_MOUSE	sp|P08003|PDIA4_MOUSE Protein disulfide-isomerase A4 OS=Mus musculus OX=10090 GN=Pdia4 PE=1 SV=3	13	14	9	16	13	14	9	16	26.8	26	18	30.1	237610000	264300000	209950000	255090000
sp|P54823|DDX6_MOUSE	sp|P54823|DDX6_MOUSE Probable ATP-dependent RNA helicase DDX6 OS=Mus musculus OX=10090 GN=Ddx6 PE=1 SV=1	22	23	20	23	22	23	20	23	66	65.6	56.1	61.7	949670000	1159800000	1012500000	1199900000
sp|P97863|NFIB_MOUSE	sp|P97863|NFIB_MOUSE Nuclear factor 1 B-type OS=Mus musculus OX=10090 GN=Nfib PE=1 SV=2	2	4	3	5	1	3	1	4	6.1	10.2	7.9	12.3	0	29664000	0	36320000
sp|O08992|SDCB1_MOUSE	sp|O08992|SDCB1_MOUSE Syntenin-1 OS=Mus musculus OX=10090 GN=Sdcbp PE=1 SV=1	4	5	4	4	4	5	4	4	27.8	32.1	27.8	25.1	77597000	88555000	87664000	95570000
sp|Q924X6|LRP8_MOUSE	sp|Q924X6|LRP8_MOUSE Low-density lipoprotein receptor-related protein 8 OS=Mus musculus OX=10090 GN=Lrp8 PE=1 SV=2	2	0	1	2	2	0	1	2	2.7	0	1.7	2.7	10993000	0	0	19553000
sp|Q61937|NPM_MOUSE	sp|Q61937|NPM_MOUSE Nucleophosmin OS=Mus musculus OX=10090 GN=Npm1 PE=1 SV=1	3	2	2	3	3	2	2	3	18.8	14	14	14	70575000	81335000	99345000	100530000
sp|Q80U78|PUM1_MOUSE	sp|Q80U78|PUM1_MOUSE Pumilio homolog 1 OS=Mus musculus OX=10090 GN=Pum1 PE=1 SV=2	4	3	2	6	2	1	2	3	4.9	4	2.9	7	92889000	149120000	0	158600000
sp|Q80ZI6|LRSM1_MOUSE	sp|Q80ZI6|LRSM1_MOUSE E3 ubiquitin-protein ligase LRSAM1 OS=Mus musculus OX=10090 GN=Lrsam1 PE=1 SV=1	6	6	2	6	6	6	2	6	10	12.4	2.9	9.5	36531000	29264000	25145000	40928000
sp|Q62036|CP131_MOUSE	sp|Q62036|CP131_MOUSE Centrosomal protein of 131 kDa OS=Mus musculus OX=10090 GN=Cep131 PE=1 SV=2	32	30	44	28	32	30	44	28	37.9	34.5	49.6	34.9	943490000	960290000	1362300000	1058300000
sp|Q9WUD1|CHIP_MOUSE	sp|Q9WUD1|CHIP_MOUSE STIP1 homology and U box-containing protein 1 OS=Mus musculus OX=10090 GN=Stub1 PE=1 SV=1	5	5	1	4	5	5	1	4	19.7	19.7	3.9	15.1	43795000	39487000	0	47374000
sp|Q61805|LBP_MOUSE	sp|Q61805|LBP_MOUSE Lipopolysaccharide-binding protein OS=Mus musculus OX=10090 GN=Lbp PE=1 SV=2	6	7	7	7	6	7	7	7	15.8	19.5	19.5	19.8	161330000	165130000	146920000	148780000
sp|Q80U44|ZFY16_MOUSE	sp|Q80U44|ZFY16_MOUSE Zinc finger FYVE domain-containing protein 16 OS=Mus musculus OX=10090 GN=Zfyve16 PE=1 SV=2	2	1	2	0	2	1	2	0	1.4	1.4	2.2	0	0	0	16743000	0
sp|Q8CGU1|CACO1_MOUSE	sp|Q8CGU1|CACO1_MOUSE Calcium-binding and coiled-coil domain-containing protein 1 OS=Mus musculus OX=10090 GN=Calcoco1 PE=1 SV=2	3	0	1	4	3	0	1	4	5.5	0	1.6	8	7654200	0	0	0
sp|O89051|ITM2B_MOUSE	sp|O89051|ITM2B_MOUSE Integral membrane protein 2B OS=Mus musculus OX=10090 GN=Itm2b PE=1 SV=1	7	6	7	6	7	6	7	6	33.8	28.9	30.5	37.6	183820000	227310000	223350000	225090000
sp|Q3UVK0|ERMP1_MOUSE	sp|Q3UVK0|ERMP1_MOUSE Endoplasmic reticulum metallopeptidase 1 OS=Mus musculus OX=10090 GN=Ermp1 PE=1 SV=2	1	2	0	2	1	2	0	2	1.2	3.2	0	2.8	0	0	0	10607000
sp|Q0HA38|TT21B_MOUSE	sp|Q0HA38|TT21B_MOUSE Tetratricopeptide repeat protein 21B OS=Mus musculus OX=10090 GN=Ttc21b PE=1 SV=1	17	19	14	15	17	18	14	15	17.1	19.4	17.6	15.4	159220000	148690000	171010000	157750000
sp|O35286|DHX15_MOUSE	sp|O35286|DHX15_MOUSE Pre-mRNA-splicing factor ATP-dependent RNA helicase DHX15 OS=Mus musculus OX=10090 GN=Dhx15 PE=1 SV=2	3	2	3	4	3	2	3	4	4.3	3.3	4.8	6.2	16049000	23316000	15744000	21842000
sp|Q8C0S4|TT21A_MOUSE	sp|Q8C0S4|TT21A_MOUSE Tetratricopeptide repeat protein 21A OS=Mus musculus OX=10090 GN=Ttc21a PE=1 SV=2	44	44	42	43	44	43	42	43	47	45.4	42.8	43.9	1471400000	1703200000	1883400000	1703900000
sp|Q8C863|ITCH_MOUSE	sp|Q8C863|ITCH_MOUSE E3 ubiquitin-protein ligase Itchy OS=Mus musculus OX=10090 GN=Itch PE=1 SV=2	3	6	3	4	2	4	2	3	4.4	7.9	4.4	5.9	25157000	25298000	21682000	26470000
sp|Q9CQ28|DPH6_MOUSE	sp|Q9CQ28|DPH6_MOUSE Diphthine--ammonia ligase OS=Mus musculus OX=10090 GN=Dph6 PE=1 SV=1	1	0	1	1	1	0	1	1	6.4	0	6.4	8.6	0	0	6548700	0
sp|Q8C1Y8|CCZ1_MOUSE	sp|Q8C1Y8|CCZ1_MOUSE Vacuolar fusion protein CCZ1 homolog OS=Mus musculus OX=10090 GN=Ccz1 PE=1 SV=1	5	5	3	5	5	5	3	5	14.4	14.8	7.9	14.8	38969000	41617000	37386000	40162000
sp|Q68FE6|RIPR1_MOUSE	sp|Q68FE6|RIPR1_MOUSE Rho family-interacting cell polarization regulator 1 OS=Mus musculus OX=10090 GN=Ripor1 PE=1 SV=2	1	1	0	1	1	1	0	1	1	1	0	1	0	0	0	3842100
sp|Q640R3|HECAM_MOUSE	sp|Q640R3|HECAM_MOUSE Hepatocyte cell adhesion molecule OS=Mus musculus OX=10090 GN=Hepacam PE=1 SV=2	9	8	9	8	9	8	9	8	33.5	27	30.1	28.9	733580000	700070000	662170000	654530000
sp|P23780|BGAL_MOUSE	sp|P23780|BGAL_MOUSE Beta-galactosidase OS=Mus musculus OX=10090 GN=Glb1 PE=1 SV=1	5	6	4	5	5	6	4	5	11.3	13.6	8	13.8	19945000	39372000	22602000	47735000
sp|Q8VBT0|TMX1_MOUSE	sp|Q8VBT0|TMX1_MOUSE Thioredoxin-related transmembrane protein 1 OS=Mus musculus OX=10090 GN=Tmx1 PE=1 SV=1	2	1	1	2	2	1	1	2	7.9	4.3	4.3	8.6	0	0	0	25259000
sp|Q62165|DAG1_MOUSE	sp|Q62165|DAG1_MOUSE Dystroglycan OS=Mus musculus OX=10090 GN=Dag1 PE=1 SV=4	9	7	4	7	9	7	4	7	14.1	10.5	4.7	10.6	158000000	223410000	112270000	207760000
sp|Q9QYH6|MAGD1_MOUSE	sp|Q9QYH6|MAGD1_MOUSE Melanoma-associated antigen D1 OS=Mus musculus OX=10090 GN=Maged1 PE=1 SV=1	1	1	1	2	1	1	1	2	1.5	1.5	1.5	3.7	0	0	0	20243000
sp|Q8C3I8|HGH1_MOUSE	sp|Q8C3I8|HGH1_MOUSE Protein HGH1 homolog OS=Mus musculus OX=10090 GN=Hgh1 PE=1 SV=1	2	2	1	3	2	2	1	3	9.7	7.1	3.3	10.2	0	0	0	13155000
sp|Q3U4I7|PYRD2_MOUSE	sp|Q3U4I7|PYRD2_MOUSE Pyridine nucleotide-disulfide oxidoreductase domain-containing protein 2 OS=Mus musculus OX=10090 GN=Pyroxd2 PE=1 SV=3	1	0	1	2	1	0	1	2	2.2	0	4.6	7.4	0	0	26192000	0
sp|Q8C0M9|ASGL1_MOUSE	sp|Q8C0M9|ASGL1_MOUSE Isoaspartyl peptidase/L-asparaginase OS=Mus musculus OX=10090 GN=Asrgl1 PE=1 SV=1	3	2	3	2	3	2	3	2	17.2	8	11.7	12.9	14787000	0	20665000	0
sp|Q9QYB5|ADDG_MOUSE	sp|Q9QYB5|ADDG_MOUSE Gamma-adducin OS=Mus musculus OX=10090 GN=Add3 PE=1 SV=2	20	23	19	22	20	23	19	22	34.1	38.8	32	37	828420000	1005400000	714560000	983850000
sp|Q9D071|MMS19_MOUSE	sp|Q9D071|MMS19_MOUSE MMS19 nucleotide excision repair protein homolog OS=Mus musculus OX=10090 GN=Mms19 PE=1 SV=1	8	10	8	12	8	10	8	12	11.8	16.2	13.3	19.3	160010000	164430000	156770000	156500000
sp|P97393|RHG05_MOUSE	sp|P97393|RHG05_MOUSE Rho GTPase-activating protein 5 OS=Mus musculus OX=10090 GN=Arhgap5 PE=1 SV=2	48	54	49	45	48	54	49	45	41.4	45.4	43.8	39.4	2304000000	2322800000	2107400000	2271300000
sp|Q9D4H8|CUL2_MOUSE	sp|Q9D4H8|CUL2_MOUSE Cullin-2 OS=Mus musculus OX=10090 GN=Cul2 PE=1 SV=2	5	4	3	4	5	4	3	4	9.3	7.5	4.3	5.8	35496000	36347000	30400000	32589000
sp|P61211|ARL1_MOUSE	sp|P61211|ARL1_MOUSE ADP-ribosylation factor-like protein 1 OS=Mus musculus OX=10090 GN=Arl1 PE=1 SV=1	8	9	6	7	8	9	6	7	60.2	60.8	43.1	49.2	189400000	231380000	169540000	234260000
sp|P49615|CDK5_MOUSE	sp|P49615|CDK5_MOUSE Cyclin-dependent-like kinase 5 OS=Mus musculus OX=10090 GN=Cdk5 PE=1 SV=1	8	10	9	8	7	9	8	7	39.7	42.1	39.7	39.7	141080000	151390000	156600000	148550000
sp|Q6A009|LTN1_MOUSE	sp|Q6A009|LTN1_MOUSE E3 ubiquitin-protein ligase listerin OS=Mus musculus OX=10090 GN=Ltn1 PE=1 SV=3	5	5	3	5	5	5	3	5	4.2	5.3	3.5	4.5	55690000	39016000	44303000	54042000
sp|Q80SZ7|GBG5_MOUSE	sp|Q80SZ7|GBG5_MOUSE Guanine nucleotide-binding protein G(I)/G(S)/G(O) subunit gamma-5 OS=Mus musculus OX=10090 GN=Gng5 PE=1 SV=2	3	1	2	4	3	1	2	4	63.2	39.7	55.9	77.9	1001400000	1070900000	1654600000	1018800000
sp|P35288|RAB23_MOUSE	sp|P35288|RAB23_MOUSE Ras-related protein Rab-23 OS=Mus musculus OX=10090 GN=Rab23 PE=1 SV=2	3	5	2	5	3	5	2	5	16.5	30	12.2	30	150700000	108980000	0	109920000
sp|Q9R1Q7|PLP2_MOUSE	sp|Q9R1Q7|PLP2_MOUSE Proteolipid protein 2 OS=Mus musculus OX=10090 GN=Plp2 PE=1 SV=1	2	2	2	2	2	2	2	2	17.8	17.8	17.8	17.8	186600000	196540000	164010000	168320000
sp|Q8VHH5|AGAP3_MOUSE	sp|Q8VHH5|AGAP3_MOUSE Arf-GAP with GTPase, ANK repeat and PH domain-containing protein 3 OS=Mus musculus OX=10090 GN=Agap3 PE=1 SV=1	3	3	4	4	3	2	3	3	5.5	5.4	6.6	6.6	0	23535000	23126000	22714000
sp|Q62419|SH3G1_MOUSE;sp|Q62420|SH3G2_MOUSE	sp|Q62419|SH3G1_MOUSE Endophilin-A2 OS=Mus musculus OX=10090 GN=Sh3gl1 PE=1 SV=1	9	8	8	9	9	8	8	9	32.9	26.6	26.6	33.2	167310000	154910000	153820000	133860000
sp|P23950|TISB_MOUSE	sp|P23950|TISB_MOUSE mRNA decay activator protein ZFP36L1 OS=Mus musculus OX=10090 GN=Zfp36l1 PE=1 SV=1	1	2	0	1	1	2	0	1	4.7	8	0	4.7	0	3469600	0	0
sp|P63001|RAC1_MOUSE;sp|P60764|RAC3_MOUSE	sp|P63001|RAC1_MOUSE Ras-related C3 botulinum toxin substrate 1 OS=Mus musculus OX=10090 GN=Rac1 PE=1 SV=1;sp|P60764|RAC3_MOUSE Ras-related C3 botulinum toxin substrate 3 OS=Mus musculus OX=10090 GN=Rac3 PE=1 SV=1	8	8	7	8	4	4	4	4	41.1	41.1	34.9	41.1	663660000	660470000	699490000	954140000
sp|Q99KQ4|NAMPT_MOUSE	sp|Q99KQ4|NAMPT_MOUSE Nicotinamide phosphoribosyltransferase OS=Mus musculus OX=10090 GN=Nampt PE=1 SV=1	5	8	4	4	5	8	4	4	13.8	23.6	11.6	11.6	51319000	61996000	51945000	56758000
sp|Q8BG30|NELFA_MOUSE	sp|Q8BG30|NELFA_MOUSE Negative elongation factor A OS=Mus musculus OX=10090 GN=Nelfa PE=1 SV=1	1	1	1	1	1	1	1	1	2.8	2.8	2.8	2.8	0	0	0	3228200
sp|P39428|TRAF1_MOUSE	sp|P39428|TRAF1_MOUSE TNF receptor-associated factor 1 OS=Mus musculus OX=10090 GN=Traf1 PE=1 SV=2	5	3	3	3	5	3	3	3	21.5	17.1	15.6	12	28087000	39247000	24404000	30995000
sp|P10833|RRAS_MOUSE	sp|P10833|RRAS_MOUSE Ras-related protein R-Ras OS=Mus musculus OX=10090 GN=Rras PE=1 SV=1	6	5	5	5	4	3	3	3	38.5	33.9	31.7	29.4	103620000	137740000	106650000	120860000
sp|Q9CXF4|TBC15_MOUSE	sp|Q9CXF4|TBC15_MOUSE TBC1 domain family member 15 OS=Mus musculus OX=10090 GN=Tbc1d15 PE=1 SV=1	6	11	4	7	6	11	4	7	11.6	18.5	7.2	11.8	57087000	76103000	56359000	59195000
sp|P51432|PLCB3_MOUSE	sp|P51432|PLCB3_MOUSE 1-phosphatidylinositol 4,5-bisphosphate phosphodiesterase beta-3 OS=Mus musculus OX=10090 GN=Plcb3 PE=1 SV=2	2	2	2	3	2	2	2	3	3.6	3	2.6	4.6	0	10072000	0	11887000
sp|P08752|GNAI2_MOUSE	sp|P08752|GNAI2_MOUSE Guanine nucleotide-binding protein G(i) subunit alpha-2 OS=Mus musculus OX=10090 GN=Gnai2 PE=1 SV=5	21	22	21	22	13	13	13	13	65.1	67.6	65.4	67.6	9197500000	10984000000	9276400000	11153000000
sp|O54965|RNF13_MOUSE	sp|O54965|RNF13_MOUSE E3 ubiquitin-protein ligase RNF13 OS=Mus musculus OX=10090 GN=Rnf13 PE=1 SV=2	4	5	4	5	4	5	4	5	15.2	20.7	15.2	20.7	270780000	272200000	276090000	290170000
sp|Q8BG60|TXNIP_MOUSE	sp|Q8BG60|TXNIP_MOUSE Thioredoxin-interacting protein OS=Mus musculus OX=10090 GN=Txnip PE=1 SV=1	16	14	16	13	16	14	16	13	47.9	48.9	53.9	45.1	796440000	810490000	731630000	858190000
sp|Q62448|IF4G2_MOUSE	sp|Q62448|IF4G2_MOUSE Eukaryotic translation initiation factor 4 gamma 2 OS=Mus musculus OX=10090 GN=Eif4g2 PE=1 SV=2	22	19	20	20	22	19	20	20	32.2	29.2	28.8	27.8	348010000	408870000	362450000	404070000
sp|P08228|SODC_MOUSE	sp|P08228|SODC_MOUSE Superoxide dismutase [Cu-Zn] OS=Mus musculus OX=10090 GN=Sod1 PE=1 SV=2	3	3	2	3	3	3	2	3	23.4	23.4	15.6	23.4	100250000	79729000	90788000	86617000
sp|Q8BGT7|SPF30_MOUSE	sp|Q8BGT7|SPF30_MOUSE Survival of motor neuron-related-splicing factor 30 OS=Mus musculus OX=10090 GN=Smndc1 PE=1 SV=1	1	1	1	1	1	1	1	1	11.3	8.8	8.8	8.8	4055100	0	0	0
sp|O35386|PAHX_MOUSE	sp|O35386|PAHX_MOUSE Phytanoyl-CoA dioxygenase, peroxisomal OS=Mus musculus OX=10090 GN=Phyh PE=1 SV=1	3	4	2	3	3	4	2	3	10.7	13.3	7.7	10.7	23633000	27366000	15579000	21823000
sp|Q9JKZ2|SC5A3_MOUSE	sp|Q9JKZ2|SC5A3_MOUSE Sodium/myo-inositol cotransporter OS=Mus musculus OX=10090 GN=Slc5a3 PE=1 SV=2	2	1	0	3	2	1	0	3	5.2	2.1	0	7.8	0	0	0	11236000
sp|Q61823|PDCD4_MOUSE	sp|Q61823|PDCD4_MOUSE Programmed cell death protein 4 OS=Mus musculus OX=10090 GN=Pdcd4 PE=1 SV=1	11	10	9	10	11	10	9	10	39.7	33.7	30.9	33.7	361460000	410080000	330930000	448330000
sp|Q9CX13|CNIH4_MOUSE	sp|Q9CX13|CNIH4_MOUSE Protein cornichon homolog 4 OS=Mus musculus OX=10090 GN=Cnih4 PE=2 SV=1	1	1	1	1	1	1	1	1	14.4	14.4	14.4	14.4	0	0	0	16837000
sp|Q91VK1|BZW2_MOUSE	sp|Q91VK1|BZW2_MOUSE Basic leucine zipper and W2 domain-containing protein 2 OS=Mus musculus OX=10090 GN=Bzw2 PE=1 SV=1	3	0	1	1	2	0	1	1	4.3	0	2.4	2.4	19730000	0	0	0
sp|Q8K0F1|TBC23_MOUSE	sp|Q8K0F1|TBC23_MOUSE TBC1 domain family member 23 OS=Mus musculus OX=10090 GN=Tbc1d23 PE=1 SV=1	3	3	2	3	3	3	2	3	7.9	6.9	4.5	6.9	0	13541000	13539000	15793000
sp|Q9D1H7|GET4_MOUSE	sp|Q9D1H7|GET4_MOUSE Golgi to ER traffic protein 4 homolog OS=Mus musculus OX=10090 GN=Get4 PE=1 SV=2	3	1	1	1	3	1	1	1	14.1	4	3.4	4.6	14408000	0	0	0
sp|Q9CQC8|SPG21_MOUSE	sp|Q9CQC8|SPG21_MOUSE Maspardin OS=Mus musculus OX=10090 GN=Spg21 PE=1 SV=1	5	7	5	6	5	7	5	6	21.8	28.9	16.9	25	133000000	146690000	112950000	128120000
sp|Q7TQ95|LNP_MOUSE	sp|Q7TQ95|LNP_MOUSE Endoplasmic reticulum junction formation protein lunapark OS=Mus musculus OX=10090 GN=Lnpk PE=1 SV=1	1	1	0	1	1	1	0	1	3.1	3.1	0	3.1	0	0	0	4443100
sp|E9Q555|RN213_MOUSE	sp|E9Q555|RN213_MOUSE E3 ubiquitin-protein ligase RNF213 OS=Mus musculus OX=10090 GN=Rnf213 PE=1 SV=2	1	11	2	9	1	11	2	9	0.1	3	0.4	2.4	0	35777000	0	40963000
sp|Q8K021|SCAM1_MOUSE	sp|Q8K021|SCAM1_MOUSE Secretory carrier-associated membrane protein 1 OS=Mus musculus OX=10090 GN=Scamp1 PE=1 SV=1	4	5	2	5	4	5	2	5	23.1	26.3	8.6	26.3	54092000	48001000	57897000	56176000
sp|Q5U3K5|RABL6_MOUSE	sp|Q5U3K5|RABL6_MOUSE Rab-like protein 6 OS=Mus musculus OX=10090 GN=Rabl6 PE=1 SV=2	1	3	1	1	1	3	1	1	1.5	5.9	2.1	2.1	0	22630000	0	0
sp|Q3UGF1|WDR19_MOUSE	sp|Q3UGF1|WDR19_MOUSE WD repeat-containing protein 19 OS=Mus musculus OX=10090 GN=Wdr19 PE=1 SV=1	43	50	44	50	43	50	44	50	38.6	48.5	45.9	46.2	1575600000	1675400000	1790800000	1614500000
sp|P57746|VATD_MOUSE	sp|P57746|VATD_MOUSE V-type proton ATPase subunit D OS=Mus musculus OX=10090 GN=Atp6v1d PE=1 SV=1	6	5	7	8	6	5	7	8	36.8	36.4	46.2	43.7	186050000	222320000	160480000	187720000
sp|P60882|MEGF8_MOUSE	sp|P60882|MEGF8_MOUSE Multiple epidermal growth factor-like domains protein 8 OS=Mus musculus OX=10090 GN=Megf8 PE=1 SV=2	1	1	2	1	1	1	2	1	0.8	0.4	0.9	0.4	0	0	3724900	0
sp|Q8VHY0|CSPG4_MOUSE	sp|Q8VHY0|CSPG4_MOUSE Chondroitin sulfate proteoglycan 4 OS=Mus musculus OX=10090 GN=Cspg4 PE=1 SV=3	7	8	3	9	7	8	3	9	5.2	5.5	2.5	5.8	27451000	39990000	24786000	37191000
sp|Q99MS7|EH1L1_MOUSE	sp|Q99MS7|EH1L1_MOUSE EH domain-binding protein 1-like protein 1 OS=Mus musculus OX=10090 GN=Ehbp1l1 PE=1 SV=1	1	2	2	2	1	2	2	2	1.2	1.6	2.3	1.8	0	0	4693100	0
sp|P43247|MSH2_MOUSE	sp|P43247|MSH2_MOUSE DNA mismatch repair protein Msh2 OS=Mus musculus OX=10090 GN=Msh2 PE=1 SV=1	3	1	2	5	3	1	2	5	4.3	1.5	2.6	7.6	0	0	0	17478000
sp|P16045|LEG1_MOUSE	sp|P16045|LEG1_MOUSE Galectin-1 OS=Mus musculus OX=10090 GN=Lgals1 PE=1 SV=3	3	4	3	4	3	4	3	4	36.3	39.3	34.1	45.2	87066000	83750000	55130000	78594000
sp|O08788|DCTN1_MOUSE	sp|O08788|DCTN1_MOUSE Dynactin subunit 1 OS=Mus musculus OX=10090 GN=Dctn1 PE=1 SV=3	37	34	34	39	37	34	34	39	39.4	39.3	41.2	42.9	861740000	929900000	914800000	995900000
sp|P97770|THUM3_MOUSE	sp|P97770|THUM3_MOUSE THUMP domain-containing protein 3 OS=Mus musculus OX=10090 GN=Thumpd3 PE=1 SV=1	6	6	7	8	6	6	7	8	16.2	18.4	18.4	20.2	119010000	123180000	123500000	120200000
sp|Q9CWM4|PFD1_MOUSE	sp|Q9CWM4|PFD1_MOUSE Prefoldin subunit 1 OS=Mus musculus OX=10090 GN=Pfdn1 PE=1 SV=1	1	1	1	2	1	1	1	2	9	9	9	17.2	0	0	0	14837000
sp|P83887|TBG1_MOUSE;sp|Q8VCK3|TBG2_MOUSE	sp|P83887|TBG1_MOUSE Tubulin gamma-1 chain OS=Mus musculus OX=10090 GN=Tubg1 PE=1 SV=1;sp|Q8VCK3|TBG2_MOUSE Tubulin gamma-2 chain OS=Mus musculus OX=10090 GN=Tubg2 PE=1 SV=1	10	13	10	10	10	13	10	10	40.8	46.6	39.9	43.2	305380000	232950000	370820000	297420000
sp|Q811D0|DLG1_MOUSE;sp|Q91XM9|DLG2_MOUSE;sp|Q62108|DLG4_MOUSE	sp|Q811D0|DLG1_MOUSE Disks large homolog 1 OS=Mus musculus OX=10090 GN=Dlg1 PE=1 SV=1	18	17	13	19	18	17	13	19	32.4	33.8	22.7	37.8	281580000	417320000	261180000	333560000
sp|P62307|RUXF_MOUSE	sp|P62307|RUXF_MOUSE Small nuclear ribonucleoprotein F OS=Mus musculus OX=10090 GN=Snrpf PE=1 SV=1	1	1	1	1	1	1	1	1	15.1	15.1	15.1	15.1	0	0	0	21901000
sp|Q61207|SAP_MOUSE	sp|Q61207|SAP_MOUSE Prosaposin OS=Mus musculus OX=10090 GN=Psap PE=1 SV=2	13	15	14	15	13	15	14	15	25.3	28.7	26.9	30	3564600000	5320800000	3264400000	4804200000
sp|Q6PHQ8|NAA35_MOUSE	sp|Q6PHQ8|NAA35_MOUSE N-alpha-acetyltransferase 35, NatC auxiliary subunit OS=Mus musculus OX=10090 GN=Naa35 PE=1 SV=1	5	4	4	5	5	4	4	5	9.2	7.3	8.1	9.8	20229000	28498000	23080000	31369000
sp|P16460|ASSY_MOUSE	sp|P16460|ASSY_MOUSE Argininosuccinate synthase OS=Mus musculus OX=10090 GN=Ass1 PE=1 SV=1	18	20	14	20	18	20	14	20	45.6	52.2	40.8	54.6	1457400000	1655800000	1408000000	1589800000
sp|Q9JK53|PRELP_MOUSE	sp|Q9JK53|PRELP_MOUSE Prolargin OS=Mus musculus OX=10090 GN=Prelp PE=1 SV=2	7	7	11	9	7	7	11	9	22.5	20.9	38.9	27.5	186610000	154210000	267780000	174090000
sp|Q6NZK8|PTPC1_MOUSE	sp|Q6NZK8|PTPC1_MOUSE Protein tyrosine phosphatase domain-containing protein 1 OS=Mus musculus OX=10090 GN=Ptpdc1 PE=1 SV=1	2	1	1	2	2	1	1	2	2.9	1.9	1.9	6.3	0	0	0	9888700
sp|P49586|PCY1A_MOUSE;sp|Q811Q9|PCY1B_MOUSE	sp|P49586|PCY1A_MOUSE Choline-phosphate cytidylyltransferase A OS=Mus musculus OX=10090 GN=Pcyt1a PE=1 SV=1	12	13	10	14	12	13	10	14	46.6	51.2	40.3	50.4	309490000	313530000	313140000	303110000
sp|Q9EQG7|ENPP5_MOUSE	sp|Q9EQG7|ENPP5_MOUSE Ectonucleotide pyrophosphatase/phosphodiesterase family member 5 OS=Mus musculus OX=10090 GN=Enpp5 PE=1 SV=3	1	1	0	1	1	1	0	1	4.2	2.9	0	2.9	6618200	0	0	0
sp|C0HK80|ARXS2_MOUSE;sp|C0HK79|ARXS1_MOUSE	sp|C0HK80|ARXS2_MOUSE Adipocyte-related X-chromosome expressed sequence 2 OS=Mus musculus OX=10090 GN=Arxes2 PE=1 SV=1;sp|C0HK79|ARXS1_MOUSE Adipocyte-related X-chromosome expressed sequence 1 OS=Mus musculus OX=10090 GN=Arxes1 PE=1 SV=1	1	0	0	1	1	0	0	1	6.7	0	0	6.1	3597000	0	0	0
sp|Q8K0T0|RTN1_MOUSE	sp|Q8K0T0|RTN1_MOUSE Reticulon-1 OS=Mus musculus OX=10090 GN=Rtn1 PE=1 SV=1	20	23	16	23	20	23	16	23	38.6	46.8	34	46.5	1627400000	1685600000	1331700000	1614700000
sp|Q9CW79|GOGA1_MOUSE	sp|Q9CW79|GOGA1_MOUSE Golgin subfamily A member 1 OS=Mus musculus OX=10090 GN=Golga1 PE=1 SV=2	3	3	3	6	3	3	3	6	6.1	7.3	6.1	11.7	29528000	0	30415000	0
sp|Q9D8V0|HM13_MOUSE	sp|Q9D8V0|HM13_MOUSE Minor histocompatibility antigen H13 OS=Mus musculus OX=10090 GN=Hm13 PE=1 SV=1	1	0	1	1	1	0	1	1	3.2	0	3.2	3.2	0	0	0	17272000
sp|Q9JI10|STK3_MOUSE	sp|Q9JI10|STK3_MOUSE Serine/threonine-protein kinase 3 OS=Mus musculus OX=10090 GN=Stk3 PE=1 SV=1	8	7	5	7	5	5	4	6	19.5	16.7	13.1	17.3	52247000	42098000	41887000	36518000
sp|Q60710|SAMH1_MOUSE	sp|Q60710|SAMH1_MOUSE Deoxynucleoside triphosphate triphosphohydrolase SAMHD1 OS=Mus musculus OX=10090 GN=Samhd1 PE=1 SV=3	17	14	10	14	17	14	10	14	32.1	30.2	22.3	29.5	216760000	255170000	187240000	222140000
sp|Q8CAM5|RAB36_MOUSE	sp|Q8CAM5|RAB36_MOUSE Ras-related protein Rab-36 OS=Mus musculus OX=10090 GN=Rab36 PE=1 SV=1	4	5	4	5	4	5	4	5	29.6	33.7	21.7	33.7	74377000	61274000	77332000	66209000
sp|Q3UVY5|PCX4_MOUSE	sp|Q3UVY5|PCX4_MOUSE Pecanex-like protein 4 OS=Mus musculus OX=10090 GN=Pcnx4 PE=2 SV=2	2	1	2	2	2	1	2	2	1.9	1.9	3.2	2.8	0	0	23921000	0
sp|Q61337|BAD_MOUSE	sp|Q61337|BAD_MOUSE Bcl2-associated agonist of cell death OS=Mus musculus OX=10090 GN=Bad PE=1 SV=1	2	2	2	2	2	2	2	2	25	25	25	25	11520000	12878000	11454000	15757000
sp|P03899|NU3M_MOUSE	sp|P03899|NU3M_MOUSE NADH-ubiquinone oxidoreductase chain 3 OS=Mus musculus OX=10090 GN=Mtnd3 PE=1 SV=3	1	1	1	1	1	1	1	1	13	13	13	13	0	0	0	5813000
sp|Q8BNY6|NCS1_MOUSE	sp|Q8BNY6|NCS1_MOUSE Neuronal calcium sensor 1 OS=Mus musculus OX=10090 GN=Ncs1 PE=1 SV=3	4	4	2	5	4	4	2	5	27.9	26.3	13.7	33.7	36812000	42449000	47656000	34485000
sp|Q8CJ53|CIP4_MOUSE	sp|Q8CJ53|CIP4_MOUSE Cdc42-interacting protein 4 OS=Mus musculus OX=10090 GN=Trip10 PE=1 SV=2	5	5	1	4	5	5	1	4	9.3	11.8	1.7	9.5	0	28371000	0	31351000
sp|P05977|MYL1_MOUSE;sp|P09542|MYL3_MOUSE	sp|P05977|MYL1_MOUSE Myosin light chain 1/3, skeletal muscle isoform OS=Mus musculus OX=10090 GN=Myl1 PE=1 SV=2;sp|P09542|MYL3_MOUSE Myosin light chain 3 OS=Mus musculus OX=10090 GN=Myl3 PE=1 SV=4	1	2	1	1	1	2	1	1	8.5	8.5	8.5	8.5	0	108300000	0	94686000
sp|Q923T9|KCC2G_MOUSE	sp|Q923T9|KCC2G_MOUSE Calcium/calmodulin-dependent protein kinase type II subunit gamma OS=Mus musculus OX=10090 GN=Camk2g PE=1 SV=1	15	15	16	14	9	8	8	8	49.5	37.4	45.7	40.8	288560000	453250000	330310000	425920000
sp|Q99LX0|PARK7_MOUSE	sp|Q99LX0|PARK7_MOUSE Protein/nucleic acid deglycase DJ-1 OS=Mus musculus OX=10090 GN=Park7 PE=1 SV=1	1	1	2	1	1	1	2	1	7.4	7.4	15.9	8.5	0	0	13618000	0
sp|Q62465|VAT1_MOUSE	sp|Q62465|VAT1_MOUSE Synaptic vesicle membrane protein VAT-1 homolog OS=Mus musculus OX=10090 GN=Vat1 PE=1 SV=3	12	15	11	14	12	15	11	14	40.9	51.7	36.9	46.1	392060000	388630000	336980000	392160000
sp|Q8VHI5|VITRN_MOUSE	sp|Q8VHI5|VITRN_MOUSE Vitrin OS=Mus musculus OX=10090 GN=Vit PE=1 SV=2	2	1	2	1	2	1	2	1	3.8	1.7	3.8	1.7	0	0	7205600	0
sp|Q9CSB4|PAR3L_MOUSE	sp|Q9CSB4|PAR3L_MOUSE Partitioning defective 3 homolog B OS=Mus musculus OX=10090 GN=Pard3b PE=1 SV=2	1	2	0	2	1	2	0	2	0.7	3.1	0	2.3	0	8098200	0	0
sp|Q9EST5|AN32B_MOUSE	sp|Q9EST5|AN32B_MOUSE Acidic leucine-rich nuclear phosphoprotein 32 family member B OS=Mus musculus OX=10090 GN=Anp32b PE=1 SV=1	2	3	2	2	1	2	2	2	9.9	14.3	11.4	11.4	0	14412000	18125000	12000000
sp|Q8VHB5|CAH9_MOUSE	sp|Q8VHB5|CAH9_MOUSE Carbonic anhydrase 9 OS=Mus musculus OX=10090 GN=Ca9 PE=2 SV=2	2	1	1	1	2	1	1	1	5.3	2.3	2.3	2.3	0	0	0	11372000
sp|Q05BC3|EMAL1_MOUSE;sp|Q5SQM0|EMAL6_MOUSE;sp|Q8BQM8|EMAL5_MOUSE	sp|Q05BC3|EMAL1_MOUSE Echinoderm microtubule-associated protein-like 1 OS=Mus musculus OX=10090 GN=Eml1 PE=1 SV=1	5	8	8	8	5	7	8	8	11.4	14.9	13.6	12.8	58175000	59373000	75244000	70117000
sp|Q2EMV9|PAR14_MOUSE	sp|Q2EMV9|PAR14_MOUSE Poly [ADP-ribose] polymerase 14 OS=Mus musculus OX=10090 GN=Parp14 PE=1 SV=3	2	1	1	1	2	1	1	1	1.7	0.8	0.8	0.7	7049800	0	0	0
sp|P35279|RAB6A_MOUSE;sp|Q8BHD0|RB39A_MOUSE	sp|P35279|RAB6A_MOUSE Ras-related protein Rab-6A OS=Mus musculus OX=10090 GN=Rab6a PE=1 SV=4	10	10	7	9	3	3	1	4	43.8	46.2	31.2	47.1	415910000	409420000	366800000	515020000
sp|P11438|LAMP1_MOUSE	sp|P11438|LAMP1_MOUSE Lysosome-associated membrane glycoprotein 1 OS=Mus musculus OX=10090 GN=Lamp1 PE=1 SV=2	5	4	5	6	5	4	5	6	15.5	11.8	15.5	17.5	701800000	664570000	534430000	1055600000
sp|P55065|PLTP_MOUSE	sp|P55065|PLTP_MOUSE Phospholipid transfer protein OS=Mus musculus OX=10090 GN=Pltp PE=1 SV=1	14	14	13	14	14	14	13	14	41.2	44	40.2	42	1593500000	2021700000	1679800000	1927700000
sp|Q8K2A1|GULP1_MOUSE	sp|Q8K2A1|GULP1_MOUSE PTB domain-containing engulfment adapter protein 1 OS=Mus musculus OX=10090 GN=Gulp1 PE=1 SV=1	10	6	6	8	10	6	6	8	47	22.4	24	43.4	169030000	206870000	176530000	274720000
sp|Q9JIZ9|PLS3_MOUSE	sp|Q9JIZ9|PLS3_MOUSE Phospholipid scramblase 3 OS=Mus musculus OX=10090 GN=Plscr3 PE=1 SV=1	2	4	1	4	2	4	1	4	10.1	17.2	6.4	17.2	0	43705000	0	56096000
sp|Q91W53|GOGA7_MOUSE	sp|Q91W53|GOGA7_MOUSE Golgin subfamily A member 7 OS=Mus musculus OX=10090 GN=Golga7 PE=1 SV=1	2	2	2	2	2	2	2	2	19	19	19	18.2	13199000	19483000	14898000	0
sp|P35762|CD81_MOUSE	sp|P35762|CD81_MOUSE CD81 antigen OS=Mus musculus OX=10090 GN=Cd81 PE=1 SV=2	3	3	3	3	3	3	3	3	27.5	27.5	27.5	27.5	792240000	879010000	754570000	863120000
sp|Q8BND3|WDR35_MOUSE	sp|Q8BND3|WDR35_MOUSE WD repeat-containing protein 35 OS=Mus musculus OX=10090 GN=Wdr35 PE=1 SV=3	40	42	42	43	40	42	42	43	46.4	50	48	49.9	1504400000	1906000000	1970500000	1973900000
sp|Q04207|TF65_MOUSE	sp|Q04207|TF65_MOUSE Transcription factor p65 OS=Mus musculus OX=10090 GN=Rela PE=1 SV=1	7	6	7	7	7	6	7	7	20.6	17.5	19.5	20.4	57739000	64755000	50748000	66848000
sp|Q9D1G5|LRC57_MOUSE	sp|Q9D1G5|LRC57_MOUSE Leucine-rich repeat-containing protein 57 OS=Mus musculus OX=10090 GN=Lrrc57 PE=1 SV=1	6	6	6	9	6	6	6	9	34.7	34.7	28.9	48.5	176510000	171410000	173560000	192630000
sp|P62737|ACTA_MOUSE;sp|P63268|ACTH_MOUSE	sp|P62737|ACTA_MOUSE Actin, aortic smooth muscle OS=Mus musculus OX=10090 GN=Acta2 PE=1 SV=1;sp|P63268|ACTH_MOUSE Actin, gamma-enteric smooth muscle OS=Mus musculus OX=10090 GN=Actg2 PE=1 SV=1	20	23	18	21	1	1	1	1	68.2	69.5	50.1	68.4	276630000	294760000	99462000	395960000
sp|Q921F2|TADBP_MOUSE	sp|Q921F2|TADBP_MOUSE TAR DNA-binding protein 43 OS=Mus musculus OX=10090 GN=Tardbp PE=1 SV=1	10	11	9	10	10	11	9	10	37.7	31.2	35.5	35	678110000	816430000	551330000	783110000
sp|Q9QXB9|DRG2_MOUSE	sp|Q9QXB9|DRG2_MOUSE Developmentally-regulated GTP-binding protein 2 OS=Mus musculus OX=10090 GN=Drg2 PE=1 SV=1	13	11	9	12	13	11	9	12	50.5	37.4	30.8	42.6	283880000	308890000	303460000	326740000
sp|O70566|DIAP2_MOUSE	sp|O70566|DIAP2_MOUSE Protein diaphanous homolog 2 OS=Mus musculus OX=10090 GN=Diaph2 PE=1 SV=2	4	3	5	2	4	3	5	2	6.9	4.1	8	2.6	25094000	23706000	16488000	22568000
sp|Q9CQG2|MET16_MOUSE	sp|Q9CQG2|MET16_MOUSE U6 small nuclear RNA (adenine-(43)-N(6))-methyltransferase OS=Mus musculus OX=10090 GN=Mettl16 PE=1 SV=1	3	4	1	3	3	4	1	3	5.4	13	2.2	6.1	18185000	21018000	0	20839000
sp|Q9D554|SF3A3_MOUSE	sp|Q9D554|SF3A3_MOUSE Splicing factor 3A subunit 3 OS=Mus musculus OX=10090 GN=Sf3a3 PE=1 SV=2	1	1	0	3	1	1	0	3	4	4	0	11.8	0	0	0	10406000
sp|Q9Z0M6|CD97_MOUSE	sp|Q9Z0M6|CD97_MOUSE CD97 antigen OS=Mus musculus OX=10090 GN=Cd97 PE=1 SV=2	2	2	0	2	2	2	0	2	3.5	3.5	0	2.9	8463100	0	0	0
sp|Q69ZH9|RHG23_MOUSE	sp|Q69ZH9|RHG23_MOUSE Rho GTPase-activating protein 23 OS=Mus musculus OX=10090 GN=Arhgap23 PE=1 SV=2	1	1	1	1	1	1	1	1	0.8	0.8	0.8	0.8	0	0	0	10770000
sp|Q8BPI1|KTU_MOUSE	sp|Q8BPI1|KTU_MOUSE Protein kintoun OS=Mus musculus OX=10090 GN=Dnaaf2 PE=1 SV=2	7	5	6	7	7	5	6	7	17.1	12	15	18.1	86541000	77915000	82744000	68923000
sp|P58854|GCP3_MOUSE	sp|P58854|GCP3_MOUSE Gamma-tubulin complex component 3 OS=Mus musculus OX=10090 GN=Tubgcp3 PE=1 SV=2	6	6	9	8	6	6	9	8	9	10.2	15	12.4	55795000	51086000	78460000	59274000
sp|Q6NWV3|IF122_MOUSE	sp|Q6NWV3|IF122_MOUSE Intraflagellar transport protein 122 homolog OS=Mus musculus OX=10090 GN=Ift122 PE=1 SV=1	44	46	48	44	44	46	48	44	52.1	51.9	52.8	47	1547000000	1664200000	1924300000	1746000000
sp|Q71LX4|TLN2_MOUSE	sp|Q71LX4|TLN2_MOUSE Talin-2 OS=Mus musculus OX=10090 GN=Tln2 PE=1 SV=3	64	71	54	72	54	63	46	63	43.3	46.6	36.3	47.3	1099800000	1265000000	1052300000	1353000000
sp|P35585|AP1M1_MOUSE;sp|Q9WVP1|AP1M2_MOUSE	sp|P35585|AP1M1_MOUSE AP-1 complex subunit mu-1 OS=Mus musculus OX=10090 GN=Ap1m1 PE=1 SV=3	7	12	4	5	7	12	4	5	23.9	39.7	13.2	17	136860000	153900000	73414000	114990000
sp|P35283|RAB12_MOUSE	sp|P35283|RAB12_MOUSE Ras-related protein Rab-12 OS=Mus musculus OX=10090 GN=Rab12 PE=1 SV=3	2	3	2	3	2	3	2	3	11.9	12.3	11.9	12.8	0	31439000	0	32691000
sp|Q8BKG3|PTK7_MOUSE	sp|Q8BKG3|PTK7_MOUSE Inactive tyrosine-protein kinase 7 OS=Mus musculus OX=10090 GN=Ptk7 PE=1 SV=1	13	15	11	13	13	15	11	13	22.9	22.5	17.9	21.1	111350000	137660000	107050000	146520000
sp|O70305|ATX2_MOUSE	sp|O70305|ATX2_MOUSE Ataxin-2 OS=Mus musculus OX=10090 GN=Atxn2 PE=1 SV=1	5	5	4	5	5	5	4	5	5.8	5.4	4.7	6.1	33690000	36632000	31162000	30449000
sp|Q9JM96|BORG4_MOUSE	sp|Q9JM96|BORG4_MOUSE Cdc42 effector protein 4 OS=Mus musculus OX=10090 GN=Cdc42ep4 PE=1 SV=1	5	5	3	5	5	5	3	5	24.1	22.1	14.6	19.5	55804000	50548000	37969000	51900000
sp|Q9DCC4|P5CR3_MOUSE	sp|Q9DCC4|P5CR3_MOUSE Pyrroline-5-carboxylate reductase 3 OS=Mus musculus OX=10090 GN=Pycr3 PE=1 SV=2	3	4	3	2	3	4	3	2	19.3	21.5	17.5	9.9	56919000	55656000	42947000	0
sp|Q91W50|CSDE1_MOUSE	sp|Q91W50|CSDE1_MOUSE Cold shock domain-containing protein E1 OS=Mus musculus OX=10090 GN=Csde1 PE=1 SV=1	5	6	2	8	5	6	2	8	8.6	10.7	3.9	13.4	39195000	44684000	29100000	37752000
sp|P17710|HXK1_MOUSE;sp|Q3TRM8|HXK3_MOUSE	sp|P17710|HXK1_MOUSE Hexokinase-1 OS=Mus musculus OX=10090 GN=Hk1 PE=1 SV=3	23	27	21	22	18	22	18	18	31.3	36.9	28.1	27.8	575220000	723320000	560580000	733250000
sp|Q9ESP1|SDF2L_MOUSE	sp|Q9ESP1|SDF2L_MOUSE Stromal cell-derived factor 2-like protein 1 OS=Mus musculus OX=10090 GN=Sdf2l1 PE=1 SV=2	2	1	0	1	2	1	0	1	20.8	9	0	10.9	7925600	0	0	0
sp|Q07813|BAX_MOUSE	sp|Q07813|BAX_MOUSE Apoptosis regulator BAX OS=Mus musculus OX=10090 GN=Bax PE=1 SV=1	3	3	4	5	3	3	4	5	22.9	22.9	33.9	34.4	55492000	45944000	46735000	45388000
sp|Q8BWQ6|CP062_MOUSE	sp|Q8BWQ6|CP062_MOUSE UPF0505 protein C16orf62 homolog OS=Mus musculus OX=10090 PE=1 SV=2	11	15	5	14	11	15	5	14	16.1	24	8.7	20.9	165610000	237360000	153550000	207560000
sp|P70452|STX4_MOUSE	sp|P70452|STX4_MOUSE Syntaxin-4 OS=Mus musculus OX=10090 GN=Stx4 PE=1 SV=1	7	7	6	8	7	7	6	8	36.2	31.2	27.5	34.2	152950000	172830000	117340000	193640000
sp|Q9CVD2|ATX3_MOUSE	sp|Q9CVD2|ATX3_MOUSE Ataxin-3 OS=Mus musculus OX=10090 GN=Atxn3 PE=1 SV=2	1	1	1	1	1	1	1	1	5.6	5.1	5.1	5.1	2867600	0	0	0
sp|Q8BHR8|CK049_MOUSE	sp|Q8BHR8|CK049_MOUSE UPF0705 protein C11orf49 homolog OS=Mus musculus OX=10090 PE=1 SV=1	2	3	2	2	2	3	2	2	9.1	13.3	9.1	9.7	0	30347000	0	39063000
sp|Q99JB8|PACN3_MOUSE	sp|Q99JB8|PACN3_MOUSE Protein kinase C and casein kinase II substrate protein 3 OS=Mus musculus OX=10090 GN=Pacsin3 PE=1 SV=1	10	13	9	12	10	13	9	12	32.1	40.1	29.5	36.8	148160000	196800000	113230000	164150000
sp|Q9CZ28|SNF8_MOUSE	sp|Q9CZ28|SNF8_MOUSE Vacuolar-sorting protein SNF8 OS=Mus musculus OX=10090 GN=Snf8 PE=1 SV=1	3	6	5	4	3	6	5	4	15.5	38	34.9	20.9	70806000	68343000	80270000	73675000
sp|Q99MR6|SRRT_MOUSE	sp|Q99MR6|SRRT_MOUSE Serrate RNA effector molecule homolog OS=Mus musculus OX=10090 GN=Srrt PE=1 SV=1	7	8	3	5	7	8	3	5	10.9	12.2	5.5	7.8	93304000	102660000	68978000	85040000
sp|Q9D187|MIP18_MOUSE	sp|Q9D187|MIP18_MOUSE Mitotic spindle-associated MMXD complex subunit MIP18 OS=Mus musculus OX=10090 GN=Fam96b PE=1 SV=1	4	4	4	4	4	4	4	4	52.1	52.1	52.1	52.1	46970000	46305000	45770000	39870000
sp|Q9EQG9|C43BP_MOUSE	sp|Q9EQG9|C43BP_MOUSE Collagen type IV alpha-3-binding protein OS=Mus musculus OX=10090 GN=Col4a3bp PE=1 SV=1	1	2	2	2	1	2	2	2	3	5.1	4.5	5.1	0	5001000	0	5354500
sp|Q9Z2I9|SUCB1_MOUSE	sp|Q9Z2I9|SUCB1_MOUSE Succinate--CoA ligase [ADP-forming] subunit beta, mitochondrial OS=Mus musculus OX=10090 GN=Sucla2 PE=1 SV=2	8	7	7	10	8	7	7	10	22.9	21.4	20.5	27	259920000	303950000	274750000	369360000
sp|Q148V7|K1468_MOUSE	sp|Q148V7|K1468_MOUSE LisH domain and HEAT repeat-containing protein KIAA1468 OS=Mus musculus OX=10090 GN=Kiaa1468 PE=1 SV=1	8	12	4	7	8	12	4	7	10.9	14.1	4.5	9.2	65570000	85251000	70700000	67444000
sp|Q3UH60|DIP2B_MOUSE	sp|Q3UH60|DIP2B_MOUSE Disco-interacting protein 2 homolog B OS=Mus musculus OX=10090 GN=Dip2b PE=1 SV=1	8	7	7	5	7	6	7	5	8.4	7.4	7.8	5.4	55749000	57510000	43165000	63097000
sp|Q8K479|C1QT5_MOUSE	sp|Q8K479|C1QT5_MOUSE Complement C1q tumor necrosis factor-related protein 5 OS=Mus musculus OX=10090 GN=C1qtnf5 PE=1 SV=1	3	3	3	4	3	3	3	4	19.3	16	16	23.9	71506000	76869000	113940000	102280000
sp|P39749|FEN1_MOUSE	sp|P39749|FEN1_MOUSE Flap endonuclease 1 OS=Mus musculus OX=10090 GN=Fen1 PE=1 SV=1	1	3	0	2	1	3	0	2	2.9	10.1	0	7.1	0	15302000	0	0
sp|O35988|SDC4_MOUSE	sp|O35988|SDC4_MOUSE Syndecan-4 OS=Mus musculus OX=10090 GN=Sdc4 PE=1 SV=1	3	3	3	3	3	3	3	3	15.2	15.2	15.2	15.2	70918000	99818000	62711000	80559000
sp|Q8K0G5|EIPR1_MOUSE	sp|Q8K0G5|EIPR1_MOUSE EARP-interacting protein OS=Mus musculus OX=10090 GN=Eipr1 PE=1 SV=2	3	3	1	2	3	3	1	2	11.7	8.8	3.1	6.5	8080100	13144000	0	13994000
sp|Q66GT5|PTPM1_MOUSE	sp|Q66GT5|PTPM1_MOUSE Phosphatidylglycerophosphatase and protein-tyrosine phosphatase 1 OS=Mus musculus OX=10090 GN=Ptpmt1 PE=1 SV=1	1	0	0	1	1	0	0	1	6.2	0	0	6.2	0	0	0	4020300
sp|Q11011|PSA_MOUSE	sp|Q11011|PSA_MOUSE Puromycin-sensitive aminopeptidase OS=Mus musculus OX=10090 GN=Npepps PE=1 SV=2	1	1	2	1	1	1	2	1	1.4	1.2	2.3	1.1	0	0	8173800	0
sp|Q923Q2|STA13_MOUSE	sp|Q923Q2|STA13_MOUSE StAR-related lipid transfer protein 13 OS=Mus musculus OX=10090 GN=Stard13 PE=1 SV=5	4	5	1	3	4	5	1	3	5.3	9.4	1.3	4	25837000	27195000	0	24759000
sp|Q3U487|HECD3_MOUSE	sp|Q3U487|HECD3_MOUSE E3 ubiquitin-protein ligase HECTD3 OS=Mus musculus OX=10090 GN=Hectd3 PE=1 SV=2	3	3	1	2	3	3	1	2	4.9	6.2	1.6	3.5	22783000	24726000	0	0
sp|Q01730|RSU1_MOUSE	sp|Q01730|RSU1_MOUSE Ras suppressor protein 1 OS=Mus musculus OX=10090 GN=Rsu1 PE=1 SV=3	11	11	10	11	11	11	10	11	59.9	59.9	56.3	60.3	1004700000	1052300000	887020000	1105400000
sp|Q9QZB7|ARP10_MOUSE	sp|Q9QZB7|ARP10_MOUSE Actin-related protein 10 OS=Mus musculus OX=10090 GN=Actr10 PE=1 SV=2	3	4	4	4	3	4	4	4	14.4	20.4	20.4	19.2	70642000	75539000	70405000	64316000
sp|Q9JIF0|ANM1_MOUSE;sp|Q6PAK3|ANM8_MOUSE	sp|Q9JIF0|ANM1_MOUSE Protein arginine N-methyltransferase 1 OS=Mus musculus OX=10090 GN=Prmt1 PE=1 SV=1	14	16	10	16	14	16	10	16	46.4	49.9	34.2	46.4	356170000	384250000	334360000	318750000
sp|Q68FL4|SAHH3_MOUSE	sp|Q68FL4|SAHH3_MOUSE Putative adenosylhomocysteinase 3 OS=Mus musculus OX=10090 GN=Ahcyl2 PE=1 SV=1	7	9	9	10	2	2	2	2	14.7	17.9	19.1	17.6	8290800	0	7166200	0
sp|O08547|SC22B_MOUSE	sp|O08547|SC22B_MOUSE Vesicle-trafficking protein SEC22b OS=Mus musculus OX=10090 GN=Sec22b PE=1 SV=3	8	7	4	8	8	7	4	8	47.4	43.7	24.7	44.2	193510000	198590000	147550000	243840000
sp|Q8C1B7|SEP11_MOUSE;sp|Q9R1T4|SEPT6_MOUSE	sp|Q8C1B7|SEP11_MOUSE Septin-11 OS=Mus musculus OX=10090 GN=Sept11 PE=1 SV=4	6	7	5	7	4	6	4	5	18.6	23.7	14.2	23.2	52692000	52715000	46615000	52270000
sp|Q9WUA3|PFKAP_MOUSE	sp|Q9WUA3|PFKAP_MOUSE ATP-dependent 6-phosphofructokinase, platelet type OS=Mus musculus OX=10090 GN=Pfkp PE=1 SV=1	33	37	35	38	30	34	33	35	56.1	58	64.7	64.2	6196200000	6555500000	5853800000	5675600000
sp|P30275|KCRU_MOUSE;sp|Q6P8J7|KCRS_MOUSE	sp|P30275|KCRU_MOUSE Creatine kinase U-type, mitochondrial OS=Mus musculus OX=10090 GN=Ckmt1 PE=1 SV=1;sp|Q6P8J7|KCRS_MOUSE Creatine kinase S-type, mitochondrial OS=Mus musculus OX=10090 GN=Ckmt2 PE=1 SV=1	1	1	1	1	1	1	1	1	3.8	3.8	3.8	3.8	0	0	0	13481000
sp|Q6PDS3|SARM1_MOUSE	sp|Q6PDS3|SARM1_MOUSE Sterile alpha and TIR motif-containing protein 1 OS=Mus musculus OX=10090 GN=Sarm1 PE=1 SV=1	2	0	0	2	2	0	0	2	3.9	0	0	3.7	0	0	0	4169300
sp|Q91WM6|EVA1A_MOUSE	sp|Q91WM6|EVA1A_MOUSE Protein eva-1 homolog A OS=Mus musculus OX=10090 GN=Eva1a PE=1 SV=2	1	1	1	1	1	1	1	1	7.1	7.1	7.1	7.1	0	0	0	11097000
sp|Q8R4C2|RUFY2_MOUSE	sp|Q8R4C2|RUFY2_MOUSE RUN and FYVE domain-containing protein 2 OS=Mus musculus OX=10090 GN=Rufy2 PE=1 SV=2	5	7	6	7	4	6	5	6	13.4	14.7	11.2	17.3	36173000	32441000	29641000	35242000
sp|P52432|RPAC1_MOUSE	sp|P52432|RPAC1_MOUSE DNA-directed RNA polymerases I and III subunit RPAC1 OS=Mus musculus OX=10090 GN=Polr1c PE=1 SV=3	1	0	0	1	1	0	0	1	4.6	0	0	5.2	2657200	0	0	0
sp|P36916|GNL1_MOUSE	sp|P36916|GNL1_MOUSE Guanine nucleotide-binding protein-like 1 OS=Mus musculus OX=10090 GN=Gnl1 PE=1 SV=4	15	16	11	15	15	16	11	15	32	35.3	26.2	33.3	270910000	273340000	239510000	272210000
sp|P25446|TNR6_MOUSE	sp|P25446|TNR6_MOUSE Tumor necrosis factor receptor superfamily member 6 OS=Mus musculus OX=10090 GN=Fas PE=1 SV=2	5	7	6	6	5	7	6	6	21.1	31.2	24.2	26	133920000	156360000	120480000	139400000
sp|Q9ESL4|M3K20_MOUSE	sp|Q9ESL4|M3K20_MOUSE Mitogen-activated protein kinase kinase kinase 20 OS=Mus musculus OX=10090 GN=Map3k20 PE=1 SV=1	2	1	2	2	2	1	2	2	3	1.1	2.1	3.6	0	0	0	25390000
sp|O08919|NUMBL_MOUSE	sp|O08919|NUMBL_MOUSE Numb-like protein OS=Mus musculus OX=10090 GN=Numbl PE=1 SV=3	4	4	1	4	3	3	1	2	8.9	8.9	1.7	7.3	29179000	43578000	0	36049000
sp|Q8C0J6|SWAHC_MOUSE	sp|Q8C0J6|SWAHC_MOUSE Ankyrin repeat domain-containing protein SOWAHC OS=Mus musculus OX=10090 GN=Sowahc PE=1 SV=2	4	5	4	6	4	5	4	6	10.4	16.2	10.4	18.4	52462000	41237000	44140000	45853000
sp|P42227|STAT3_MOUSE	sp|P42227|STAT3_MOUSE Signal transducer and activator of transcription 3 OS=Mus musculus OX=10090 GN=Stat3 PE=1 SV=2	30	28	28	28	30	28	28	28	64.2	54.7	55.1	55.1	1426700000	1138500000	1184800000	1091900000
sp|O88455|DHCR7_MOUSE	sp|O88455|DHCR7_MOUSE 7-dehydrocholesterol reductase OS=Mus musculus OX=10090 GN=Dhcr7 PE=1 SV=1	1	1	0	1	1	1	0	1	2.8	2.8	0	2.8	0	0	0	4841800
sp|Q80X73|PELO_MOUSE	sp|Q80X73|PELO_MOUSE Protein pelota homolog OS=Mus musculus OX=10090 GN=Pelo PE=1 SV=3	1	2	3	4	1	2	3	4	2.9	5.7	10.9	11.9	0	15504000	0	16258000
sp|P17225|PTBP1_MOUSE	sp|P17225|PTBP1_MOUSE Polypyrimidine tract-binding protein 1 OS=Mus musculus OX=10090 GN=Ptbp1 PE=1 SV=2	18	19	17	18	16	17	15	16	57.9	58.1	57.7	57.9	6006200000	9570800000	5280600000	8556300000
sp|Q5BLK4|TUT7_MOUSE	sp|Q5BLK4|TUT7_MOUSE Terminal uridylyltransferase 7 OS=Mus musculus OX=10090 GN=Tut7 PE=1 SV=3	5	2	4	5	5	2	4	5	3.9	2.1	3.7	5.1	17110000	20983000	14273000	21679000
sp|Q8R3Y8|I2BP1_MOUSE	sp|Q8R3Y8|I2BP1_MOUSE Interferon regulatory factor 2-binding protein 1 OS=Mus musculus OX=10090 GN=Irf2bp1 PE=1 SV=2	1	0	0	1	1	0	0	1	2.6	0	0	3.6	0	0	0	5477000
sp|Q99L45|IF2B_MOUSE	sp|Q99L45|IF2B_MOUSE Eukaryotic translation initiation factor 2 subunit 2 OS=Mus musculus OX=10090 GN=Eif2s2 PE=1 SV=1	4	7	4	6	4	7	4	6	12.7	27.8	13.3	19.3	77752000	137270000	97487000	153390000
sp|Q7TT23|CT194_MOUSE	sp|Q7TT23|CT194_MOUSE Uncharacterized protein C20orf194 homolog OS=Mus musculus OX=10090 PE=1 SV=2	9	12	8	10	9	12	8	10	11.4	15.9	10.6	12	96692000	109240000	100920000	89534000
sp|P31996|CD68_MOUSE	sp|P31996|CD68_MOUSE Macrosialin OS=Mus musculus OX=10090 GN=Cd68 PE=1 SV=1	3	5	3	5	3	5	3	5	13.5	16.9	13.5	16.9	393480000	482830000	352960000	486340000
sp|B1AVZ0|UPP_MOUSE	sp|B1AVZ0|UPP_MOUSE Uracil phosphoribosyltransferase homolog OS=Mus musculus OX=10090 GN=Uprt PE=1 SV=1	1	1	1	1	1	1	1	1	4.2	4.2	4.2	4.2	0	0	0	7717700
sp|Q9QZF2|GPC1_MOUSE	sp|Q9QZF2|GPC1_MOUSE Glypican-1 OS=Mus musculus OX=10090 GN=Gpc1 PE=1 SV=1	2	3	5	2	2	3	5	2	5.7	8.4	14.4	6.3	30363000	26418000	26709000	25951000
sp|P47754|CAZA2_MOUSE	sp|P47754|CAZA2_MOUSE F-actin-capping protein subunit alpha-2 OS=Mus musculus OX=10090 GN=Capza2 PE=1 SV=3	11	14	14	14	9	12	12	12	60.5	72	67.8	72	545060000	892060000	515970000	732060000
sp|Q9JKF1|IQGA1_MOUSE	sp|Q9JKF1|IQGA1_MOUSE Ras GTPase-activating-like protein IQGAP1 OS=Mus musculus OX=10090 GN=Iqgap1 PE=1 SV=2	74	81	66	77	72	79	63	74	60	66.4	57.3	64.8	3969900000	5331500000	3922200000	5079600000
sp|A2A8L5|PTPRF_MOUSE	sp|A2A8L5|PTPRF_MOUSE Receptor-type tyrosine-protein phosphatase F OS=Mus musculus OX=10090 GN=Ptprf PE=1 SV=1	40	42	32	46	34	34	27	37	33.4	36.8	27.2	37.2	553100000	710990000	543760000	664130000
sp|Q91VC3|IF4A3_MOUSE	sp|Q91VC3|IF4A3_MOUSE Eukaryotic initiation factor 4A-III OS=Mus musculus OX=10090 GN=Eif4a3 PE=1 SV=3	9	11	5	11	7	8	3	8	29.7	32.6	17.8	30.9	95126000	108190000	95645000	150590000
sp|P01029|CO4B_MOUSE	sp|P01029|CO4B_MOUSE Complement C4-B OS=Mus musculus OX=10090 GN=C4b PE=1 SV=3	4	5	5	4	4	5	5	4	3.8	4.1	4.4	3.8	20333000	30958000	26058000	25191000
sp|Q9Z127|LAT1_MOUSE	sp|Q9Z127|LAT1_MOUSE Large neutral amino acids transporter small subunit 1 OS=Mus musculus OX=10090 GN=Slc7a5 PE=1 SV=2	1	1	1	1	1	1	1	1	2.7	2.7	2.7	2.5	0	0	7767000	0
sp|Q9D787|PPIL2_MOUSE	sp|Q9D787|PPIL2_MOUSE RING-type E3 ubiquitin-protein ligase PPIL2 OS=Mus musculus OX=10090 GN=Ppil2 PE=1 SV=2	1	2	1	2	1	2	1	2	2.7	5.8	2.7	6	0	0	0	4890000
sp|Q9CXP8|GBG10_MOUSE	sp|Q9CXP8|GBG10_MOUSE Guanine nucleotide-binding protein G(I)/G(S)/G(O) subunit gamma-10 OS=Mus musculus OX=10090 GN=Gng10 PE=3 SV=1	3	4	4	4	3	4	4	4	69.1	69.1	69.1	69.1	142950000	120670000	172570000	95366000
sp|Q9D832|DNJB4_MOUSE	sp|Q9D832|DNJB4_MOUSE DnaJ homolog subfamily B member 4 OS=Mus musculus OX=10090 GN=Dnajb4 PE=1 SV=1	9	9	10	9	8	8	9	8	36.5	36.2	43.6	36.2	295740000	346860000	316210000	392700000
sp|Q9CQW1|YKT6_MOUSE	sp|Q9CQW1|YKT6_MOUSE Synaptobrevin homolog YKT6 OS=Mus musculus OX=10090 GN=Ykt6 PE=1 SV=1	7	8	7	11	7	8	7	11	40.9	51.5	40.4	68.2	478000000	333130000	327650000	414320000
sp|P12815|PDCD6_MOUSE	sp|P12815|PDCD6_MOUSE Programmed cell death protein 6 OS=Mus musculus OX=10090 GN=Pdcd6 PE=1 SV=2	8	7	8	9	8	7	8	9	61.8	61.3	61.8	66.5	795990000	915500000	812830000	1028600000
sp|Q61595|KTN1_MOUSE	sp|Q61595|KTN1_MOUSE Kinectin OS=Mus musculus OX=10090 GN=Ktn1 PE=1 SV=1	12	14	6	16	12	14	6	16	12.2	15.6	6.7	18	143060000	183210000	104840000	158500000
sp|Q6DFV3|RHG21_MOUSE	sp|Q6DFV3|RHG21_MOUSE Rho GTPase-activating protein 21 OS=Mus musculus OX=10090 GN=Arhgap21 PE=1 SV=1	6	7	8	9	6	7	8	9	6.1	5.3	7.7	7.8	36189000	30491000	32942000	31770000
sp|Q9WVA4|TAGL2_MOUSE;sp|Q9R1Q8|TAGL3_MOUSE	sp|Q9WVA4|TAGL2_MOUSE Transgelin-2 OS=Mus musculus OX=10090 GN=Tagln2 PE=1 SV=4	3	5	1	5	3	5	1	5	14.6	27.1	7	26.1	30315000	29113000	0	28782000
sp|Q9D706|RPAP3_MOUSE	sp|Q9D706|RPAP3_MOUSE RNA polymerase II-associated protein 3 OS=Mus musculus OX=10090 GN=Rpap3 PE=1 SV=1	18	20	16	20	18	20	16	20	33	37.4	29.5	36.5	205020000	267750000	216900000	266370000
sp|Q9DBS2|TPRGL_MOUSE	sp|Q9DBS2|TPRGL_MOUSE Tumor protein p63-regulated gene 1-like protein OS=Mus musculus OX=10090 GN=Tprg1l PE=1 SV=1	3	3	2	4	3	3	2	4	30.1	21.1	19.5	28.6	0	42556000	46029000	43893000
sp|O35239|PTN9_MOUSE	sp|O35239|PTN9_MOUSE Tyrosine-protein phosphatase non-receptor type 9 OS=Mus musculus OX=10090 GN=Ptpn9 PE=1 SV=2	8	9	5	7	8	9	5	7	18.2	18.4	11.6	13.7	68362000	84704000	72475000	77732000
sp|Q9ES74|NEK7_MOUSE	sp|Q9ES74|NEK7_MOUSE Serine/threonine-protein kinase Nek7 OS=Mus musculus OX=10090 GN=Nek7 PE=1 SV=1	3	5	3	3	2	5	3	3	15.6	24.8	19.9	15.9	0	38019000	0	32760000
sp|P15379|CD44_MOUSE	sp|P15379|CD44_MOUSE CD44 antigen OS=Mus musculus OX=10090 GN=Cd44 PE=1 SV=3	4	5	3	4	4	5	3	4	7.7	9.1	6	7.7	128060000	167260000	110040000	163260000
sp|P70318|TIAR_MOUSE	sp|P70318|TIAR_MOUSE Nucleolysin TIAR OS=Mus musculus OX=10090 GN=Tial1 PE=1 SV=1	5	8	2	6	4	6	2	4	20.9	29.1	7.4	23.2	69569000	116700000	39000000	66591000
sp|P70333|HNRH2_MOUSE	sp|P70333|HNRH2_MOUSE Heterogeneous nuclear ribonucleoprotein H2 OS=Mus musculus OX=10090 GN=Hnrnph2 PE=1 SV=1	9	11	9	11	5	6	4	6	31.6	37.9	27.6	37.9	593670000	650350000	409070000	663260000
sp|Q99L48|NMD3_MOUSE	sp|Q99L48|NMD3_MOUSE 60S ribosomal export protein NMD3 OS=Mus musculus OX=10090 GN=Nmd3 PE=1 SV=1	2	1	1	2	2	1	1	2	5.8	3.4	3.4	5.8	5977800	0	0	0
sp|Q9DCS3|MECR_MOUSE	sp|Q9DCS3|MECR_MOUSE Enoyl-[acyl-carrier-protein] reductase, mitochondrial OS=Mus musculus OX=10090 GN=Mecr PE=1 SV=2	1	0	0	1	1	0	0	1	5.1	0	0	5.1	0	0	0	3827700
sp|Q8R2Y0|ABHD6_MOUSE	sp|Q8R2Y0|ABHD6_MOUSE Monoacylglycerol lipase ABHD6 OS=Mus musculus OX=10090 GN=Abhd6 PE=1 SV=1	4	3	2	2	4	3	2	2	16.1	11.6	7.1	8.9	21765000	35096000	30615000	28939000
sp|Q8CGY8|OGT1_MOUSE	sp|Q8CGY8|OGT1_MOUSE UDP-N-acetylglucosamine--peptide N-acetylglucosaminyltransferase 110 kDa subunit OS=Mus musculus OX=10090 GN=Ogt PE=1 SV=2	11	13	9	15	11	13	9	15	15.1	19.5	14.1	21.9	130960000	166560000	140220000	158950000
sp|Q8R4H2|ARHGC_MOUSE	sp|Q8R4H2|ARHGC_MOUSE Rho guanine nucleotide exchange factor 12 OS=Mus musculus OX=10090 GN=Arhgef12 PE=1 SV=2	18	22	15	22	18	22	15	22	20.4	21.8	15.3	21.4	214690000	240140000	215810000	251190000
sp|Q9CZ69|CKLF6_MOUSE	sp|Q9CZ69|CKLF6_MOUSE CKLF-like MARVEL transmembrane domain-containing protein 6 OS=Mus musculus OX=10090 GN=Cmtm6 PE=1 SV=1	2	2	1	2	2	2	1	2	15.8	15.8	10.4	15.8	16011000	22805000	0	21519000
sp|P37040|NCPR_MOUSE	sp|P37040|NCPR_MOUSE NADPH--cytochrome P450 reductase OS=Mus musculus OX=10090 GN=Por PE=1 SV=2	7	6	5	8	7	6	5	8	15.5	17.6	11.9	22.6	93065000	129360000	74155000	151810000
sp|Q64345|IFIT3_MOUSE	sp|Q64345|IFIT3_MOUSE Interferon-induced protein with tetratricopeptide repeats 3 OS=Mus musculus OX=10090 GN=Ifit3 PE=1 SV=1	1	1	1	0	1	1	1	0	3.7	3.5	2.5	0	2550800	0	0	0
sp|O35344|IMA4_MOUSE	sp|O35344|IMA4_MOUSE Importin subunit alpha-4 OS=Mus musculus OX=10090 GN=Kpna3 PE=1 SV=1	9	11	8	8	6	8	6	5	31.7	36.5	25	29.6	125590000	166040000	135300000	152130000
sp|Q8BTX9|HSDL1_MOUSE	sp|Q8BTX9|HSDL1_MOUSE Inactive hydroxysteroid dehydrogenase-like protein 1 OS=Mus musculus OX=10090 GN=Hsdl1 PE=1 SV=1	6	3	5	7	6	3	5	7	33.6	19.1	24.8	30.6	83106000	97660000	71226000	93136000
sp|Q810A7|DDX42_MOUSE	sp|Q810A7|DDX42_MOUSE ATP-dependent RNA helicase DDX42 OS=Mus musculus OX=10090 GN=Ddx42 PE=1 SV=3	13	11	9	8	13	11	9	8	21.7	19.5	14.5	12.8	170830000	200540000	165410000	169740000
sp|Q9DCG9|TR112_MOUSE	sp|Q9DCG9|TR112_MOUSE Multifunctional methyltransferase subunit TRM112-like protein OS=Mus musculus OX=10090 GN=Trmt112 PE=1 SV=1	1	2	1	1	1	2	1	1	10.4	37.6	10.4	10.4	0	38671000	0	0
sp|O35682|MYADM_MOUSE	sp|O35682|MYADM_MOUSE Myeloid-associated differentiation marker OS=Mus musculus OX=10090 GN=Myadm PE=1 SV=2	5	5	4	5	5	5	4	5	15.9	15.9	13.4	15.9	286580000	398920000	239530000	415760000
sp|P67871|CSK2B_MOUSE	sp|P67871|CSK2B_MOUSE Casein kinase II subunit beta OS=Mus musculus OX=10090 GN=Csnk2b PE=1 SV=1	7	7	3	8	7	7	3	8	45.6	45.6	20.5	45.6	264620000	342450000	225470000	361790000
sp|Q9DBG3|AP2B1_MOUSE	sp|Q9DBG3|AP2B1_MOUSE AP-2 complex subunit beta OS=Mus musculus OX=10090 GN=Ap2b1 PE=1 SV=1	43	46	40	48	25	25	22	27	57	62.1	54.7	62.2	3438600000	5094900000	3547700000	4940000000
sp|Q8K4X7|PLCD_MOUSE	sp|Q8K4X7|PLCD_MOUSE 1-acyl-sn-glycerol-3-phosphate acyltransferase delta OS=Mus musculus OX=10090 GN=Agpat4 PE=1 SV=1	3	3	3	5	3	3	3	5	9	9	9	14	44260000	44674000	45437000	40898000
sp|Q9EQC5|SCYL1_MOUSE	sp|Q9EQC5|SCYL1_MOUSE N-terminal kinase-like protein OS=Mus musculus OX=10090 GN=Scyl1 PE=1 SV=1	6	7	5	9	6	7	5	9	15.9	16.1	9.2	22.3	65774000	83336000	64931000	82137000
sp|P26040|EZRI_MOUSE	sp|P26040|EZRI_MOUSE Ezrin OS=Mus musculus OX=10090 GN=Ezr PE=1 SV=3	32	39	27	34	24	27	18	26	54.8	60.8	45.1	57.2	8574100000	11605000000	8572500000	11353000000
sp|Q9JIW9|RALB_MOUSE	sp|Q9JIW9|RALB_MOUSE Ras-related protein Ral-B OS=Mus musculus OX=10090 GN=Ralb PE=1 SV=1	7	8	4	7	4	5	1	4	42.7	41.7	26.2	37.4	393800000	452800000	310480000	536270000
sp|Q9QXZ0|MACF1_MOUSE	sp|Q9QXZ0|MACF1_MOUSE Microtubule-actin cross-linking factor 1 OS=Mus musculus OX=10090 GN=Macf1 PE=1 SV=2	273	297	262	293	270	293	259	289	49.7	53.4	48.6	54.1	10548000000	13259000000	11569000000	14155000000
sp|P35822|PTPRK_MOUSE	sp|P35822|PTPRK_MOUSE Receptor-type tyrosine-protein phosphatase kappa OS=Mus musculus OX=10090 GN=Ptprk PE=1 SV=1	5	6	5	7	5	6	4	6	6.2	8.5	4.8	8.7	40191000	53263000	40120000	46451000
[truncated: 2,364 more rows]
