# Supplementary material for: JHY enables the transition from switchable to fixed ciliary waveforms in metazoan evolution
Source: EMBO Rep. 2025 Dec 10;27(5):1161–79. doi: 10.1038/s44319-025-00671-7 (PMC12979858; doi:10.1038/s44319-025-00671-7)
Supplement: Supplementary file 10 — Source data Fig. 2 [file 44319_2025_671_MOESM10_ESM.zip]

Archive with 32 entries (31 files):
- SD figure 2/
- __MACOSX/._SD figure 2
- SD figure 2/2B GFP-JHY.tif
- __MACOSX/SD figure 2/._2B GFP-JHY.tif
- SD figure 2/2D GFP-ENO4 Kif9.tif
- __MACOSX/SD figure 2/._2D GFP-ENO4 Kif9.tif
- SD figure 2/.DS_Store
- __MACOSX/SD figure 2/._.DS_Store
- SD figure 2/2A GFP-MYCBPAP.tif
- __MACOSX/SD figure 2/._2A GFP-MYCBPAP.tif
- SD figure 2/2D GFP-JHY Kif9.tif
- __MACOSX/SD figure 2/._2D GFP-JHY Kif9.tif
- SD figure 2/2A GFP-LRGUK.tif
- __MACOSX/SD figure 2/._2A GFP-LRGUK.tif
- SD figure 2/2C GFP-ENO4.tif
- __MACOSX/SD figure 2/._2C GFP-ENO4.tif
- SD figure 2/2B GFP-C2ORF81.tif
- __MACOSX/SD figure 2/._2B GFP-C2ORF81.tif
- SD figure 2/2A GFP-ENO4.tif
- __MACOSX/SD figure 2/._2A GFP-ENO4.tif
- SD figure 2/2B GFP-LRRC71.tif
- __MACOSX/SD figure 2/._2B GFP-LRRC71.tif
- SD figure 2/2C GFP-JHY.tif
- __MACOSX/SD figure 2/._2C GFP-JHY.tif
- SD figure 2/2C GFP-CCDC13.tif
- __MACOSX/SD figure 2/._2C GFP-CCDC13.tif
- SD figure 2/2C GFP-C2orf81.tif
- __MACOSX/SD figure 2/._2C GFP-C2orf81.tif
- SD figure 2/2B GFP-CCDC13.tif
- __MACOSX/SD figure 2/._2B GFP-CCDC13.tif
- SD figure 2/2A GFP-CCDC108.tif
- __MACOSX/SD figure 2/._2A GFP-CCDC108.tif
