# Supplementary material for: JHY enables the transition from switchable to fixed ciliary waveforms in metazoan evolution
Source: EMBO Rep. 2025 Dec 10;27(5):1161–79. doi: 10.1038/s44319-025-00671-7 (PMC12979858; doi:10.1038/s44319-025-00671-7)
Supplement: Supplementary file 11 — Source data Fig. 3 [file 44319_2025_671_MOESM11_ESM.zip]

Archive with 40 entries (39 files):
- SD figure 3/
- __MACOSX/._SD figure 3
- SD figure 3/3A JHY HYDIN.tif
- __MACOSX/SD figure 3/._3A JHY HYDIN.tif
- SD figure 3/.DS_Store
- __MACOSX/SD figure 3/._.DS_Store
- SD figure 3/3F FLAG input.tif
- __MACOSX/SD figure 3/._3F FLAG input.tif
- SD figure 3/3F FLAG IP.tif
- __MACOSX/SD figure 3/._3F FLAG IP.tif
- SD figure 3/3E WDR47 IP.tif
- __MACOSX/SD figure 3/._3E WDR47 IP.tif
- SD figure 3/3H His GST-trap.tif
- __MACOSX/SD figure 3/._3H His GST-trap.tif
- SD figure 3/3H His input.tif
- __MACOSX/SD figure 3/._3H His input.tif
- SD figure 3/3E WDR47 input.tif
- __MACOSX/SD figure 3/._3E WDR47 input.tif
- SD figure 3/3E GFP IP.tif
- __MACOSX/SD figure 3/._3E GFP IP.tif
- SD figure 3/3D FLAG input.tif
- __MACOSX/SD figure 3/._3D FLAG input.tif
- SD figure 3/3B GFP-JHY WDR47 bottom.tif
- __MACOSX/SD figure 3/._3B GFP-JHY WDR47 bottom.tif
- SD figure 3/3D GFP input.tif
- __MACOSX/SD figure 3/._3D GFP input.tif
- SD figure 3/3B GFP-JHY WDR47 upper.tif
- __MACOSX/SD figure 3/._3B GFP-JHY WDR47 upper.tif
- SD figure 3/3F GFP input.tif
- __MACOSX/SD figure 3/._3F GFP input.tif
- SD figure 3/3H GST GST-trap.tif
- __MACOSX/SD figure 3/._3H GST GST-trap.tif
- SD figure 3/3F GFP IP.tif
- __MACOSX/SD figure 3/._3F GFP IP.tif
- SD figure 3/3E GFP input.tif
- __MACOSX/SD figure 3/._3E GFP input.tif
- SD figure 3/3D GFP IP.tif
- __MACOSX/SD figure 3/._3D GFP IP.tif
- SD figure 3/3D FLAG IP.tif
- __MACOSX/SD figure 3/._3D FLAG IP.tif
