# Supplementary material for: JHY enables the transition from switchable to fixed ciliary waveforms in metazoan evolution
Source: EMBO Rep. 2025 Dec 10;27(5):1161–79. doi: 10.1038/s44319-025-00671-7 (PMC12979858; doi:10.1038/s44319-025-00671-7)
Supplement: Supplementary file 12 — Source data Fig. 4 [file 44319_2025_671_MOESM12_ESM.zip]

Archive with 38 entries (37 files):
- SD figure 4/
- __MACOSX/._SD figure 4
- SD figure 4/4C F1R1.jpg
- __MACOSX/SD figure 4/._4C F1R1.jpg
- SD figure 4/4H JHY-ko-40_2.tif
- __MACOSX/SD figure 4/._4H JHY-ko-40_2.tif
- SD figure 4/.DS_Store
- __MACOSX/SD figure 4/._.DS_Store
- SD figure 4/4F Number of mice.xlsx
- __MACOSX/SD figure 4/._4F Number of mice.xlsx
- SD figure 4/4D KO JHY.tif
- __MACOSX/SD figure 4/._4D KO JHY.tif
- SD figure 4/4D WT JHY.tif
- __MACOSX/SD figure 4/._4D WT JHY.tif
- SD figure 4/4C F2R2.jpg
- __MACOSX/SD figure 4/._4C F2R2.jpg
- SD figure 4/4G WT 4.tif
- __MACOSX/SD figure 4/._4G WT 4.tif
- SD figure 4/4G WT 1.tif
- __MACOSX/SD figure 4/._4G WT 1.tif
- SD figure 4/4G WT 3.tif
- __MACOSX/SD figure 4/._4G WT 3.tif
- SD figure 4/4G WT 2.tif
- __MACOSX/SD figure 4/._4G WT 2.tif
- SD figure 4/4G KO 1.tif
- __MACOSX/SD figure 4/._4G KO 1.tif
- SD figure 4/4E σ░ÅΘ╝á.tif
- __MACOSX/SD figure 4/._4E σ░ÅΘ╝á.tif
- SD figure 4/4G KO 3.tif
- __MACOSX/SD figure 4/._4G KO 3.tif
- SD figure 4/4G KO 2.tif
- __MACOSX/SD figure 4/._4G KO 2.tif
- SD figure 4/4A Real-time PCR analysis of Jhy mRNA abundance in various mouse tissues.xlsx
- __MACOSX/SD figure 4/._4A Real-time PCR analysis of Jhy mRNA abundance in various mouse tissues.xlsx
- SD figure 4/4G KO 4.tif
- __MACOSX/SD figure 4/._4G KO 4.tif
- SD figure 4/4H JHY-wt-40-2_2.tif
- __MACOSX/SD figure 4/._4H JHY-wt-40-2_2.tif
