# Supplementary material for: JHY enables the transition from switchable to fixed ciliary waveforms in metazoan evolution
Source: EMBO Rep. 2025 Dec 10;27(5):1161–79. doi: 10.1038/s44319-025-00671-7 (PMC12979858; doi:10.1038/s44319-025-00671-7)
Supplement: Supplementary file 12 — Source data Fig. 4 [file 44319_2025_671_MOESM12_ESM.zip › SD figure 4/4F Number of mice.xlsx]

## Sheet: Sheet1
Fig4A. Number of mice of indicated genotype
P10			P14
WT	HET	KO	WT	HET	KO
31	73	33	31	73	0
