# Supplementary material for: JHY enables the transition from switchable to fixed ciliary waveforms in metazoan evolution
Source: EMBO Rep. 2025 Dec 10;27(5):1161–79. doi: 10.1038/s44319-025-00671-7 (PMC12979858; doi:10.1038/s44319-025-00671-7)
Supplement: Supplementary file 12 — Source data Fig. 4 [file 44319_2025_671_MOESM12_ESM.zip › SD figure 4/4A Real-time PCR analysis of Jhy mRNA abundance in various mouse tissues.xlsx]

## Sheet: Sheet4
Sample Name	Gene Name	#1_Cq_1	#1_Cq_2	#1_Cq_3	#2_Cq_1	#2_Cq_2	#2_Cq_3	#3_Cq_1	#3_Cq_2	#3_Cq_3		Sample Name	Gene Name	#1	#2	#3		2^△Cq	#1	#2	#3		Normalized (heart)	#1	#2	#3
heart	Jhy	35.52	35.67	35.51	34.76	35.33	34.69	31.2	31.26	31.82		heart	Jhy	35.5667	34.9267	31.4267		heart	2.37551e-06	3.438e-06	1.76497e-05		heart	1	1	1
liver	Jhy	35.92	36.09	36.08	33.89	35.09	34.59	32.22	33.18	32.68		liver	Jhy	36.03	34.5233	32.6933		liver	6.62645e-06	1.26837e-05	6.40696e-05		liver	2.78949	3.68926	3.63008
lung	Jhy	35.74	35.52	35.22	34.77	33.99	33.84	33.81	33.53	33.6		lung	Jhy	35.4933	34.2	33.6467		lung	2.14797e-05	0.000595615	0.000129031		lung	9.04216	173.245	7.31065
kidney	Jhy	34.54	34.72	35.73	31.36	31.12	31.06	30.68	30.88	30.68		kidney	Jhy	34.9967	31.18	30.7467		kidney	3.89485e-06	3.25571e-05	5.36275e-05		kidney	1.63959	9.4698	3.03845
brain	Jhy	34.54	35.32	35.44	34.13	33.56	34.71	30.65	30.48	31		brain	Jhy	35.1	34.1333	30.71		brain	9.19958e-06	1.1326e-05	0.000103841		brain	3.87268	3.29436	5.88347
eye	Jhy	35.05	34.82	35.27	32.4	32.66	32.41	31.13	31.01	31.06		eye	Jhy	35.0467	32.49	31.0667		eye	8.08306e-06	2.28096e-05	7.8879e-05		eye	3.40267	6.63456	4.46915
trachea	Jhy	32.57	32.88	32.61	33.18	33.29	33.89	30.14	30.25	30.22		trachea	Jhy	32.6867	33.4533	30.2033		trachea	5.66853e-05	4.20753e-05	0.000179135		trachea	23.8624	12.2383	10.1495
oviduct	Jhy	30.81	30.46	31.05	31.33	30.81	30.97	29.39	29.37	29.2		oviduct	Jhy	30.7733	31.0367	29.32		oviduct	0.000376952	0.000186742	0.000738388		oviduct	158.683	54.3171	41.8358
testis	Jhy	35.77	34.74	35.29	26.78	26.18	26.89	25.75	25.33	25.84		testis	Jhy	35.2667	26.6167	25.64		testis	2.68138e-05	0.00975258	0.0246318		testis	11.2876	2836.7	1395.6
ovary	Jhy	34.31	34.48	34.68	33.88	32.92	32.41	30.06	29.94	30.23		ovary	Jhy	34.49	33.07	30.0767		ovary	1.16984e-05	5.53906e-05	0.000112587		ovary	4.92458	16.1113	6.37901
heart	Gapdh	16.96	16.57	17.12	16.71	16.8	16.82	15.84	15.54	15.53		heart	Gapdh	16.8833	16.7767	15.6367
liver	Gapdh	18.86	18.9	18.72	18.22	18.25	18.3	18.71	18.78	18.8		liver	Gapdh	18.8267	18.2567	18.7633
lung	Gapdh	20.2	19.81	19.95	23.29	23.38	23.79	20.86	20.68	20.64		lung	Gapdh	19.9867	23.4867	20.7267
kidney	Gapdh	16.96	17	17.12	16.26	16.23	16.33	16.56	16.55	16.57		kidney	Gapdh	17.0267	16.2733	16.56
brain	Gapdh	18.17	18.3	18.64	17.68	17.57	17.86	17.36	17.33	17.74		brain	Gapdh	18.37	17.7033	17.4767
eye	Gapdh	18.28	17.83	18.28	17.38	16.92	16.91	17.57	17.24	17.5		eye	Gapdh	18.13	17.07	17.4367
trachea	Gapdh	18.86	18.18	18.7	18.95	18.87	18.93	17.91	17.59	17.77		trachea	Gapdh	18.58	18.9167	17.7567
oviduct	Gapdh	19.38	19.35	19.47	18.64	18.64	18.67	19.01	18.86	18.88		oviduct	Gapdh	19.4	18.65	18.9167
testis	Gapdh	20.29	19.86	20.09	19.9	19.91	20	20.46	20.18	20.25		testis	Gapdh	20.08	19.9367	20.2967
ovary	Gapdh	18.09	18.05	18.18	18.94	18.9	18.95	16.95	16.9	17.03		ovary	Gapdh	18.1067	18.93	16.96

## Sheet: #1 raw data
Color	Position	Sample Name	Gene Name	Cq	Concentration	Call	Excluded	Sample Type	Standard	Cq Mean	Cq Error	Concentration Mean	Concentration Error	Replicate Group	Dye	Edited Call	Slope	EPF	Failure	Notes	Sample Prep Notes	Number
255;132;197;238	A1	heart	Jhy	35.52	-	Positive	Unchecked	Unknown	-	35.52	0	-	-		SYBR Green I		0.84	1.65	None			1
255;103;103;103	A2	liver	Jhy	35.92	-	Positive	Unchecked	Unknown	-	35.92	0	-	-		SYBR Green I		1.04	1.58	None			2
255;242;138;21	A3	spleen	Jhy	34.77	-	Positive	Unchecked	Unknown	-	34.77	0	-	-		SYBR Green I		0.81	2.02	None			3
255;250;215;15	A4	lung	Jhy	35.74	-	Positive	Unchecked	Unknown	-	35.74	0	-	-		SYBR Green I		0.95	1.58	None			4
255;103;154;47	A5	kidney	Jhy	34.54	-	Positive	Unchecked	Unknown	-	34.54	0	-	-		SYBR Green I		1.05	2.26	None			5
255;180;73;149	A6	brain	Jhy	34.54	-	Positive	Unchecked	Unknown	-	34.54	0	-	-		SYBR Green I		1.04	2.28	None			6
255;95;103;174	A7	eye	Jhy	35.05	-	Positive	Unchecked	Unknown	-	35.05	0	-	-		SYBR Green I		1.04	2.02	None			7
255;205;18;55	A8	trachea	Jhy	32.57	-	Positive	Unchecked	Unknown	-	32.57	0	-	-		SYBR Green I		0.97	3.16	None			8
255;34;176;146	A9	oviduct	Jhy	30.81	-	Positive	Unchecked	Unknown	-	30.81	0	-	-		SYBR Green I		0.81	3.31	None			9
255;47;73;113	A10	testis	Jhy	35.77	-	Positive	Unchecked	Unknown	-	35.77	0	-	-		SYBR Green I		0.81	1.56	None			10
255;234;79;79	A11	ovary	Jhy	34.31	-	Positive	Unchecked	Unknown	-	34.31	0	-	-		SYBR Green I		0.88	2.24	None			11
255;66;41;24	A12	Sample 12	None	-	-	Negative	Unchecked	Unknown	-	-	-	-	-		SYBR Green I		0	-0.05	None			12
255;132;197;238	B1	heart	Jhy	35.67	-	Positive	Unchecked	Unknown	-	35.67	0	-	-		SYBR Green I		1	1.72	None			13
255;103;103;103	B2	liver	Jhy	36.09	-	Positive	Unchecked	Unknown	-	36.09	0	-	-		SYBR Green I		0.76	1.35	None			14
255;242;138;21	B3	spleen	Jhy	35.44	-	Positive	Unchecked	Unknown	-	35.44	0	-	-		SYBR Green I		0.88	1.83	None			15
255;250;215;15	B4	lung	Jhy	35.52	-	Positive	Unchecked	Unknown	-	35.52	0	-	-		SYBR Green I		0.96	1.72	None			16
255;103;154;47	B5	kidney	Jhy	34.72	-	Positive	Unchecked	Unknown	-	34.72	0	-	-		SYBR Green I		0.91	2.05	None			17
255;180;73;149	B6	brain	Jhy	35.32	-	Positive	Unchecked	Unknown	-	35.32	0	-	-		SYBR Green I		0.88	1.73	None			18
255;95;103;174	B7	eye	Jhy	34.82	-	Positive	Unchecked	Unknown	-	34.82	0	-	-		SYBR Green I		0.95	2.1	None			19
255;205;18;55	B8	trachea	Jhy	32.88	-	Positive	Unchecked	Unknown	-	32.88	0	-	-		SYBR Green I		0.8	2.8	None			20
255;34;176;146	B9	oviduct	Jhy	30.46	-	Positive	Unchecked	Unknown	-	30.46	0	-	-		SYBR Green I		0.97	3.72	None			21
255;47;73;113	B10	testis	Jhy	34.74	-	Positive	Unchecked	Unknown	-	34.74	0	-	-		SYBR Green I		0.93	2.18	None			22
255;234;79;79	B11	ovary	Jhy	34.48	-	Positive	Unchecked	Unknown	-	34.48	0	-	-		SYBR Green I		0.9	2.28	None			23
255;66;41;24	B12	Sample 24	None	-	-	Negative	Unchecked	Unknown	-	-	-	-	-		SYBR Green I		0.01	-0.03	None			24
255;132;197;238	C1	heart	Jhy	35.51	-	Positive	Unchecked	Unknown	-	35.51	0	-	-		SYBR Green I		0.89	1.69	None			25
255;103;103;103	C2	liver	Jhy	36.08	-	Positive	Unchecked	Unknown	-	36.08	0	-	-		SYBR Green I		0.89	1.45	None			26
255;242;138;21	C3	spleen	Jhy	35.5	-	Positive	Unchecked	Unknown	-	35.5	0	-	-		SYBR Green I		0.86	1.87	None			27
255;250;215;15	C4	lung	Jhy	35.22	-	Positive	Unchecked	Unknown	-	35.22	0	-	-		SYBR Green I		1.01	1.87	None			28
255;103;154;47	C5	kidney	Jhy	35.73	-	Positive	Unchecked	Unknown	-	35.73	0	-	-		SYBR Green I		0.99	1.59	None			29
255;180;73;149	C6	brain	Jhy	35.44	-	Positive	Unchecked	Unknown	-	35.44	0	-	-		SYBR Green I		0.87	1.72	None			30
255;95;103;174	C7	eye	Jhy	35.27	-	Positive	Unchecked	Unknown	-	35.27	0	-	-		SYBR Green I		0.78	1.73	None			31
255;205;18;55	C8	trachea	Jhy	32.61	-	Positive	Unchecked	Unknown	-	32.61	0	-	-		SYBR Green I		0.89	2.95	None			32
255;34;176;146	C9	oviduct	Jhy	31.05	-	Positive	Unchecked	Unknown	-	31.05	0	-	-		SYBR Green I		0.79	3.21	None			33
255;47;73;113	C10	testis	Jhy	35.29	-	Positive	Unchecked	Unknown	-	35.29	0	-	-		SYBR Green I		0.85	1.76	None			34
255;234;79;79	C11	ovary	Jhy	34.68	-	Positive	Unchecked	Unknown	-	34.68	0	-	-		SYBR Green I		0.86	2.09	None			35
255;66;41;24	C12	Sample 36	None	-	-	Negative	Unchecked	Unknown	-	-	-	-	-		SYBR Green I		0.01	0.34	None			36
255;132;197;238	D1	heart	Gapdh	16.96	-	Positive	Unchecked	Unknown	-	16.96	0	-	-		SYBR Green I		0.89	3.27	None			37
255;103;103;103	D2	liver	Gapdh	18.86	-	Positive	Unchecked	Unknown	-	18.86	0	-	-		SYBR Green I		1.06	3.78	None			38
255;242;138;21	D3	spleen	Gapdh	17.89	-	Positive	Unchecked	Unknown	-	17.89	0	-	-		SYBR Green I		1.25	4.03	None			39
255;250;215;15	D4	lung	Gapdh	20.2	-	Positive	Unchecked	Unknown	-	20.2	0	-	-		SYBR Green I		0.96	3.52	None			40
255;103;154;47	D5	kidney	Gapdh	16.96	-	Positive	Unchecked	Unknown	-	16.96	0	-	-		SYBR Green I		1.47	4.49	None			41
255;180;73;149	D6	brain	Gapdh	18.17	-	Positive	Unchecked	Unknown	-	18.17	0	-	-		SYBR Green I		1.09	3.79	None			42
255;95;103;174	D7	eye	Gapdh	18.28	-	Positive	Unchecked	Unknown	-	18.28	0	-	-		SYBR Green I		0.83	3.24	None			43
255;205;18;55	D8	trachea	Gapdh	18.86	-	Positive	Unchecked	Unknown	-	18.86	0	-	-		SYBR Green I		0.84	3.23	None			44
255;34;176;146	D9	oviduct	Gapdh	19.38	-	Positive	Unchecked	Unknown	-	19.38	0	-	-		SYBR Green I		1.23	4.14	None			45
255;47;73;113	D10	testis	Gapdh	20.29	-	Positive	Unchecked	Unknown	-	20.29	0	-	-		SYBR Green I		0.95	3.5	None			46
255;234;79;79	D11	ovary	Gapdh	18.09	-	Positive	Unchecked	Unknown	-	18.09	0	-	-		SYBR Green I		1.35	4.37	None			47
255;66;41;24	D12	Sample 48	None	-	-	Negative	Unchecked	Unknown	-	-	-	-	-		SYBR Green I		0.02	0.34	None			48
255;132;197;238	E1	heart	Gapdh	16.57	-	Positive	Unchecked	Unknown	-	16.57	0	-	-		SYBR Green I		1.35	4.21	None			49
255;103;103;103	E2	liver	Gapdh	18.9	-	Positive	Unchecked	Unknown	-	18.9	0	-	-		SYBR Green I		1.01	3.68	None			50
255;242;138;21	E3	spleen	Gapdh	18.09	-	Positive	Unchecked	Unknown	-	18.09	0	-	-		SYBR Green I		1.01	3.51	None			51
255;250;215;15	E4	lung	Gapdh	19.81	-	Positive	Unchecked	Unknown	-	19.81	0	-	-		SYBR Green I		1.36	4.34	None			52
255;103;154;47	E5	kidney	Gapdh	17	-	Positive	Unchecked	Unknown	-	17	0	-	-		SYBR Green I		1.4	4.39	None			53
255;180;73;149	E6	brain	Gapdh	18.3	-	Positive	Unchecked	Unknown	-	18.3	0	-	-		SYBR Green I		0.89	3.36	None			54
255;95;103;174	E7	eye	Gapdh	17.83	-	Positive	Unchecked	Unknown	-	17.83	0	-	-		SYBR Green I		1.43	4.45	None			55
255;205;18;55	E8	trachea	Gapdh	18.18	-	Positive	Unchecked	Unknown	-	18.18	0	-	-		SYBR Green I		1.23	4.27	None			56
255;34;176;146	E9	oviduct	Gapdh	19.35	-	Positive	Unchecked	Unknown	-	19.35	0	-	-		SYBR Green I		1.32	4.31	None			57
255;47;73;113	E10	testis	Gapdh	19.86	-	Positive	Unchecked	Unknown	-	19.86	0	-	-		SYBR Green I		1.44	4.48	None			58
255;234;79;79	E11	ovary	Gapdh	18.05	-	Positive	Unchecked	Unknown	-	18.05	0	-	-		SYBR Green I		1.42	4.46	None			59
255;66;41;24	E12	Sample 60	None	-	-	Negative	Unchecked	Unknown	-	-	-	-	-		SYBR Green I		0.02	-0.04	None			60
255;132;197;238	F1	heart	Gapdh	17.12	-	Positive	Unchecked	Unknown	-	17.12	0	-	-		SYBR Green I		0.84	3.23	None			61
255;103;103;103	F2	liver	Gapdh	18.72	-	Positive	Unchecked	Unknown	-	18.72	0	-	-		SYBR Green I		1.27	4.2	None			62
255;242;138;21	F3	spleen	Gapdh	18.03	-	Positive	Unchecked	Unknown	-	18.03	0	-	-		SYBR Green I		1.11	3.71	None			63
255;250;215;15	F4	lung	Gapdh	19.95	-	Positive	Unchecked	Unknown	-	19.95	0	-	-		SYBR Green I		1.24	4.11	None			64
255;103;154;47	F5	kidney	Gapdh	17.12	-	Positive	Unchecked	Unknown	-	17.12	0	-	-		SYBR Green I		1.28	4.15	None			65
255;180;73;149	F6	brain	Gapdh	18.64	-	Positive	Unchecked	Unknown	-	18.64	0	-	-		SYBR Green I		0.69	2.81	None			66
255;95;103;174	F7	eye	Gapdh	18.28	-	Positive	Unchecked	Unknown	-	18.28	0	-	-		SYBR Green I		0.91	3.4	None			67
255;205;18;55	F8	trachea	Gapdh	18.7	-	Positive	Unchecked	Unknown	-	18.7	0	-	-		SYBR Green I		0.96	3.56	None			68
255;34;176;146	F9	oviduct	Gapdh	19.47	-	Positive	Unchecked	Unknown	-	19.47	0	-	-		SYBR Green I		1.11	3.91	None			69
255;47;73;113	F10	testis	Gapdh	20.09	-	Positive	Unchecked	Unknown	-	20.09	0	-	-		SYBR Green I		1.22	4.04	None			70
255;234;79;79	F11	ovary	Gapdh	18.18	-	Positive	Unchecked	Unknown	-	18.18	0	-	-		SYBR Green I		1.25	4.17	None			71
255;66;41;24	F12	Sample 72	None	-	-	Negative	Unchecked	Unknown	-	-	-	-	-		SYBR Green I		0	-0.11	None			72
255;132;197;238	G1	Sample 73	None	-	-	Negative	Unchecked	Unknown	-	-	-	-	-		SYBR Green I		0.01	0.11	None			73
255;103;103;103	G2	Sample 74	None	-	-	Negative	Unchecked	Unknown	-	-	-	-	-		SYBR Green I		0.01	0.13	None			74
255;242;138;21	G3	Sample 75	None	-	-	Negative	Unchecked	Unknown	-	-	-	-	-		SYBR Green I		0.01	-0.14	None			75
255;250;215;15	G4	Sample 76	None	-	-	Negative	Unchecked	Unknown	-	-	-	-	-		SYBR Green I		0	-0.2	None			76
255;103;154;47	G5	Sample 77	None	-	-	Negative	Unchecked	Unknown	-	-	-	-	-		SYBR Green I		0.01	-0.01	None			77
255;180;73;149	G6	Sample 78	None	-	-	Negative	Unchecked	Unknown	-	-	-	-	-		SYBR Green I		0.01	-0.02	None			78
255;95;103;174	G7	Sample 79	None	-	-	Negative	Unchecked	Unknown	-	-	-	-	-		SYBR Green I		0.01	-0.11	None			79
255;205;18;55	G8	Sample 80	None	-	-	Negative	Unchecked	Unknown	-	-	-	-	-		SYBR Green I		0.01	0.31	None			80
255;34;176;146	G9	Sample 81	None	-	-	Negative	Unchecked	Unknown	-	-	-	-	-		SYBR Green I		0	-0.1	None			81
255;47;73;113	G10	Sample 82	None	-	-	Negative	Unchecked	Unknown	-	-	-	-	-		SYBR Green I		0.02	0.23	None			82
255;234;79;79	G11	Sample 83	None	-	-	Negative	Unchecked	Unknown	-	-	-	-	-		SYBR Green I		0	-0.16	None			83
255;66;41;24	G12	Sample 84	None	-	-	Negative	Unchecked	Unknown	-	-	-	-	-		SYBR Green I		0.01	0.2	None			84
255;132;197;238	H1	Sample 85	None	-	-	Negative	Unchecked	Unknown	-	-	-	-	-		SYBR Green I		0.01	0.29	None			85
255;103;103;103	H2	Sample 86	None	-	-	Negative	Unchecked	Unknown	-	-	-	-	-		SYBR Green I		0.02	0.45	None			86
255;242;138;21	H3	Sample 87	None	-	-	Negative	Unchecked	Unknown	-	-	-	-	-		SYBR Green I		0.02	0.22	None			87
255;250;215;15	H4	Sample 88	None	-	-	Negative	Unchecked	Unknown	-	-	-	-	-		SYBR Green I		0.01	0.32	None			88
255;103;154;47	H5	Sample 89	None	-	-	Negative	Unchecked	Unknown	-	-	-	-	-		SYBR Green I		0.01	0.37	None			89
255;180;73;149	H6	Sample 90	None	-	-	Negative	Unchecked	Unknown	-	-	-	-	-		SYBR Green I		0.01	0.42	None			90
255;95;103;174	H7	Sample 91	None	-	-	Negative	Unchecked	Unknown	-	-	-	-	-		SYBR Green I		0	-0.1	None			91
255;205;18;55	H8	Sample 92	None	-	-	Negative	Unchecked	Unknown	-	-	-	-	-		SYBR Green I		0.01	0.25	None			92
255;34;176;146	H9	Sample 93	None	-	-	Negative	Unchecked	Unknown	-	-	-	-	-		SYBR Green I		0.01	0.14	None			93
255;47;73;113	H10	Sample 94	None	-	-	Negative	Unchecked	Unknown	-	-	-	-	-		SYBR Green I		0.01	0.18	None			94
255;234;79;79	H11	Sample 95	None	-	-	Negative	Unchecked	Unknown	-	-	-	-	-		SYBR Green I		0	-0.13	None			95
255;66;41;24	H12	Sample 96	None	-	-	Negative	Unchecked	Unknown	-	-	-	-	-		SYBR Green I		0.01	0.25	None			96

## Sheet: #2 raw data
Color	Position	Sample Name	Gene Name	Cq	Concentration	Call	Excluded	Sample Type	Standard	Cq Mean	Cq Error	Concentration Mean	Concentration Error	Replicate Group	Dye	Edited Call	Slope	EPF	Failure	Notes	Sample Prep Notes	Number
255;132;197;238	A1	heart	Jhy	34.76	-	Positive	Unchecked	Unknown	-	34.76	0	-	-		SYBR Green I		0.95	2	None			1
255;103;103;103	A2	liver	Jhy	33.89	-	Positive	Unchecked	Unknown	-	33.89	0	-	-		SYBR Green I		0.91	2.5	None			2
255;242;138;21	A3	spleen	Jhy	33.66	-	Positive	Unchecked	Unknown	-	33.66	0	-	-		SYBR Green I		1.1	2.92	None			3
255;250;215;15	A4	lung	Jhy	34.77	-	Positive	Unchecked	Unknown	-	34.77	0	-	-		SYBR Green I		0.84	1.9	None			4
255;103;154;47	A5	kidney	Jhy	31.36	-	Positive	Unchecked	Unknown	-	31.36	0	-	-		SYBR Green I		0.96	3.27	None			5
255;180;73;149	A6	brain	Jhy	34.13	-	Positive	Unchecked	Unknown	-	34.13	0	-	-		SYBR Green I		0.97	2.33	None			6
255;95;103;174	A7	eye	Jhy	32.4	-	Positive	Unchecked	Unknown	-	32.4	0	-	-		SYBR Green I		0.98	3.35	None			7
255;205;18;55	A8	trachea	Jhy	33.18	-	Positive	Unchecked	Unknown	-	33.18	0	-	-		SYBR Green I		1.02	2.97	None			8
255;34;176;146	A9	oviduct	Jhy	31.33	-	Positive	Unchecked	Unknown	-	31.33	0	-	-		SYBR Green I		0.96	3.42	None			9
255;47;73;113	A10	testis	Jhy	26.78	-	Positive	Unchecked	Unknown	-	26.78	0	-	-		SYBR Green I		0.9	3.92	None			10
255;234;79;79	A11	ovary	Jhy	33.88	-	Positive	Unchecked	Unknown	-	33.88	0	-	-		SYBR Green I		0.87	2.36	None			11
255;66;41;24	A12	Sample 12	None	-	-	Negative	Unchecked	Unknown	-	-	-	-	-		SYBR Green I		0.01	0.05	None			12
255;66;41;24	B1	heart	Jhy	35.33	-	Positive	Unchecked	Unknown	-	35.33	0	-	-		SYBR Green I		1.04	1.68	None			13
255;132;197;238	B2	liver	Jhy	35.09	-	Positive	Unchecked	Unknown	-	35.09	0	-	-		SYBR Green I		0.85	1.73	None			14
255;103;103;103	B3	spleen	Jhy	33.27	-	Positive	Unchecked	Unknown	-	33.27	0	-	-		SYBR Green I		1.02	3.08	None			15
255;242;138;21	B4	lung	Jhy	33.99	-	Positive	Unchecked	Unknown	-	33.99	0	-	-		SYBR Green I		1.28	2.54	None			16
255;250;215;15	B5	kidney	Jhy	31.12	-	Positive	Unchecked	Unknown	-	31.12	0	-	-		SYBR Green I		1.24	3.91	None			17
255;103;154;47	B6	brain	Jhy	33.56	-	Positive	Unchecked	Unknown	-	33.56	0	-	-		SYBR Green I		1.46	2.91	None			18
255;180;73;149	B7	eye	Jhy	32.66	-	Positive	Unchecked	Unknown	-	32.66	0	-	-		SYBR Green I		1.04	3.31	None			19
255;95;103;174	B8	trachea	Jhy	33.29	-	Positive	Unchecked	Unknown	-	33.29	0	-	-		SYBR Green I		1.07	2.96	None			20
255;205;18;55	B9	oviduct	Jhy	30.81	-	Positive	Unchecked	Unknown	-	30.81	0	-	-		SYBR Green I		1.37	4.26	None			21
255;34;176;146	B10	testis	Jhy	26.18	-	Positive	Unchecked	Unknown	-	26.18	0	-	-		SYBR Green I		1.32	4.87	None			22
255;47;73;113	B11	ovary	Jhy	32.92	-	Positive	Unchecked	Unknown	-	32.92	0	-	-		SYBR Green I		1.01	3.08	None			23
255;234;79;79	B12	Sample 24	None	-	-	Negative	Unchecked	Unknown	-	-	-	-	-		SYBR Green I		0	0.01	None			24
255;234;79;79	C1	heart	Jhy	34.69	-	Positive	Unchecked	Unknown	-	34.69	0	-	-		SYBR Green I		0.9	1.99	None			25
255;66;41;24	C2	liver	Jhy	34.59	-	Positive	Unchecked	Unknown	-	34.59	0	-	-		SYBR Green I		0.97	2.1	None			26
255;132;197;238	C3	spleen	Jhy	33.23	-	Positive	Unchecked	Unknown	-	33.23	0	-	-		SYBR Green I		0.98	3.06	None			27
255;103;103;103	C4	lung	Jhy	33.84	-	Positive	Unchecked	Unknown	-	33.84	0	-	-		SYBR Green I		1.24	2.56	None			28
255;242;138;21	C5	kidney	Jhy	31.06	-	Positive	Unchecked	Unknown	-	31.06	0	-	-		SYBR Green I		1.29	3.99	None			29
255;250;215;15	C6	brain	Jhy	34.71	-	Positive	Unchecked	Unknown	-	34.71	0	-	-		SYBR Green I		0.74	1.78	None			30
255;103;154;47	C7	eye	Jhy	32.41	-	Positive	Unchecked	Unknown	-	32.41	0	-	-		SYBR Green I		0.94	3.23	None			31
255;180;73;149	C8	trachea	Jhy	33.89	-	Positive	Unchecked	Unknown	-	33.89	0	-	-		SYBR Green I		1.03	2.44	None			32
255;95;103;174	C9	oviduct	Jhy	30.97	-	Positive	Unchecked	Unknown	-	30.97	0	-	-		SYBR Green I		1.37	4.25	None			33
255;205;18;55	C10	testis	Jhy	26.89	-	Positive	Unchecked	Unknown	-	26.89	0	-	-		SYBR Green I		1.09	4.41	None			34
255;34;176;146	C11	ovary	Jhy	32.41	-	Positive	Unchecked	Unknown	-	32.41	0	-	-		SYBR Green I		1.14	3.51	None			35
255;47;73;113	C12	Sample 36	None	-	-	Negative	Unchecked	Unknown	-	-	-	-	-		SYBR Green I		0	-0.03	None			36
255;47;73;113	D1	heart	Gapdh	16.71	-	Positive	Unchecked	Unknown	-	16.71	0	-	-		SYBR Green I		1.15	4.06	None			37
255;234;79;79	D2	liver	Gapdh	18.22	-	Positive	Unchecked	Unknown	-	18.22	0	-	-		SYBR Green I		1.2	4.16	None			38
255;66;41;24	D3	spleen	Gapdh	23.44	-	Positive	Unchecked	Unknown	-	23.44	0	-	-		SYBR Green I		1.39	4	None			39
255;132;197;238	D4	lung	Gapdh	23.29	-	Positive	Unchecked	Unknown	-	23.29	0	-	-		SYBR Green I		1.54	4.72	None			40
255;103;103;103	D5	kidney	Gapdh	16.26	-	Positive	Unchecked	Unknown	-	16.26	0	-	-		SYBR Green I		1.33	4.07	None			41
255;242;138;21	D6	brain	Gapdh	17.68	-	Positive	Unchecked	Unknown	-	17.68	0	-	-		SYBR Green I		1.32	4.33	None			42
255;250;215;15	D7	eye	Gapdh	17.38	-	Positive	Unchecked	Unknown	-	17.38	0	-	-		SYBR Green I		0.84	3.28	None			43
255;103;154;47	D8	trachea	Gapdh	18.95	-	Positive	Unchecked	Unknown	-	18.95	0	-	-		SYBR Green I		1.14	3.99	None			44
255;180;73;149	D9	oviduct	Gapdh	18.64	-	Positive	Unchecked	Unknown	-	18.64	0	-	-		SYBR Green I		1.57	4.24	None			45
255;95;103;174	D10	testis	Gapdh	19.9	-	Positive	Unchecked	Unknown	-	19.9	0	-	-		SYBR Green I		1.34	4.29	None			46
255;205;18;55	D11	ovary	Gapdh	18.94	-	Positive	Unchecked	Unknown	-	18.94	0	-	-		SYBR Green I		1.41	4.53	None			47
255;34;176;146	D12	Sample 48	None	-	-	Negative	Unchecked	Unknown	-	-	-	-	-		SYBR Green I		0	-0.03	None			48
255;34;176;146	E1	heart	Gapdh	16.8	-	Positive	Unchecked	Unknown	-	16.8	0	-	-		SYBR Green I		1.07	3.9	None			49
255;47;73;113	E2	liver	Gapdh	18.25	-	Positive	Unchecked	Unknown	-	18.25	0	-	-		SYBR Green I		1.2	4.13	None			50
255;234;79;79	E3	spleen	Gapdh	23.62	-	Positive	Unchecked	Unknown	-	23.62	0	-	-		SYBR Green I		1.09	3.53	None			51
255;66;41;24	E4	lung	Gapdh	23.38	-	Positive	Unchecked	Unknown	-	23.38	0	-	-		SYBR Green I		1.36	4.42	None			52
255;132;197;238	E5	kidney	Gapdh	16.23	-	Positive	Unchecked	Unknown	-	16.23	0	-	-		SYBR Green I		1.32	4.1	None			53
255;103;103;103	E6	brain	Gapdh	17.57	-	Positive	Unchecked	Unknown	-	17.57	0	-	-		SYBR Green I		1.53	4.73	None			54
255;242;138;21	E7	eye	Gapdh	16.92	-	Positive	Unchecked	Unknown	-	16.92	0	-	-		SYBR Green I		1.43	4.53	None			55
255;250;215;15	E8	trachea	Gapdh	18.87	-	Positive	Unchecked	Unknown	-	18.87	0	-	-		SYBR Green I		1.25	4.25	None			56
255;103;154;47	E9	oviduct	Gapdh	18.64	-	Positive	Unchecked	Unknown	-	18.64	0	-	-		SYBR Green I		1.52	4.21	None			57
255;180;73;149	E10	testis	Gapdh	19.91	-	Positive	Unchecked	Unknown	-	19.91	0	-	-		SYBR Green I		1.29	4.12	None			58
255;95;103;174	E11	ovary	Gapdh	18.9	-	Positive	Unchecked	Unknown	-	18.9	0	-	-		SYBR Green I		1.44	4.59	None			59
255;205;18;55	E12	Sample 60	None	-	-	Negative	Unchecked	Unknown	-	-	-	-	-		SYBR Green I		0	-0.03	None			60
255;205;18;55	F1	heart	Gapdh	16.82	-	Positive	Unchecked	Unknown	-	16.82	0	-	-		SYBR Green I		1.09	3.93	None			61
255;34;176;146	F2	liver	Gapdh	18.3	-	Positive	Unchecked	Unknown	-	18.3	0	-	-		SYBR Green I		1.16	4.06	None			62
255;47;73;113	F3	spleen	Gapdh	23.42	-	Positive	Unchecked	Unknown	-	23.42	0	-	-		SYBR Green I		1.29	3.84	None			63
255;234;79;79	F4	lung	Gapdh	23.79	-	Positive	Unchecked	Unknown	-	23.79	0	-	-		SYBR Green I		1.5	4.74	None			64
255;66;41;24	F5	kidney	Gapdh	16.33	-	Positive	Unchecked	Unknown	-	16.33	0	-	-		SYBR Green I		1.25	3.94	None			65
255;132;197;238	F6	brain	Gapdh	17.86	-	Positive	Unchecked	Unknown	-	17.86	0	-	-		SYBR Green I		1.13	3.99	None			66
255;103;103;103	F7	eye	Gapdh	16.91	-	Positive	Unchecked	Unknown	-	16.91	0	-	-		SYBR Green I		1.44	4.57	None			67
255;242;138;21	F8	trachea	Gapdh	18.93	-	Positive	Unchecked	Unknown	-	18.93	0	-	-		SYBR Green I		1.21	4.15	None			68
255;250;215;15	F9	oviduct	Gapdh	18.67	-	Positive	Unchecked	Unknown	-	18.67	0	-	-		SYBR Green I		1.54	4.19	None			69
255;103;154;47	F10	testis	Gapdh	20	-	Positive	Unchecked	Unknown	-	20	0	-	-		SYBR Green I		1.25	4.08	None			70
255;180;73;149	F11	ovary	Gapdh	18.95	-	Positive	Unchecked	Unknown	-	18.95	0	-	-		SYBR Green I		1.39	4.46	None			71
255;95;103;174	F12	Sample 72	None	-	-	Negative	Unchecked	Unknown	-	-	-	-	-		SYBR Green I		0	-0.05	None			72
255;95;103;174	G1	Sample 73	None	-	-	Negative	Unchecked	Unknown	-	-	-	-	-		SYBR Green I		0.02	0.16	None			73
255;205;18;55	G2	Sample 74	None	-	-	Negative	Unchecked	Unknown	-	-	-	-	-		SYBR Green I		0.06	0.11	None			74
255;34;176;146	G3	Sample 75	None	-	-	Negative	Unchecked	Unknown	-	-	-	-	-		SYBR Green I		0	-0.04	None			75
255;47;73;113	G4	Sample 76	None	-	-	Negative	Unchecked	Unknown	-	-	-	-	-		SYBR Green I		0.01	-0.01	None			76
255;234;79;79	G5	Sample 77	None	-	-	Negative	Unchecked	Unknown	-	-	-	-	-		SYBR Green I		0	-0.02	None			77
255;66;41;24	G6	Sample 78	None	-	-	Negative	Unchecked	Unknown	-	-	-	-	-		SYBR Green I		0	-0.04	None			78
255;132;197;238	G7	Sample 79	None	-	-	Negative	Unchecked	Unknown	-	-	-	-	-		SYBR Green I		0.03	0.09	None			79
255;103;103;103	G8	Sample 80	None	-	-	Negative	Unchecked	Unknown	-	-	-	-	-		SYBR Green I		0.01	0.01	None			80
255;242;138;21	G9	Sample 81	None	-	-	Negative	Unchecked	Unknown	-	-	-	-	-		SYBR Green I		0.01	0.01	None			81
255;250;215;15	G10	Sample 82	None	-	-	Negative	Unchecked	Unknown	-	-	-	-	-		SYBR Green I		0	-0.04	None			82
255;103;154;47	G11	Sample 83	None	-	-	Negative	Unchecked	Unknown	-	-	-	-	-		SYBR Green I		0	-0.05	None			83
255;180;73;149	G12	Sample 84	None	-	-	Negative	Unchecked	Unknown	-	-	-	-	-		SYBR Green I		0.01	-0.01	None			84
255;180;73;149	H1	Sample 85	None	-	-	Negative	Unchecked	Unknown	-	-	-	-	-		SYBR Green I		0.02	0.23	None			85
255;95;103;174	H2	Sample 86	None	-	-	Negative	Unchecked	Unknown	-	-	-	-	-		SYBR Green I		0	0	None			86
255;205;18;55	H3	Sample 87	None	-	-	Negative	Unchecked	Unknown	-	-	-	-	-		SYBR Green I		0	-0.03	None			87
255;34;176;146	H4	Sample 88	None	-	-	Negative	Unchecked	Unknown	-	-	-	-	-		SYBR Green I		0	0	None			88
255;47;73;113	H5	Sample 89	None	-	-	Negative	Unchecked	Unknown	-	-	-	-	-		SYBR Green I		0.01	0.16	None			89
255;234;79;79	H6	Sample 90	None	-	-	Negative	Unchecked	Unknown	-	-	-	-	-		SYBR Green I		0.01	0.01	None			90
255;66;41;24	H7	Sample 91	None	-	-	Negative	Unchecked	Unknown	-	-	-	-	-		SYBR Green I		0.01	0.11	None			91
255;132;197;238	H8	Sample 92	None	-	-	Negative	Unchecked	Unknown	-	-	-	-	-		SYBR Green I		0	0.03	None			92
255;103;103;103	H9	Sample 93	None	-	-	Negative	Unchecked	Unknown	-	-	-	-	-		SYBR Green I		0.01	0.14	None			93
255;242;138;21	H10	Sample 94	None	-	-	Negative	Unchecked	Unknown	-	-	-	-	-		SYBR Green I		0.01	0.13	None			94
255;250;215;15	H11	Sample 95	None	-	-	Negative	Unchecked	Unknown	-	-	-	-	-		SYBR Green I		0.01	0.12	None			95
255;103;154;47	H12	Sample 96	None	-	-	Negative	Unchecked	Unknown	-	-	-	-	-		SYBR Green I		0	-0.06	None			96

## Sheet: #3 raw data
Color	Position	Sample Name	Gene Name	Cq	Concentration	Call	Excluded	Sample Type	Standard	Cq Mean	Cq Error	Concentration Mean	Concentration Error	Replicate Group	Dye	Edited Call	Slope	EPF	Failure	Notes	Sample Prep Notes	Number
255;132;197;238	A1	heart	Jhy	31.2	-	Positive	Unchecked	Unknown	-	31.2	0	-	-		SYBR Green I		1.14	3.92	None			1
255;103;103;103	A2	liver	Jhy	32.22	-	Positive	Unchecked	Unknown	-	32.22	0	-	-		SYBR Green I		1.15	3.52	None			2
255;242;138;21	A3	spleen	Jhy	31.02	-	Positive	Unchecked	Unknown	-	31.02	0	-	-		SYBR Green I		1.22	4.08	None			3
255;250;215;15	A4	lung	Jhy	33.81	-	Positive	Unchecked	Unknown	-	33.81	0	-	-		SYBR Green I		1.24	3.33	None			4
255;103;154;47	A5	kidney	Jhy	30.68	-	Positive	Unchecked	Unknown	-	30.68	0	-	-		SYBR Green I		1.32	4.32	None			5
255;180;73;149	A6	brain	Jhy	30.65	-	Positive	Unchecked	Unknown	-	30.65	0	-	-		SYBR Green I		1.32	4.34	None			6
255;95;103;174	A7	eye	Jhy	31.13	-	Positive	Unchecked	Unknown	-	31.13	0	-	-		SYBR Green I		1.06	3.71	None			7
255;205;18;55	A8	trachea	Jhy	30.14	-	Positive	Unchecked	Unknown	-	30.14	0	-	-		SYBR Green I		1.21	4.23	None			8
255;34;176;146	A9	oviduct	Jhy	29.39	-	Positive	Unchecked	Unknown	-	29.39	0	-	-		SYBR Green I		1.07	4	None			9
255;47;73;113	A10	testis	Jhy	25.75	-	Positive	Unchecked	Unknown	-	25.75	0	-	-		SYBR Green I		1.12	4.29	None			10
255;234;79;79	A11	ovary	Jhy	30.06	-	Positive	Unchecked	Unknown	-	30.06	0	-	-		SYBR Green I		0.85	3.37	None			11
255;66;41;24	A12	Sample 12	None	-	-	Negative	Unchecked	Unknown	-	-	-	-	-		SYBR Green I		0.03	0.2	None			12
255;132;197;238	B1	heart	Jhy	31.26	-	Positive	Unchecked	Unknown	-	31.26	0	-	-		SYBR Green I		1.26	4.09	None			13
255;103;103;103	B2	liver	Jhy	33.18	-	Positive	Unchecked	Unknown	-	33.18	0	-	-		SYBR Green I		0.91	2.79	None			14
255;242;138;21	B3	spleen	Jhy	31.06	-	Positive	Unchecked	Unknown	-	31.06	0	-	-		SYBR Green I		1.24	4.11	None			15
255;250;215;15	B4	lung	Jhy	33.53	-	Positive	Unchecked	Unknown	-	33.53	0	-	-		SYBR Green I		1.23	3.51	None			16
255;103;154;47	B5	kidney	Jhy	30.88	-	Positive	Unchecked	Unknown	-	30.88	0	-	-		SYBR Green I		1.17	4.05	None			17
255;180;73;149	B6	brain	Jhy	30.48	-	Positive	Unchecked	Unknown	-	30.48	0	-	-		SYBR Green I		1.34	4.4	None			18
255;95;103;174	B7	eye	Jhy	31.01	-	Positive	Unchecked	Unknown	-	31.01	0	-	-		SYBR Green I		1.1	3.76	None			19
255;205;18;55	B8	trachea	Jhy	30.25	-	Positive	Unchecked	Unknown	-	30.25	0	-	-		SYBR Green I		1.05	3.91	None			20
255;34;176;146	B9	oviduct	Jhy	29.37	-	Positive	Unchecked	Unknown	-	29.37	0	-	-		SYBR Green I		1.32	4.46	None			21
255;47;73;113	B10	testis	Jhy	25.33	-	Positive	Unchecked	Unknown	-	25.33	0	-	-		SYBR Green I		1.57	5.14	None			22
255;234;79;79	B11	ovary	Jhy	29.94	-	Positive	Unchecked	Unknown	-	29.94	0	-	-		SYBR Green I		0.97	3.66	None			23
255;66;41;24	B12	Sample 24	None	-	-	Negative	Unchecked	Unknown	-	-	-	-	-		SYBR Green I		0.02	0.13	None			24
255;132;197;238	C1	heart	Jhy	31.82	-	Positive	Unchecked	Unknown	-	31.82	0	-	-		SYBR Green I		1.19	3.85	None			25
255;103;103;103	C2	liver	Jhy	32.68	-	Positive	Unchecked	Unknown	-	32.68	0	-	-		SYBR Green I		1.16	3.31	None			26
255;242;138;21	C3	spleen	Jhy	31	-	Positive	Unchecked	Unknown	-	31	0	-	-		SYBR Green I		1.15	3.88	None			27
255;250;215;15	C4	lung	Jhy	33.6	-	Positive	Unchecked	Unknown	-	33.6	0	-	-		SYBR Green I		1.43	3.63	None			28
255;103;154;47	C5	kidney	Jhy	30.68	-	Positive	Unchecked	Unknown	-	30.68	0	-	-		SYBR Green I		1.31	4.3	None			29
255;180;73;149	C6	brain	Jhy	31	-	Positive	Unchecked	Unknown	-	31	0	-	-		SYBR Green I		1.12	3.9	None			30
255;95;103;174	C7	eye	Jhy	31.06	-	Positive	Unchecked	Unknown	-	31.06	0	-	-		SYBR Green I		0.95	3.46	None			31
255;205;18;55	C8	trachea	Jhy	30.22	-	Positive	Unchecked	Unknown	-	30.22	0	-	-		SYBR Green I		1.14	4.1	None			32
255;34;176;146	C9	oviduct	Jhy	29.2	-	Positive	Unchecked	Unknown	-	29.2	0	-	-		SYBR Green I		1.07	4.02	None			33
255;47;73;113	C10	testis	Jhy	25.84	-	Positive	Unchecked	Unknown	-	25.84	0	-	-		SYBR Green I		1.25	4.6	None			34
255;234;79;79	C11	ovary	Jhy	30.23	-	Positive	Unchecked	Unknown	-	30.23	0	-	-		SYBR Green I		0.67	2.88	None			35
255;66;41;24	C12	Sample 36	None	-	-	Negative	Unchecked	Unknown	-	-	-	-	-		SYBR Green I		0.02	0.13	None			36
255;132;197;238	D1	heart	Gapdh	15.84	-	Positive	Unchecked	Unknown	-	15.84	0	-	-		SYBR Green I		1.15	4.01	None			37
255;103;103;103	D2	liver	Gapdh	18.71	-	Positive	Unchecked	Unknown	-	18.71	0	-	-		SYBR Green I		1.35	4.39	None			38
255;242;138;21	D3	spleen	Gapdh	21.02	-	Positive	Unchecked	Unknown	-	21.02	0	-	-		SYBR Green I		1.31	3.74	None			39
255;250;215;15	D4	lung	Gapdh	20.86	-	Positive	Unchecked	Unknown	-	20.86	0	-	-		SYBR Green I		1.13	3.91	None			40
255;103;154;47	D5	kidney	Gapdh	16.56	-	Positive	Unchecked	Unknown	-	16.56	0	-	-		SYBR Green I		1.74	5	None			41
255;180;73;149	D6	brain	Gapdh	17.36	-	Positive	Unchecked	Unknown	-	17.36	0	-	-		SYBR Green I		1.55	4.76	None			42
255;95;103;174	D7	eye	Gapdh	17.57	-	Positive	Unchecked	Unknown	-	17.57	0	-	-		SYBR Green I		1.2	3.76	None			43
255;205;18;55	D8	trachea	Gapdh	17.91	-	Positive	Unchecked	Unknown	-	17.91	0	-	-		SYBR Green I		1.23	4.13	None			44
255;34;176;146	D9	oviduct	Gapdh	19.01	-	Positive	Unchecked	Unknown	-	19.01	0	-	-		SYBR Green I		1.48	4.28	None			45
255;47;73;113	D10	testis	Gapdh	20.46	-	Positive	Unchecked	Unknown	-	20.46	0	-	-		SYBR Green I		1.33	4.18	None			46
255;234;79;79	D11	ovary	Gapdh	16.95	-	Positive	Unchecked	Unknown	-	16.95	0	-	-		SYBR Green I		1.7	4.31	None			47
255;66;41;24	D12	Sample 48	None	-	-	Negative	Unchecked	Unknown	-	-	-	-	-		SYBR Green I		0.11	0.19	None			48
255;132;197;238	E1	heart	Gapdh	15.54	-	Positive	Unchecked	Unknown	-	15.54	0	-	-		SYBR Green I		1.69	4.88	None			49
255;103;103;103	E2	liver	Gapdh	18.78	-	Positive	Unchecked	Unknown	-	18.78	0	-	-		SYBR Green I		1.2	4.14	None			50
255;242;138;21	E3	spleen	Gapdh	20.92	-	Positive	Unchecked	Unknown	-	20.92	0	-	-		SYBR Green I		1.36	3.83	None			51
255;250;215;15	E4	lung	Gapdh	20.68	-	Positive	Unchecked	Unknown	-	20.68	0	-	-		SYBR Green I		1.4	4.44	None			52
255;103;154;47	E5	kidney	Gapdh	16.55	-	Positive	Unchecked	Unknown	-	16.55	0	-	-		SYBR Green I		1.67	4.95	None			53
255;180;73;149	E6	brain	Gapdh	17.33	-	Positive	Unchecked	Unknown	-	17.33	0	-	-		SYBR Green I		1.69	4.91	None			54
255;95;103;174	E7	eye	Gapdh	17.24	-	Positive	Unchecked	Unknown	-	17.24	0	-	-		SYBR Green I		1.72	4.6	None			55
255;205;18;55	E8	trachea	Gapdh	17.59	-	Positive	Unchecked	Unknown	-	17.59	0	-	-		SYBR Green I		1.86	5.14	None			56
255;34;176;146	E9	oviduct	Gapdh	18.86	-	Positive	Unchecked	Unknown	-	18.86	0	-	-		SYBR Green I		1.8	4.71	None			57
255;47;73;113	E10	testis	Gapdh	20.18	-	Positive	Unchecked	Unknown	-	20.18	0	-	-		SYBR Green I		1.7	4.83	None			58
255;234;79;79	E11	ovary	Gapdh	16.9	-	Positive	Unchecked	Unknown	-	16.9	0	-	-		SYBR Green I		1.76	4.37	None			59
255;66;41;24	E12	Sample 60	None	-	-	Negative	Unchecked	Unknown	-	-	-	-	-		SYBR Green I		0.03	0.24	None			60
255;132;197;238	F1	heart	Gapdh	15.53	-	Positive	Unchecked	Unknown	-	15.53	0	-	-		SYBR Green I		1.7	4.87	None			61
255;103;103;103	F2	liver	Gapdh	18.8	-	Positive	Unchecked	Unknown	-	18.8	0	-	-		SYBR Green I		1.29	4.16	None			62
255;242;138;21	F3	spleen	Gapdh	21.09	-	Positive	Unchecked	Unknown	-	21.09	0	-	-		SYBR Green I		1.09	3.36	None			63
255;250;215;15	F4	lung	Gapdh	20.64	-	Positive	Unchecked	Unknown	-	20.64	0	-	-		SYBR Green I		1.29	4.25	None			64
255;103;154;47	F5	kidney	Gapdh	16.57	-	Positive	Unchecked	Unknown	-	16.57	0	-	-		SYBR Green I		1.67	4.88	None			65
255;180;73;149	F6	brain	Gapdh	17.74	-	Positive	Unchecked	Unknown	-	17.74	0	-	-		SYBR Green I		1.05	3.76	None			66
255;95;103;174	F7	eye	Gapdh	17.5	-	Positive	Unchecked	Unknown	-	17.5	0	-	-		SYBR Green I		1.3	3.95	None			67
255;205;18;55	F8	trachea	Gapdh	17.77	-	Positive	Unchecked	Unknown	-	17.77	0	-	-		SYBR Green I		1.38	4.4	None			68
255;34;176;146	F9	oviduct	Gapdh	18.88	-	Positive	Unchecked	Unknown	-	18.88	0	-	-		SYBR Green I		1.76	4.65	None			69
255;47;73;113	F10	testis	Gapdh	20.25	-	Positive	Unchecked	Unknown	-	20.25	0	-	-		SYBR Green I		1.61	4.61	None			70
255;234;79;79	F11	ovary	Gapdh	17.03	-	Positive	Unchecked	Unknown	-	17.03	0	-	-		SYBR Green I		1.59	4.15	None			71
255;66;41;24	F12	Sample 72	None	-	-	Negative	Unchecked	Unknown	-	-	-	-	-		SYBR Green I		0.01	0.11	None			72
255;132;197;238	G1	Sample 73	None	-	-	Negative	Unchecked	Unknown	-	-	-	-	-		SYBR Green I		0	-0.05	None			73
255;103;103;103	G2	Sample 74	None	-	-	Negative	Unchecked	Unknown	-	-	-	-	-		SYBR Green I		0.01	0.09	None			74
255;242;138;21	G3	Sample 75	None	-	-	Negative	Unchecked	Unknown	-	-	-	-	-		SYBR Green I		0	-0.05	None			75
255;250;215;15	G4	Sample 76	None	-	-	Negative	Unchecked	Unknown	-	-	-	-	-		SYBR Green I		0	-0.07	None			76
255;103;154;47	G5	Sample 77	None	-	-	Negative	Unchecked	Unknown	-	-	-	-	-		SYBR Green I		0	-0.07	None			77
255;180;73;149	G6	Sample 78	None	-	-	Negative	Unchecked	Unknown	-	-	-	-	-		SYBR Green I		0.01	0.12	None			78
255;95;103;174	G7	Sample 79	None	-	-	Negative	Unchecked	Unknown	-	-	-	-	-		SYBR Green I		0.01	0.11	None			79
255;205;18;55	G8	Sample 80	None	-	-	Negative	Unchecked	Unknown	-	-	-	-	-		SYBR Green I		0.01	0.12	None			80
255;34;176;146	G9	Sample 81	None	-	-	Negative	Unchecked	Unknown	-	-	-	-	-		SYBR Green I		0	-0.05	None			81
255;47;73;113	G10	Sample 82	None	-	-	Negative	Unchecked	Unknown	-	-	-	-	-		SYBR Green I		0.01	0.09	None			82
255;234;79;79	G11	Sample 83	None	-	-	Negative	Unchecked	Unknown	-	-	-	-	-		SYBR Green I		0.01	0.11	None			83
255;66;41;24	G12	Sample 84	None	-	-	Negative	Unchecked	Unknown	-	-	-	-	-		SYBR Green I		0	-0.06	None			84
255;132;197;238	H1	Sample 85	None	-	-	Negative	Unchecked	Unknown	-	-	-	-	-		SYBR Green I		0.02	0.19	None			85
255;103;103;103	H2	Sample 86	None	-	-	Negative	Unchecked	Unknown	-	-	-	-	-		SYBR Green I		0.01	0.13	None			86
255;242;138;21	H3	Sample 87	None	-	-	Negative	Unchecked	Unknown	-	-	-	-	-		SYBR Green I		0	0	None			87
255;250;215;15	H4	Sample 88	None	-	-	Negative	Unchecked	Unknown	-	-	-	-	-		SYBR Green I		0.02	0.15	None			88
255;103;154;47	H5	Sample 89	None	-	-	Negative	Unchecked	Unknown	-	-	-	-	-		SYBR Green I		0.07	0.14	None			89
255;180;73;149	H6	Sample 90	None	-	-	Negative	Unchecked	Unknown	-	-	-	-	-		SYBR Green I		0.02	0.18	None			90
255;95;103;174	H7	Sample 91	None	-	-	Negative	Unchecked	Unknown	-	-	-	-	-		SYBR Green I		0	0	None			91
255;205;18;55	H8	Sample 92	None	-	-	Negative	Unchecked	Unknown	-	-	-	-	-		SYBR Green I		0.01	0.09	None			92
255;34;176;146	H9	Sample 93	None	-	-	Negative	Unchecked	Unknown	-	-	-	-	-		SYBR Green I		0	0	None			93
255;47;73;113	H10	Sample 94	None	-	-	Negative	Unchecked	Unknown	-	-	-	-	-		SYBR Green I		0.01	0.08	None			94
255;234;79;79	H11	Sample 95	None	-	-	Negative	Unchecked	Unknown	-	-	-	-	-		SYBR Green I		0.01	0.11	None			95
255;66;41;24	H12	Sample 96	None	-	-	Negative	Unchecked	Unknown	-	-	-	-	-		SYBR Green I		0.01	0.14	None			96
