# Supplementary material for: JHY enables the transition from switchable to fixed ciliary waveforms in metazoan evolution
Source: EMBO Rep. 2025 Dec 10;27(5):1161–79. doi: 10.1038/s44319-025-00671-7 (PMC12979858; doi:10.1038/s44319-025-00671-7)
Supplement: Supplementary file 13 — Source data Fig. 5 [file 44319_2025_671_MOESM13_ESM.zip]

Archive with 64 entries (63 files):
- SD figure 5/
- __MACOSX/._SD figure 5
- SD figure 5/5G WT 9+2 upper.tif
- __MACOSX/SD figure 5/._5G WT 9+2 upper.tif
- SD figure 5/5G KO 9+1.tif
- __MACOSX/SD figure 5/._5G KO 9+1.tif
- SD figure 5/5G KO 9+2.tif
- __MACOSX/SD figure 5/._5G KO 9+2.tif
- SD figure 5/.DS_Store
- __MACOSX/SD figure 5/._.DS_Store
- SD figure 5/5B KO CEP164.tif
- __MACOSX/SD figure 5/._5B KO CEP164.tif
- SD figure 5/5D WT 20ms.tif
- __MACOSX/SD figure 5/._5D WT 20ms.tif
- SD figure 5/5D Movie EV1.mp4
- __MACOSX/SD figure 5/._5D Movie EV1.mp4
- SD figure 5/5D KO 80ms.tif
- __MACOSX/SD figure 5/._5D KO 80ms.tif
- SD figure 5/5D KO 40ms.tif
- __MACOSX/SD figure 5/._5D KO 40ms.tif
- SD figure 5/5E ciliary beat frequency of WT and Jhy KO mEPCs.xlsx
- __MACOSX/SD figure 5/._5E ciliary beat frequency of WT and Jhy KO mEPCs.xlsx
- SD figure 5/5C BB and Cilia number per MCC.xlsx
- __MACOSX/SD figure 5/._5C BB and Cilia number per MCC.xlsx
- SD figure 5/5G KO CP-loss upper.tif
- __MACOSX/SD figure 5/._5G KO CP-loss upper.tif
- SD figure 5/5F WT JHY HYDIN.tif
- __MACOSX/SD figure 5/._5F WT JHY HYDIN.tif
- SD figure 5/5D KO 20ms.tif
- __MACOSX/SD figure 5/._5D KO 20ms.tif
- SD figure 5/5D WT 80ms.tif
- __MACOSX/SD figure 5/._5D WT 80ms.tif
- SD figure 5/5D WT 40ms.tif
- __MACOSX/SD figure 5/._5D WT 40ms.tif
- SD figure 5/5A WT SEM P5 Left.tif
- __MACOSX/SD figure 5/._5A WT SEM P5 Left.tif
- SD figure 5/5B WT CEP164.tif
- __MACOSX/SD figure 5/._5B WT CEP164.tif
- SD figure 5/5A KO SEM P5 Right.tif
- __MACOSX/SD figure 5/._5A KO SEM P5 Right.tif
- SD figure 5/5A KO SEM P10 Left.tif
- __MACOSX/SD figure 5/._5A KO SEM P10 Left.tif
- SD figure 5/5G KO CP-loss bottom.tif
- __MACOSX/SD figure 5/._5G KO CP-loss bottom.tif
- SD figure 5/5A KO SEM P10 Right.tif
- __MACOSX/SD figure 5/._5A KO SEM P10 Right.tif
- SD figure 5/5F KO JHY HYDIN.tif
- __MACOSX/SD figure 5/._5F KO JHY HYDIN.tif
- SD figure 5/5A WT SEM P10 Right.tif
- __MACOSX/SD figure 5/._5A WT SEM P10 Right.tif
- SD figure 5/5H Quantifications of indicated ciliary defects in the proximal and distal regions of WT and Jhy KO mEPCs.xlsx
- __MACOSX/SD figure 5/._5H Quantifications of indicated ciliary defects in the proximal and distal regions of WT and Jhy KO mEPCs.xlsx
- SD figure 5/5A KO SEM P5 Left.tif
- __MACOSX/SD figure 5/._5A KO SEM P5 Left.tif
- SD figure 5/5D KO 0ms.tif
- __MACOSX/SD figure 5/._5D KO 0ms.tif
- SD figure 5/5A WT SEM P10 Left.tif
- __MACOSX/SD figure 5/._5A WT SEM P10 Left.tif
- SD figure 5/5A WT SEM P5 Right.tif
- __MACOSX/SD figure 5/._5A WT SEM P5 Right.tif
- SD figure 5/5D WT 0ms.tif
- __MACOSX/SD figure 5/._5D WT 0ms.tif
- SD figure 5/5G WT 9+2 bottom.tif
- __MACOSX/SD figure 5/._5G WT 9+2 bottom.tif
