# Supplementary material for: JHY enables the transition from switchable to fixed ciliary waveforms in metazoan evolution
Source: EMBO Rep. 2025 Dec 10;27(5):1161–79. doi: 10.1038/s44319-025-00671-7 (PMC12979858; doi:10.1038/s44319-025-00671-7)
Supplement: Supplementary file 13 — Source data Fig. 5 [file 44319_2025_671_MOESM13_ESM.zip › SD figure 5/5E ciliary beat frequency of WT and Jhy KO mEPCs.xlsx]

## Sheet: Sheet1
Fig5E. ciliary beat frequency of WT and Jhy KO mEPCs
WT	KO
20.56	17.48
22.81	17.09
20.32	15.68
22.85	16.39
23.52	18.16
26.25	13.95
22.23	17.93
25.93	15.75
25.13	21.04
23.5	16.46
22.1	17.91
25.18	19
25.84	15.79
25.45	18.33
22.71	18.75
23.01	16.73
26.9	16
26.7	16.83
24.77	16.01
27.47	17.71
23.38	18.55
23.68	18.74
25.17	17.02
21.75	17.05
25.47	16.69
25.66	15.63
31.12	14.18
24.55	16.6
26.4	16.06
25.46	14.71
23.99	16.04
24.88	15.51
23.03	16.9
24.52	16.22
25.26	16.43
25.07	14.94
26.42	15.85
26.09	16.08
25.51	15.52
24.1	16.81
24.18	16.85
25.26	15.41
27.43	14.85
25.7525	15.29
25.895	14.35
29.3425	14.03
21.4225	14.83
24.0125	15.65
26.4875	15.16
28.9275	15.62
26.0075	13.78
32.37	15.48
22.4125	14.59
23.435	11.38
26.405	15.32
25.1525	14.32
27.12	15.51
27.1925	15.67
25.745	15.4
25.6925	13.18
23.19	14.5
26.895	14.43
30.52	15.04
29.295	15.74
28.035	14.35
26.0525	15.3
24.8025	15.53
28.035	15.34
28.645	13.98
29.48	15.1
29.505	15.32
27.345	16.7
27.825	16.25
29.06	17.19
27.36	16.12
31.89	13.84
28.34	17.19
28.4125	18.23
27.7	18.15
28.065	17.48
24.17	16.5
26.63	16.22
26.74	16.08
27.86	14.44
29.27	15.66
24.88	18.46
21.85	16.14
24.8	18.9
24.71	16.17
26.29	15.03
30.49	15.23
27.56	16.6
26.13	14.3
28.61	16.21
26.49	16.35
25.35	15.69
24.75	15.09
27.39	12.94
26.7	17
27.34	17
28.02	16.36
25.79	15.9
26.11	16.64
28.38	17
24.2	15.81
25.35	16.6
29.56	17.8
26.9	16.3
28.61	16.84
29.51	16
27.63	16.01
25.74	15.79
24.98	16.8
26.71	15.79
25.54	16.48
25.3	16.32
23.69	16.61
25.81	16.91
28.35	17.64
26.46	15
