# Supplementary material for: JHY enables the transition from switchable to fixed ciliary waveforms in metazoan evolution
Source: EMBO Rep. 2025 Dec 10;27(5):1161–79. doi: 10.1038/s44319-025-00671-7 (PMC12979858; doi:10.1038/s44319-025-00671-7)
Supplement: Supplementary file 13 — Source data Fig. 5 [file 44319_2025_671_MOESM13_ESM.zip › SD figure 5/5C BB and Cilia number per MCC.xlsx]

## Sheet: Sheet1
Fig5C. the number of basal bodies per multiciliated cell of WT and Jhy KO mEPCs			Fig5C. the number of cilia per multiciliated cell of WT and Jhy KO mEPCs
WT	KO		WT	KO
47	38		21	16
43	49		20	6
72	29		11	9
18	33		10	17
30	125		9	32
34	184		21	33
121	197		33	40
36	89		25	25
9	86		8	39
65	23		30	7
56	20		37	20
54	38		38	33
22	63		14	30
68	39		14	22
61	58		14	20
7	31		6	24
73	70		13	22
42	101		9	32
29	119		13	31
54	200		24	32
44	90		6	29
67	142		29	34
50	108		24	15
66	99		19	45
52	46		5	31
71	51		11	18
40	41		19	9
14	24		10	14
11	34		9	17
25	68		17	14
74	77		22	32
32	42		23	23
13	55		6	38
57	94		24	58
42	33		24	27
34	20		15	17
60	49		21	20
51	43		16	22
90	45		51	15
35	15		16	13
60	36		38	23
13	26		9	17
49	42		18	16
46	29		21	27
79	19		46	7
58	57		29	34
58	48		37	20
44	49		24	20
56	5		29	4
66	39		32	10
56	59		28	34
50	28		34	26
50	27		19	17
74	70		73	34
63	70		23	22
40	62		19	30
41	47		38	24
56	17		44	11
21	28		17	16
35	64		25	21
80	48		29	27
44	57		22	10
50	26		14	9
61	53		13	32
106	19		33	8
48	44		15	29
43	28		19	11
122	62		14	24
45	23		26	13
33	24		43	16
49	48		16	24
72	40		22	17
42	42		14	21
63	49		15	31
25	21		16	20
52	77		20	20
85	35		18	14
52	25		11	24
44	32		16	27
49	43		17	24
62	46		37	35
50	71		27	10
141	38		50	20
100	36		25	30
62	68		17	48
48	58		16	21
77	52		47	29
39	44		20	18
56	56		17	19
41	46		18	19
