# Supplementary material for: JHY enables the transition from switchable to fixed ciliary waveforms in metazoan evolution
Source: EMBO Rep. 2025 Dec 10;27(5):1161–79. doi: 10.1038/s44319-025-00671-7 (PMC12979858; doi:10.1038/s44319-025-00671-7)
Supplement: Supplementary file 13 — Source data Fig. 5 [file 44319_2025_671_MOESM13_ESM.zip › SD figure 5/5H Quantifications of indicated ciliary defects in the proximal and distal regions of WT and Jhy KO mEPCs.xlsx]

## Sheet: Sheet1
Fig5G. Quantifications of indicated ciliary defects in the proximal and distal regions of WT and Jhy KO mEPCs
	Proximal
	WT（1st）		WT（2nd）		WT（3rd）		KO（1st）		KO（2nd）		KO（3rd）
9+2	127	0.87	117	0.96	165	0.971	52	0.271	96	0.36	79	0.285
CP-loss	17	0.116	5	0.04	5	0.029	117	0.609	139	0.523	166	0.599
9+1	2	0.014	0	0	0	0	18	0.094	31	0.117	32	0.116
Abnormal	0	0	0	0	0	0	5	0.026	0	0	0	0
	Distal
	WT（1st）		WT（2nd）		WT（3rd）		KO（1st）		KO（2nd）		KO（3rd）
9+2	34	1	58	1	122	0.938	14	0.255	2	0.182	2	0.125
CP-loss	0	0	0	0	7	0.054	40	0.727	9	0.818	14	0.875
9+1	0	0	0	0	1	0.008	1	0.018	0	0	0	0
Abnormal	0	0	0	0	0	0	0	0	0	0	0	0
