# Supplementary material for: JHY enables the transition from switchable to fixed ciliary waveforms in metazoan evolution
Source: EMBO Rep. 2025 Dec 10;27(5):1161–79. doi: 10.1038/s44319-025-00671-7 (PMC12979858; doi:10.1038/s44319-025-00671-7)
Supplement: Supplementary file 14 — Source data Fig. 6 [file 44319_2025_671_MOESM14_ESM.zip]

Archive with 50 entries (49 files):
- SD figure 6/
- __MACOSX/._SD figure 6
- SD figure 6/6B Quantifications of the ciliary WDR47 intensity in the individual motile cilium.xlsx
- __MACOSX/SD figure 6/._6B Quantifications of the ciliary WDR47 intensity in the individual motile cilium.xlsx
- SD figure 6/.DS_Store
- __MACOSX/SD figure 6/._.DS_Store
- SD figure 6/6H FLAG IP.tif
- __MACOSX/SD figure 6/._6H FLAG IP.tif
- SD figure 6/6C KO WDR47 SIM.tif
- __MACOSX/SD figure 6/._6C KO WDR47 SIM.tif
- SD figure 6/6A KO WDR47 confocal.tif
- __MACOSX/SD figure 6/._6A KO WDR47 confocal.tif
- SD figure 6/6E GFP-WDR47 FLAG-SPEF1.tif
- __MACOSX/SD figure 6/._6E GFP-WDR47 FLAG-SPEF1.tif
- SD figure 6/6F IP a-GFP.tif
- __MACOSX/SD figure 6/._6F IP a-GFP.tif
- SD figure 6/6H GFP IP.tif
- __MACOSX/SD figure 6/._6H GFP IP.tif
- SD figure 6/6I GFP input.tif
- __MACOSX/SD figure 6/._6I GFP input.tif
- SD figure 6/6G FLAG.tif
- __MACOSX/SD figure 6/._6G FLAG.tif
- SD figure 6/6I FLAG IP.tif
- __MACOSX/SD figure 6/._6I FLAG IP.tif
- SD figure 6/6D SNAP GFP-JHY.tif
- __MACOSX/SD figure 6/._6D SNAP GFP-JHY.tif
- SD figure 6/6D SNAP-CAMSAP1 GFP-JHY.tif
- __MACOSX/SD figure 6/._6D SNAP-CAMSAP1 GFP-JHY.tif
- SD figure 6/6H GFP input.tif
- __MACOSX/SD figure 6/._6H GFP input.tif
- SD figure 6/6F coIP a-Flag.tif
- __MACOSX/SD figure 6/._6F coIP a-Flag.tif
- SD figure 6/6D SNAP-SPEF1 GFP-JHY.tif
- __MACOSX/SD figure 6/._6D SNAP-SPEF1 GFP-JHY.tif
- SD figure 6/6A WT WDR47 confocal.tif
- __MACOSX/SD figure 6/._6A WT WDR47 confocal.tif
- SD figure 6/6C WT WDR47 SIM.tif
- __MACOSX/SD figure 6/._6C WT WDR47 SIM.tif
- SD figure 6/6E GFP-WDR47 aTub.tif
- __MACOSX/SD figure 6/._6E GFP-WDR47 aTub.tif
- SD figure 6/6I FLAG input.tif
- __MACOSX/SD figure 6/._6I FLAG input.tif
- SD figure 6/6I GFP IP.tif
- __MACOSX/SD figure 6/._6I GFP IP.tif
- SD figure 6/6E GFP-SPEF1 aTub.tif
- __MACOSX/SD figure 6/._6E GFP-SPEF1 aTub.tif
- SD figure 6/6G GFP.tif
- __MACOSX/SD figure 6/._6G GFP.tif
- SD figure 6/6H FLAG input.tif
- __MACOSX/SD figure 6/._6H FLAG input.tif
