# Supplementary material for: JHY enables the transition from switchable to fixed ciliary waveforms in metazoan evolution
Source: EMBO Rep. 2025 Dec 10;27(5):1161–79. doi: 10.1038/s44319-025-00671-7 (PMC12979858; doi:10.1038/s44319-025-00671-7)
Supplement: Supplementary file 14 — Source data Fig. 6 [file 44319_2025_671_MOESM14_ESM.zip › SD figure 6/6B Quantifications of the ciliary WDR47 intensity in the individual motile cilium.xlsx]

## Sheet: Sheet1
Fig6B. Quantifications of the ciliary WDR47 intensity in the individual motile cilium
Growing cilia								Mature cilia
	1st		2nd		3rd				1st		2nd		3rd
cilia	WT	KO	WT	KO	WT	KO		cilia	WT	KO	WT	KO	WT	KO
1	162.987	180.961	127.342	106.784	118.424	100.865		1	116.284	12.072	68.5	4.207	90.897	16.256
2	166.128	142.167	116.583	102.679	125.476	107.929		2	106.449	24.908	60.864	7.258	89.777	13.945
3	150.464	118.161	105.809	110.531	129.121	108.441		3	108.212	10.485	62.077	4.842	100.475	21.449
4	110.513	131.107	125.571	114.444	118.933	128.676		4	106.333	22.071	60.222	6.214	99.178	16.162
5	129.186	166.179	112.909	116.741	118.356	115.188		5	105.115	7.072	61.931	10.879	100.91	4.967
6	131.957	134.789	132.238	122.048	134.345	174.579		6	130.287	9.9	60.234	4.768	128.108	11.805
7	116.36	157.25	108.042	130.2	139.379	114.333		7	121.798	17.868	60.629	3.982	114.277	11.305
8	158.543	172	131.304	124.737	157.417	140.426		8	112.06	22.372	60.474	6.11	86.4	6.683
9	145.167	130.08	155.75	151.605	147.889	176.594		9	108.912	27.607	62.618	7.092	87.853	15.214
10	132.974	138.81	164.68	128.037	105.905	115.114		10	111.2	12.294	66.604	5.594	108.48	8.246
11	136.903	150.151	161.386	150.647	152.778	100.418		11	105.124	12.304	60.941	6.777	103.477	10.289
12	122.815	130.607	179.681	105.032	160.579	128.543		12	109.616	16.112	62.824	3.811	96.081	12.657
13	124.27	110.387	155.429	160.8	115.12	141.517		13	116.625	13.039	82.984	1.813	109.485	5.741
14	137.024	132.338	121.877	140.667	111.76	110.938		14	109.387	11.572	79.36	3.206	115.629	7.998
15	149.37	114.242	105.719	109.769	145.068	110.655		15	122.386	19.751	80.131	7.245	93.811	10.974
16	122.273	116.5	132.137	131.37	126.538	141.172		16	118.407	14.222	60.047	2.173	85.031	6.227
17	150.069	105.25	132.894	106.721	127.842	132.64		17	117.341	17.795	69.173	2.413	82.09	13.081
18	144.947	127.205	144.542	115.172	147.5	134.913		18	107.141	19.439	62.294	10.822	113.483	15.686
19	181.123	158.606	143.565	150.816	135.389	118.692		19	123.211	27.753	59.785	6.184	98.871	10.747
20	153.158	132.125	119.526	159.712	176.875	129		20	118.13	18.297	80.05	6.793	97.978	14.179
Mean	141.3	137.4	133.8	126.9	134.7	126.5		21	110.104	24.056	92.724	4.451	97.589	6.792
								22	147.522	16.63	72.115	5.503	88.349	5.992
								23	106.075	16.832	98.307	3.178	135.014	13.793
								24	120.951	10.423	88.856	2.081	113.913	13.908
								25	107.29	12.752	65.494	4.973	100.985	11.931
								26	145.044	17.493	61.365	4.419	110.505	9.181
								27	112.288	21.518	62.159	3.189	114.827	11.671
								28	114.189	15.452	98.618	5.427	80.816	2.463
								29	120.551	20.11	102.13	3.237	91.535	16.037
								30	105.445	28.747	89.717	3.206	80.926	3.94
								31	116.713	29.763	61.46		110.523
								Mean	115.5	17.76	71.44	5.062	100.9	10.98
		Mean intensity
		Mature cilia		Growing cilia
		WT	KO	WT	KO
	1st	115.5	17.76	141.3	137.4
	2nd	71.44	5.062	133.8	126.9
	3rd	100.9	10.98	134.7	126.5
		Normalization
		Mature cilia		Growing cilia
		WT	KO	WT	KO
	1st	1	0.153766	1.22338	1.18961
	2nd	1	0.0708567	1.8729	1.77632
	3rd	1	0.108821	1.33499	1.25372
