# Supplementary material for: JHY enables the transition from switchable to fixed ciliary waveforms in metazoan evolution
Source: EMBO Rep. 2025 Dec 10;27(5):1161–79. doi: 10.1038/s44319-025-00671-7 (PMC12979858; doi:10.1038/s44319-025-00671-7)
Supplement: Supplementary file 15 — Figure EV1 Source Data [file 44319_2025_671_MOESM15_ESM.zip]

Archive with 8 entries (7 files):
- SD EV/
- __MACOSX/._SD EV
- SD EV/EV1B SPEF1.tif
- __MACOSX/SD EV/._EV1B SPEF1.tif
- SD EV/.DS_Store
- __MACOSX/SD EV/._.DS_Store
- SD EV/EV1A RSPH4.tif
- __MACOSX/SD EV/._EV1A RSPH4.tif
